# Supplementary material for: Cytokines mapping for tissue-specific expression, eQTLs and GWAS traits
Source: Sci Rep. 2020 Sep 7;10:14740. doi: 10.1038/s41598-020-71018-6 (PMC7477549; doi:10.1038/s41598-020-71018-6)
Supplement: Supplementary file 2 — Supplementary Table 1. [file 41598_2020_71018_MOESM2_ESM.xlsx]

## Sheet: Sheet1
#	Gene symbol	Gene name	Cytokine activity	Cytokine receptor activity	Chemokine activity	Chemokine receptor activity	Growth factor activity	Cytogenetic location	Genomic coordinates (GRCh38)	eQTLs targeting the corresponding gene, #	Associations for eQTLs targeting the corresponding gene, #	Artery - Aorta (eQTLs, #)	Artery - Coronary (eQTLs, #)	Artery - Tibial (eQTLs, #)	Heart - Atrial Appendage (eQTLs, #)	Heart - Left Ventricle (eQTLs, #)	Colon - Sigmoid (eQTLs, #)	Colon - Transverse (eQTLs, #)	Esophagus - Gastroesophageal Junction (eQTLs, #)	Esophagus - Mucosa (eQTLs, #)	Esophagus - Muscularis (eQTLs, #)	Liver (eQTLs, #)	Pancreas (eQTLs, #)	Small Intestine - Terminal Ileum (eQTLs, #)	Stomach (eQTLs, #)	Adipose - Subcutaneous (eQTLs, #)	Adipose - Visceral (Omentum) (eQTLs, #)	Adrenal Gland (eQTLs, #)	Breast - Mammary Tissue (eQTLs, #)	Minor Salivary Gland (eQTLs, #)	Ovary (eQTLs, #)	Pituitary (eQTLs, #)	Prostate (eQTLs, #)	Testis (eQTLs, #)	Thyroid (eQTLs, #)	Cells - EBV-transformed lymphocytes (eQTLs, #)	Spleen (eQTLs, #)	Whole Blood (eQTLs, #)	Cells - Cultured fibroblasts (eQTLs, #)	Skin - Not Sun Exposed (Suprapubic) (eQTLs, #)	Skin - Sun Exposed (Lower leg) (eQTLs, #)	Muscle - Skeletal (eQTLs, #)	Brain - Amygdala (eQTLs, #)	Brain - Anterior cingulate cortex (BA24) (eQTLs, #)	Brain - Caudate (basal ganglia) (eQTLs, #)	Brain - Cerebellar Hemisphere (eQTLs, #)	Brain - Cerebellum (eQTLs, #)	Brain - Cortex (eQTLs, #)	Brain - Frontal Cortex (BA9) (eQTLs, #)
1	ACKR2	Atypical chemokine receptor 2	0	0	0	1	0	3p22.1	3:42,809,444-42,867,285	279	475	0	0	10	0	0	0	0	0	0	5	0	23	6	0	38	0	0	0	0	0	45	0	0	101	0	0	2	0	15	12	60	2	0	30	0	0	37	42
2	ACKR3	Atypical chemokine receptor 3	0	0	0	1	0	2q37.3	2:236,537,130-236,582,357	435	1110	0	0	76	0	47	0	6	0	193	7	2	25	4	0	208	21	0	0	0	0	0	0	12	58	0	2	0	92	49	197	0	0	0	0	0	0	7	4
3	ACKR4	Atypical chemokine receptor 4	0	0	0	1	0	3q22.1	3:132,597,269-132,602,643	317	546	23	0	0	0	0	0	0	0	4	5	0	40	0	0	0	0	0	0	0	0	0	0	0	2	0	0	0	0	282	182	0	0	0	0	0	0	0	0
4	ADIPOQ	Adiponectin, C1Q and collagen domain containing	1	0	0	0	0	3q27.3	3:186,842,709-186,858,462	75	156	0	0	0	0	0	0	0	0	0	0	0	5	0	0	45	39	0	29	0	0	0	0	0	0	0	0	0	17	0	0	5	0	0	0	0	2	0	0
5	AIMP1	Aminoacyl tRNA synthetase complex-interacting multifunctional protein 1	1	0	0	0	0	4q24	4:106,315,609-106,349,455	465	1828	0	0	122	0	0	0	0	0	10	0	0	163	0	1	0	0	0	0	0	7	0	0	359	4	101	0	0	0	6	9	380	0	0	0	299	0	0	5
6	AREG	Amphiregulin	1	0	0	0	1	4q13.3	4:74,445,135-74,455,004	579	805	0	0	11	0	18	0	0	0	11	0	0	0	0	0	248	0	0	0	0	0	34	0	96	0	0	0	29	171	0	0	0	0	0	0	0	0	0	0
7	BMP1	Bone morphogenetic protein 1	1	0	0	0	1	8p21.3	8:22,165,371-22,212,325	103	600	55	24	62	0	0	0	0	50	0	56	0	3	0	24	53	24	0	0	0	0	0	0	0	14	0	29	29	61	6	5	2	0	0	0	5	10	0	3
8	BMP10	Bone morphogenetic protein 10	1	0	0	0	1	2p13.3	2:68,860,908-68,871,396	0	0	0	0	0	0	0	0	0	0	0	0	0	0	0	0	0	0	0	0	0	0	0	0	0	0	0	0	0	0	0	0	0	0	0	0	0	0	0	0
9	BMP15	Bone morphogenetic protein 15	1	0	0	0	1	Xp11.22	X:50,910,734-50,916,640	0	0	0	0	0	0	0	0	0	0	0	0	0	0	0	0	0	0	0	0	0	0	0	0	0	0	0	0	0	0	0	0	0	0	0	0	0	0	0	0
10	BMP2	Bone morphogenetic protein 2	1	0	0	0	1	20p12.3	20:6,767,685-6,780,245	142	142	0	0	0	1	0	0	0	0	0	0	0	0	0	0	0	0	0	0	0	0	0	0	0	0	0	0	37	103	0	0	0	0	0	0	0	0	0	0
11	BMP3	Bone morphogenetic protein 3	1	0	0	0	1	4q21.21	4:81,030,707-81,057,631	423	550	0	0	0	0	0	0	0	0	0	0	0	0	0	0	46	3	0	0	0	0	0	0	0	0	0	0	0	2	135	329	0	0	0	0	12	12	0	0
12	BMP4	Bone morphogenetic protein 4	1	0	0	0	1	14q22.2	14:53,949,735-53,956,890	246	330	10	0	0	0	0	0	0	0	4	0	0	0	0	2	2	0	0	0	0	0	0	0	160	3	0	0	0	0	13	0	0	0	3	0	66	67	0	0
13	BMP5	Bone morphogenetic protein 5	1	0	0	0	1	6p12.1	6:55,753,652-55,875,589	233	267	0	0	5	48	0	0	0	0	111	0	0	7	0	3	36	0	0	0	0	0	0	2	0	22	0	0	0	0	0	0	0	0	6	0	0	0	0	0
14	BMP6	Bone morphogenetic protein 6	1	0	0	0	1	6p24.3	6:7,726,098-7,881,727	220	222	1	0	1	0	0	0	0	0	0	3	4	0	0	0	0	0	0	0	0	0	0	0	0	0	0	0	10	24	0	0	0	0	0	0	0	0	0	0
15	BMP7	Bone morphogenetic protein 7	1	0	0	0	1	20q13.31	20:57,168,752-57,266,640	670	1246	0	0	0	0	0	0	0	0	16	0	0	19	0	0	3	0	0	3	0	0	0	0	0	375	0	0	0	0	233	235	4	0	0	0	0	25	11	0
16	BMP8A	Bone morphogenetic protein 8a	1	0	0	0	1	1p34.3	1:39,491,626-39,529,869	732	4708	141	3	353	331	338	271	42	174	302	374	4	2	0	0	329	14	0	0	0	0	11	0	408	32	0	13	188	197	24	51	35	0	4	0	34	16	101	21
17	BMP8B	Bone morphogenetic protein 8b	1	0	0	0	1	1p34.2	1:39,757,181-39,788,864	360	1665	16	0	0	0	0	72	25	0	0	0	0	24	0	9	24	0	0	0	0	2	44	0	55	227	26	189	0	96	230	215	12	0	0	0	39	45	0	47
18	C10orf99	Chromosome 10 open reading frame 99	1	0	1	0	0	10q23.1	10:84,173,763-84,185,293	234	326	0	0	0	0	0	0	0	0	61	0	0	0	11	0	0	0	0	0	0	0	0	0	0	0	0	0	0	0	104	150	0	0	0	0	0	0	0	0
19	C1QTNF4	C1q and tumor necrosis factor related protein 4	1	0	0	0	0	11p11.2	11:47,589,663-47,596,335	2966	26064	634	37	938	1101	720	490	736	602	1400	635	445	196	724	79	1774	795	312	527	0	0	0	0	738	425	181	1034	704	934	1548	1812	1691	0	0	196	363	203	91	0
20	C5	Complement component 5	0	0	1	0	0	9q33.2	9:120,952,334-121,074,864	1083	4255	115	0	431	11	0	8	0	0	469	0	0	0	0	119	796	423	77	210	0	0	0	0	352	44	0	0	527	208	4	0	0	0	0	31	4	74	0	0
21	CCL1	Chemokine (C-C motif) ligand 1	1	0	1	0	0	17q12	17:34,360,327-34,363,232	38	38	0	0	0	0	0	0	0	0	0	0	0	0	0	0	0	0	0	0	0	0	0	0	38	0	0	0	0	0	0	0	0	0	0	0	0	0	0	0
22	CCL11	Chemokine (C-C motif) ligand 11	1	0	1	0	0	17q12	17:34,285,741-34,288,333	180	273	0	0	0	0	40	39	29	40	0	96	0	0	0	11	0	0	0	0	0	0	0	0	0	0	0	0	0	2	0	0	0	0	0	0	0	0	0	0
23	CCL13	Chemokine (C-C motif) ligand 13	1	0	1	0	0	17q12	17:34,356,479-34,358,609	66	136	0	0	0	68	16	0	1	0	0	0	0	0	0	0	5	0	1	0	0	0	0	0	25	2	0	0	0	3	0	0	11	0	0	0	0	0	0	0
24	CCL14	Chemokine (C-C motif) ligand 14	1	0	1	0	0	17q12	17:35,983,287-35,986,728	175	1017	7	0	70	0	44	24	23	24	59	66	0	15	20	24	127	59	3	63	11	0	0	9	17	20	0	17	0	0	69	91	37	0	0	0	0	0	0	0
25	CCL15	Chemokine (C-C motif) ligand 15	1	0	1	0	0	17q12	17:35,997,581-36,001,552	281	1327	0	7	0	0	0	54	0	54	138	81	125	0	0	62	104	62	16	70	24	0	0	5	0	50	0	5	0	0	205	99	0	0	0	0	0	0	0	0
26	CCL15-CCL14	CCL15-CCL14readthrough (NMD candidate)	1	0	1	0	0	17q12	17:35,981,818-36,003,876	0	0	0	0	0	0	0	0	0	0	0	0	0	0	0	0	0	0	0	0	0	0	0	0	0	0	0	0	0	0	0	0	0	0	0	0	0	0	0	0
27	CCL16	Chemokine (C-C motif) ligand 16	1	0	1	0	0	17q12	17:35,976,492-35,983,619	46	538	0	0	52	0	0	3	0	9	14	27	14	0	0	0	132	36	0	52	0	0	0	0	0	59	0	2	0	0	14	32	3	0	0	0	0	0	0	0
28	CCL17	Chemokine (C-C motif) ligand 17	1	0	1	0	0	16q21	16:57,396,075-57,416,062	126	126	0	0	0	0	0	0	3	0	46	0	0	0	0	0	6	0	0	0	0	0	0	0	0	5	0	0	0	0	0	0	0	0	0	0	0	0	0	0
29	CCL18	Chemokine (C-C motif) ligand 18 (pulmonary and activation-regulated)	1	0	1	0	0	17q12	17:36,064,271-36,072,031	21	28	0	0	0	0	0	0	0	0	0	0	0	0	0	0	0	0	0	0	0	0	0	0	17	7	0	2	0	0	0	0	0	0	0	0	0	0	0	0
30	CCL19	Chemokine (C-C motif) ligand 19	1	0	1	0	0	9p13.3	9:34,689,569-34,691,275	5	5	0	0	0	0	0	0	0	0	0	0	0	0	0	3	0	0	0	0	0	0	0	0	0	0	2	0	0	0	0	0	0	0	0	0	0	0	0	0
31	CCL2	Chemokine (C-C motif) ligand 2	1	0	1	0	0	17q12	17:34,255,284-34,257,202	127	248	0	0	0	0	2	0	0	0	0	0	0	0	0	0	0	0	0	0	0	0	0	0	0	0	0	0	0	145	0	0	0	0	0	0	0	0	0	0
32	CCL20	Chemokine (C-C motif) ligand 20	1	0	1	0	0	2q36.3	2:227,813,841-227,817,555	48	99	5	0	5	0	0	0	0	0	0	0	0	0	0	0	0	0	0	0	0	0	0	0	0	9	0	0	38	5	0	0	0	1	4	0	0	0	0	2
33	CCL21	Chemokine (C-C motif) ligand 21	1	0	1	0	0	9p13.3	9:34,709,004-34,710,135	7	7	0	0	0	0	0	0	6	0	0	0	0	0	0	0	0	0	0	0	0	0	0	0	0	0	0	0	0	0	0	0	0	0	0	0	0	0	0	1
34	CCL22	Chemokine (C-C motif) ligand 22	1	0	1	0	0	16q21	16:57,358,782-57,366,188	16	19	0	0	0	0	0	0	0	0	19	0	0	0	0	0	0	0	0	0	0	0	0	0	0	0	0	0	0	0	0	0	0	0	0	0	0	0	0	0
35	CCL23	Chemokine (C-C motif) ligand 23	1	0	1	0	0	17q12	17:36,013,055-36,018,178	16	641	22	8	23	0	0	27	6	21	27	54	0	6	0	6	64	31	0	38	6	0	0	5	0	23	0	0	19	0	57	59	64	0	0	0	0	0	0	0
36	CCL24	Chemokine (C-C motif) ligand 24	1	0	1	0	0	7q11.23	7:75,810,824-75,823,371	430	1206	37	0	0	0	54	25	42	32	25	32	0	0	2	35	75	38	0	143	0	44	0	0	27	31	0	63	50	101	62	180	0	0	0	0	0	0	0	0
37	CCL25	Chemokine (C-C motif) ligand 25	1	0	1	0	0	19p13.2	19:8,052,317-8,062,662	159	412	0	0	0	0	0	0	0	0	0	0	0	0	100	0	0	0	0	0	0	0	0	0	93	0	0	0	0	0	0	0	0	0	0	0	11	39	23	0
38	CCL26	Chemokine (C-C motif) ligand 26	1	0	1	0	0	7q11.23	7:75,769,523-75,791,596	265	621	0	0	1	28	0	0	0	0	45	0	0	0	0	2	7	0	0	6	0	0	0	0	0	0	0	60	0	80	127	21	0	0	0	0	0	0	0	0
39	CCL27	Chemokine (C-C motif) ligand 27	1	0	1	0	0	9p13.3	9:34,661,889-34,662,656	203	331	0	0	11	0	0	0	0	0	0	0	2	2	0	0	0	0	0	0	0	0	32	0	127	39	0	0	0	29	0	17	0	0	0	0	20	47	0	0
40	CCL28	Chemokine (C-C motif) ligand 28	1	0	1	0	0	5p12	5:43,356,971-43,412,390	970	1101	0	0	80	0	0	0	0	0	0	192	0	599	0	0	0	0	0	0	0	0	0	0	0	104	0	0	0	0	0	0	122	0	0	0	0	0	0	0
41	CCL3	Chemokine (C-C motif) ligand 3	1	0	1	0	0	17q12	17:36,088,255-36,090,142	169	223	7	0	0	0	0	0	0	0	0	0	0	0	0	0	0	1	0	0	19	0	0	0	81	0	0	0	1	0	0	0	0	0	0	0	1	0	14	0
42	CCL3L1	Chemokine (C-C motif) ligand 3-like 1	1	0	1	0	0	17q11.2	17:27,400,000-33,500,000	0	0	0	0	0	0	0	0	0	0	0	0	0	0	0	0	0	0	0	0	0	0	0	0	0	0	0	0	0	0	0	0	0	0	0	0	0	0	0	0
43	CCL4	Chemokine (C-C motif) ligand 4	1	0	1	0	0	17q12	17:36,103,826-36,105,613	47	1411	101	0	8	83	0	38	99	0	0	0	0	0	44	0	118	0	0	101	75	0	0	0	0	99	0	41	111	0	82	107	85	0	0	0	0	0	0	0
44	CCL4L1	Chemokine (C-C motif) ligand 4-like 1	1	0	1	0	0	17q12	17:33,500,000-39,800,000	N/A	N/A	N/A	N/A	N/A	N/A	N/A	N/A	N/A	N/A	N/A	N/A	N/A	0	N/A	N/A	N/A	N/A	N/A	N/A	N/A	N/A	N/A	N/A	N/A	N/A	N/A	N/A	N/A	N/A	N/A	N/A	N/A	N/A	N/A	N/A	N/A	N/A	N/A	N/A
45	CCL4L2	Chemokine (C-C motif) ligand 4-like 2	1	0	1	0	0	17q12	17:36,211,062-36,212,872	75	1975	68	6	76	67	26	21	52	29	46	48	26	37	28	33	65	107	2	39	17	0	48	12	0	124	4	30	141	0	109	113	0	0	11	54	0	52	58	35
46	CCL5	Chemokine (C-C motif) ligand 5	1	0	1	0	0	17q12	17:35,871,490-35,880,359	144	184	0	0	1	0	0	0	0	0	0	0	0	0	0	0	0	0	0	0	0	0	0	0	1	0	42	0	111	0	29	0	0	0	0	0	0	0	0	0
47	CCL7	Chemokine (C-C motif) ligand 7	1	0	1	0	0	17q12	17:34,270,220-34,272,241	5	21	4	0	0	0	0	0	0	0	0	0	0	0	0	0	0	0	0	0	0	0	0	0	0	0	0	0	0	17	0	0	0	0	0	0	0	0	0	0
48	CCL8	Chemokine (C-C motif) ligand 8	1	0	1	0	0	17q12	17:34,319,434-34,321,401	18	66	0	0	0	0	0	0	0	0	0	0	0	0	0	0	0	0	0	2	0	0	1	0	36	3	0	0	0	11	0	2	0	0	0	0	0	0	10	0
49	CCR1	Chemokine (C-C motif) receptor 1	0	0	0	1	0	3p21.31	3:46,201,710-46,208,312	1598	3168	0	0	0	0	35	0	15	292	554	579	0	0	0	0	0	0	0	0	0	0	0	0	0	17	0	47	743	812	0	9	0	0	0	0	0	3	0	0
50	CCR10	Chemokine (C-C motif) receptor 10	0	0	0	1	0	17q21.2	17:42,678,888-42,681,842	85	88	0	0	5	0	2	0	0	0	0	0	1	0	0	0	0	0	0	0	0	0	0	0	2	23	0	38	0	7	0	0	0	0	0	0	0	0	0	0
51	CCR2	Chemokine (C-C motif) receptor 2	0	0	0	1	0	3p21.31	3:46,353,743-46,360,939	228	1177	0	0	0	0	0	6	0	0	0	0	0	0	0	0	12	338	0	0	0	0	0	0	0	0	0	0	263	0	218	299	40	0	0	0	0	0	0	0
52	CCR3	Chemokine (C-C motif) receptor 3	0	0	0	1	0	3p21.31	3:46,210,698-46,266,705	194	1325	0	0	0	0	0	0	2	0	0	0	0	0	0	0	2	5	0	0	0	0	0	0	0	0	0	43	896	0	0	0	349	0	0	0	0	0	0	0
53	CCR4	Chemokine (C-C motif) receptor 4	0	0	0	1	0	3p22.3	3:32,951,554-32,956,348	22	22	0	0	0	0	0	0	0	0	0	0	0	0	0	0	0	0	0	0	0	0	0	0	22	0	0	0	0	0	0	0	0	0	0	0	0	0	0	0
54	CCR5	Chemokine (C-C motif) receptor 5 (gene/pseudogene)	0	0	0	1	0	3p21.31	3:46,370,141-46,376,205	126	586	0	0	0	0	0	114	0	0	47	26	0	0	0	0	0	0	0	0	0	0	0	0	0	0	0	0	206	0	51	3	0	0	0	10	0	0	2	0
55	CCR6	Chemokine (C-C motif) receptor 6	0	0	0	1	0	6q27	6:167,111,806-167,139,140	495	1117	0	0	0	0	0	0	0	9	18	0	0	0	0	0	10	3	0	0	0	0	0	0	54	0	0	56	185	0	0	11	0	0	0	198	0	0	0	196
56	CCR7	Chemokine (C-C motif) receptor 7	0	0	0	1	0	17q21.2	17:40,553,768-40,565,471	68	77	1	0	0	0	0	0	0	0	1	0	0	0	0	0	0	0	9	0	0	0	0	2	0	0	0	0	0	38	0	0	0	0	0	0	0	0	0	0
57	CCR8	Chemokine (C-C motif) receptor 8	0	0	0	1	0	3p22.1	3:39,329,708-39,333,679	42	42	0	0	0	0	0	0	0	0	0	0	0	0	0	0	0	0	0	0	0	0	0	0	0	0	37	5	0	0	0	0	0	0	0	0	0	0	0	0
58	CCR9	Chemokine (C-C motif) receptor 9	0	0	0	1	0	3p21.31	3:45,886,503-45,903,176	64	398	0	0	0	0	0	0	7	0	0	0	0	0	0	0	0	0	0	0	0	0	0	0	17	121	0	0	110	0	0	76	0	0	0	0	0	0	0	0
59	CCRL2	Chemokine (C-C motif) receptor-like 2	0	0	0	1	0	3p21.31	3:46,407,165-46,409,522	90	413	0	0	0	1	0	11	0	0	4	0	0	10	0	0	33	0	0	0	0	0	0	0	0	142	0	0	47	0	0	17	84	0	0	1	0	0	0	0
60	CD4	CD4 molecule	0	1	0	0	0	12p13.31	12:6,789,527-6,820,809	129	362	12	0	0	22	15	0	5	0	16	0	0	0	0	0	40	19	0	2	0	0	0	0	32	38	0	6	0	36	13	19	18	0	10	17	0	0	0	11
61	CD40LG	CD40 ligand	1	0	0	0	0	Xq26.3	X:136,648,157-136,660,389	16	16	0	0	0	0	0	0	0	0	0	0	0	0	0	10	0	0	0	0	0	2	0	0	0	0	0	0	0	0	0	0	0	0	0	0	0	0	0	0
62	CD44	CD44 molecule (Indian blood group)	0	1	0	0	0	11p13	11:35,139,167-35,232,401	621	977	106	0	154	0	40	0	0	0	43	9	0	65	0	0	61	0	0	0	0	0	0	0	0	65	0	0	109	21	65	0	114	0	0	0	0	0	0	0
63	CD70	CD70 molecule	1	0	0	0	0	19p13.3	19:6,581,647-6,591,149	78	126	8	0	0	0	0	0	0	3	6	11	0	0	1	0	14	9	0	1	3	0	0	0	25	5	0	0	3	14	5	0	0	0	0	0	0	2	0	0
64	CD74	CD74 molecule, major histocompatibility complex, class II invariant chain	0	1	0	0	0	5q33.1	5:150,400,040-150,412,935	9	9	0	0	0	0	0	4	0	0	0	0	0	0	0	0	0	0	0	0	0	0	0	0	0	0	0	0	0	0	0	0	0	0	0	0	0	0	0	0
65	CER1	Cerberus 1, cysteine knot superfamily, homolog (Xenopus laevis)	1	0	0	0	0	9p22.3	9:14,715,081-14,724,307	340	1336	149	76	208	0	0	147	49	0	0	0	0	80	94	0	120	0	42	0	0	0	0	0	0	0	0	0	0	0	0	0	0	0	0	0	73	92	0	0
66	CKLF	Chemokine-like factor	1	0	1	0	0	16q21	16:66,552,562-66,566,286	198	284	0	0	0	0	0	0	0	0	10	0	0	0	0	0	0	0	0	0	0	0	0	0	62	0	58	0	0	134	19	0	0	0	0	0	0	0	0	0
67	CLCF1	Cardiotrophin-like cytokine factor 1	1	0	0	0	1	11q13.2	11:67,364,167-67,374,176	93	99	0	0	0	0	0	0	12	0	0	0	0	0	0	0	0	2	0	0	0	0	0	0	0	0	0	0	3	31	0	0	0	0	0	0	0	0	0	0
68	CMKLR1	Chemokine-like receptor 1	0	1	0	1	0	12q23.3	12:108,288,043-108,339,346	258	317	37	0	27	0	0	0	8	0	0	5	0	0	0	0	0	0	5	0	0	0	29	1	0	49	0	0	49	24	0	0	0	8	0	7	14	16	0	0
69	CMTM1	CKLF-like MARVEL transmembrane domain containing 1	1	0	0	0	0	16q21	16:66,566,438-66,579,134	111	361	0	0	0	0	4	40	0	0	25	0	0	0	0	0	0	7	0	0	0	2	0	0	45	0	114	0	11	29	14	21	0	0	5	0	0	5	0	9
70	CMTM2	CKLF-like MARVEL transmembrane domain containing 2	1	0	0	0	0	16q21	16:66,579,462-66,588,274	24	135	0	0	0	0	0	0	0	0	0	0	0	0	0	0	1	0	0	0	0	0	0	0	58	14	0	0	0	0	0	20	0	0	0	0	23	7	0	0
71	CMTM3	CKLF-like MARVEL transmembrane domain containing 3	1	0	0	0	0	16q22.1	16:66,603,995-66,613,891	478	1062	10	7	24	11	3	3	10	2	65	10	0	0	10	5	160	37	10	14	0	0	3	5	0	39	1	10	313	190	27	55	0	0	0	3	0	0	0	0
72	CMTM4	CKLF-like MARVEL transmembrane domain containing 4	1	0	0	0	0	16q21-q22	16:66,598,177-66,696,742	201	533	0	0	0	0	0	0	0	0	0	9	0	0	0	0	147	0	0	71	0	0	5	0	7	3	0	0	56	18	20	187	1	0	0	0	0	0	0	0
73	CMTM5	CKLF-like MARVEL transmembrane domain containing 5	1	0	0	0	0	14q11.2	14:23,376,431-23,379,771	92	117	10	0	4	66	10	7	0	1	0	0	0	0	0	0	0	0	0	0	0	0	0	0	0	0	0	1	0	0	0	0	0	0	1	0	0	0	0	0
74	CMTM6	CKLF-like MARVEL transmembrane domain containing 6	1	0	0	0	0	3p22.3	3:32,481,311-32,502,851	427	942	25	0	24	0	0	0	0	0	76	42	3	0	0	0	33	0	0	39	0	0	0	0	0	254	0	0	0	133	44	35	7	0	0	0	11	66	0	0
75	CMTM7	CKLF-like MARVEL transmembrane domain containing 7	1	0	0	0	0	3p22.3	3:32,391,824-32,455,527	293	1498	45	0	0	59	56	70	16	22	0	75	0	98	0	0	0	37	0	0	30	0	0	0	80	42	0	6	145	14	0	110	71	0	0	0	113	120	0	6
76	CMTM8	CKLF-like MARVEL transmembrane domain containing 8	1	0	0	0	0	3p22.3	3:32,238,678-32,370,324	199	336	0	0	4	0	6	0	0	0	55	0	0	41	0	9	0	0	0	0	0	0	0	0	0	25	0	0	31	58	0	0	20	0	0	0	2	6	0	0
77	CNTF	Ciliary neurotrophic factor	1	0	0	0	1	11q12.1	11:58,622,664-58,625,732	1257	7036	210	0	619	24	0	62	97	180	423	194	25	217	41	95	330	395	83	103	0	58	30	10	578	378	0	187	31	310	28	60	865	0	0	0	0	0	48	0
78	CNTFR	Ciliary neurotrophic factor receptor	0	1	0	0	0	9p13.3	9:34,551,431-34,590,385	169	306	0	0	0	27	0	6	151	0	0	0	0	0	0	0	0	0	0	0	0	0	0	0	0	0	20	0	0	0	16	3	74	0	0	0	0	0	0	0
79	CRLF1	Cytokine receptor-like factor 1	1	1	0	0	0	19p13.11	19:18,593,236-18,606,798	385	831	52	0	56	1	0	0	7	0	30	9	9	0	0	26	0	52	0	0	0	3	21	0	10	22	0	0	0	0	32	6	225	0	0	12	30	91	6	0
80	CRLF2	Cytokine receptor-like factor 2	0	1	0	0	0	Xp22.33	X:1,190,436-1,212,761	25	25	0	0	0	0	0	0	0	1	0	0	0	0	0	0	0	0	0	1	0	0	0	0	0	0	0	0	0	0	0	0	0	0	0	0	0	0	0	0
81	CSF1	Colony stimulating factor 1 (macrophage)	1	0	0	0	1	1p13.3	1:109,910,505-109,930,991	118	251	28	0	37	0	0	0	0	0	28	9	0	0	0	0	31	3	0	17	0	0	4	0	0	4	4	0	0	13	0	5	17	0	0	4	12	0	0	0
82	CSF2	Colony stimulating factor 2 (granulocyte-macrophage)	1	0	0	0	1	5q31.1	5:132,073,788-132,076,169	0	0	0	0	0	0	0	0	0	0	0	0	0	0	0	0	0	0	0	0	0	0	0	0	0	0	0	0	0	0	0	0	0	0	0	0	0	0	0	0
83	CSF2RA	Colony stimulating factor 2 receptor, alpha, low-affinity (granulocyte-macrophage)	0	1	0	0	0	Xp22.33	X:1,268,799-1,325,096	188	522	0	0	0	6	0	0	3	1	59	0	0	0	0	0	114	97	0	60	9	0	0	0	0	30	0	4	64	0	9	23	0	0	0	0	0	0	0	0
84	CSF2RB	Colony stimulating factor 2 receptor, beta, low-affinity (granulocyte-macrophage)	0	1	0	0	0	22q12.3	22:36,913,573-36,940,448	89	183	0	0	0	19	45	0	0	0	3	0	0	2	0	1	0	0	1	0	0	0	0	0	0	0	11	4	0	0	0	31	0	0	0	0	0	0	0	0
85	CSF3	Colony stimulating factor 3 (granulocyte)	1	0	0	0	1	17q21.1	17:40,015,439-40,017,812	363	414	0	0	0	0	0	0	0	0	0	0	0	0	0	0	311	0	0	0	0	0	0	0	0	13	0	9	0	0	0	4	20	0	0	0	0	0	0	0
86	CSF3R	Colony stimulating factor 3 receptor (granulocyte)	0	1	0	0	0	1p34.3	1:36,466,042-36,483,313	148	148	0	0	0	0	0	0	0	0	0	10	0	0	0	0	0	0	0	0	0	0	1	0	0	0	0	28	13	90	2	4	0	0	0	0	0	0	0	0
87	CTF1	Cardiotrophin 1	1	0	0	0	0	16p11.2	16:30,895,823-30,903,559	42	42	4	0	12	0	0	0	2	0	8	0	0	0	0	0	0	0	0	0	0	0	2	0	0	0	1	1	1	0	0	3	8	0	0	0	0	0	0	0
88	CX3CL1	Chemokine (C-X3-C motif) ligand 1	1	0	1	0	0	16q21	16:57,372,489-57,385,043	68	71	0	0	0	0	0	0	0	0	0	0	0	0	5	0	0	0	16	0	0	0	0	0	0	11	0	0	0	0	0	2	0	20	0	1	6	0	1	3
89	CX3CR1	Chemokine (C-X3-C motif) receptor 1	0	1	0	1	0	3p22.2	3:39,263,493-39,281,734	651	4457	148	0	250	0	0	197	0	160	0	300	0	150	0	236	255	291	0	149	0	0	0	0	356	170	153	0	48	0	371	509	499	0	0	0	0	0	0	0
90	CXCL1	Chemokine (C-X-C motif) ligand 1 (melanoma growth stimulating activity, alpha)	1	0	1	0	1	4q13.3	4:73,869,392-73,871,307	87	94	9	0	1	6	60	0	0	0	0	5	0	0	0	0	0	0	0	0	0	0	0	0	0	0	0	0	11	0	0	2	0	0	0	0	0	0	0	0
91	CXCL10	Chemokine (C-X-C motif) ligand 10	1	0	1	0	0	4q21.1	4:76,021,117-76,023,496	127	131	0	0	0	0	0	0	0	0	0	0	0	0	0	0	0	0	0	0	0	0	0	0	35	3	80	0	0	0	0	0	0	0	0	0	0	0	0	0
92	CXCL11	Chemokine (C-X-C motif) ligand 11	1	0	1	0	0	4q21.1	4:76,033,681-76,036,069	846	1144	0	0	0	0	0	0	0	0	0	0	0	937	0	0	0	0	0	0	0	0	0	0	0	0	0	37	0	0	0	0	0	0	0	0	0	162	0	0
93	CXCL12	Chemokine (C-X-C motif) ligand 12	1	0	1	0	1	10q11.21	10:44,292,087-44,385,096	481	510	7	0	0	58	0	2	0	0	0	0	0	224	0	0	12	0	0	0	0	27	0	0	138	0	0	0	0	16	0	0	0	0	0	0	0	9	0	0
94	CXCL13	Chemokine (C-X-C motif) ligand 13	1	0	1	0	0	4q21.1	4:77,511,752-77,611,833	239	259	0	0	2	0	0	0	0	0	0	0	0	0	0	0	0	0	0	0	0	0	0	0	171	16	0	0	0	0	0	1	0	0	0	0	23	19	0	0
95	CXCL14	Chemokine (C-X-C motif) ligand 14	1	0	1	0	0	5q31.1	5:135,570,678-135,578,990	606	851	0	0	181	0	23	0	0	0	43	0	0	0	0	0	9	0	0	0	0	0	0	0	25	109	0	0	0	48	18	38	219	0	0	0	0	46	0	0
96	CXCL16	Chemokine (C-X-C motif) ligand 16	1	0	1	0	0	17p13.2	17:4,733,532-4,739,927	306	822	0	0	30	25	2	0	0	0	5	30	0	29	3	0	20	48	0	19	0	18	0	0	0	45	0	0	72	230	37	27	0	0	2	29	28	23	0	6
97	CXCL2	Chemokine (C-X-C motif) ligand 2	1	0	1	0	0	4q13.3	4:74,097,039-74,099,194	65	150	0	0	32	7	3	0	0	0	0	0	0	0	0	0	0	0	0	0	0	0	1	0	0	28	0	0	0	0	0	0	14	0	0	0	0	0	20	0
98	CXCL3	Chemokine (C-X-C motif) ligand 3	0	0	1	0	0	4q13.3	4:74,036,588-74,038,688	67	109	1	0	4	4	0	0	0	0	0	0	0	0	0	0	0	0	0	0	0	0	0	0	0	2	0	0	0	58	0	0	0	0	0	0	0	0	0	0
99	CXCL5	Chemokine (C-X-C motif) ligand 5	0	0	1	0	0	4q13.3	4:73,995,641-73,998,676	181	255	0	0	26	0	0	0	32	0	0	0	0	0	0	0	0	0	1	0	9	0	0	0	3	0	4	18	149	0	0	13	0	0	0	0	0	0	0	0
100	CXCL6	Chemokine (C-X-C motif) ligand 6	1	0	1	0	0	4q13.3	4:73,836,677-73,838,759	185	495	0	0	0	0	0	0	0	0	0	0	0	136	0	0	0	148	0	0	1	0	0	0	0	0	0	0	6	103	0	0	0	0	0	0	0	0	0	0
101	CXCL8	C-X-C motif chemokine ligand 8	1	0	1	0	0	4q13.3	4:73,740,568-73,743,715	151	290	0	0	2	5	0	0	0	0	4	0	0	0	0	0	1	0	0	0	0	0	0	0	0	50	0	2	136	87	0	0	0	0	0	0	0	2	0	0
102	CXCL9	Chemokine (C-X-C motif) ligand 9	1	0	1	0	0	4q21.1	4:76,001,274-76,007,508	221	927	0	2	0	0	0	0	0	0	0	0	0	0	0	0	0	0	0	0	0	0	0	0	691	0	0	86	0	0	0	73	13	0	0	0	0	0	0	0
103	CXCR1	Chemokine (C-X-C motif) receptor 1	0	0	0	1	0	2q35	2:218,162,840-218,166,961	260	299	0	0	0	0	0	0	0	0	1	10	1	0	0	0	0	0	0	0	0	0	0	0	0	0	0	0	179	0	42	65	0	0	1	0	0	0	0	0
104	CXCR2	Chemokine (C-X-C motif) receptor 2	0	0	0	1	0	2q35	2:218,125,293-218,137,252	100	499	0	0	0	0	0	0	0	0	5	0	0	0	0	0	0	0	0	0	0	0	0	0	0	0	0	0	222	0	98	119	0	0	0	37	0	0	0	0
105	CXCR3	Chemokine (C-X-C motif) receptor 3	0	0	0	1	0	Xq13.1	X:71,615,912-71,618,514	3	3	0	0	0	0	0	0	2	0	0	0	0	0	0	1	0	0	0	0	0	0	0	0	0	0	0	0	0	0	0	0	0	0	0	0	0	0	0	0
106	CXCR4	Chemokine (C-X-C motif) receptor 4	0	0	0	1	0	2q22.1	2:136,114,348-136,118,148	156	390	0	0	0	47	14	0	0	0	0	19	3	0	0	7	121	0	57	46	0	0	0	0	0	0	0	0	0	0	0	0	70	0	0	0	0	0	0	4
107	CXCR5	Chemokine (C-X-C motif) receptor 5	0	0	0	1	0	11q23.3	11:118,883,891-118,897,786	5	5	0	0	5	0	0	0	0	0	0	0	0	0	0	0	0	0	0	0	0	0	0	0	0	0	0	0	0	0	0	0	0	0	0	0	0	0	0	0
108	CXCR6	Chemokine (C-X-C motif) receptor 6	0	0	0	1	0	3p21.31	3:45,940,687-45,948,353	110	2978	164	0	528	0	93	0	0	0	1	2	0	0	0	0	266	0	0	0	0	0	0	0	0	1	0	0	67	164	0	43	906	0	0	0	0	0	0	0
109	EBI3	Epstein-Barr virus induced 3	1	1	0	0	0	19p13.3	19:4,229,195-4,237,538	28	28	3	0	0	0	0	0	0	0	0	0	2	0	1	0	0	0	0	0	1	0	0	0	0	0	0	0	0	0	0	0	0	0	0	0	0	0	0	19
110	EDN1	Endothelin 1	1	0	0	0	0	6p24.1	6:12,256,462-12,297,193	56	56	0	0	0	0	0	0	0	0	0	0	0	0	0	0	0	2	0	0	0	0	14	0	0	0	0	0	0	23	0	5	0	0	0	0	0	0	0	0
111	EPO	Erythropoietin	1	0	0	0	1	7q22.1	7:100,720,467-100,723,699	235	576	0	0	0	0	0	0	79	0	0	51	0	0	0	6	24	0	0	0	0	0	0	41	0	42	0	0	0	0	0	56	0	0	0	0	138	87	0	0
112	EPOR	Erythropoietin receptor	0	1	0	0	0	19p13.2	19:11,377,206-11,384,313	160	173	0	0	22	1	0	0	0	0	0	4	0	0	0	0	3	0	0	0	0	3	0	0	0	9	0	5	116	10	0	0	0	0	0	0	0	0	0	0
113	F3	Coagulation factor III (thromboplastin, tissue factor)	0	1	0	0	0	1p21.3	1:94,529,172-94,541,856	662	1169	165	0	390	7	0	0	0	0	0	1	0	28	0	0	58	0	0	64	0	0	3	5	67	5	0	116	0	54	85	83	0	0	0	0	0	0	0	0
114	FAM3B	Family with sequence similarity 3, member B	1	0	0	0	0	21q22.3	21:41,304,228-41,357,726	399	1969	102	7	102	80	0	31	32	52	58	34	0	55	0	39	135	123	58	7	0	6	72	2	59	171	0	69	153	0	54	81	0	0	0	0	0	0	0	0
115	FAM3C	Family with sequence similarity 3, member C	1	0	0	0	0	7q31.31	7:121,348,850-121,396,368	586	3852	106	0	120	105	34	0	96	0	229	102	0	101	0	95	206	212	95	109	6	94	104	29	0	126	0	3	0	109	377	313	220	0	87	67	0	2	95	104
116	FAM3D	Family with sequence similarity 3, member D	1	0	0	0	0	3p14.2	3:58,633,942-58,666,842	108	275	0	0	0	0	0	0	0	0	30	0	0	0	0	0	0	0	0	0	0	0	2	0	0	55	0	21	45	0	33	16	0	0	0	0	0	0	0	0
117	FASLG	Fas ligand (TNF superfamily, member 6)	1	0	0	0	0	1q24.3	1:172,659,007-172,666,875	31	31	0	0	0	0	0	0	0	0	0	0	0	0	0	0	0	0	0	0	0	0	0	0	0	0	0	0	0	0	0	0	0	0	0	0	0	0	0	0
118	FGF2	Fibroblast growth factor 2 (basic)	1	0	0	0	1	4q28.1	4:122,826,707-122,898,235	815	1440	8	0	348	0	7	28	0	1	54	79	0	0	0	0	8	0	0	6	0	0	0	0	176	0	27	2	0	0	9	132	107	0	0	0	0	0	47	0
119	FLT3	Fms-related tyrosine kinase 3	0	1	0	0	0	13q12.2	13:28,003,273-28,100,586	304	3149	0	8	10	2	5	0	78	0	147	128	22	158	123	0	150	24	0	0	0	0	0	0	1	0	0	58	0	0	168	172	0	0	132	137	169	173	172	158
120	FLT3LG	Fms-related tyrosine kinase 3 ligand	1	0	0	0	0	19q13.33	19:49,474,171-49,487,036	78	88	12	0	8	0	0	0	0	1	0	0	0	0	0	0	3	0	0	0	0	0	0	0	6	26	0	5	2	0	1	7	8	0	0	0	0	0	3	0
121	GDF1	Growth differentiation factor 1	1	0	0	0	1	19p13.11	19:18,868,544-18,896,157	0	0	0	0	0	0	0	0	0	0	0	0	0	0	0	0	0	0	0	0	0	0	0	0	0	0	0	0	0	0	0	0	0	0	0	0	0	0	0	0
122	GDF10	Growth differentiation factor 10	1	0	0	0	1	10q11.22	10:47,300,196-47,313,576	131	137	0	0	1	0	0	0	3	0	0	0	0	0	0	0	0	0	0	11	0	0	2	0	0	57	0	1	0	0	0	3	48	0	0	0	0	0	0	0
123	GDF11	Growth differentiation factor 11	1	0	0	0	1	12q13.2	12:55,743,121-55,757,263	109	110	4	0	0	0	0	0	0	0	0	0	0	0	0	0	0	0	0	0	0	0	0	0	22	25	0	0	12	0	1	0	42	0	0	0	0	4	0	0
124	GDF15	Growth differentiation factor 15	1	0	0	0	1	19p13.11	19:18,382,169-18,389,175	71	122	0	0	44	0	0	0	0	0	0	0	0	0	1	4	0	0	0	0	0	0	0	0	0	5	0	0	58	8	2	0	0	0	0	0	0	0	0	0
125	GDF2	Growth differentiation factor 2	1	0	0	0	1	10q11.22	10:47,322,453-47,327,587	10	11	0	0	0	11	0	0	0	0	0	0	0	0	0	0	0	0	0	0	0	0	0	0	0	0	0	0	0	0	0	0	0	0	0	0	0	0	0	0
126	GDF3	Growth differentiation factor 3	1	0	0	0	1	12p13.31	12:7,689,783-7,695,774	49	50	0	0	24	0	0	0	0	0	0	0	0	0	0	0	0	0	0	0	0	0	0	0	0	0	0	0	0	0	0	2	0	0	0	0	0	0	0	0
127	GDF5	Growth differentiation factor 5	1	0	0	0	1	20q11.22	20:35,433,346-35,454,748	552	1972	0	0	0	0	0	156	141	368	0	140	0	0	0	31	85	0	0	3	0	0	182	2	10	170	0	0	0	0	0	0	0	0	0	32	0	0	120	128
128	GDF6	Growth differentiation factor 6	1	0	0	0	1	8q22.1	8:96,142,332-96,160,805	320	614	0	0	0	115	32	0	0	0	76	10	0	0	0	0	133	0	0	0	0	0	0	0	0	0	0	0	0	86	0	57	0	0	0	0	0	0	0	0
129	GDF7	Growth differentiation factor 7	1	0	0	0	1	2p24.1	2:20,667,143-20,679,242	295	630	37	0	53	3	6	0	0	26	68	87	0	3	0	0	13	0	0	0	0	0	0	0	0	12	0	26	59	0	30	29	0	0	0	0	35	35	18	10
130	GDF9	Growth differentiation factor 9	1	0	0	0	1	5q31.1	5:132,861,180-132,866,883	472	4819	223	219	274	48	84	85	98	99	67	318	0	94	0	0	164	0	224	88	0	0	117	0	146	298	18	33	59	231	313	327	330	0	0	97	27	60	0	63
131	GFRA1	GDNF family receptor alpha 1	0	1	0	0	0	10q25.3	10:116,056,924-116,273,644	353	864	0	0	87	0	0	9	0	0	1	39	19	52	0	10	84	0	0	0	0	0	0	0	0	4	0	5	0	0	33	9	13	57	54	82	0	0	62	57
132	GFRA2	GDNF family receptor alpha 2	0	1	0	0	0	8p21.3	8:21,690,397-21,789,295	747	3225	0	20	211	195	192	196	195	205	213	233	0	0	75	193	0	0	0	0	95	0	120	25	140	339	0	2	126	0	191	185	48	0	5	0	5	0	0	0
133	GFRA4	GDNF family receptor alpha 4	0	1	0	0	0	20p13	20:3,659,291-3,663,398	161	179	0	0	0	0	0	0	0	0	0	0	0	0	0	0	0	0	0	0	0	0	0	0	0	127	0	0	0	0	0	0	0	0	0	0	0	0	35	3
134	GFRAL	GDNF family receptor alpha like	0	1	0	0	0	6p12.1	6:55,327,468-55,402,492	301	318	0	0	0	0	0	0	0	0	0	0	0	0	0	0	188	0	0	88	0	0	0	0	42	0	0	0	0	0	0	0	0	0	0	0	0	0	0	0
135	GHR	Growth hormone receptor	0	1	0	0	0	5p13-p12	5:42,423,438-42,721,877	1833	4568	125	108	949	86	0	0	0	0	203	111	0	244	0	0	149	0	0	0	0	0	0	0	3	1088	0	0	0	198	0	101	22	0	0	0	0	0	0	0
136	GPI	Glucose-6-phosphate isomerase	1	0	0	0	1	19q13.11	19:34,353,329-34,402,412	163	700	2	0	0	1	0	0	0	0	93	135	0	0	0	1	0	0	0	0	0	0	90	0	0	3	0	0	0	132	0	92	0	1	0	0	0	0	0	2
137	GPR17	G protein-coupled receptor 17	0	0	0	1	0	2q14.3	2:127,645,863-127,652,638	1141	9012	470	95	604	252	380	228	391	116	420	407	64	147	42	135	567	364	75	178	56	44	97	109	119	604	0	134	23	51	539	489	611	0	0	0	0	28	0	0
138	GPR35	G protein-coupled receptor 35	0	0	0	1	0	2q37.3	2:240,605,429-240,631,258	422	2412	122	27	164	66	121	103	96	126	79	162	1	5	1	88	165	73	1	67	1	1	6	2	80	72	0	9	109	117	86	119	98	1	3	2	4	5	2	1
139	GPR75	G protein-coupled receptor 75	0	0	0	1	0	2p16.2	2:53,852,911-53,859,966	807	2348	2	0	244	0	0	0	23	0	442	63	144	0	0	0	42	131	0	92	0	0	0	0	186	120	0	0	44	0	0	105	57	2	0	0	0	0	34	0
140	GREM1	Gremlin 1	1	0	0	0	0	15q13.3	15:32,718,003-32,745,105	205	290	0	0	20	0	0	0	0	0	0	0	75	20	0	0	0	0	0	0	0	0	34	0	0	0	0	0	0	14	38	1	0	5	0	11	0	0	10	0
141	GREM2	Gremlin 2	1	0	0	0	0	1q43	1:240,489,572-240,612,371	355	456	0	0	21	0	0	87	0	0	0	0	0	0	0	1	30	0	2	0	2	33	0	0	34	24	0	0	15	43	29	37	9	0	4	16	37	0	0	0
142	GRN	Granulin	1	0	0	0	1	17q21.31	17:44,345,085-44,353,105	483	995	20	1	182	42	1	2	0	28	32	65	0	0	0	0	18	3	25	0	0	13	0	0	9	138	0	0	171	30	0	24	0	0	1	23	2	0	3	15
143	HMGB1	High mobility group box 1	1	0	0	0	0	13q12.3	13:30,456,703-30,617,596	264	1412	32	0	64	42	47	30	37	47	120	59	0	16	52	45	56	52	4	47	4	0	0	33	103	60	0	6	43	47	44	41	75	0	0	2	4	7	1	35
144	IFNA1	Interferon, alpha 1	1	0	0	0	0	9p21.3	9:21,440,438-21,441,315	11	11	0	0	0	0	0	0	0	0	0	0	0	0	0	0	0	0	0	0	0	0	0	0	0	0	0	0	0	0	0	0	0	0	0	0	0	11	0	0
145	IFNA10	Interferon, alpha 10	1	0	0	0	0	9p21.3	9:21,206,180-21,207,142	0	0	0	0	0	0	0	0	0	0	0	0	0	0	0	0	0	0	0	0	0	0	0	0	0	0	0	0	0	0	0	0	0	0	0	0	0	0	0	0
146	IFNA13	Interferon, alpha 13	1	0	0	0	0	9p21.3	9:21,367,371-21,368,056	0	0	0	0	0	0	0	0	0	0	0	0	0	0	0	0	0	0	0	0	0	0	0	0	0	0	0	0	0	0	0	0	0	0	0	0	0	0	0	0
147	IFNA14	Interferon, alpha 14	1	0	0	0	0	9p21.3	9:21,239,001-21,240,004	0	0	0	0	0	0	0	0	0	0	0	0	0	0	0	0	0	0	0	0	0	0	0	0	0	0	0	0	0	0	0	0	0	0	0	0	0	0	0	0
148	IFNA16	Interferon, alpha 16	1	0	0	0	0	9p21.3	9:21,216,372-21,217,310	0	0	0	0	0	0	0	0	0	0	0	0	0	0	0	0	0	0	0	0	0	0	0	0	0	0	0	0	0	0	0	0	0	0	0	0	0	0	0	0
149	IFNA17	Interferon, alpha 17	1	0	0	0	0	9p21.3	9:21,227,242-21,228,221	0	0	0	0	0	0	0	0	0	0	0	0	0	0	0	0	0	0	0	0	0	0	0	0	0	0	0	0	0	0	0	0	0	0	0	0	0	0	0	0
150	IFNA2	Interferon, alpha 2	1	0	0	0	0	9p21.3	9:21,384,254-21,385,397	1	1	0	0	0	0	0	0	0	0	0	0	0	0	0	0	0	0	0	0	0	0	0	0	0	0	1	0	0	0	0	0	0	0	0	0	0	0	0	0
151	IFNA21	Interferon, alpha 21	1	0	0	0	0	9p21.3	9:21,165,636-21,166,659	0	0	0	0	0	0	0	0	0	0	0	0	0	0	0	0	0	0	0	0	0	0	0	0	0	0	0	0	0	0	0	0	0	0	0	0	0	0	0	0
152	IFNA4	Interferon, alpha 4	1	0	0	0	0	9p21.3	9:21,186,617-21,187,681	0	0	0	0	0	0	0	0	0	0	0	0	0	0	0	0	0	0	0	0	0	0	0	0	0	0	0	0	0	0	0	0	0	0	0	0	0	0	0	0
153	IFNA5	Interferon, alpha 5	1	0	0	0	0	9p21.3	9:21,304,613-21,305,312	10	10	0	0	0	0	0	0	0	0	0	0	0	0	0	0	0	0	0	0	0	0	0	0	0	0	0	0	0	0	0	0	0	0	0	0	10	0	0	0
154	IFNA6	Interferon, alpha 6	1	0	0	0	0	9p21.3	9:21,350,317-21,350,886	49	49	0	0	0	0	0	0	0	0	0	0	0	0	0	0	0	0	0	0	0	0	0	0	0	0	0	33	0	0	0	0	0	0	0	16	0	0	0	0
155	IFNA7	Interferon, alpha 7	1	0	0	0	0	9p21.3	9:21,201,468-21,202,204	0	0	0	0	0	0	0	0	0	0	0	0	0	0	0	0	0	0	0	0	0	0	0	0	0	0	0	0	0	0	0	0	0	0	0	0	0	0	0	0
156	IFNA8	Interferon, alpha 8	1	0	0	0	0	9p21.3	9:21,409,116-21,410,184	0	0	0	0	0	0	0	0	0	0	0	0	0	0	0	0	0	0	0	0	0	0	0	0	0	0	0	0	0	0	0	0	0	0	0	0	0	0	0	0
157	IFNAR1	Interferon (alpha, beta and omega) receptor 1	0	1	0	0	0	21q22.11	21:33,324,442-33,360,360	421	2181	83	33	102	6	4	20	8	77	85	127	26	127	1	9	239	104	0	68	0	0	0	6	97	58	0	6	71	213	110	112	91	0	0	0	23	58	1	0
158	IFNAR2	Interferon (alpha, beta and omega) receptor 2	0	1	0	0	0	21q22.11	21:33,229,894-33,265,663	355	1990	60	16	68	9	59	0	15	48	188	60	0	57	0	12	201	63	0	64	1	0	0	0	50	132	0	0	37	125	157	219	140	0	0	8	0	1	0	0
159	IFNB1	Interferon, beta 1, fibroblast	1	0	0	0	0	9p21.3	9:21,077,103-21,077,941	0	0	0	0	0	0	0	0	0	0	0	0	0	0	0	0	0	0	0	0	0	0	0	0	0	0	0	0	0	0	0	0	0	0	0	0	0	0	0	0
160	IFNE	Interferon, epsilon	1	0	0	0	0	9p21.3	9:21,480,838-21,482,312	139	164	0	0	0	0	0	0	0	0	2	0	0	0	0	0	0	0	0	0	16	0	0	0	0	106	0	0	0	8	0	0	0	0	0	4	15	13	0	0
161	IFNG	Interferon, gamma	1	0	0	0	0	12q15	12:68,154,767-68,159,739	4	4	0	0	0	0	0	0	3	0	0	0	0	0	0	0	0	0	0	0	0	0	0	0	0	0	0	0	0	0	0	0	0	0	0	0	0	0	0	0
162	IFNGR1	Interferon gamma receptor 1	0	1	0	0	0	6q23.3	6:137,197,483-137,220,350	87	119	0	0	0	6	0	0	0	0	1	1	0	20	0	0	0	37	0	0	0	0	0	0	0	1	0	0	15	2	0	3	0	0	0	0	0	16	0	9
163	IFNGR2	Interferon gamma receptor 2	0	1	0	0	0	21q22.11	21:33,402,895-33,437,520	265	950	0	0	14	0	18	0	132	0	8	0	0	125	0	0	0	0	1	0	0	0	0	0	17	20	0	0	101	4	51	22	204	0	0	0	110	123	0	0
164	IFNK	Interferon, kappa	1	0	0	0	0	9p21.2	9:27,524,313-27,526,497	0	0	0	0	0	0	0	0	0	0	0	0	0	0	0	0	0	0	0	0	0	0	0	0	0	0	0	0	0	0	0	0	0	0	0	0	0	0	0	0
165	IFNL1	Interferon lambda 1	1	0	0	0	0	19q13.2	19:39,296,406-39,298,672	1	1	0	0	0	0	0	0	0	0	0	0	0	0	0	0	0	0	0	0	0	0	0	0	0	0	0	0	1	0	0	0	0	0	0	0	0	0	0	0
166	IFNL2	Interferon lambda 2	1	0	0	0	0	19q13.2	19:39,268,395-39,270,187	14	14	0	0	0	0	0	0	0	0	0	0	0	0	0	0	0	0	0	0	0	0	0	0	12	0	0	0	0	0	2	0	0	0	0	0	0	0	0	0
167	IFNL3	Interferon lambda 3	1	0	0	0	0	19q13.2	19:39,243,552-39,245,076	0	0	0	0	0	0	0	0	0	0	0	0	0	0	0	0	0	0	0	0	0	0	0	0	0	0	0	0	0	0	0	0	0	0	0	0	0	0	0	0
168	IFNL4	Interferon lambda 4 (gene/pseudogene)	1	0	0	0	0	19q13.2	19:39,246,313-39,248,855	27	31	0	0	0	0	0	0	0	0	0	0	0	0	0	0	0	0	0	0	0	0	0	0	6	0	0	0	0	0	2	0	0	0	0	0	13	0	0	0
169	IFNLR1	Interferon lambda receptor 1	0	1	0	0	0	1p36.11	1:24,154,155-24,187,294	238	905	0	0	16	140	72	0	0	65	34	156	0	51	0	1	0	0	0	0	0	27	0	0	55	46	0	0	7	0	29	49	93	0	0	2	4	1	11	0
170	IFNW1	Interferon, omega 1	1	0	0	0	0	9p21.3	9:21,140,631-21,141,900	0	0	0	0	0	0	0	0	0	0	0	0	0	0	0	0	0	0	0	0	0	0	0	0	0	0	0	0	0	0	0	0	0	0	0	0	0	0	0	0
171	IL10	Interleukin 10	1	0	0	0	1	1q32.1	1:206,767,601-206,772,493	19	19	0	0	0	0	0	0	0	0	1	0	0	0	0	0	0	0	0	0	0	0	0	0	0	0	0	0	18	0	0	0	0	0	0	0	0	0	0	0
172	IL10RA	Interleukin 10 receptor, alpha	0	1	0	0	0	11q23.3	11:117,986,393-118,003,036	114	114	0	0	55	0	0	0	0	0	2	3	0	0	7	0	0	0	0	0	0	0	0	0	0	6	0	0	0	0	32	0	0	0	0	0	0	0	0	0
173	IL10RB	Interleukin 10 receptor, beta	0	1	0	0	0	21q22.11	21:33,266,366-33,297,220	62	3146	121	20	177	210	68	35	13	69	11	137	0	45	0	0	224	142	12	121	0	18	36	2	122	91	3	12	13	113	25	37	152	3	57	63	89	90	88	73
174	IL11	Interleukin 11	1	0	0	0	1	19q13.42	19:55,364,381-55,370,462	80	114	0	0	0	0	0	0	2	0	12	0	0	0	0	0	0	0	0	0	0	0	11	0	41	0	0	0	0	23	0	0	0	0	0	0	0	0	0	0
175	IL11RA	Interleukin 11 receptor, alpha	0	1	0	0	0	9p13.3	9:34,652,184-34,661,901	747	5324	78	0	423	29	17	39	86	133	196	139	65	456	66	111	320	135	96	65	0	65	172	69	81	155	62	245	344	0	156	146	72	31	0	70	120	157	78	18
176	IL12A	Interleukin 12A (natural killer cell stimulatory factor 1, cytotoxic lymphocyte maturation factor 1, p35)	1	0	0	0	1	3q25.33	3:159,988,834-159,996,018	324	523	0	0	0	0	0	1	0	0	76	0	0	0	0	0	14	0	0	0	2	0	17	0	0	0	0	0	0	28	0	8	0	56	0	63	0	0	0	1
177	IL12B	Interleukin 12B (natural killer cell stimulatory factor 2, cytotoxic lymphocyte maturation factor 2, p40)	1	1	0	0	1	5q33.3	5:159,314,779-159,330,486	3	3	0	0	0	0	0	0	0	0	0	0	0	0	2	0	0	0	0	0	0	0	0	0	0	0	0	0	0	0	0	0	0	0	0	0	1	0	0	0
178	IL12RB1	Interleukin 12 receptor, beta 1	0	1	0	0	0	19p13.11	19:18,058,993-18,099,026	367	1740	68	0	0	41	7	59	66	55	38	41	0	8	33	46	66	82	63	53	0	0	25	0	34	0	38	181	287	0	23	0	0	0	0	0	25	0	41	27
179	IL12RB2	Interleukin 12 receptor, beta 2	0	1	0	0	0	1p31.3	1:67,307,350-67,398,723	405	860	44	0	131	19	0	0	0	0	45	0	0	16	0	22	0	0	0	0	0	0	0	0	0	0	36	0	230	180	0	23	77	0	0	0	21	0	0	0
180	IL13	Interleukin 13	1	0	0	0	0	5q31.1	5:132,656,521-132,661,109	209	255	0	0	1	0	0	0	0	0	0	0	0	0	0	0	0	0	0	0	0	0	0	0	107	0	0	0	0	0	2	0	0	0	0	0	46	0	0	0
181	IL13RA1	Interleukin 13 receptor, alpha 1	0	1	0	0	0	Xq24	X:118,726,953-118,794,532	389	1268	0	0	149	0	0	97	45	51	193	94	0	34	0	0	0	0	0	10	0	0	0	0	40	0	0	0	36	63	77	1	6	0	0	0	0	8	0	1
182	IL13RA2	Interleukin 13 receptor, alpha 2	0	1	0	0	0	Xq23	X:115,003,981-115,017,615	903	3316	18	0	191	14	0	0	0	0	8	0	0	0	0	0	667	0	0	417	0	0	0	22	2	29	0	0	0	740	0	0	554	0	6	0	20	0	6	29
183	IL15	Interleukin 15	1	0	0	0	0	4q31.21	4:141,636,582-141,733,986	1045	2415	56	0	166	67	52	9	182	0	46	90	0	0	0	0	125	0	0	0	0	0	0	0	117	464	0	57	66	210	1	10	163	0	0	0	0	0	0	0
184	IL15RA	Interleukin 15 receptor, alpha	0	1	0	0	0	10p15.1	10:5,948,896-5,978,740	190	753	31	0	20	4	17	14	33	17	29	16	0	0	0	22	28	29	10	40	2	14	12	0	57	6	0	35	63	76	41	31	50	0	0	0	0	0	0	0
185	IL16	Interleukin 16	1	0	0	0	0	15q25.1	15:81,196,878-81,314,057	405	742	0	0	0	26	95	0	10	0	0	0	0	0	0	0	214	42	0	0	0	0	0	0	3	6	7	59	4	0	0	88	0	0	0	0	7	2	0	0
186	IL17A	Interleukin 17A	1	0	0	0	0	6p12.2	6:52,186,374-52,190,637	0	0	0	0	0	0	0	0	0	0	0	0	0	0	0	0	0	0	0	0	0	0	0	0	0	0	0	0	0	0	0	0	0	0	0	0	0	0	0	0
187	IL17B	Interleukin 17B	1	0	0	0	0	5q32	5:149,374,266-149,404,201	87	118	75	0	30	1	0	0	0	0	0	0	0	0	0	0	0	2	0	0	0	0	0	1	0	1	0	0	0	8	0	0	0	0	0	0	0	0	0	0
188	IL17C	Interleukin 17C	1	0	0	0	0	16q24.2	16:88,638,571-88,640,467	10	10	0	0	0	0	0	0	0	0	0	0	0	0	0	0	0	0	0	0	0	0	0	0	0	0	0	0	10	0	0	0	0	0	0	0	0	0	0	0
189	IL17D	Interleukin 17D	1	0	0	0	0	13q12.11	13:20,701,104-20,723,099	982	2162	49	0	0	320	0	11	0	445	214	499	0	0	3	0	17	0	0	0	0	0	0	0	327	0	0	0	0	0	0	0	260	0	0	0	2	0	0	0
190	IL17F	Interleukin 17F	1	0	0	0	0	6p12.2	6:52,236,680-52,245,688	111	112	0	0	0	0	0	0	0	0	0	0	0	0	0	0	0	0	0	0	0	0	0	0	112	0	0	0	0	0	0	0	0	0	0	0	0	0	0	0
191	IL17RA	Interleukin 17 receptor A	0	1	0	0	0	22q11.1	22:17,084,958-17,115,693	512	3672	96	30	187	87	82	40	53	40	137	87	2	62	14	114	190	47	42	97	11	66	92	19	52	197	4	15	39	113	135	211	130	0	36	10	115	127	104	67
192	IL17RB	Interleukin 17 receptor B	0	1	0	0	0	3p21.1	3:53,846,549-53,867,387	452	2532	0	50	200	0	38	0	25	74	121	51	23	0	22	0	119	123	0	0	0	0	0	0	82	76	0	165	141	268	99	127	1	15	0	4	147	197	0	0
193	IL17RC	Interleukin 17 receptor C	0	1	0	0	0	3p25.3	3:9,917,073-9,933,626	785	4029	106	0	74	107	141	0	76	58	89	49	0	100	0	453	66	86	0	1	0	1	81	7	91	269	0	101	209	131	91	89	314	0	5	2	108	131	129	41
194	IL17RD	Interleukin 17 receptor D	0	1	0	0	0	3p14.3	3:57,089,981-57,170,316	480	741	27	0	45	0	0	0	0	0	79	0	0	211	4	88	0	39	0	0	0	25	0	0	12	0	0	0	0	0	0	15	5	0	0	0	0	0	0	0
195	IL17RE	Interleukin 17 receptor E	0	1	0	0	0	3p25.3	3:9,902,086-9,916,401	134	527	5	0	40	0	1	0	0	0	7	0	0	0	0	0	5	0	0	0	38	0	96	0	9	0	0	0	16	45	45	23	0	0	50	5	0	0	136	0
196	IL17REL	Interleukin 17 receptor E-like	0	1	0	0	0	22q13.33	22:49,991,810-50,013,826	55	118	0	0	0	0	0	0	0	0	0	0	0	0	0	0	0	0	0	0	0	0	0	0	0	0	0	0	0	0	0	47	0	0	0	0	0	0	16	55
197	IL18	Interleukin 18 (interferon-gamma-inducing factor)	1	0	0	0	0	11q23.1	11:112,143,250-112,164,103	442	1361	2	0	43	0	0	0	0	15	61	49	0	72	0	50	0	0	0	0	0	0	0	0	52	127	0	0	0	4	106	228	114	0	0	0	0	0	0	0
198	IL18R1	Interleukin 18 receptor 1	0	1	0	0	0	2q12.1	2:102,355,795-102,398,776	1251	13107	229	0	417	319	449	1	186	0	113	446	57	195	0	147	405	302	0	185	0	0	0	0	159	176	0	0	437	9	617	631	508	332	514	617	464	570	547	482
199	IL19	Interleukin 19	1	0	0	0	0	1q32.1	1:206,770,772-206,842,980	164	169	0	0	0	0	0	0	0	0	0	0	0	0	0	0	0	0	0	0	0	0	15	0	121	0	0	0	0	33	0	0	0	0	0	0	0	0	0	0
200	IL1A	Interleukin 1, alpha	1	0	0	0	0	2q14.1	2:112,773,924-112,784,492	655	1215	0	0	0	0	0	0	0	2	74	0	0	0	0	0	0	0	0	0	0	0	0	0	69	26	0	93	0	18	336	551	0	0	0	0	0	0	0	0
201	IL1B	Interleukin 1, beta	1	0	0	0	0	2q14.1	2:112,829,750-112,836,842	65	479	0	0	0	0	0	0	0	6	0	1	0	0	0	0	0	8	0	0	0	0	0	0	219	0	0	2	0	0	75	168	0	0	0	0	0	0	0	0
202	IL1F10	Interleukin 1 family, member 10 (theta)	1	0	0	0	0	2q14.1	2:113,067,969-113,075,842	124	392	0	0	0	0	0	0	0	0	130	0	0	0	0	0	0	0	0	0	0	0	0	0	0	0	0	0	0	0	74	188	0	0	0	0	0	0	0	0
203	IL1R1	Interleukin 1 receptor, type I	0	1	0	0	0	2q11.2-q12.1	2:102,069,637-102,179,873	394	971	211	0	0	0	0	0	0	2	166	0	0	204	0	95	9	0	0	0	0	1	0	47	0	95	0	0	12	17	27	39	0	0	0	3	0	2	0	0
204	IL1R2	Interleukin 1 receptor, type II	0	1	0	0	0	2q11.2	2:101,991,804-102,028,543	573	1312	0	0	103	0	0	8	0	0	106	0	48	45	0	16	0	0	0	0	0	0	0	0	0	0	0	3	11	0	424	514	0	0	0	0	0	0	0	8
205	IL1RAP	Interleukin 1 receptor accessory protein	0	1	0	0	0	3q28	3:190,514,084-190,659,749	167	212	0	0	0	13	0	0	0	0	0	0	5	0	0	0	20	0	0	0	0	0	0	0	82	0	0	0	7	41	13	0	11	0	0	0	18	0	0	0
206	IL1RAPL2	Interleukin 1 receptor accessory protein-like 2	0	1	0	0	0	Xq22.3	X:104,566,198-105,769,728	300	301	0	0	0	0	0	0	0	0	0	0	0	0	0	0	0	0	3	66	0	0	0	0	0	0	0	0	0	232	0	0	0	0	0	0	0	0	0	0
207	IL1RL1	Interleukin 1 receptor-like 1	0	1	0	0	0	2q12.1	2:102,311,501-102,352,366	104	5074	0	0	0	2	0	0	0	2	126	0	0	0	0	0	0	4	0	0	0	0	0	0	0	225	0	0	0	5	0	0	0	122	163	491	286	290	484	341
208	IL1RL2	Interleukin 1 receptor-like 2	0	1	0	0	0	2q12.1	2:102,186,972-102,242,909	67	1779	0	0	0	0	3	0	1	0	264	0	9	65	0	0	0	0	0	0	0	0	0	26	0	409	0	1	0	43	276	350	0	0	0	26	0	0	7	9
209	IL1RN	Interleukin 1 receptor antagonist	1	0	0	0	0	2q14.1	2:113,099,364-113,134,015	218	1140	0	0	0	8	0	0	182	0	0	0	0	0	41	0	64	8	0	87	0	0	0	0	127	113	0	9	8	78	128	252	0	0	0	0	0	0	0	0
210	IL2	Interleukin 2	1	0	0	0	1	4q27	4:122,449,478-122,456,724	0	0	0	0	0	0	0	0	0	0	0	0	0	0	0	0	0	0	0	0	0	0	0	0	0	0	0	0	0	0	0	0	0	0	0	0	0	0	0	0
211	IL20	Interleukin 20	1	0	0	0	0	1q32.1	1:206,865,246-206,869,222	21	90	0	0	0	0	0	0	0	0	0	0	0	0	0	0	0	0	0	0	0	0	0	0	90	0	0	0	0	0	0	0	0	0	0	0	0	0	0	0
212	IL20RA	Interleukin 20 receptor, alpha	0	1	0	0	0	6q23.3	6:136,999,970-137,045,179	492	1065	1	0	5	9	32	0	2	0	181	0	0	11	3	10	28	66	0	0	7	0	11	0	4	0	0	0	0	6	9	168	4	0	31	40	0	22	102	18
213	IL20RB	Interleukin 20 receptor beta	0	1	0	0	0	3q22.3	3:136,952,543-137,016,407	1813	9032	185	26	533	148	45	0	87	178	1026	419	171	0	0	0	773	137	0	141	100	27	0	0	280	141	0	0	245	1286	891	883	99	0	0	0	0	0	0	0
214	IL21	Interleukin 21	1	0	0	0	0	4q27	4:122,610,107-122,621,065	0	0	0	0	0	0	0	0	0	0	0	0	0	0	0	0	0	0	0	0	0	0	0	0	0	0	0	0	0	0	0	0	0	0	0	0	0	0	0	0
215	IL21R	Interleukin 21 receptor	0	1	0	0	0	16p12.1	16:27,402,161-27,452,042	321	3520	0	0	3	0	0	0	0	152	202	0	0	0	0	0	0	0	0	0	0	0	238	186	248	195	0	5	0	41	141	206	195	0	0	123	229	233	213	204
216	IL22	Interleukin 22	1	0	0	0	0	12q15	12:68,248,241-68,253,603	0	0	0	0	0	0	0	0	0	0	0	0	0	0	0	0	0	0	0	0	0	0	0	0	0	0	0	0	0	0	0	0	0	0	0	0	0	0	0	0
217	IL22RA1	Interleukin 22 receptor, alpha 1	0	1	0	0	0	1p36.11	1:24,117,419-24,145,637	117	930	0	0	26	76	0	0	0	38	82	52	21	0	0	0	33	0	9	0	0	23	0	11	23	0	0	0	0	2	148	147	0	0	0	0	82	86	0	0
218	IL22RA2	Interleukin 22 receptor, alpha 2	0	1	0	0	0	6q23.3	6:137,143,819-137,173,643	4	4	0	0	0	0	0	0	0	0	0	0	0	0	0	0	0	0	0	0	0	0	0	0	0	0	0	0	0	0	0	4	0	0	0	0	0	0	0	0
219	IL23A	Interleukin 23, alpha subunit p19	1	0	0	0	0	12q13.3	12:56,334,158-56,340,409	153	1757	136	0	0	0	0	0	0	103	0	0	2	131	0	0	0	0	126	128	0	0	131	0	0	134	0	104	0	134	126	11	108	0	0	115	0	0	0	0
220	IL23R	Interleukin 23 receptor	0	1	0	0	0	1p31.3	1:67,138,638-67,259,978	10	10	0	0	0	0	0	0	0	0	0	0	0	0	0	0	0	0	2	0	0	0	0	0	0	0	0	8	0	0	0	0	0	0	0	0	0	0	0	0
221	IL24	Interleukin 24	1	0	0	0	0	1q32.1	1:206,897,403-206,904,138	134	211	0	0	0	0	3	0	0	0	0	0	0	0	0	0	0	0	0	2	0	0	0	0	0	96	0	0	99	0	1	0	10	0	0	0	0	0	0	0
222	IL25	Interleukin 25	1	0	0	0	0	14q11.2	14:23,372,808-23,376,402	34	52	0	0	0	17	0	0	0	0	0	0	0	0	0	0	0	0	0	0	0	0	0	0	6	0	0	0	0	0	22	0	0	0	0	4	0	0	0	0
223	IL26	Interleukin 26	1	0	0	0	0	12q15	12:68,201,348-68,225,809	5	5	0	0	0	0	0	0	0	0	5	0	0	0	0	0	0	0	0	0	0	0	0	0	0	0	0	0	0	0	0	0	0	0	0	0	0	0	0	0
224	IL27	Interleukin 27	1	0	0	0	0	16p12.1-p11.2	16:28,499,361-28,526,729	546	1393	15	6	24	0	0	8	13	8	0	10	415	0	0	15	21	25	6	4	6	0	0	6	419	27	0	0	332	0	0	0	0	0	0	0	1	0	0	0
225	IL27RA	Interleukin 27 receptor, alpha	0	1	0	0	0	19p13.12	19:14,031,761-14,053,217	204	994	0	0	49	15	56	0	0	55	33	79	0	2	0	0	132	85	0	73	0	0	0	0	0	2	0	0	52	53	37	80	80	0	0	0	0	1	2	0
226	IL2RA	Interleukin 2 receptor subunit beta	0	1	0	0	0	10p15.1	10:6,010,688-6,062,366	91	308	0	0	2	24	0	32	0	36	0	6	2	6	0	4	75	5	7	13	0	0	1	0	0	0	0	45	0	0	1	0	34	0	0	0	0	0	0	0
227	IL2RB	Interleukin 2 receptor subunit alpha	0	1	0	0	0	22q12.3	22:37,125,837-37,175,117	142	192	0	0	0	0	0	0	0	0	5	0	0	0	0	0	0	0	0	0	0	0	0	0	0	0	0	0	0	47	63	52	5	0	0	20	0	0	0	0
228	IL2RG	Interleukin 2 receptor subunit gamma	0	1	0	0	0	Xq13.1	X:71,107,403-71,111,576	292	296	0	0	0	0	0	0	6	1	0	0	1	0	2	0	0	0	0	0	2	0	0	0	6	3	0	0	262	0	0	0	0	0	0	0	0	0	0	0
229	IL3	Interleukin 3 (colony-stimulating factor, multiple)	1	0	0	0	1	5q31.1	5:132,060,654-132,063,203	0	0	0	0	0	0	0	0	0	0	0	0	0	0	0	0	0	0	0	0	0	0	0	0	0	0	0	0	0	0	0	0	0	0	0	0	0	0	0	0
230	IL31	Interleukin 31	1	0	0	0	0	12q24.31	12:122,172,028-122,174,220	0	0	0	0	0	0	0	0	0	0	0	0	0	0	0	0	0	0	0	0	0	0	0	0	0	0	0	0	0	0	0	0	0	0	0	0	0	0	0	0
231	IL31RA	Interleukin 31 receptor A	0	1	0	0	0	5q11.2	5:55,840,333-55,922,853	193	212	149	0	43	0	0	0	0	0	0	0	0	0	0	17	0	0	0	0	0	0	0	0	0	0	0	0	0	2	1	0	0	0	0	0	0	0	0	0
232	IL32	Interleukin 32	1	0	0	0	0	16p13.3	16:3,065,402-3,069,529	472	1951	54	29	63	118	87	29	2	45	40	87	13	57	0	25	113	68	25	25	25	4	41	54	66	90	0	4	102	146	41	29	56	28	25	29	0	25	26	24
233	IL33	Interleukin 33	1	0	0	0	0	9p24.1	9:6,214,590-6,257,982	1020	3699	20	0	0	0	0	0	0	0	0	0	0	0	0	0	15	0	0	0	0	0	0	0	0	11	0	0	0	243	447	180	0	0	159	385	210	327	337	261
234	IL34	Interleukin 34	1	0	0	0	1	16q22.1	16:70,579,894-70,660,681	1661	3513	55	0	100	0	75	0	67	0	657	3	64	0	0	132	271	0	15	190	0	2	0	19	50	0	0	0	0	0	26	267	0	0	0	0	0	0	0	28
235	IL36A	Interleukin 36, alpha	1	0	0	0	0	2q14.1	2:113,005,458-113,011,070	32	353	0	0	0	0	0	0	0	0	352	0	0	0	0	0	0	0	0	0	0	0	0	0	0	0	0	0	0	0	0	0	0	0	0	0	0	0	0	0
236	IL36B	Interleukin 36, beta	1	0	0	0	0	2q14.1	2:113,022,088-113,052,866	127	1450	0	0	0	0	0	0	0	0	532	0	0	0	0	0	0	0	0	0	0	0	0	0	0	0	0	0	0	0	394	524	0	0	0	0	0	0	0	0
237	IL36G	Interleukin 36, gamma	1	0	0	0	0	2q14.1	2:112,978,005-112,985,657	52	82	0	0	0	0	0	0	0	0	0	0	0	0	0	0	0	0	0	0	0	0	0	0	28	0	0	0	0	0	0	54	0	0	0	0	0	0	0	0
238	IL36RN	Interleukin 36 receptor antagonist	1	0	0	0	0	2q14.1	2:113,058,637-113,064,743	18	559	0	0	0	0	0	0	0	0	409	0	0	0	0	0	0	0	0	0	0	0	0	0	0	0	0	0	0	0	6	144	0	0	0	0	0	0	0	0
239	IL37	Interleukin 37	1	0	0	0	0	2q14.1	2:112,908,884-112,918,881	197	774	0	0	0	0	0	0	0	0	0	0	0	0	0	0	0	0	0	0	0	0	0	0	135	0	0	0	0	0	255	384	0	0	0	0	0	0	0	0
240	IL3RA	Interleukin 3 receptor, alpha (low affinity)	0	1	0	0	0	Xp22.33	X:1,336,573-1,382,688	131	229	0	0	0	0	4	0	0	7	1	18	0	0	0	1	0	0	0	1	0	0	0	0	6	36	0	0	31	39	26	24	3	0	0	0	0	0	0	0
241	IL4	Interleukin 4	1	0	0	0	1	5q31.1	5:132,673,985-132,682,677	192	551	75	0	0	0	0	0	0	0	0	0	0	0	0	0	0	0	0	0	0	4	191	97	84	0	0	30	0	0	0	0	0	0	0	0	0	0	0	0
242	IL4R	Interleukin 4 receptor	0	1	0	0	0	16p12.1	16:27,313,667-27,364,777	238	568	0	0	0	5	4	0	0	5	15	0	27	20	0	25	0	4	83	0	0	0	0	0	5	3	0	2	164	52	0	0	0	0	0	0	9	44	0	0
243	IL5	Interleukin 5 (colony-stimulating factor, eosinophil)	1	0	0	0	1	5q31.1	5:132,539,193-132,556,863	0	0	0	0	0	0	0	0	0	0	0	0	0	0	0	0	0	0	0	0	0	0	0	0	0	0	0	0	0	0	0	0	0	0	0	0	0	0	0	0
244	IL5RA	Interleukin 5 receptor, alpha	0	1	0	0	0	3p26.2	3:3,066,323-3,110,413	23	23	0	0	0	0	0	1	0	0	2	0	0	0	0	0	0	0	0	0	0	0	0	7	9	0	0	0	0	0	3	0	0	0	0	0	0	0	0	0
245	IL6	Interleukin 6 (interferon, beta 2)	1	0	0	0	1	7p15.3	7:22,725,888-22,732,001	136	136	0	0	0	0	0	0	2	0	0	0	0	0	0	0	0	0	0	0	0	0	0	1	0	0	0	0	0	124	0	0	0	0	0	7	0	2	0	0
246	IL6R	Interleukin 6 receptor	0	1	0	0	1	1q21.3	1:154,405,192-154,469,449	412	1109	61	0	194	40	0	40	76	22	151	27	0	0	22	0	6	0	0	0	0	0	0	0	232	27	23	0	149	3	14	16	1	0	0	0	0	0	0	3
247	IL6ST	Interleukin 6 signal transducer (gp130, oncostatin M receptor)	0	1	0	0	0	5q11.2	5:55,935,094-55,994,962	189	261	0	0	0	0	0	0	0	0	4	0	0	2	0	0	69	0	0	0	0	0	0	0	0	0	0	0	7	59	13	0	11	0	2	0	0	0	1	0
248	IL7	Interleukin 7	1	0	0	0	1	8q21.13	8:78,675,869-78,806,829	574	1809	0	0	2	0	113	0	0	42	0	126	2	60	0	0	13	0	0	0	0	125	163	0	0	119	0	0	0	43	0	0	0	0	0	0	151	378	127	148
249	IL7R	Interleukin 7 receptor	0	1	0	0	0	5p13.2	5:35,856,890-35,879,602	502	630	0	0	0	0	0	71	0	0	26	79	0	0	2	0	0	0	0	0	0	0	0	0	301	3	0	0	0	147	0	0	0	0	0	0	0	0	0	0
250	IL9	Interleukin 9	1	0	0	0	1	5q31.1	5:135,892,245-135,895,840	295	418	0	0	0	0	0	0	0	0	0	0	0	0	0	0	0	0	0	0	0	0	0	0	0	0	0	0	0	0	0	0	0	0	0	0	0	0	0	0
251	IL9R	Interleukin 9 receptor	0	1	0	0	0	Xq28	X:155,997,630-156,013,016	3	3	0	1	0	0	0	1	0	0	0	0	0	0	0	0	0	0	0	0	0	0	0	0	0	1	0	0	0	0	0	0	0	0	0	0	0	0	0	0
252	INHA	Inhibin, alpha	1	0	0	0	1	2q35	2:219,572,309-219,575,710	110	173	0	0	6	0	5	0	1	0	0	16	5	8	0	5	5	0	0	0	0	0	0	0	0	76	0	2	0	9	5	0	8	0	0	5	0	0	2	0
253	INHBA	Inhibin, beta A	1	0	0	0	1	7p14.1	7:41,685,100-41,710,531	308	462	0	0	0	0	0	0	0	0	0	0	0	10	0	0	0	0	0	0	2	0	0	0	157	0	0	0	0	0	10	0	0	0	0	0	0	0	0	0
254	INHBB	Inhibin, beta B	1	0	0	0	1	2q14.2	2:120,346,135-120,351,802	252	467	4	0	15	3	1	1	39	0	12	48	0	0	2	10	53	46	0	22	0	0	0	0	29	0	0	0	102	19	2	9	9	0	0	0	0	0	0	0
255	INHBC	Inhibin, beta C	1	0	0	0	1	12q13.3	12:57,434,783-57,452,061	108	108	0	0	0	0	0	0	0	0	0	0	0	0	0	0	0	0	0	0	0	0	0	0	88	0	0	0	0	20	0	0	0	0	0	0	0	0	0	0
256	INHBE	Inhibin, beta E	1	0	0	0	1	12q13.3	12:57,455,306-57,458,024	40	48	0	0	0	0	0	0	0	0	0	0	0	0	0	0	17	0	0	0	0	0	0	0	0	0	0	1	0	0	12	0	0	0	0	3	0	0	0	1
257	KITLG	KIT ligand	1	0	0	0	1	12q21.32	12:88,492,792-88,580,472	362	412	0	0	0	0	0	0	0	0	58	0	0	0	0	0	0	0	158	0	0	0	0	9	0	6	0	0	0	127	0	0	0	0	0	0	0	54	0	0
258	LEFTY1	Left-right determination factor 1	1	0	0	0	1	1q42.12	1:225,886,281-225,889,145	323	1654	33	0	73	59	17	23	87	19	9	57	48	112	75	89	61	53	0	25	59	1	29	42	8	60	0	5	0	5	30	39	62	2	13	6	48	47	35	15
259	LEFTY2	Left-right determination factor 2	1	0	0	0	1	1q42.12	1:225,936,597-225,941,491	221	646	0	0	0	0	0	0	82	0	0	0	0	113	0	0	0	0	0	0	0	1	10	0	76	0	0	0	0	0	0	0	19	0	0	33	80	78	31	2
260	LEPR	Leptin receptor	0	1	0	0	0	1p31.3	1:65,420,651-65,641,558	496	1830	26	0	0	48	66	47	0	68	13	111	0	0	0	0	130	193	3	33	0	0	0	0	285	0	33	21	171	142	8	53	33	0	0	1	78	188	6	36
261	LIF	Leukemia inhibitory factor	1	0	0	0	1	22q12.2	22:30,240,452-30,257,486	563	823	18	0	81	0	0	20	0	0	0	0	0	0	0	0	0	1	0	0	0	0	0	0	0	52	0	1	58	0	124	367	83	1	0	0	0	0	0	0
262	LIFR	Leukemia inhibitory factor receptor alpha	0	1	0	0	0	5p13.1	5:38,474,667-38,606,289	283	1374	52	0	0	26	29	42	6	34	54	73	0	73	0	61	72	0	0	0	0	0	0	0	102	89	0	51	0	24	77	79	120	0	0	0	94	46	0	0
263	LTA	Lymphotoxin alpha (TNF superfamily, member 1)	1	0	0	0	0	6p21.33	6:31,560,549-31,574,323	775	982	6	35	0	0	0	16	0	130	0	40	0	0	0	0	22	0	0	0	0	0	0	0	343	30	0	0	47	166	0	0	38	0	0	0	27	52	0	0
264	LTB	Lymphotoxin beta (TNF superfamily, member 3)	1	0	0	0	0	6p21.33	6:31,580,557-31,582,424	55	55	0	0	19	0	0	0	13	0	0	0	0	0	4	0	0	0	0	0	0	0	0	0	0	13	0	0	0	2	0	4	0	0	0	0	0	0	0	0
265	MIF	Macrophage migration inhibitory factor (glycosylation-inhibiting factor)	1	0	0	0	0	22q11.23	22:23,894,382-23,895,222	553	12734	397	328	414	340	314	342	370	377	418	404	288	317	296	348	433	434	293	329	248	289	290	299	189	439	253	323	403	446	393	460	414	0	0	168	19	27	0	0
266	MPL	Myeloproliferative leukemia virus oncogene	0	1	0	0	0	1p34.2	1:43,336,874-43,354,465	129	129	0	0	1	0	1	0	0	0	0	0	0	0	0	0	0	0	0	0	0	0	0	0	122	5	0	0	0	0	0	0	0	0	0	0	0	0	0	0
267	MSTN	Myostatin	1	0	0	0	1	2q32.2	2:190,055,699-190,062,728	594	771	0	0	144	35	6	0	0	0	0	3	0	0	0	41	0	0	0	0	0	0	0	0	0	52	0	28	0	0	53	329	0	0	0	0	0	66	0	0
268	MYDGF	Myeloid derived growth factor	1	0	0	0	1	19p13.3	19:4,657,544-4,670,390	203	319	5	0	0	0	0	0	0	0	5	0	0	20	0	18	37	3	0	0	0	0	51	0	84	15	0	0	0	40	0	20	0	0	0	0	0	0	0	0
269	NAMPT	Nicotinamide phosphoribosyltransferase	1	0	0	0	0	7q22.3	7:106,248,297-106,284,982	277	721	0	0	142	92	115	0	0	0	0	55	0	7	0	0	2	0	0	0	0	0	0	0	0	0	0	0	12	154	0	19	0	0	0	1	84	37	0	0
270	NDP	Norrie disease (pseudoglioma)	1	0	0	0	1	Xp11.3	X:43,948,775-43,973,389	84	104	0	0	0	0	0	0	0	0	6	0	0	0	0	0	1	0	20	0	0	0	2	0	0	0	0	0	0	7	0	0	0	0	0	0	15	0	0	0
271	NODAL	Nodal homolog (mouse)	1	0	0	0	1	10q22.1	10:70,431,935-70,447,947	246	1105	2	0	77	0	0	0	0	22	41	25	0	0	0	23	80	25	0	28	0	21	0	3	56	2	0	3	0	0	15	0	0	0	0	100	65	55	57	36
272	NRG1	Neuregulin 1	1	0	0	0	1	8p12	8:31,639,244-32,774,045	1085	2122	5	0	0	0	0	0	0	0	0	0	225	0	0	0	70	157	0	0	0	0	0	0	0	770	0	0	556	7	0	48	0	0	0	7	0	33	0	0
273	OSM	Oncostatin M	1	0	0	0	1	22q12.2	22:30,262,828-30,266,850	55	55	0	0	0	0	0	0	0	0	18	0	0	0	0	0	0	0	0	0	0	0	0	0	0	0	0	0	0	0	0	0	0	0	0	0	0	0	0	0
274	OSMR	Oncostatin M receptor	0	1	0	0	0	5p13.1	5:38,845,857-38,945,578	450	974	85	4	287	0	0	0	0	69	0	73	43	0	0	0	39	0	0	10	0	0	3	0	0	51	0	0	0	189	8	6	0	0	0	0	0	0	0	0
275	PF4	Platelet factor 4	1	0	1	0	0	4q13.3	4:73,980,810-73,982,123	115	177	0	0	0	0	0	0	2	0	0	0	0	0	5	0	21	0	0	0	0	0	0	0	2	0	0	0	0	147	0	0	0	0	0	0	0	0	0	0
276	PF4V1	Platelet factor 4 variant 1	0	0	1	0	0	4q13.3	4:73,853,295-73,854,482	80	832	0	0	0	0	0	0	0	0	0	0	0	0	67	0	0	0	0	0	0	0	0	0	0	0	0	31	436	242	0	0	0	0	0	0	0	0	0	0
277	PPBP	Pro-platelet basic protein (chemokine (C-X-C motif) ligand 7)	1	0	1	0	1	4q13.3	4:73,986,438-73,988,189	18	37	0	0	0	0	0	0	0	0	0	6	0	0	0	0	24	0	0	0	0	0	0	0	0	0	0	0	6	0	0	0	0	0	0	0	0	0	0	0
278	PRLR	Prolactin receptor	0	1	0	0	0	5p13.2	5:35,048,755-35,230,723	678	1094	51	0	39	0	0	0	10	0	330	0	0	0	0	12	1	0	12	0	0	7	0	4	20	0	41	0	0	1	0	111	0	0	0	121	0	0	0	0
279	SCG2	Secretogranin II	1	0	0	0	0	2q36.1	2:223,596,939-223,602,360	225	230	0	0	62	0	0	0	0	0	0	0	0	0	0	0	0	0	0	0	0	0	0	0	0	7	0	0	5	64	0	19	0	0	0	0	27	0	0	0
280	SCGB3A1	Secretoglobin, family 3A, member 1	1	0	0	0	0	5q35.3	5:180,590,104-180,591,498	648	1080	0	0	0	0	5	0	11	1	0	0	0	0	25	0	80	0	0	0	0	0	0	0	123	3	0	24	373	0	0	0	0	0	78	50	0	0	165	82
281	SECTM1	Secreted and transmembrane 1	1	0	0	0	0	17q25.3	17:82,321,023-82,333,950	465	2989	0	0	0	134	98	0	114	151	229	214	0	0	5	17	194	210	0	162	14	0	8	0	36	163	0	0	262	201	0	173	199	1	37	0	0	0	4	0
282	SLURP1	Secreted LY6/PLAUR domain containing 1	1	0	0	0	0	8q24.3	8:142,740,948-142,742,405	795	1336	3	0	0	0	0	0	0	0	164	0	0	0	0	0	0	0	162	0	0	2	0	30	0	0	0	0	0	0	291	684	0	0	0	0	0	0	0	0
283	SPP1	Secreted phosphoprotein 1	1	0	0	0	0	4q22.1	4:87,975,649-87,983,410	968	2977	21	0	179	110	51	0	0	238	200	87	147	240	0	0	208	251	0	1	0	0	0	0	380	25	0	249	269	2	0	0	36	0	0	0	0	0	0	0
284	TGFB1	Transforming growth factor, beta 1	1	0	0	0	1	19q13.2	19:41,330,322-41,353,921	314	611	0	0	17	0	135	0	0	0	0	4	6	0	0	0	25	65	97	25	0	0	4	0	6	26	0	21	0	72	0	0	36	0	0	0	0	0	0	0
285	TGFB2	Transforming growth factor, beta 2	1	0	0	0	1	1q41	1:218,345,283-218,444,618	178	179	0	3	0	0	0	2	0	0	57	0	0	0	0	0	0	2	0	0	0	0	0	0	2	87	0	0	0	0	1	0	0	23	0	0	2	0	0	0
286	TGFB3	Transforming growth factor, beta 3	1	0	0	0	1	14q24.3	14:75,958,060-75,983,010	225	331	0	0	0	2	1	0	0	0	183	1	0	0	0	0	0	0	0	0	0	0	0	0	0	24	0	15	38	6	0	12	0	0	0	0	47	0	0	0
287	THNSL2	Threonine synthase-like 2 (S. cerevisiae)	1	0	0	0	0	2p11.2	2:88,170,294-88,186,636	852	10256	194	178	313	219	237	205	225	226	309	293	146	177	95	222	347	348	202	255	137	141	187	176	250	498	34	161	280	317	288	323	364	115	84	169	156	183	154	156
288	THPO	Thrombopoietin	1	0	0	0	1	3q27.1	3:184,371,934-184,379,687	36	36	0	0	0	0	0	0	0	0	0	0	0	7	1	0	4	1	0	11	0	0	0	0	1	2	0	0	0	0	0	6	0	2	0	0	1	0	0	0
289	TIMP1	TIMP metallopeptidase inhibitor 1	1	0	0	0	1	Xp11.3	X:47,582,407-47,586,788	88	88	0	0	0	0	0	0	0	0	0	0	0	0	0	0	0	0	0	0	0	0	0	0	0	0	0	0	37	3	0	0	1	0	0	0	0	14	0	0
290	TNF	Tumor necrosis factor	1	0	0	0	0	6p21.33	6:31,575,564-31,578,335	56	56	0	0	0	0	0	0	0	0	0	0	0	0	0	0	0	0	0	0	0	0	12	0	0	0	0	0	0	0	0	0	0	0	0	0	0	0	0	0
291	TNFRSF11B	Tumor necrosis factor receptor superfamily, member 11b	1	0	0	0	0	8q24.12	8:118,923,556-118,951,884	585	758	0	15	8	169	72	0	46	3	5	121	0	75	0	0	32	21	0	0	0	0	0	0	0	40	0	0	0	78	0	13	0	0	0	0	16	0	6	0
292	TNFSF10	Tumor necrosis factor (ligand) superfamily, member 10	1	0	0	0	0	3q26.31	3:172,505,507-172,523,429	170	194	0	0	0	0	0	0	0	5	67	2	0	7	0	0	46	43	0	1	0	7	0	0	0	0	0	0	0	8	7	0	0	0	0	0	1	0	0	0
293	TNFSF11	Tumor necrosis factor (ligand) superfamily, member 11	1	0	0	0	0	13q14.11	13:42,562,735-42,608,012	144	144	0	0	2	0	0	0	0	0	129	0	0	13	0	0	0	0	0	0	0	0	0	0	0	0	0	0	0	0	0	0	0	0	0	0	0	0	0	0
294	TNFSF12	Tumor necrosis factor (ligand) superfamily, member 12	1	0	0	0	0	17p13.1	17:7,549,057-7,557,880	634	1824	62	0	181	0	0	77	0	82	2	126	0	4	0	0	147	70	0	6	0	0	0	0	0	1	0	69	338	407	16	13	0	0	0	0	64	13	0	0
295	TNFSF12-TNFSF13	TNFSF12-TNFSF13readthrough	1	0	0	0	0	17p13.1	17:7,547,803-7,562,863	0	0	0	0	0	0	0	0	0	0	0	0	0	0	0	0	0	0	0	0	0	0	0	0	0	0	0	0	0	0	0	0	0	0	0	0	0	0	0	0
296	TNFSF13	Tumor necrosis factor (ligand) superfamily, member 13	1	0	0	0	0	17p13.1	17:7,558,291-7,561,607	19	771	0	0	0	0	0	7	0	0	0	0	0	0	0	0	111	0	0	0	0	0	0	0	0	5	0	0	101	352	0	3	174	8	3	4	0	0	1	0
297	TNFSF13B	Tumor necrosis factor (ligand) superfamily, member 13b	1	0	0	0	0	13q33.3	13:108,268,239-108,308,483	75	125	0	0	9	0	0	5	0	0	0	0	0	0	0	0	0	0	0	0	0	0	0	0	0	0	0	3	58	9	0	39	0	0	0	2	0	0	0	0
298	TNFSF14	Tumor necrosis factor (ligand) superfamily, member 14	1	0	0	0	0	19p13.3	19:6,658,125-6,670,594	35	35	0	0	0	0	5	0	0	0	0	1	0	0	9	0	2	0	0	0	0	0	0	0	6	1	0	0	0	3	0	0	4	0	0	0	0	0	1	0
299	TNFSF15	Tumor necrosis factor (ligand) superfamily, member 15	1	0	0	0	0	9q32	9:114,784,634-114,806,038	193	289	13	0	3	0	0	0	2	0	23	0	0	0	0	82	2	1	0	0	0	0	2	11	0	0	0	0	99	48	2	1	0	0	0	0	0	0	0	0
300	TNFSF18	Tumor necrosis factor (ligand) superfamily, member 18	1	0	0	0	0	1q25.1	1:173,041,219-173,050,962	309	586	0	0	0	3	0	0	0	161	0	96	0	0	0	0	24	0	0	0	0	0	0	0	0	5	0	0	0	1	0	0	0	0	0	0	66	60	25	34
301	TNFSF4	Tumor necrosis factor (ligand) superfamily, member 4	1	0	0	0	0	1q25.1	1:173,183,728-173,462,207	594	943	0	0	38	82	0	0	3	0	0	53	0	0	0	0	30	0	0	4	0	0	0	0	0	468	0	0	35	55	2	64	0	0	0	0	0	0	1	0
302	TNFSF8	Tumor necrosis factor (ligand) superfamily, member 8	1	0	0	0	0	9q32-q33	9:114,893,342-114,930,673	88	104	0	0	0	0	0	0	0	0	0	0	0	0	0	0	16	0	0	4	0	0	2	0	0	0	0	0	70	0	0	0	12	0	0	0	0	0	0	0
303	TNFSF9	Tumor necrosis factor (ligand) superfamily, member 9	1	0	0	0	0	19p13.3	19:6,531,025-6,535,923	48	58	0	0	0	0	0	0	0	0	47	0	0	0	0	0	0	0	0	0	0	0	0	1	0	0	0	0	5	3	0	0	0	0	0	0	0	0	0	0
304	TSLP	Thymic stromal lymphopoietin	1	0	0	0	0	5q22.1	5:111,070,079-111,078,025	780	6171	151	121	307	25	0	126	37	40	434	104	0	32	0	0	496	399	276	232	58	25	51	27	470	387	0	181	0	134	310	291	100	0	70	124	133	120	66	48
305	TXLNA	Taxilin alpha	1	0	0	0	0	1p35.2	1:32,177,807-32,200,147	212	642	0	0	0	0	0	0	0	0	0	0	0	2	0	0	1	0	0	0	0	0	0	0	0	125	0	8	1	2	0	8	0	0	0	26	128	190	52	0
306	VEGFA	Vascular endothelial growth factor A	1	0	0	0	1	6p21.1	6:43,770,208-43,786,486	107	154	0	0	0	0	0	0	0	4	0	13	0	16	0	0	17	6	12	0	0	0	0	0	0	75	0	0	3	6	0	0	2	0	0	0	0	0	0	0
307	VSTM1	V-set and transmembrane domain containing 1	1	0	0	0	0	19q13.42	19:54,040,824-54,063,965	135	325	0	0	0	0	0	0	3	0	0	0	23	0	11	0	0	22	28	0	0	0	0	0	3	0	0	24	129	0	0	0	0	0	0	0	0	0	0	0
308	WNT1	Wingless-type MMTV integration site family, member 1	1	0	0	0	0	12q13.12	12:48,978,321-48,982,619	20	20	0	0	0	0	0	0	0	0	0	0	0	0	0	0	2	0	0	0	0	0	0	0	0	2	0	0	0	0	0	0	0	0	0	0	0	0	0	0
309	WNT2	Wingless-type MMTV integration site family member 2	1	0	0	0	0	7q31.2	7:117,275,450-117,323,057	105	166	0	0	0	0	0	0	0	0	0	0	0	0	0	0	0	0	0	5	0	0	0	1	0	0	0	0	0	0	1	0	0	0	0	25	0	2	38	0
310	WNT5A	Wingless-type MMTV integration site family, member 5A	1	0	0	0	0	3p14.3	3:55,465,714-55,505,260	651	777	0	0	0	0	0	10	0	0	147	111	0	110	0	0	0	0	0	0	0	0	0	0	2	27	0	144	0	19	2	17	0	0	0	0	169	18	1	0
311	WNT7A	Wingless-type MMTV integration site family, member 7A	1	0	0	0	0	3p25.1	3:13,816,257-13,880,070	331	384	0	0	0	0	0	0	0	0	206	0	0	0	0	0	0	0	0	0	0	0	0	0	59	0	0	0	0	0	31	0	0	0	0	0	0	3	8	0
312	XCL1	Chemokine (C motif) ligand 1	1	0	1	0	0	1q24.2	1:168,574,127-168,582,068	239	773	0	0	1	0	15	0	20	0	26	0	19	53	52	72	17	82	0	0	18	0	18	0	0	95	0	12	161	0	0	9	0	0	0	0	0	0	0	0
313	XCL2	Chemokine (C motif) ligand 2	1	0	1	0	0	1q24.2	1:168,540,767-168,543,996	22	1096	69	0	0	53	0	6	65	40	58	34	0	0	35	45	86	98	0	9	0	0	28	29	0	84	0	72	116	0	0	0	0	0	0	0	0	0	0	0
314	XCR1	Chemokine (C motif) receptor 1	0	0	0	1	0	3p21.31	3:46,016,989-46,086,802	50	1742	0	0	0	0	0	0	209	4	360	0	0	0	159	0	0	0	0	0	0	0	0	0	217	83	0	3	300	0	403	4	0	0	0	0	0	0	0	0
[truncated: 11 more columns]
