# Supplementary material for: Cytokines mapping for tissue-specific expression, eQTLs and GWAS traits
Source: Sci Rep. 2020 Sep 7;10:14740. doi: 10.1038/s41598-020-71018-6 (PMC7477549; doi:10.1038/s41598-020-71018-6)
Supplement: Supplementary file 3 — Supplementary Table 2. [file 41598_2020_71018_MOESM3_ESM.xlsx]

## Sheet: Sheet1
Tissue	Abbreviation
Artery - Aorta	ARTAORT
Artery - Coronary	ARTCRN
Artery - Tibial	ARTTBL
Heart - Atrial Appendage	HRTAA
Heart - Left Ventricle	HRTLV
Colon - Sigmoid	CLNSGM
Colon - Transverse	CLNTRN
Esophagus - Gastroesophageal Junction	ESPGEJ
Esophagus - Mucosa	ESPMCS
Esophagus - Muscularis	ESPMSL
Liver	LIVER
Pancreas	PNCREAS
Small Intestine - Terminal Ileum	SMINTTI
Stomach	STMACH
Adipose - Subcutaneous	ADPSBQ
Adipose - Visceral (Omentum)	ADPVSC
Adrenal Gland	ADRNLG
Breast - Mammary Tissue	BREAST
Minor Salivary Gland	MSLVGLD
Ovary	OVARY
Pituitary	PTTARY
Prostate	PRSTTE
Testis	TESTIS
Thyroid	THYROID
Cells - EBV-transformed lymphocytes	LCL
Spleen	SPLEEN
Whole Blood	WHLBLD
Cells - Cultured fibroblasts	FIBRBLS
Skin - Not Sun Exposed (Suprapubic)	SKINNS
Skin - Sun Exposed (Lower leg)	SKINS
Muscle - Skeletal	MSCLSK
Brain - Amygdala	BRNAMY
Brain - Anterior cingulate cortex (BA24)	BRNACC
Brain - Caudate (basal ganglia)	BRNCDT
Brain - Cerebellar Hemisphere	BRNCHB
Brain - Cerebellum	BRNCHA
Brain - Cortex	BRNCTXA
Brain - Frontal Cortex (BA9)	BRNCTXB
Brain - Hippocampus	BRNHPP
Brain - Hypothalamus	BRNHPT
Brain - Nucleus accumbens (basal ganglia)	BRNNCC
Brain - Putamen (basal ganglia)	BRNPTM
Brain - Spinal cord (cervical c-1)	BRNSPC
Brain - Substantia nigra	BRNSNG
Nerve - Tibial	NERVET
Lung	LUNG
Bladder	BLDR
Ectocervix	ECTCRVX
Endocervix	ENDCRVX
Fallopian Tube	FLPNTB
Kidney - Cortex	KDNCTX
Kidney – Medulla	KDNMDL
Uterus	UTERUS
Vagina	VAGINA
