# Supplementary material for: Cytokines mapping for tissue-specific expression, eQTLs and GWAS traits
Source: Sci Rep. 2020 Sep 7;10:14740. doi: 10.1038/s41598-020-71018-6 (PMC7477549; doi:10.1038/s41598-020-71018-6)
Supplement: Supplementary file 4 — Supplementary Table 3. [file 41598_2020_71018_MOESM4_ESM.xlsx]

## Sheet: Sheet1
	Sample (n)	432	240	663	429	432	373	406	375	555	515	226	328	187	359	663	541	258	459	162	180	283	245	361	653	174	241	755	504	604	701	803	152	176	246	215	241	255	209	197	202	246	205	159	139	619	578	21	9
	Tissue-Category	Cardiovascular	Cardiovascular	Cardiovascular	Cardiovascular	Cardiovascular	Digestive	Digestive	Digestive	Digestive	Digestive	Digestive	Digestive	Digestive	Digestive	Exo-/Endocrine	Exo-/Endocrine	Exo-/Endocrine	Exo-/Endocrine	Exo-/Endocrine	Exo-/Endocrine	Exo-/Endocrine	Exo-/Endocrine	Exo-/Endocrine	Exo-/Endocrine	Hemic and Immune	Hemic and Immune	Hemic and Immune	Integumentary	Integumentary	Integumentary	Musculoskeletal	Nervous	Nervous	Nervous	Nervous	Nervous	Nervous	Nervous	Nervous	Nervous	Nervous	Nervous	Nervous	Nervous	Nervous	Respiratory	Urogenital	Urogenital
Gencode ID	Gene Symbol	Artery - Aorta	Artery - Coronary	Artery - Tibial	Heart - Atrial Appendage	Heart - Left Ventricle	Colon - Sigmoid	Colon - Transverse	Esophagus - Gastroesophageal Junction	Esophagus - Mucosa	Esophagus - Muscularis	Liver	Pancreas	Small Intestine - Terminal Ileum	Stomach	Adipose - Subcutaneous	Adipose - Visceral (Omentum)	Adrenal Gland	Breast - Mammary Tissue	Minor Salivary Gland	Ovary	Pituitary	Prostate	Testis	Thyroid	Cells - EBV-transformed lymphocytes	Spleen	Whole Blood	Cells - Cultured fibroblasts	Skin - Not Sun Exposed (Suprapubic)	Skin - Sun Exposed (Lower leg)	Muscle - Skeletal	Brain - Amygdala	Brain - Anterior cingulate cortex (BA24)	Brain - Caudate (basal ganglia)	Brain - Cerebellar Hemisphere	Brain - Cerebellum	Brain - Cortex	Brain - Frontal Cortex (BA9)	Brain - Hippocampus	Brain - Hypothalamus	Brain - Nucleus accumbens (basal ganglia)	Brain - Putamen (basal ganglia)	Brain - Spinal cord (cervical c-1)	Brain - Substantia nigra	Nerve - Tibial	Lung	Bladder	Cervix - Ectocervix
ENSG00000144648.15	ACKR2	0.972932	2.36376	2.13023	0.581512	0.135565	0.755899	1.11792	1.97672	1.21326	1.77489	3.53318	0.238887	0.952625	0.607059	5.64923	2.54695	0.721371	2.73087	1.74887	0.261266	0.694236	0.653442	1.37587	3.75829	0.201955	0.564605	0.0704106	0.18112	1.04356	2.10979	0.190555	0.216455	0.203511	0.293454	0.0884079	0.107946	0.240958	0.224673	0.229829	0.280127	0.279496	0.224374	0.574442	0.370963	9.02158	1.73504	1.94319	1.12303
ENSG00000144476.5	ACKR3	113.269	80.2693	174.425	45.6414	19.0437	51.3632	36.1664	85.3347	24.4114	73.1028	7.22093	21.1771	39.5338	18.6378	151.895	105.369	3.28254	90.3871	20.239	19.0737	29.5583	25.1388	29.2868	99.7131	24.84	84.3506	0.91621	18.6012	43.9819	47.4886	20.1242	7.55403	8.91971	8.94524	2.35283	4.15527	10.1297	8.34876	5.03184	5.39435	8.61022	6.99173	5.27528	6.38114	127.018	37.535	79.0926	43.8764
ENSG00000129048.6	ACKR4	10.5019	2.63337	2.8488	2.09452	0.628874	1.30261	0.942323	1.73283	0.427453	1.362	0.264011	0.715699	2.84942	2.1036	6.65918	1.53959	1.00941	3.11225	1.87417	0.927603	1.45868	0.472502	0.544815	1.10156	0.490751	0.952984	0.0784099	10.4753	4.98962	5.97965	0.15617	0.0510812	0.0590232	0.0972425	0.19672	0.244317	0.106965	0.0794547	0.094275	0.140142	0.0669678	0.0873184	0.121966	0.142221	1.68986	4.21562	2.05858	0.81565
ENSG00000181092.9	ADIPOQ	0.563651	20.3219	0.367383	0.613705	0.351727	0.420914	1.36155	0.442425	0.0836885	0.207215	0.0478836	0.422393	1.2156	0.619222	564.667	502.093	0.553974	203.306	8.96687	0.10579	0.0885694	0.0967837	0.471786	0.884605	0.061022	0.0576131	0.105928	0.070938	1.4572	5.0904	0.818536	0.041842	0.0417248	0.0435678	0.0449973	0.0844263	0.0794244	0.0680438	0.0691049	0.0533335	0.0409798	0.038204	0.16638	0.0512909	18.6073	0.11935	1.62662	0.0760912
ENSG00000164022.16	AIMP1	48.7812	41.0436	51.2798	17.6464	14.3514	38.0334	31.3596	36.6333	32.8702	36.7324	13.7863	14.2683	32.7308	26.3274	37.6207	31.0875	27.8093	38.5457	30.0846	45.0671	33.4365	37.8287	25.1227	38.9619	59.496	33.0989	4.98444	60.413	31.3874	31.3795	30.1419	13.9052	13.3237	16.1919	32.0321	27.0536	14.2286	16.2919	14.0681	16.6343	16.762	14.244	29.0455	20.3766	44.003	35.6287	41.9608	40.7698
ENSG00000109321.10	AREG	8.87009	10.1684	5.6061	10.3136	3.28618	5.13017	9.07397	6.75209	36.933	6.64937	0.72723	0.909603	11.2611	9.33177	26.957	53.3816	1.68735	32.4804	11.3405	4.9601	9.21629	5.79574	21.6081	2.54976	0.61586	9.99978	13.3678	6.16383	16.92	13.0307	3.99535	0.132473	0.137524	0.129353	0.0700283	0.0849475	0.142029	0.146009	0.157806	0.217562	0.108829	0.101918	0.296806	0.128677	8.683	51.714	4.92173	3.2454
ENSG00000168487.17	BMP1	55.2139	60.6277	38.5736	11.2315	7.73486	38.0609	24.6429	45.967	21.5892	48.0338	16.0098	4.78131	20.3203	9.19743	46.4467	49.1661	41.3539	38.8684	14.4728	38.9081	13.928	45.805	11.1288	45.1584	0.712222	21.3866	1.14914	52.4138	22.9231	20.1402	6.08109	3.59016	3.68239	5.53066	27.3668	33.6817	5.86906	4.33079	4.03124	4.18324	4.24307	5.13048	6.33071	4.23294	58.0324	32.916	38.4717	89.723
ENSG00000163217.1	BMP10	0	0.0351977	0	330.158	0	0	0	0	0	0	0.875567	0	0	0.0405246	0	0.0225955	0	0	0	0	0	0	0.242398	0	0.0264391	0	0.0179212	0	0.0658668	0.0431169	0.0194825	0	0	0	0	0	0.0195192	0	0	0	0	0	0	0	0	0.0462278	0	0
ENSG00000130385.5	BMP15	0	0	0	0	0	0	0	0	0	0	0	0	0	0	0	0	0	0	0	0	0	0	0.385796	0	0	0	0	0	0	0	0	0	0	0	0	0	0	0	0	0	0	0	0	0	0	0	0	0
ENSG00000125845.6	BMP2	6.97413	8.9893	7.26192	3.07943	1.51273	5.15164	14.3218	5.79152	4.08662	4.85575	1.80242	3.19291	10.9011	10.157	13.7874	16.4958	1.63891	9.48405	2.79808	3.51253	4.02198	3.30265	1.07864	18.3467	0.238747	12.1178	0.106602	0.573665	16.5666	13.5868	1.62601	1.2161	1.09304	1.20004	0.591614	0.676157	1.22385	1.32198	1.32454	1.74965	0.940923	1.00934	1.67261	1.50714	11.4033	24.1113	7.48633	8.34085
ENSG00000152785.6	BMP3	0.128267	0.161212	0.0196576	0.0106806	0.00500028	17.5862	9.65272	5.76903	0.0385565	7.63451	0.0073693	0.0172365	6.16709	0.566322	0.729744	1.42354	0.250324	0.644732	1.91104	1.86129	0.0927148	0.240953	0.189812	0.0967126	0.0296074	0.0257688	0.0118268	0.0683374	0.441132	0.316603	0.0167926	0.132232	0.183222	0.0218978	0.693583	0.594951	0.14879	0.236792	0.206131	0.414027	0.0120043	0.00697753	0.0559203	0.026533	10.7277	1.07906	1.12014	0.113368
ENSG00000125378.15	BMP4	16.1224	16.0633	14.5459	6.48653	3.72768	14.6644	14.9016	18.8174	5.60131	12.1085	1.36583	1.13082	15.2657	13	12.7901	11.6866	9.38032	13.3444	8.86868	16.6281	2.43876	21.9714	2.57863	10.235	0.173318	3.45506	0.0426686	0.484572	12.6735	14.6124	3.22155	0.392881	0.620983	0.49135	6.69568	6.24364	1.84555	2.03286	0.660098	0.703003	0.47813	0.395388	0.954301	0.575108	9.81174	9.97997	23.4124	18.3572
ENSG00000112175.7	BMP5	0.126527	0.333759	0.293242	0.532536	2.06704	0.486573	4.45711	2.00522	0.40306	2.86544	0.813485	0.483618	6.28712	1.12261	2.17531	0.189398	0.167945	1.78612	1.85752	0.0258426	6.06817	1.77802	0.100036	2.14968	0.00232203	0	0	0.0111289	0.102006	0.157203	2.24581	0.0145292	0.044351	0.0220149	0.0519179	0.0853976	0.0537397	0.0259156	0.0368952	0.0519938	0.0357373	0.0125898	0.154124	0.097548	2.92378	15.3709	8.07307	0.0933541
ENSG00000153162.8	BMP6	5.57369	7.07501	12.8691	4.05766	1.62302	3.73165	4.71353	4.38589	2.06624	4.67895	0.585234	0.308229	3.9113	3.64416	29.7384	20.9501	4.30805	20.2728	3.6977	14.0357	8.78752	5.03518	5.44658	3.21262	0.744651	5.77938	2.0644	1.28063	3.9639	5.8965	2.25028	2.24451	2.06861	4.11562	1.2275	1.66165	2.54269	2.17797	2.52668	2.55235	4.41475	3.63981	3.30186	2.92578	11.0188	15.8288	4.4089	4.78982
ENSG00000101144.12	BMP7	0.0658635	0.489209	0.0655532	10.2979	1.33593	3.20036	1.70501	1.82796	21.929	3.02832	0.0190425	0.0899257	1.6762	1.92821	0.425141	1.25129	0.203591	1.09981	1.78579	0.194789	2.84046	7.82203	1.39023	46.8664	0.0263251	0.597583	0.018482	0.0184019	22.6707	28.0538	0.0474425	19.859	18.8549	23.9384	6.15406	9.11014	19.4161	16.2499	16.534	14.3014	20.4214	16.8722	23.983	18.1823	19.8467	2.10609	2.30686	4.37398
ENSG00000183682.7	BMP8A	0.532228	0.644969	0.452441	0.681989	0.213216	0.849453	1.05656	0.756166	0.54519	0.695663	0.417223	0.806033	1.22412	0.70887	0.653129	0.76468	0.625686	0.631496	0.894029	3.93714	1.65743	1.76629	5.50634	13.6299	0.95773	1.44643	0.234675	0.372489	0.927745	0.860506	0.415508	0.863935	1.13848	0.90112	1.31315	1.53041	1.80314	1.48017	0.995167	0.843815	1.21264	0.676517	3.53387	0.833698	4.217	0.992704	0.721195	1.75411
ENSG00000116985.11	BMP8B	1.19926	2.30249	1.04525	0.88472	0.393261	4.14956	5.1141	4.40271	1.52718	3.61382	0.493377	4.24858	5.02727	2.35736	1.55326	1.2498	0.657374	1.67861	2.87704	1.96252	5.53362	4.05665	5.90734	6.99023	3.94414	2.63441	0.544207	0.193969	2.76738	2.61763	0.410213	2.92351	1.98883	2.31077	2.60372	3.0781	2.24978	1.97527	2.46197	2.2363	4.0295	1.75889	2.1007	1.51472	66.3659	2.71808	3.12242	4.72155
ENSG00000188373.4	C10orf99	0	0.0482429	0	0	0	0.5107	200.516	0.0326809	251.158	0.0686826	0	0.0364514	24.0905	0.0576394	0	0	0.0490689	0	0.080102	0.103446	0.0672202	0.45636	0.341737	0	3.03577	0.0632982	0	0	17.0735	45.7367	0	0	0	0	0	0	0	0	0	0	0	0	0	0	0	0	9.28129	0.427025
ENSG00000172247.3	C1QTNF4	1.22732	1.50072	1.29584	0.538969	0.424946	5.75287	2.20085	3.66811	0.6067	2.88233	0.455612	0.230472	1.38989	0.773739	2.47471	1.89792	1.4665	3.34726	1.49008	22.408	28.946	4.48921	12.0606	2.61382	0.307447	1.60517	0.375389	0.183941	2.20243	2.58461	0.497385	27.531	43.2144	76.5007	66.8219	65.746	56.4459	62.3956	26.4321	22.9783	106.481	61.2535	8.55148	19.6095	8.52103	1.23875	1.74034	7.31107
ENSG00000106804.7	C5	7.4681	8.33918	7.70794	1.18735	0.488184	5.21774	2.6467	5.36846	2.23918	4.76355	121.076	8.39289	3.82459	7.06058	4.74884	4.00727	2.57662	4.6942	2.24669	6.89192	6.53573	6.40989	3.55641	3.67323	1.49355	2.46617	0.54407	4.57562	3.87502	3.19581	0.369152	1.90232	1.67867	2.45884	2.34363	2.66234	2.12784	1.68092	1.68659	1.94371	2.56413	2.05119	3.30579	2.09055	15.4032	6.26868	4.96791	7.02506
ENSG00000108702.3	CCL1	0	0	0	0	0	0	0	0	0	0	0	0	0	0	0	0	0	0	0	0	0	0	0.76893	0	0.153867	0	0	0	0	0	0	0	0.0796619	0	0	0	0.124283	0.133462	0	0	0	0	0	0	0	0	0	0
ENSG00000172156.3	CCL11	0.0656837	0.842071	0	1.2771	4.51227	52.9872	23.7141	6.23966	3.81091	6.448	0.104474	0.744341	10.8984	12.702	0	2.49025	0.304758	0.0584566	0	0.189238	1.355	1.90413	0	0	0	0.446335	0	0.158764	0	0	0	0	0	0	0	0	0	0	0	0	0	0	0	0	0.307758	2.95976	5.92056	2.523
ENSG00000181374.7	CCL13	1.71504	8.91362	3.287	1.33152	0.536834	0.977738	19.0865	2.84242	2.92761	2.42081	0.0632572	0.257844	17.1881	1.34259	10.5484	5.84909	4.19	3.90231	2.04097	0.122257	0.110402	1.435	0.660809	2.32034	0	0.135257	0	8.21495	2.92587	4.39877	0.211845	0	0	0	0	0	0	0	0	0	0	0	0	0	44.2869	18.2186	4.77783	2.4583
ENSG00000276409.4	CCL14	17.1831	43.0635	16.8322	9.82839	1.12614	15.6452	12.9477	32.3187	12.3571	30.0998	14.2148	1.78321	17.8922	6.83997	93.6993	69.0122	17.358	83.3668	11.9663	6.21429	12.9213	26.4835	11.4071	32.6344	0.0536579	183.111	0.250397	0.043796	18.1422	17.9066	4.47309	0.0533881	0.0384827	0.0487812	0.0562756	0.0746392	0.0644749	0.0402425	0.0590808	0.0655431	0.0493415	0.0463506	0.169544	0.0746695	43.4871	17.0215	40.6479	50.7317
ENSG00000275718.1	CCL15	0.0295363	0.105501	0.0349047	0	0	0.137445	19.5794	0.0915183	0.159746	0.0656821	16.1046	0.0603833	22.4815	0.112704	0.264403	0.353823	0.464587	0.360067	0.090759	0.043788	0.169824	0.207704	0.183101	0.114654	0.0403009	0.460819	0	0	0.100993	0.072662	0	0	0	0	0	0	0	0	0.0171398	0.0190025	0	0	0	0	0.097052	3.67369	2.09233	0.841137
N/A	CCL15-CCL14	N/A	N/A	N/A	N/A	N/A	N/A	N/A	N/A	N/A	N/A	N/A	N/A	N/A	N/A	N/A	N/A	N/A	N/A	N/A	N/A	N/A	N/A	N/A	N/A	N/A	N/A	N/A	N/A	N/A	N/A	N/A	N/A	N/A	N/A	N/A	N/A	N/A	N/A	N/A	N/A	N/A	N/A	N/A	N/A	N/A	N/A	N/A	N/A
ENSG00000275152.4	CCL16	0.358083	0.90662	0.402049	0.248856	0.032677	0.364551	0.42543	0.785464	0.447257	0.717029	56.0485	0.0477836	0.495603	0.1921	1.72927	1.12802	0.488136	1.64099	0.421968	0.300087	0.561778	1.2909	0.24293	1.14284	0	5.47703	0.0257299	0	0.327882	0.35877	0.124947	0	0	0	0	0	0	0	0	0	0	0	0	0	1.07047	0.680938	0.837121	2.28486
ENSG00000102970.10	CCL17	0.119298	0.178975	0.119271	0	0	0.0900023	0.169441	0.0626182	2.90927	0.0730649	0.125347	0	1.233	0.105981	0.213578	0.130556	0.0592455	0.260674	2.43517	0	0.0835788	0.201199	1.24489	0.188902	6.89497	0.573606	0	0	1.14148	0.774034	0.0325333	0.0657714	0.0932988	0.070654	0.282398	0.313753	0.094033	0.098215	0.070759	0.0826845	0.102875	0.0586741	0.0497294	0.0643764	0.176631	3.45039	0.36013	0.160677
ENSG00000275385.1	CCL18	3.09421	6.81509	0.0869114	0.636794	0.448255	0.704747	2.00499	2.39919	0.512251	4.6702	0.410485	0.0478609	15.8373	0.181955	1.65008	5.20936	0.268218	1.52657	2.39807	0.0889838	0.0432923	0.132825	2.30293	1.18969	0.282433	8.85173	0.166479	0	0.775519	0.396963	0.0421699	0	0	0.0182534	0	0	0	0	0	0.0247018	0	0	0.0717041	0.0435538	0.123643	104.061	0.45007	0
ENSG00000172724.11	CCL19	25.0654	65.902	4.56117	5.1504	0.547671	1.0009	5.10861	2.84144	27.0947	3.44322	12.993	0.692046	29.0753	2.88493	24.2954	5.68789	1.14812	30.8584	19.7488	0.400387	6.18097	11.9466	0.552689	25.3156	0.361812	9.03477	0.0848621	0.0630782	14.9906	17.391	0.122685	1.65592	0.461208	0.689363	0.257893	0.341065	0.263745	0.145487	1.21458	1.90165	0.866565	0.836154	3.05772	1.94022	5.61443	23.2565	3.53797	12.2468
ENSG00000108691.9	CCL2	58.8092	74.7976	14.8869	42.5234	12.4814	48.2762	26.0536	23.4764	8.92985	23.1348	8.56731	12.9041	20.3568	16.0668	19.5718	85.1845	42.4845	22.0915	13.338	5.15671	21.6792	44.4313	2.01094	30.3419	0.248448	7.44735	0.208968	79.6107	12.6194	10.5021	2.07473	2.85387	1.54082	2.05183	0.54914	0.678537	1.4867	1.33213	2.38337	2.83372	1.29543	1.67257	9.33336	3.53797	49.3135	94.3342	7.24469	7.84088
ENSG00000115009.11	CCL20	0.33401	0.39068	0.188119	0.0833098	0	0.221091	3.44174	0	2.54812	0	0.840157	0.441719	7.38632	0.537533	0.198275	0.764452	0.156042	0.251205	1.64036	0.134903	0.0997921	0.683546	3.11906	0.286621	1.13767	0.291335	0.267219	2.98772	1.78198	1.07721	0	0.120032	0.0612793	0.0790209	0	0	0.055461	0.0552388	0.127861	0.221614	0.0655	0.0557956	0.822542	0.229947	0.285199	7.79514	1.14683	0.118672
ENSG00000137077.7	CCL21	9.41937	75.7286	3.92722	4.04686	9.332	90.3759	85.5456	127.758	101.403	125.064	22.2969	4.46558	288.454	31.7936	30.2241	141.733	23.7717	72.9463	15.6874	27.0454	2.7087	33.132	6.03811	766.644	0.191292	151.836	0.236453	0.173198	48.0647	44.1167	1.81664	0.1517	0.127259	0.131701	0.171405	0.346777	0.213705	0.159412	0.148508	0.159172	0.140038	0.140302	0.229801	0.109225	7.08795	240.519	48.6259	76.8889
ENSG00000102962.4	CCL22	0.107918	0.144481	0.101776	0.0334903	0.0204806	0.07981	0.296057	0.0667387	1.62176	0.0629551	0.0407647	0.0300313	2.01589	0.134461	0.48398	0.135687	0.12011	0.70478	0.942184	0.0529811	0.0562334	0.331793	0.0913409	0.17268	648.35	1.82823	0.0550516	0.0316186	4.59604	3.91352	0.0126124	0.0262706	0.0235308	0.0387843	0.0166775	0.0138789	0.0209974	0.0228155	0.0263463	0.0322381	0.0282421	0.0278153	0.0638702	0.0503427	0.132476	1.3666	0.166914	0.204069
ENSG00000274736.4	CCL23	1.92547	4.50525	1.61804	0.275748	0.0888322	1.92186	2.92979	4.84438	3.50778	3.48471	2.4226	0.326335	7.38847	2.17179	6.14181	5.78259	4.98549	5.43679	2.42645	1.50437	0.205869	7.86542	1.59252	2.61352	0.0843648	14.4132	0.538253	0	2.90804	2.42021	0.151	0	0	0	0	0	0	0	0	0	0	0	0	0	3.36058	21.4548	5.37752	15.2534
ENSG00000106178.6	CCL24	0.385644	0.602405	0.069821	0.0567303	0.107845	0.275403	6.97247	0.220863	1.04805	0.153477	0.1541	0.0468527	40.2949	0.525962	0.934994	0.882123	0.198513	0.557011	0.380193	0.491356	0.144162	0.246088	3.07658	0.224052	0.0560567	84.6776	0.596103	0.158547	0.406581	0.872565	0.0443957	0	0	0	0	0	0	0	0	0	0	0	0	0	0.236133	3.64325	0.39113	0.0891483
ENSG00000131142.13	CCL25	0	0	0	0	0	0	0.0396769	0	0	0	0.117384	0	55.0467	0	0	0	0	0.044187	0	0.0513628	0.127267	0.0852236	1.37675	0.0741403	5.91807	0.610049	0.0287859	0.0633224	0	0.0451896	0	0.172304	0.145856	0.103174	0.205146	0.216053	0.157758	0.160416	0.150883	0.193299	0.16359	0.108047	0.120019	0.148517	0.261734	0	0	0
ENSG00000006606.8	CCL26	0.901401	2.30676	0.889161	1.09213	0.218732	0.555182	0.512227	1.36718	0.927936	0.94039	0.0468584	0.0830099	0.937838	0.382596	2.06581	1.99396	2.40444	1.42007	0.202765	19.9305	9.77408	0.62569	0.991726	0.58769	0	0.340754	0	1.25023	1.43007	1.34553	0.126233	0.093639	0.0567037	0.0903338	0.0833314	0.106083	0.0648731	0.0420221	0.0902594	0.0929214	0.0776924	0.104819	0.218992	0.13853	9.48086	1.45705	2.06267	4.10077
ENSG00000213927.3	CCL27	1.63492	1.20391	1.31578	0.502165	0.324592	1.38819	0.624763	1.22098	0.563524	1.10014	0.317126	0.196702	0.646858	0.385189	1.17385	0.629641	0.258855	1.06883	0.631952	2.32839	2.01414	1.15536	7.67335	1.41734	0.219984	0.445557	0.095338	0.743063	123.968	90.572	0.424376	0.871128	1.02594	1.11934	4.21812	4.3715	1.40518	1.44248	0.927837	0.991956	1.14305	1.09883	1.16246	0.845714	3.71223	0.795159	0.920435	2.23218
ENSG00000151882.11	CCL28	2.97362	1.54172	2.8572	0.691238	0.101446	1.10405	14.2155	2.09397	2.47854	1.98152	0.775953	4.17303	4.94088	3.79937	2.62188	1.3267	0.572652	15.0271	207.68	1.49662	1.94976	3.36469	2.46074	20.1104	6.3698	5.57529	0.645852	1.74313	7.33841	8.188	0.0789926	0.605531	0.640106	0.302832	0.101108	0.146338	0.854799	1.0292	0.388762	0.63386	0.281835	0.169633	1.83526	0.446659	6.84331	2.80372	1.35311	4.71222
ENSG00000277632.1	CCL3	8.28583	5.46645	1.32752	1.83347	0.417665	1.17691	2.17336	0.783788	0.579895	0.7902	4.97288	0.40289	4.04393	1.56584	4.23674	14.2767	2.63476	4.42172	3.7777	1.2171	1.49345	2.08591	1.01896	2.26099	462.725	57.8138	45.7656	0	0.7845	0.703574	0.27109	0.698588	0.705553	0.872673	0.34825	0.369916	0.905959	0.840304	1.294	0.497154	0.694288	0.759398	2.39819	1.50597	2.67615	25.3659	2.72466	1.44609
N/A	CCL3L1	N/A	N/A	N/A	N/A	N/A	N/A	N/A	N/A	N/A	N/A	N/A	N/A	N/A	N/A	N/A	N/A	N/A	N/A	N/A	N/A	N/A	N/A	N/A	N/A	N/A	N/A	N/A	N/A	N/A	N/A	N/A	N/A	N/A	N/A	N/A	N/A	N/A	N/A	N/A	N/A	N/A	N/A	N/A	N/A	N/A	N/A	N/A	N/A
ENSG00000275302.1	CCL4	8.88942	7.98572	1.71038	2.26874	0.597553	1.81505	3.85833	2.09487	2.29062	2.28456	5.44638	0.978852	12.7415	5.75241	4.02781	17.0617	3.96885	4.60077	4.95349	2.20605	2.46583	6.2682	4.92324	6.36241	199.898	86.6688	55.3964	0	0.958021	0.856857	0.395564	0.680824	0.503625	0.689449	0.334765	0.32423	0.611176	0.524398	0.934946	0.771099	0.55854	0.599542	4.11634	1.23117	4.98693	30.7683	6.99335	4.9285
N/A	CCL4L1	N/A	N/A	N/A	N/A	N/A	N/A	N/A	N/A	N/A	N/A	N/A	N/A	N/A	N/A	N/A	N/A	N/A	N/A	N/A	N/A	N/A	N/A	N/A	N/A	N/A	N/A	N/A	N/A	N/A	N/A	N/A	N/A	N/A	N/A	N/A	N/A	N/A	N/A	N/A	N/A	N/A	N/A	N/A	N/A	N/A	N/A	N/A	N/A
ENSG00000276070.4	CCL4L2	1.39703	1.14724	0.292673	0.344087	0.0900093	0.301351	0.770114	0.186171	0.329187	0.18799	0.850509	0.139983	2.05095	0.681924	0.394914	1.88383	1.02181	0.573994	0.88399	1.81431	0.464595	1.2601	0.23708	0.644324	51.9727	12.8029	5.50581	0.0292826	0.168657	0.104745	0.0380043	0.63355	0.85126	0.653218	0.21146	0.208253	1.35721	1.33119	0.793306	0.306076	0.556062	0.497195	0.85727	0.46864	0.73734	5.147	0.801253	0.641364
ENSG00000271503.5	CCL5	10.5669	9.41031	2.7572	2.925	1.03151	2.80321	12.5155	3.5847	5.94882	4.07215	7.15732	1.57375	48.4633	13.2519	8.21239	16.6876	3.59959	7.48503	8.15636	2.59629	4.6294	12.4367	1.17682	13.2826	56.9949	135.836	221.113	0.102756	2.20756	2.15986	0.691246	1.04021	0.617645	0.941315	0.570297	0.562506	0.624413	0.536121	1.17027	1.84526	0.753786	1.03564	8.31306	2.25769	6.34499	48.7983	6.52582	8.1852
ENSG00000108688.11	CCL7	0.105574	0.138149	0	0	0	0	0.0965171	0	0	0	0	0	0	0	0.0983588	0.201136	0.149808	0	0	0	0	0.0897769	0	0	0	0	0	1.94413	0	0	0	0	0	0	0	0	0	0	0	0	0	0	0	0	0	0.272577	0	0.0875005
ENSG00000108700.4	CCL8	2.28329	2.44103	0.456896	0.432767	0.292268	0.752904	5.9339	0.611979	0.27634	0.508695	0.054733	0.0641021	4.03226	0.593908	1.94509	5.76049	1.45166	2.36631	0.387959	0.460361	0.45049	0.323864	1.49198	1.86959	0	0.553692	0	0.632756	0.609496	0.528939	0.10457	0.0934221	0.0679067	0.103691	0.0245884	0	0.0529159	0.0598395	0.0802792	0.105845	0.0984486	0.0856333	0.286689	0.104635	1.17061	1.94259	0.426471	0.395003
ENSG00000163823.3	CCR1	5.06767	6.35636	1.83344	1.35128	0.673311	2.91015	2.70052	3.28477	0.876465	3.34874	0.747983	0.72603	5.19271	1.56573	8.00596	9.90467	5.46401	3.11681	2.16089	1.55876	1.25259	1.64264	0.42415	1.55114	6.72915	38.0127	46.3857	0.235158	0.678166	0.826946	0.465189	1.39366	0.904824	1.35782	0.358803	0.20545	0.530265	0.808924	1.16181	1.466	1.06587	1.04635	4.59104	2.49364	4.30384	15.8825	3.68143	0.952297
ENSG00000184451.5	CCR10	2.87312	3.32347	2.69237	1.55503	0.982785	3.21083	2.2015	3.03	0.457072	2.7948	0.210831	0.575972	1.96633	1.00351	3.10824	2.20617	0.815263	3.3453	1.34243	5.38346	14.9908	2.6326	3.68405	2.41364	10.5201	2.02347	0.272863	1.99243	0.886602	1.03981	1.36277	1.19949	1.71068	1.92886	9.48021	9.47631	2.85783	2.74965	1.45009	3.39994	1.6584	1.77953	1.45355	1.44315	5.80317	2.75925	1.93065	5.09765
ENSG00000121807.5	CCR2	0.791355	1.45907	0.936035	0.215674	0.195296	0.899058	1.73275	0.586385	0.599327	0.729436	0.345945	0.267945	3.86006	1.06771	0.801812	1.37282	0.43926	0.443405	2.30812	0.278468	0.231295	1.04993	0.272784	1.08069	0.132524	19.1936	13.3415	0	0.498182	0.474142	0.0815338	0.0421622	0.0272057	0.0387155	0.0196786	0.0214264	0.0352291	0.0213057	0.0506574	0.0760298	0.0297109	0.0315468	0.246601	0.0752987	1.11513	4.0454	1.44244	0.839876
ENSG00000183625.14	CCR3	0	0.0422939	0	0	0	0.0157693	0.0788546	0.0284689	0.0316033	0.0254077	0.0225257	0	0.227219	0.037714	0.0355987	0.0817685	0	0.0211969	0.0434983	0	0.0197453	0.0306187	0.0692045	0.0548954	0.0738571	0.404081	2.50222	0	0.424092	0.556192	0.11728	0	0	0	0	0	0	0	0	0	0.0126881	0	0.0244542	0	0.0330126	0.218983	0.105532	0
ENSG00000183813.6	CCR4	0.274734	0.347413	0.11737	0.104514	0.0185136	0.0529488	0.301522	0.0587327	0.331834	0.0531789	0.0990117	0.0219611	1.26023	0.156406	0.478261	0.435544	0.109186	0.353804	0.29557	0.0763545	0.0979204	0.222938	1.96986	0.279388	0.501876	2.85146	1.99203	0	0.524191	0.310536	0.019737	0	0.0146105	0.0132799	0.00733145	0.00990795	0.00815241	0.00914122	0	0.0179154	0.0120139	0.00807453	0.0215315	0.0144733	0.215868	2.85639	0.130188	0.134191
ENSG00000160791.13	CCR5	0.931981	1.25115	0.428809	0.252901	0.137701	0.749958	1.39155	0.589875	0.93646	0.703154	0.412077	0.303423	4.23837	1.32922	0.906702	1.30075	0.827489	0.570773	1.39832	0.477105	0.656095	1.33276	0.161799	1.15249	0.116777	8.84548	2.73538	0	0.261233	0.244117	0.0608915	0.226551	0.130243	0.221947	0.0800221	0.0581908	0.0986104	0.115246	0.242953	0.359698	0.174081	0.165167	1.2893	0.583765	1.12838	4.48726	1.36592	0.773606
ENSG00000112486.15	CCR6	0.183473	0.257018	0.174052	0.0421983	0.0218201	0.226789	0.544559	0.149871	0.508937	0.157489	0.205363	0.0870447	4.25557	0.331024	0.226354	0.276506	0.166987	0.285122	0.278224	0.261179	0.460052	0.38926	5.40768	0.940483	24.2418	15.1175	0.989047	0	0.539992	0.430214	0.0132018	0.326181	0.525174	0.436794	0.15158	0.175533	0.538337	0.690497	0.338046	0.381737	0.682917	0.258665	0.112351	0.195686	0.26968	0.845604	0.287124	0.0942924
ENSG00000126353.3	CCR7	1.08832	2.28127	1.68208	1.08994	0.395439	1.25845	1.64846	0.787159	1.51372	0.728415	0.903368	0.258214	12.5942	0.863619	2.93607	4.219	0.696299	2.98318	1.84942	2.10915	1.48008	1.78423	3.49441	3.7999	177.587	31.5861	23.8259	4.69691	1.3044	1.4796	0.150044	0.178141	0.115763	0.225909	0.111928	0.168885	0.245025	0.144539	0.231099	0.249363	0.195428	0.214311	0.381212	0.25147	1.89603	3.49893	2.94073	1.95854
ENSG00000179934.6	CCR8	0	0	0	0	0	0	0	0	0.0446573	0	0	0	0.0900154	0	0	0	0	0	0.0320511	0	0	0	0.0284642	0	2.80607	0.20712	0.0699794	0	0.09712	0.0636666	0	0	0	0	0	0	0	0	0	0	0	0	0	0	0	0.126257	0	0
ENSG00000173585.15	CCR9	0.0382371	0.0357508	0.0290396	0.0145439	0.00891252	0.0517568	0.187788	0.0338169	0.0354211	0.0274508	0.0459955	0.0278134	6.09912	0.0687815	0.0332105	0.0599615	0.0180145	0.0815928	0.0597761	0.0414816	0.0863479	0.0585783	0.140976	0.0521763	0.0391989	1.50326	0.277119	0	0.0581361	0.0547205	0.0427395	0.0152171	0.0426618	0.0298799	0	0	0.0955362	0.105072	0.0191871	0.0151145	0.0170895	0.0236073	0.0363777	0.0225737	0.630492	0.152852	0.0427828	0.0739288
ENSG00000121797.9	CCRL2	1.14328	2.22857	0.767298	0.814993	0.703647	0.77722	4.21104	0.820909	0.394523	0.801723	0.274678	0.445522	5.51316	1.07794	6.89222	8.92315	0.699249	5.83018	0.662873	0.469378	0.853117	0.801466	0.158994	1.60155	0.476992	8.75767	4.26162	0.0362878	0.47709	0.602999	0.424292	0.354648	0.311692	0.425606	0.207561	0.234222	0.346974	0.356703	0.476347	0.485771	0.316479	0.403017	1.06039	0.645682	2.01536	12.3265	1.54534	1.2388
ENSG00000010610.9	CD4	18.1575	16.8375	6.49953	5.28119	2.10467	7.71698	12.4657	7.03108	5.36701	6.86538	21.8702	2.69564	23.0193	5.30608	34.5757	26.9121	10.5734	15.0266	7.00583	8.45329	7.99231	7.23236	3.85866	10.9694	2.23086	124.291	31.1719	0.577431	7.56523	8.83008	0.890654	6.05353	5.989	5.74505	2.20949	2.31691	5.18017	4.9374	6.11352	5.81534	4.3211	5.52263	12.5292	7.42307	18.0006	83.9445	9.86399	7.20737
ENSG00000102245.7	CD40LG	0.346093	0.619032	0.211792	0.101647	0.0297296	0.282631	0.992536	0.152216	0.435472	0.174518	0.191904	0.0360985	4.26436	0.382236	0.722606	1.15333	0.087587	0.53743	0.33682	0.129797	0.0971657	0.366234	0.371149	0.734864	0.0506603	5.50869	4.43657	0	0.561615	0.37986	0.0386758	0.0253778	0	0.014066	0	0	0	0	0.0240929	0.0347711	0.0102816	0.0199058	0.110386	0.034047	0.41785	2.70469	0.802928	0.621142
ENSG00000026508.17	CD44	104.797	65.8451	64.2708	10.2641	3.0645	44.8301	31.2197	56.0568	117.089	58.8617	2.33897	51.3416	46.717	19.9975	112.487	44.7671	9.33627	72.5455	90.3589	7.63811	3.76824	61.1095	2.15386	56.5585	77.4809	49.0402	122.741	207.869	233.922	227.917	4.51237	2.64171	1.37539	1.6696	2.09218	2.59891	1.60762	1.12069	4.29388	7.81085	1.34422	1.23356	26.3984	11.0378	51.154	101.346	74.5219	104.458
ENSG00000125726.10	CD70	0.193185	0.246249	0.0946018	0.0323358	0.0209192	0.190916	0.359899	0.329856	0.446016	0.250066	0.0467147	0.0156948	1.31109	0.133573	1.52269	0.307024	0.0448386	0.238541	0.187016	0.0343147	0.0717169	0.14988	0.523467	0.244188	340.649	2.5033	0.908977	0.6293	0.269411	0.903645	0.0312508	0	0	0.0133011	0.162299	0.337444	0.0332144	0.0428014	0.0267043	0.0333077	0	0	0.108473	0.0357071	0.367162	0.640012	0.14346	0.186117
ENSG00000019582.14	CD74	763.051	994.44	500.378	196.453	148.175	337.303	433.055	390.806	289.969	387.662	112.796	89.6111	1574.44	329.003	1477.3	855.46	571.515	1034.33	529.11	220.339	368.699	543.168	98.8603	901.719	4390.47	3415.21	891.958	2.03387	467.607	521.714	101.198	122.512	62.3266	103.205	54.7785	36.6498	55.8576	64.6859	123.557	195.826	78.0155	76.4295	683.064	240.462	1541.37	2389.07	463.119	425.072
ENSG00000147869.4	CER1	0.193839	0.178212	0.223718	0.0401313	0	0.118471	0.036715	0	0	0	0	0.0683959	0.207631	0	0.0792897	0.0375656	0.0437855	0.0511745	0	0	0	0	0.171755	0	0	0	0	0	0	0	0	0	0.00852568	0.344162	0.689107	0.755698	0.0270061	0	0	0.0685253	0.194655	0.123596	0	0	0.0870256	0	0.0490447	0.0867573
ENSG00000217555.12	CKLF	18.8995	18.8822	15.7651	5.7446	2.64815	13.6586	15.8581	11.8059	10.9694	11.1046	5.76986	4.94086	21.6959	8.78127	22.2227	19.8698	18.3115	20.1117	12.1441	20.0692	15.5247	12.1866	56.0312	17.2997	10.9553	46.0049	59.4286	38.1224	8.88042	9.37886	3.1611	6.36859	5.91051	6.74984	8.61448	7.42584	5.61607	6.79216	6.4291	8.79474	7.21158	6.13305	14.8425	8.80363	25.4821	30.1764	16.0144	22.6276
ENSG00000175505.10	CLCF1	19.83	12.6222	13.4746	5.60041	1.53848	14.9835	8.07373	14.3238	4.71478	13.9247	1.19346	3.71279	10.9771	8.09817	8.63978	18.6029	3.50132	8.80789	12.0067	12.4464	5.50724	11.3564	4.70003	18.0955	4.58735	12.9921	2.082	30.0311	3.43257	3.85825	0.86796	0.449354	0.464334	0.642913	0.582268	0.87867	0.696762	0.52233	0.489026	0.754199	0.605901	0.502699	0.65953	0.531566	20.2811	14.4386	10.1956	22.673
ENSG00000174600.13	CMKLR1	43.912	32.403	25.9783	4.2645	2.40634	6.31173	5.55809	6.72899	1.44512	5.62571	0.852624	1.43213	7.42895	2.39139	13.2019	11.6374	6.85222	6.39344	6.03232	1.91714	4.85238	5.93549	3.05442	15.8591	2.21422	41.0614	2.99986	0.838889	3.74287	5.70122	1.23	0.813781	0.598485	0.941828	0.45844	0.47188	0.63526	0.542762	0.909836	1.27844	0.724208	0.908545	2.53896	1.62258	10.883	16.696	5.40093	6.41908
ENSG00000089505.17	CMTM1	0.874626	0.957275	0.73381	0.411293	0.182291	0.761469	0.943225	0.692419	0.647428	0.631034	0.319205	0.325053	1.13595	0.648189	1.07461	1.01851	0.723019	1.00434	0.905207	1.62654	1.53894	1.36269	83.8422	2.09342	0.319399	2.7722	5.24506	2.39325	0.599306	0.68768	0.13398	1.20619	1.69935	1.29429	4.89644	4.34016	1.85362	2.08253	1.13103	1.65945	1.57279	0.953673	1.43736	1.01346	1.87742	2.19451	0.99585	2.23052
ENSG00000140932.9	CMTM2	0.497512	0.549958	0.378193	0.28965	0.225417	0.339628	0.453392	0.267409	0.336022	0.292292	0.560491	0.239431	0.626893	0.535661	0.544904	1.20124	0.233587	0.56751	0.497842	0.499212	0.894747	0.745361	1362.55	1.26309	0.0630579	19.3935	105.774	0.174215	0.349959	0.349716	0.111983	0.705965	0.782034	1.07064	2.37258	2.29327	0.879756	0.844028	0.751337	0.852374	1.29103	0.878285	0.859771	0.636519	0.826438	6.08266	0.35594	0.757926
ENSG00000140931.19	CMTM3	32.1338	33.203	17.3483	14.9489	7.05892	18.3168	13.4493	21.4266	8.36432	18.2903	2.74221	2.3047	20.0458	7.99988	57.043	42.4144	14.7849	38.9585	16.4628	55.0962	10.976	29.4612	90.1232	24.4186	13.0688	40.3802	36.8822	50.3404	17.1201	23.6768	2.89276	5.52067	3.86303	3.82217	2.20282	2.65405	3.30003	3.05932	6.16685	6.55307	3.72587	3.61534	11.7189	7.66792	57.2657	48.4199	24.4085	67.1334
ENSG00000183723.12	CMTM4	9.68372	9.77612	13.1971	4.32663	3.07795	8.5822	26.492	9.78484	9.94359	9.09027	2.97027	14.6879	15.7892	48.7063	8.51356	8.55507	8.58206	10.0665	21.6015	9.5794	32.6297	17.7799	16.5681	74.7268	0.211092	4.08989	1.79299	15.797	17.6398	14.5718	3.36436	32.0952	40.1831	35.4168	31.3997	30.6221	40.8465	45.8746	34.2251	34.7578	33.1138	28.1978	33.3533	31.7701	12.6114	22.0806	7.59163	10.9365
ENSG00000166091.19	CMTM5	3.14632	3.10483	1.78523	26.1935	2.85473	6.70973	2.09765	4.51487	0.45824	3.80614	0.120543	0.0929438	0.791536	0.587713	0.78441	0.631813	0.307735	0.903749	0.615301	0.369922	0.822362	2.42328	0.243859	0.641535	0.0306046	2.88732	8.82595	0.0569404	0.674017	0.717608	1.50613	29.6743	18.9316	27.5528	10.8861	13.5816	18.7268	17.7074	44.3072	24.8359	21.6156	31.647	242.632	59.513	86.8046	2.03971	1.67076	4.71489
ENSG00000091317.7	CMTM6	34.6378	41.1338	35.819	11.5896	6.37186	31.2994	32.3116	26.475	42.6997	27.3055	46.9531	12.1291	30.8798	26.2946	32.6268	32.5414	27.8284	35.3083	39.9448	25.8777	18.1874	35.2723	43.9804	46.302	43.8206	52.6068	69.3965	73.3865	63.5379	65.4532	2.89325	7.70006	6.65457	7.57343	9.5974	9.09136	5.7254	6.78752	6.86212	9.14965	6.56159	6.19956	13.9635	8.93201	53.1318	57.1211	41.6799	36.6361
ENSG00000153551.13	CMTM7	7.72225	12.4798	4.28529	4.62595	2.01012	5.18498	5.77933	5.56657	2.85475	5.67173	2.68295	7.21314	13.0084	8.20614	16.7765	19.7173	7.48649	27.1762	12.0636	5.57129	2.97246	12.2115	10.0011	23.5831	1.90603	48.837	45.9249	17.8621	8.13541	9.176	1.26008	1.45294	0.938771	1.1924	7.02491	6.59268	0.864011	0.858135	1.53059	2.09511	1.03188	0.988904	8.95093	2.48577	24.3477	38.4295	15.8693	9.98865
ENSG00000170293.8	CMTM8	4.55195	7.30356	4.99151	6.79112	5.66748	3.04932	6.22578	4.91634	4.32903	4.90998	24.741	23.4627	7.2914	16.7169	22.885	17.5357	15.0711	24.1663	29.2832	1.80639	5.89265	14.2693	2.65367	26.6188	0.0596928	1.90708	1.67186	3.54307	11.9633	13.7516	2.63849	3.28941	3.99158	3.15843	2.04618	2.21423	3.70617	4.06477	3.37188	3.70345	2.33022	3.00276	3.81105	3.71064	12.0463	30.9945	6.08602	5.72772
ENSG00000242689.2	CNTF	0.904286	1.12789	0.972421	0.52079	0.336374	1.12608	1.00457	0.948913	0.780573	1.19718	0.56644	0.352548	1.31793	0.599164	0.972834	1.00497	0.86415	0.920825	0.96737	0.538559	0.839805	0.576006	4.20784	0.978743	1.44676	0.843085	0.235302	1.93959	1.40817	1.04709	2.10346	0.820726	0.563482	0.734128	1.63915	1.83384	0.671327	0.64021	1.21305	1.02776	0.527892	0.732358	12.2312	3.26547	256.785	1.32255	0.902774	0.311647
ENSG00000122756.14	CNTFR	7.05027	27.0586	15.7506	31.3959	1.35892	11.1146	9.4729	10.1801	2.2632	5.97642	6.25313	0.935978	9.60058	6.10827	62.4722	83.344	3.60675	64.0059	12.1843	5.34556	11.6024	11.3026	16.9572	25.7472	0.0922185	45.2827	0.0925731	0.0935487	12.7044	16.4673	64.2153	57.2419	57.4615	94.2074	120.895	137.143	70.8009	63.2454	36.532	43.4624	61.1146	76.4031	16.7883	45.9033	30.6599	5.3449	8.12827	73.1135
ENSG00000006016.10	CRLF1	121.358	165.913	361.099	29.6583	8.10918	6.12497	5.75563	20.2021	15.2273	16.6821	0.404682	3.45315	3.07343	3.92415	36.025	13.991	12.3496	16.4648	12.1901	0.722125	10.7574	3.41082	2.81059	63.6769	0.466531	1.81621	0.242316	22.1349	18.2877	26.8331	9.47217	8.81577	21.3087	10.9479	3.71413	4.19235	32.5268	27.8853	6.09844	3.90153	37.1921	6.11259	1.63674	1.02421	45.3812	17.0208	8.97873	8.92473
ENSG00000205755.11	CRLF2	0.0727433	0.0898449	0.0307978	0.0256328	0.0113335	0.110424	0.187461	0.374752	0.200995	0.385073	0	0.0220424	0.444236	0.240922	0.264554	0.193268	0	0.142228	0.18102	0	0	0.214171	0.047947	0.0596663	0.253548	0.123467	0.0556294	0	0.239679	0.227262	0	0.00771648	0.015524	0	0	0	0.0133852	0.0126222	0.0133071	0.026954	0.0111277	0	0	0	0.260785	0.604961	0.414761	0.269508
ENSG00000184371.13	CSF1	47.807	67.2017	37.6847	18.1565	9.82712	32.2918	26.9867	34.7585	15.676	31.4167	8.00791	7.63399	31.5778	18.6314	91.4535	75.8566	41.8746	58.8923	22.2948	33.0485	9.3291	29.1212	4.93696	36.7351	19.4482	57.3605	2.86126	151.493	17.4366	22.1935	5.85426	7.87386	5.78984	8.00533	7.5674	9.78977	7.7704	5.73216	7.2479	8.02062	6.67181	6.6847	22.1491	11.2318	60.8564	64.9773	60.8709	47.8646
ENSG00000164400.5	CSF2	0	0	0	0	0	0	0	0	0	0	0	0	0.0761375	0	0	0	0	0	0	0	0	0	0.0716091	0	0.221612	0.104562	0	0.146144	0	0	0	0	0	0	0	0	0	0	0	0	0	0	0	0	0	1.15807	0	0
ENSG00000198223.16	CSF2RA	3.09017	3.09743	1.61109	0.756823	0.328755	1.62878	1.73364	1.08132	1.2504	1.04004	0.507424	0.327355	3.14346	0.901263	7.1204	6.12016	1.87789	4.27547	2.46897	0.739956	1.20242	1.77396	0.53594	1.73314	0.192253	12.0649	47.509	0.00932888	1.68469	1.80811	0.192031	1.47884	0.934258	1.4112	0.45536	0.325341	0.771796	0.885734	1.51546	2.18721	1.26618	1.0601	6.2348	3.43086	5.25402	13.7518	1.65457	1.15889
ENSG00000100368.13	CSF2RB	4.67758	6.56014	2.96258	1.3181	0.849231	3.12822	7.23696	5.03826	3.57281	4.57567	0.908696	0.749332	13.8606	3.57857	12.1812	9.01327	1.79455	8.06632	7.51899	0.903399	0.999141	2.31889	4.81653	4.35162	21.3024	37.0735	67.5417	0.0225466	4.93388	4.74544	0.580501	0.516566	0.334408	0.617512	0.199492	0.188972	0.370805	0.342218	0.461311	0.738355	0.422199	0.44727	1.78896	0.831063	5.98735	21.6531	5.14313	2.94421
ENSG00000108342.12	CSF3	1.81071	1.4961	2.13763	1.30124	0.191472	1.00527	0.60661	1.1388	0.453194	0.875515	0.0386738	0.117725	0.54905	0.952767	0.819337	4.73194	0.430918	1.04637	0.651803	0.439375	4.51075	0.986359	1.93273	0.64303	0.160211	0.811379	0.0546324	5.5158	0.329627	0.252735	9.73132	0.529574	0.335989	0.350345	0.273372	0.373643	0.568068	0.372199	0.415629	0.538648	0.378833	0.297552	1.05055	0.463194	0.968914	23.6043	0.591489	1.74673
ENSG00000119535.17	CSF3R	7.31103	9.16016	3.44496	6.18703	3.38165	4.61493	4.08824	3.81085	2.83561	3.88852	8.39904	1.22131	7.42822	3.43531	11.9558	23.0714	5.94589	13.6972	4.99102	2.89804	6.25635	7.75772	1.27699	7.19614	0.340895	383	2125.6	0.125335	1.22819	1.44452	1.67832	4.14013	2.5126	3.64057	1.66708	1.89673	3.26819	2.48769	4.08634	5.7703	2.95504	2.83334	14.9935	7.94995	12.2551	177.396	10.1857	4.46172
ENSG00000150281.6	CTF1	24.9173	18.6256	28.7574	12.0586	9.65339	24.0768	8.20953	25.0684	7.63138	26.1654	0.744032	2.28993	4.52416	6.79105	10.6411	10.6046	11.8108	12.3047	9.06451	36.9722	8.88177	22.9526	7.89733	18.9938	0.465871	2.80326	0.47905	11.4628	4.33796	4.66097	9.61935	4.35124	4.51579	5.4769	1.72668	2.56374	4.22931	3.6963	3.57937	3.76457	6.30591	4.55059	3.1852	4.069	25.7704	15.352	27.2895	39.122
ENSG00000006210.6	CX3CL1	71.3665	57.9269	63.2051	9.48624	8.86921	13.4825	7.46042	24.3815	8.9181	26.0055	4.80605	4.36032	10.0445	8.18954	57.3384	37.0746	3.10698	74.2722	52.6259	5.50937	9.18838	45.3503	6.59193	33.5245	0.38703	1.23851	0.0793808	0.117781	13.2756	23.725	5.10227	15.5786	26.0616	26.3225	6.29575	9.15392	42.4238	46.3354	20.4215	20.0751	29.7766	23.7034	8.33923	10.7208	25.1952	76.911	36.4714	22.6219
ENSG00000168329.13	CX3CR1	0.814805	1.01449	1.13229	0.151913	0.183703	0.296343	0.215835	0.385135	0.348579	0.407413	0.388814	0.327463	0.247484	0.221972	0.796698	0.366806	0.561383	0.830701	1.18437	0.234415	0.631697	0.860455	1.02021	0.574821	0.123308	5.43699	10.8519	0.0306169	0.366345	0.525508	0.40983	4.09779	2.65753	4.12449	1.50028	0.644975	1.85568	2.95857	3.28013	4.82637	3.45717	3.36515	7.96656	8.08254	1.60842	1.53467	0.612504	0.251212
ENSG00000163739.4	CXCL1	1.40398	3.31674	0.944853	6.84337	1.59174	1.77021	7.70915	1.04496	12.5843	1.49873	2.06939	6.36408	19.0638	3.23111	0.956084	14.8817	1.47643	2.60927	17.1954	1.1738	1.22765	9.21902	0.349932	1.73404	0.0698423	213.563	10.5646	110.976	1.24547	0.602242	0.587612	1.00458	1.12641	1.74428	0.537208	0.885046	1.40454	0.991818	1.336	1.47065	0.914576	1.49284	3.53664	2.15078	1.72662	26.6146	1.53141	3.9756
ENSG00000169245.5	CXCL10	1.60073	2.00176	0.780499	0.704506	0.454393	0.559409	1.27239	0.393465	1.37319	0.39828	1.35509	0.261134	3.55954	0.828014	1.63414	1.48076	0.996453	0.889738	1.15605	0.432785	1.59749	3.36046	0.522919	1.45424	8.3322	6.78576	0.23831	0	0.492533	0.471109	0.263529	0.62045	0.278868	0.427426	0.164979	0.179088	0.283028	0.318752	0.414426	0.444422	0.321776	0.380848	1.55037	0.664617	2.04275	11.9304	0.740622	1.33846
ENSG00000169248.12	CXCL11	0.173293	0.291473	0.12061	0.0939214	0.0418259	0.068463	0.112768	0.069135	0.103279	0.057994	0.0610429	2.12052	0.347751	0.136607	0.430015	0.185959	0.0597178	0.141048	0.143375	0.0314911	0.206664	0.496368	0.169194	0.220513	0.0281622	1.46318	0	0	0.0515074	0.0724759	0.0555783	0.401476	0.18348	0.375873	0.145529	0.104006	0.144438	0.162641	0.374132	0.351806	0.238885	0.342422	1.0286	0.4327	0.207186	1.50327	0.0570605	0.20624
ENSG00000107562.16	CXCL12	99.9455	101.078	58.7052	38.6411	28.3242	65.8425	35.0727	57.0228	13.5781	49.4221	37.399	34.5615	39.459	12.424	164.942	152.746	21.7338	144.174	60.4026	40.6981	11.0357	23.6687	5.98605	78.5958	0.568247	141.873	0.243388	118.291	38.8931	48.7325	14.2055	3.45295	3.04843	4.86542	1.74162	2.298	3.42165	3.20482	4.253	3.94211	3.35919	3.87095	5.44921	4.66411	93.6212	33.4452	31.9313	170.585
ENSG00000156234.7	CXCL13	0.210791	0.370038	0.172437	0.0390377	0	0.163749	0.686272	0.280481	0.933927	0.22227	0.588299	0.0979512	37.9921	1.47667	0.100781	0.370253	0.2448	0.291768	0.45209	0.287834	3.14697	3.49293	1.30292	0.207128	0.514134	512.654	0.0474995	0	0.392975	0.226422	0.023284	0.0506831	0.0880467	0	2.2443	1.86622	0.1482	0.158132	0.0356479	0.039531	0.0978122	0	0.0778609	0	1.408	0.597474	0.20338	0.316023
ENSG00000145824.12	CXCL14	41.1755	88.63	88.8005	4.78335	1.65223	15.3017	78.5914	11.4691	97.3512	7.98605	20.411	4.70257	155.932	19.1939	515.378	153.674	4.1066	293.678	337.539	4.81003	3.28909	8.51543	5.12427	86.3496	0.504492	69.2217	0.405163	0.773045	908.374	1095.46	47.6106	77.6151	101.397	65.4244	3.01184	3.82101	114.831	107.564	46.3744	20.673	49.6121	66.3397	3.28381	28.3939	296.464	6.4533	70.1489	116.18
ENSG00000161921.14	CXCL16	37.3074	26.7369	18.3286	6.04137	2.00508	11.7018	15.5431	11.8683	31.3495	10.5095	15.8571	9.31463	32.3672	22.6077	23.2183	30.6604	23.4812	26.9804	58.179	16.581	24.8489	24.9961	194.261	20.3421	1.04196	64.5855	80.8795	3.9865	32.312	32.8008	1.05145	10.183	8.58768	7.42482	4.53621	5.10981	6.84261	6.57797	10.1634	11.6821	7.75573	6.46824	34.4963	15.1133	30.862	120.257	16.7176	16.2039
ENSG00000081041.8	CXCL2	11.1069	17.8884	8.78517	26.3863	10.4835	10.6975	8.03033	13.7425	3.49252	15.6581	256.133	23.4241	7.33772	13.4447	19.7271	54.2822	5.19352	23.3023	18.7426	5.7965	6.60335	7.40434	2.06147	7.73225	0.204889	7.69232	0.605404	16.8933	2.94964	2.66062	12.8188	2.83489	1.79681	2.22807	0.903987	1.15762	2.17653	1.65703	2.51452	4.87527	2.79271	1.82252	4.92293	3.19135	11.1022	88.2294	4.94361	3.02796
ENSG00000163734.4	CXCL3	1.64756	1.74157	0.760498	3.27385	0.525602	0.890214	1.92735	0.573718	0.512406	0.578095	0.636727	0.639184	1.48299	3.86486	1.43617	3.74076	0.426336	1.31443	4.94578	0.635084	0.515999	1.30343	0.670292	0.807994	0.110388	2.20254	0.249747	13.1977	0.439796	0.401962	0.252902	0.343607	0.243869	0.303595	0.0894704	0.167082	0.255494	0.185554	0.265178	0.519958	0.465233	0.212365	0.437534	0.324273	1.16831	19.0871	0.417038	0.404046
ENSG00000163735.6	CXCL5	0.110435	0.178422	0.066302	0.177172	0.0729655	0.0554759	0.0616066	0.0466294	0.0686494	0.0688054	0.153593	0.12215	0.50817	0.347821	0.0886452	0.211624	0.0780142	0.189521	49.5121	0.0693341	0.0711863	0.234296	0.415859	0.0441217	0.128413	1.68743	0.868834	223.462	0.0342297	0.0306853	0.0276247	1.32362	0.957931	1.33145	0.190764	0.238775	0.559625	0.756335	0.693357	2.99999	1.93849	0.540152	0.565109	1.1655	0.0458493	8.03798	0.0843683	0.173379
ENSG00000124875.9	CXCL6	0.123523	0.335539	0.0418641	0.418992	0.0756603	0.351027	0.282155	0.0552361	0.991118	0.0658053	1.23388	1.29364	2.13504	0.18936	0	3.54998	0.0740369	0.202206	2.49601	0.0718905	0.0546876	2.94788	0.344375	0.0352604	0	74.1884	0.218481	29.1873	0.0475234	0	0	0.0395277	0.0493052	0.0553188	0	0.0230037	0.0510918	0.0441944	0.0361369	0.13963	0.0279604	0.0451421	0.117364	0.0695587	0.193785	0.990399	0.151688	0.59556
ENSG00000169429.10	CXCL8	4.11786	3.64363	2.5574	4.24355	0.500989	1.04027	0.829945	0.463578	0.843549	0.464324	2.67847	1.48786	1.28557	1.32324	2.41148	15.1245	1.8324	1.4638	8.86615	1.44025	1.5311	3.53835	0.406312	2.79882	2.85467	1.75145	17.4582	31.3103	0.486446	0.380162	0.459728	0.750615	0.643378	0.919064	0.360309	0.424997	0.723625	0.668465	0.915183	0.993959	0.5826	0.742819	3.43721	1.38082	1.6277	52.5226	0.86701	0.711762
ENSG00000138755.5	CXCL9	2.53978	2.63847	1.57345	0.792208	0.341292	0.402253	1.06725	0.453156	0.705135	0.435749	0.931666	0.185224	4.40762	0.559685	3.72301	1.59589	0.20896	1.33534	1.57109	0.20857	0.924632	1.50101	3.59634	4.54684	0.285979	5.959	0.108625	0	0.400951	0.697379	0.307868	0.0794955	0.0347173	0.0823216	0.0413883	0.0411507	0.0384428	0.0343528	0.109023	0.0940881	0.0607643	0.0794819	0.376569	0.117643	1.00745	9.0081	0.941194	1.24018
ENSG00000163464.7	CXCR1	0.559844	0.45194	0.295186	0.599979	0.588103	0.142839	0.224467	0.220084	0.535156	0.239524	1.06963	0.0911363	0.399866	0.337157	0.852734	2.09878	0.173207	0.49626	0.366063	0.204973	0.317934	0.365182	0.328471	0.592906	0.0739664	62.6726	792.75	0	0.241282	0.234291	0.23452	0.203577	0.175572	0.248687	0.1365	0.151124	0.220279	0.236103	0.202655	0.262379	0.190013	0.234933	0.309441	0.305273	0.577669	14.0125	0.423476	0.395404
ENSG00000180871.7	CXCR2	0.362852	0.390287	0.184527	0.356745	0.327418	0.112932	0.17614	0.151273	24.5828	0.183376	0.729656	0.0742773	0.380652	0.23167	0.650908	1.31318	0.161565	0.406296	0.759898	0.138559	0.177386	0.582367	0.152968	0.335264	0.299673	38.1168	312.748	0	3.52465	2.92315	0.134873	0.179274	0.14615	0.206182	0.107634	0.102358	0.13106	0.152923	0.177802	0.20609	0.157198	0.178814	0.287704	0.304534	0.223833	7.89898	1.11901	0.531181
ENSG00000186810.7	CXCR3	0.279503	0.360281	0.0651086	0.100291	0.0523437	0.148577	1.87552	0.177957	0.571713	0.228932	0.179855	0.122446	7.36144	0.851933	0.308382	0.373347	0.36645	0.184411	0.608568	0.108103	0.188213	0.595003	0.386023	1.10817	18.6146	10.66	2.89761	0	0.174587	0.162711	0.0306388	0.0272611	0.0104363	0.0270467	0.0272706	0.0387001	0.0165626	0	0.0293693	0.0541707	0.037978	0.0305167	0.174938	0.0468584	0.185685	1.34934	0.458516	0.43248
ENSG00000121966.6	CXCR4	33.2749	34.9697	21.7763	11.2048	3.02576	10.8507	21.8848	8.96653	14.29	8.90345	8.81267	3.17112	170.684	22.3806	31.2405	46.3361	80.8986	28.8035	24.266	10.3076	44.2521	30.277	5.66834	40.4452	41.6064	410.69	419.866	0.0960152	10.9924	8.58161	2.39454	5.79536	4.17763	7.16132	2.57299	3.10273	4.1759	3.84709	6.42836	10.5839	4.72116	5.77709	61.7817	8.80597	73.8737	126.933	38.4691	27.1892
ENSG00000160683.4	CXCR5	0.313541	0.275038	0.382054	0	0	0.127239	0.203334	0.0956411	0.106139	0.0952631	0	0.0408945	3.0022	0.0889033	0.144842	0.092204	0	0.0983711	0	0.0815947	0	0.149081	0.110556	0.0938609	2.14163	14.8548	2.45218	0	0.0798116	0.0973445	0.0512366	0	0	0	0	0	0	0	0	0	0	0	0	0	0.096222	0.241364	0.161371	0
ENSG00000172215.5	CXCR6	1.33866	1.03956	0.672687	0.476047	0.247171	0.566409	1.15978	0.497646	1.16293	0.476359	0.363315	0.265891	5.09104	1.79366	0.479185	1.35658	0.334743	0.547901	0.815232	0.773021	0.393554	0.974616	0.208643	1.42853	0.359786	10.434	1.48193	0.206371	0.627798	0.617399	1.18772	0.0409022	0.025755	0.0396219	0.019595	0.0288577	0.037028	0.0193293	0.0483835	0.0782897	0.0289372	0.0251105	0.375223	0.0741984	1.07939	3.01294	0.955683	1.06759
ENSG00000105246.5	EBI3	5.77329	4.64752	2.326	0.846006	0.580888	2.45404	3.58382	1.49888	1.01672	1.70035	0.919817	0.668671	10.9489	2.2201	3.97271	5.42385	5.19069	2.74209	1.50128	1.66855	2.51766	2.9475	1.08186	1.30962	454.052	56.4347	0.991643	0.331916	0.742078	0.824839	0.200165	1.62625	1.18261	1.50052	0.458453	0.335217	0.951175	1.16286	1.62299	2.01807	1.345	1.22005	5.09402	2.83446	7.51719	4.50749	2.64311	1.34729
ENSG00000078401.6	EDN1	9.30044	20.1274	18.4456	5.8782	3.40171	12.8284	13.9468	15.6197	5.74405	16.6301	1.52907	4.35487	13.8654	12.4236	64.4625	21.4308	2.28856	37.2885	16.8669	3.66693	2.08775	9.47247	7.74557	5.57772	10.8395	16.4839	0.580975	2.44735	18.681	18.2724	4.51796	7.06498	6.65735	9.19616	5.84469	6.20693	7.78189	7.42269	7.34181	5.7765	6.28418	10.0621	7.52479	8.39674	41.1351	50.6998	8.16392	10.4796
ENSG00000130427.2	EPO	0.154879	0.119864	0.131432	0.0849544	0.0257397	0.197241	0.113874	0.177832	0.0872242	0.181545	12.3696	4.57645	0.108455	0.0752398	0.182315	0.129589	0.0710824	0.192137	1.22345	0.347926	0.118523	0.773032	0.989927	0.130911	0.0555854	0.14937	0.0527925	0.0733632	0.576681	0.707724	0	0.101438	0.10443	0.134685	0.563069	0.552824	0.150674	0.124669	0.0888339	0.118248	0.143069	0.123573	0.0760682	0.0738882	0.482944	0.16858	0.195777	3.52688
ENSG00000187266.13	EPOR	19.9779	21.6875	16.0557	14.1521	6.92424	5.4067	5.98086	6.78686	2.49022	5.9825	12.7582	12.2976	5.5658	17.4408	16.2994	18.5181	31.8782	16.1704	10.5022	8.89574	34.2318	15.3595	5.74669	191.852	5.32738	34.5084	8.40915	7.46396	3.76541	3.86654	2.91851	4.11957	4.84492	6.29319	6.56492	7.04644	6.99919	5.99496	4.63725	4.56003	5.24632	5.55036	4.3933	4.50499	11.8751	26.9618	10.6701	22.6869
ENSG00000117525.13	F3	36.1322	54.9554	47.4783	10.86	13.76	22.1354	64.9642	24.2868	41.9569	15.714	2.11394	29.0087	67.4361	43.9922	135.788	166.652	23.7155	108.43	100.153	185.752	114.978	76.0934	72.2728	126.208	0.22588	7.37593	0.218776	142.578	60.718	82.2849	4.36621	52.5684	51.1536	75.2439	7.28246	10.8492	52.7305	46.9403	26.1415	20.2261	60.4646	57.7467	17.3819	23.6517	92.8333	96.6527	56.2073	73.8037
ENSG00000183844.16	FAM3B	0.894413	0.450318	0.40649	0.15683	0.0309771	0.144	0.195744	0.243747	25.334	0.193837	0.251538	43.1933	32.917	32.2894	0.339663	0.523781	0.0470632	2.10655	29.6698	0.100645	2.86612	15.665	11.8317	4.76557	0.0426545	0.277365	0.034293	0.00632179	0.68799	1.17782	0.0217782	0.0414309	0.0336126	0.04176	0.0190027	0.0294885	0.044853	0.0489792	0.0354714	0.0625379	0.0344195	0.0448675	0.0998839	0.0974212	0.238678	3.06675	3.30079	0.210724
ENSG00000196937.10	FAM3C	44.1937	44.5835	38.2381	25.3832	14.3458	28.8882	21.5813	23.9378	25.3583	21.9756	14.7913	23.3369	39.6611	32.2102	35.3488	38.3562	21.3206	31.7752	34.5953	35.7054	33.0684	23.8714	17.6619	59.8659	46.344	29.0427	1.83521	69.0278	28.624	29.133	8.06388	22.2488	33.703	17.2051	49.3237	33.7162	35.2806	62.1424	17.5797	21.7826	20.4642	12.6188	17.6299	16.8394	44.2747	37.4542	31.9715	33.5206
ENSG00000198643.6	FAM3D	0.0795054	0.121874	0.0573534	0.04645	0.0235564	0.569478	143.568	0.171751	192.809	0.169824	0.0723987	0.224527	43.934	10.9901	0.0654095	0.118863	0.0501908	1.30377	281.882	0.0828085	0.165989	5.28408	0.499315	1.72585	0.0507754	0.21006	0.0890787	0.0286148	2.09656	2.15549	0	0.0502925	0.0527137	0.0757439	0.0437637	0.0799767	0.0488312	0.0569692	0.0654636	0.0781233	0.0595985	0.062164	0.0661885	0.0572143	0.0734342	4.32013	0.981098	0.663204
ENSG00000117560.7	FASLG	0.230816	0.227165	0	0.0794639	0.0447475	0.0585052	0.288066	0.0776483	0.245349	0.0967359	0.422865	0.0467342	0.734108	0.298919	0.127599	0.291885	0.112172	0.125433	0.239685	0.0539114	0.215568	0.285921	0.0719936	0.410851	0.0358302	5.80301	1.72665	0	0.0671821	0.0540984	0	0.0270668	0	0.096273	0	0	0.0208946	0.0220592	0.0315346	0.0531436	0.0390107	0.0533237	0.180936	0.0648351	0.126274	1.51465	0.211159	0.239977
ENSG00000138685.13	FGF2	25.8216	19.3155	20.6456	4.48479	1.96333	27.3577	9.58457	18.5936	2.14688	18.007	0.672924	0.403942	3.76809	3.12893	23.2867	16.9809	1.40418	17.9264	4.86064	17.8826	4.4647	10.5055	3.58451	5.66345	1.79348	0.803428	0.0398743	50.0262	2.36008	3.29133	1.05424	10.8028	8.95017	13.1652	3.58414	5.64662	9.0148	8.21597	5.60065	10.6442	11.1074	8.68167	7.35163	8.67905	27.8977	13.5185	17.6743	24.8229
ENSG00000122025.14	FLT3	0.29083	0.503474	0.307943	0.0632538	0.0596041	0.423273	0.634329	0.214445	0.399994	0.233927	0.0811088	1.89945	2.08229	0.268295	0.5626	0.382838	0.197492	0.383282	0.600596	0.0724625	0.0750737	0.295617	2.77523	0.208419	0.494588	5.38279	3.43483	0	0.571323	0.569792	0.0381492	0.130866	0.778229	0.113968	22.5447	19.6589	0.970012	1.14246	0.228512	0.929515	0.0880277	0.102798	3.32469	0.512134	0.686558	1.57749	0.396512	0.16518
ENSG00000090554.12	FLT3LG	12.0429	11.722	11.2265	3.91156	2.04267	15.3325	8.98846	14.0587	6.03617	12.8001	2.28703	1.24366	11.8422	4.67715	15.8342	9.3459	5.36119	13.7939	6.38411	15.9228	6.61583	15.8704	3.09152	11.8956	6.62694	14.1185	11.021	7.33304	8.54944	9.5914	2.11437	2.06441	1.78134	2.15684	1.25406	1.66457	2.02762	1.80293	1.87831	2.03408	1.62239	2.09048	3.00236	2.36851	18.2194	12.2397	14.228	24.9925
ENSG00000130283.8	GDF1	0	0	0	0	0	0	0	0	0	0	0	0	0	0	0	0	0	0	0	0	0	0	0	0	0	0	0	0	0	0	0	0	0	0	0	0	0	0	0	0	0	0	0	0	0	0	0	0
ENSG00000266524.2	GDF10	9.77504	8.29688	14.7353	3.205	0.313667	3.60028	1.76372	14.1498	2.24948	15.3482	0.0849367	8.47103	0.746854	1.08532	18.1782	2.15178	1.33537	13.3739	11.3321	0.454846	0.790663	1.72519	17.3625	19.7106	0.0230903	0.141352	0.0273287	0	1.86771	3.9117	0.540124	2.1996	4.0554	6.25808	4.85648	12.2365	5.07453	5.6825	3.21728	2.72759	3.21491	4.84163	0.789482	2.43421	33.0244	33.4051	2.44717	5.20726
ENSG00000135414.9	GDF11	4.7735	4.20739	2.188	4.9092	3.03863	7.22401	3.61336	4.70077	1.69125	4.8837	0.781735	0.822384	4.4276	2.11447	3.27085	4.07634	2.73448	3.0493	3.45549	9.13376	6.14245	9.27462	2.17794	5.85161	4.69139	7.35534	0.991248	7.79213	1.7188	1.97665	1.03552	12.2849	10.2566	11.0965	12.1005	13.0558	10.0938	10.5918	10.5921	12.683	9.1117	10.6166	13.8973	11.6319	8.57788	5.16042	6.91517	12.1191
ENSG00000130513.6	GDF15	15.4162	4.05913	8.89325	0.761368	0.421679	3.65526	10.161	2.76827	1.56375	2.31371	7.28001	29.8722	5.33829	28.9271	10.9435	7.28907	4.41154	9.0782	7.68791	3.03112	8.1767	51.2666	1.27843	7.08861	8.16513	4.19411	0.975825	23.8185	1.14723	2.31155	0.884514	0.341934	0.335215	0.495747	0.345932	0.527677	0.440665	0.353051	0.487855	0.484248	0.481425	0.542286	1.22555	0.641517	6.21656	30.6649	62.0941	5.50537
ENSG00000263761.2	GDF2	0	0	0	0.0554232	0	0	0	0	0	0	8.26487	0	0	0	0	0	0	0	0	0	0	0	0.129494	0	0	0	0	0	0	0	0	0	0	0	0	0	0	0	0	0.0115058	0.0388621	0	0	0	0	0	0	0
ENSG00000184344.3	GDF3	0.0934718	0.228292	0.0596336	0.118038	0.0298556	0.0756508	0.0667494	0.150117	0.043424	0.152205	0	0	0.124774	0.035902	0.347208	0.207322	0.351758	0.23937	0.0585995	0.0879756	0.166473	0.0756452	0.372653	0.27577	0	1.29933	0	0	0.0676988	0.0874389	0.0194159	0	0	0	0	0	0	0	0	0	0	0	0	0	0.304375	0.0722556	0.19437	0.26233
ENSG00000125965.8	GDF5	0.654225	0.317408	0.099646	0.0881651	0.0300892	1.96593	0.455422	0.309282	0.0476176	0.383974	0	0	0.0337795	0.0610634	0.64064	0.760051	0.114632	0.68389	3.96122	0.085785	0.690402	0.989716	1.27395	0.375254	0	0	0	7.02798	0.107362	0.148105	0.0181122	0.0819328	0.0982185	0.184793	0.0437977	0.0615862	0.142012	0.137251	0.0991184	0.0889535	0.105207	0.321337	0.122338	0.0872238	0.219927	1.79156	0.101277	0.215248
ENSG00000156466.9	GDF6	1.94916	2.17268	0.98595	2.46325	0.184529	1.34868	0.588105	1.40911	0.232875	1.33197	0.151665	0.381132	1.21562	0.624251	0.889578	2.17742	0.0729858	0.53543	0.0412392	0.135897	0.130025	0.456733	1.55905	1.48167	0	0.0729601	0	2.68117	0.071768	0.0731188	0.0290037	0.647361	0.522003	0.213253	0.121099	0.0926796	0.302964	0.445917	0.365352	0.539153	0.263903	0.138624	0.184549	0.426024	0.880396	0.256339	1.35247	0.199371
ENSG00000143869.6	GDF7	24.6158	7.00177	8.93419	0.345909	0.475126	0.852771	0.718237	3.345	1.12358	3.12338	3.5564	0.350626	1.18046	0.855069	0.179639	0.274191	0.317754	0.156684	0.201507	0.428896	0.47243	5.95242	0.725247	0.306272	0.101977	1.9735	0.0808704	0.0717666	2.01241	2.17034	0.0387957	0.0371939	0.296293	0.0679866	0.152006	0.220137	1.07783	0.940541	0.107	0.071549	0.0970144	0.131935	0.0927368	0.0693314	5.50428	0.658608	1.0985	25.4525
ENSG00000164404.8	GDF9	0.570551	0.589813	0.576091	0.171889	0.149131	0.540313	0.40289	0.444497	0.422999	0.491842	0.319329	0.552683	0.487065	0.801313	0.588	0.30034	0.740688	0.645231	0.649982	0.641411	2.62311	0.922571	16.8525	1.3309	0.81294	0.611459	0.0684822	0.380305	0.956754	1.12857	0.407773	0.776601	0.834118	1.05217	0.791661	0.831793	1.06583	0.962643	0.679545	1.07766	1.35763	0.816092	0.884526	0.800692	1.12913	0.438104	0.92415	0.507991
ENSG00000151892.14	GFRA1	5.86517	9.68896	5.42761	3.95872	1.28468	33.1661	11.6234	20.5346	5.80053	18.5561	7.65669	1.23282	9.67041	5.63377	19.2891	16.9871	0.973157	21.7209	8.50636	6.07801	4.74981	6.99266	5.05004	5.60892	0.0270739	2.84296	0.0239482	2.59173	10.453	9.43639	3.07031	5.28231	6.07584	14.3375	0.840781	1.42101	4.87481	5.48783	3.32238	7.38738	15.663	7.76991	2.29988	5.80892	40.9953	5.03717	12.6875	19.9148
ENSG00000168546.10	GFRA2	1.57021	1.32103	1.03368	0.865266	0.29952	2.85963	1.88433	3.60239	0.419042	2.94397	0.183834	0.106419	2.46687	0.815491	2.50876	1.71081	0.579068	1.2456	0.819211	0.784218	0.916259	1.32107	7.82072	23.0078	0.0169522	11.7417	0.344348	0.0264232	1.00611	1.19288	0.136911	1.09426	6.90882	0.991169	1.28175	2.32541	13.4951	16.0824	3.26202	5.34933	0.941839	0.510179	0.553567	2.09584	3.15716	1.34353	1.51756	3.36437
ENSG00000125861.14	GFRA4	0	0	0	0	0	0.0222495	0	0	0	0	0	0	0	0	0	0	0	0	0	0	0	0	0.741979	0.838834	0	0	0	0	0	0	0	0.372185	0.25741	0.0585402	0	0	0.250751	0.231294	0.306811	0.160553	0.157681	0.0322788	0	0.0231617	0	0	0	0
ENSG00000187871.2	GFRAL	0	0	0	0	0	0	0	0	0	0	0	0	0	0	0.354092	0	0	0.0637114	0	0	0.0107933	0	0.163208	0	0	0	0	0	0	0	0	0	0	0	0.0550745	0.0466763	0	0	0	0	0	0	0.0102663	0	0	0	0	0
ENSG00000112964.13	GHR	7.5793	7.35439	9.28949	4.83198	2.3749	7.86607	4.90358	7.15287	2.22067	5.01145	29.1498	0.904732	3.59656	4.77225	51.3745	41.4057	4.6826	25.5398	3.87731	5.85538	1.4761	7.70868	1.69818	7.68696	0.0634009	3.21094	0.0315196	6.28802	5.85007	6.09128	23.978	0.539625	0.756709	0.537267	0.311649	0.426834	0.677993	0.750983	0.590599	1.4502	0.690958	0.42975	0.760311	0.963096	14.4423	5.97245	7.80796	7.66264
ENSG00000105220.14	GPI	119.303	126.75	132.241	139.782	155.234	149.328	118.312	145.489	148.726	165.96	77.0916	27.632	98.0108	77.8434	127.346	152.186	217.654	105.859	80.4877	100.048	147.006	96.8515	109.603	115.99	397.967	87.8169	59.1378	181.004	105.814	107.636	134.722	88.2682	146.022	113.385	310.428	301.559	214.063	224.164	88.6803	121.566	125.858	93.9809	64.7156	80.8124	105.334	90.1146	140.718	108.422
ENSG00000144230.16	GPR17	16.3092	15.1376	14.1012	9.71793	8.6691	27.8788	9.98251	19.4004	2.48249	20.2212	1.43331	0.732592	4.20025	4.01107	15.5458	8.63916	1.34883	11.9993	2.79986	2.46232	1.13793	8.05912	1.99594	6.9055	0.0289401	10.1882	0.161139	0.11256	2.81734	3.72946	2.72052	23	14.4064	15.333	4.81578	5.19848	13.1522	11.3498	18.796	16.7044	13.4762	10.6718	14.7873	15.7136	29.885	15.1121	8.61238	7.32558
ENSG00000178623.11	GPR35	1.75905	1.95049	1.95221	0.604435	0.659816	3.346	14.7623	2.35038	1.37457	2.23995	0.431022	0.416734	17.1302	4.79128	1.2887	1.37619	0.435608	1.59323	1.03822	4.55315	5.76267	3.59054	5.47626	2.77987	1.70433	6.61565	3.45084	0.177001	1.83856	1.96024	0.491501	1.04817	1.07318	1.29713	3.17043	4.00327	1.92306	1.41279	1.19618	1.46739	1.63539	1.11986	1.51613	0.962478	2.51522	2.62868	2.05665	3.79096
ENSG00000119737.5	GPR75	1.18296	1.6284	1.20359	0.725946	0.525744	1.46659	1.15555	1.60555	1.4509	1.74603	0.811015	0.984505	1.57363	1.37043	1.81455	1.64368	2.39605	2.1438	3.40188	2.43805	4.24949	1.83645	1.96166	3.33945	2.75805	1.78073	0.139382	2.2101	1.59212	1.52222	0.822533	3.63608	3.85412	5.57985	3.65196	4.06528	3.88226	3.86726	2.31679	3.14044	4.90027	3.39475	2.42683	2.71765	1.83799	2.30925	2.35541	1.83696
ENSG00000166923.10	GREM1	0.301697	0.383776	0.299154	0.15085	0.0231511	12.5455	11.673	36.4918	4.95336	11.1889	0.123978	0.392704	24.1857	8.35335	0.436311	9.58911	0.0871401	1.80484	0.143659	0.070873	0.0924804	2.19795	0.433047	0.909503	0.0350584	0.130261	0.0111896	228.824	3.11686	1.55627	0.114322	1.82758	0.946132	2.42457	0.874747	0.952165	0.943241	1.10149	2.81716	1.15876	1.14421	3.75938	4.4708	2.06061	0.0528056	0.407564	1.13437	33.7019
ENSG00000180875.4	GREM2	1.29786	0.151565	1.3565	0.0397629	0.00969424	29.4809	19.7542	5.4022	8.05145	4.11035	12.7863	0.0726812	18.9511	9.65093	0.495381	0.536251	0.669371	3.24999	4.78795	7.94007	3.55641	3.75586	0.71455	0.933715	0.0149398	1.38153	0.0901982	12.6265	3.68627	2.14135	2.25961	1.15106	3.84261	3.71787	0.815711	1.02023	3.73529	6.1586	0.828851	3.3459	2.92827	2.6261	0.412183	0.625547	0.902563	1.7273	3.94235	0.37029
ENSG00000030582.17	GRN	188.922	166.645	130.458	84.972	55.9925	129.379	178.512	115.544	503.843	111.522	40.1041	39.4858	193.563	103.316	189.899	160.33	116.125	146.169	253.003	103.088	99.4312	131.904	83.7199	189.904	218.548	384.359	300.905	292.526	195.838	213.767	31.8044	17.984	17.9164	20.6402	28.1351	29.8619	23.3786	24.7505	18.3096	29.7425	21.8683	20.2806	47.8883	25.6475	140.235	354.749	144.346	128.091
ENSG00000189403.14	HMGB1	90.2174	87.8982	108.914	29.3877	19.5469	85.231	63.1174	74.1111	60.5681	70.9062	27.117	19.0975	73.617	44.2318	89.4615	70.8535	43.494	88.0043	51.9747	101.301	55.7163	79.1373	49.2225	93.27	122.665	76.2819	18.4197	76.7002	61.6634	55.8829	36.5441	46.1035	43.2921	44.245	95.1066	72.4892	40.21	50.5591	41.4969	52.4246	46.8287	38.5128	82.3145	49.7015	114.847	80.3442	81.0183	133.305
ENSG00000197919.5	IFNA1	0	0	0	0	0	0	0	0	0	0	0	0	0	0	0	0	0	0	0	0	0	0	0.103402	0	0	0	0	0.0862207	0	0	0	0	0	0	0.217626	0.169842	0	0	0	0	0	0	0	0	0	0	0	0
ENSG00000186803.3	IFNA10	0	0	0	0	0	0	0	0	0	0	0	0	0	0	0	0	0	0	0	0	0	0	0	0	0	0	0	0	0	0	0	0	0	0	0	0	0	0	0	0	0	0	0	0	0	0	0	0
ENSG00000233816.3	IFNA13	0	0	0	0	0	0	0	0	0	0	0	0	0	0	0	0	0	0	0	0	0	0	0.060589	0	0.471609	0.0760379	0	0	0	0	0	0.0711684	0.013744	0.128426	0.0335218	0.0439284	0.0763117	0.043877	0.0927673	0.0396478	0.0460968	0.114478	0.0633318	0.0527242	0	0	0	0
ENSG00000228083.2	IFNA14	0	0	0	0	0	0	0	0	0	0	0	0	0	0	0	0	0	0	0	0	0	0	0	0	0	0	0	0	0	0	0	0	0	0	0	0	0	0	0	0	0	0	0	0	0	0	0	0
ENSG00000147885.4	IFNA16	0	0	0	0	0	0	0	0	0	0	0	0	0	0	0	0	0	0	0	0	0	0	0	0	0	0	0	0	0	0	0	0	0	0	0	0	0	0	0	0	0	0	0	0	0	0	0	0
ENSG00000234829.4	IFNA17	0	0	0	0	0	0	0	0	0	0	0	0	0	0	0	0	0	0	0	0	0	0	0	0	0	0	0	0	0	0	0	0	0	0	0	0	0	0	0	0	0	0	0	0	0	0	0	0
ENSG00000188379.6	IFNA2	0	0	0	0	0	0	0	0	0	0	0	0	0	0	0	0	0	0	0	0	0	0	0.183472	0	4.40673	0.0947415	0	0	0	0	0	0.0889476	0	0.131325	0.0430382	0.0819824	0.0990554	0.0550444	0.096397	0.0550477	0.0544224	0.140447	0.0773032	0.0740636	0	0	0	0
ENSG00000137080.4	IFNA21	0	0	0	0	0	0.0335333	0	0	0	0	0	0	0.0470337	0	0	0	0	0	0	0	0.0518316	0	0.0702418	0	0	0	0	0	0	0	0	0.0464637	0.111628	0.134223	0.702861	0.678172	0.191917	0.237478	0.0547711	0.236319	0.165224	0.0935594	0.0533539	0.0823728	0	0	0	0.0640472
ENSG00000236637.4	IFNA4	0	0	0	0	0	0	0	0	0	0	0	0	0	0	0	0	0	0	0	0	0	0	0	0	0	0	0	0	0	0	0	0	0	0	0	0	0	0	0	0	0	0	0	0	0	0	0	0
ENSG00000147873.5	IFNA5	0.0881853	0.0904854	0.104121	0	0	0.0679376	0	0.0786692	0	0.0731366	0	0	0.0577736	0	0.0626945	0	0.0461089	0	0	0	0.0485469	0	0	0	0	0.0632184	0	0	0	0	0	0	0	0	0.108271	0.103834	0	0	0	0	0	0	0	0	0.177028	0.0896286	0	0
ENSG00000120235.4	IFNA6	0	0	0	0	0	0	0	0	0	0	0	0	0	0	0	0	0	0	0	0	0	0	0.0622845	0	0.400482	0.111841	0	0	0	0	0	0.216912	0.0660351	0.303395	0.0551612	0.0678309	0.164679	0.115531	0.21862	0.0950093	0.119047	0.299351	0.131128	0.141718	0	0	0	0
ENSG00000214042.1	IFNA7	0	0	0	0	0	0	0	0	0	0	0	0	0	0	0	0	0	0	0	0	0	0	0	0	0	0	0	0	0	0	0	0	0	0	0	0	0	0	0	0	0	0	0	0	0	0	0	0
ENSG00000120242.3	IFNA8	0	0	0	0	0	0	0	0	0	0	0	0	0	0	0	0	0	0	0	0	0	0	0	0	0	0	0	0	0	0	0	0	0	0	0.257523	0.325562	0	0.0456726	0	0	0	0	0	0	0	0	0	0
ENSG00000142166.12	IFNAR1	23.0796	27.1965	23.4558	9.49834	6.69582	18.4624	15.6103	16.9019	15.0593	16.9349	19.7763	9.57943	15.4046	15.1295	28.8451	28.9326	16.1121	24.3968	20.1911	22.558	15.9401	20.4903	13.5334	26.3535	26.6998	25.5838	23.4921	32.9846	15.7381	17.4165	7.3247	10.5883	11.8214	11.5899	15.5823	15.191	12.7997	15.464	9.75482	11.5839	11.8381	9.78159	20.4915	11.8927	27.9891	28.2238	23.6997	20.8385
ENSG00000159110.19	IFNAR2	19.2204	19.0959	11.7342	7.67966	4.65318	12.4784	10.598	11.7792	7.1243	12.0676	8.2748	4.17943	17.402	7.24794	20.8002	19.7488	7.48315	18.4484	13.453	13.5664	11.8058	12.5052	5.80113	14.4564	66.6638	40.3734	30.4355	14.5993	5.75851	6.83634	3.51872	4.94911	4.88704	6.0456	8.60357	8.92511	6.21717	5.84779	5.37053	6.36838	6.1002	5.34723	10.1284	6.41622	29.9269	28.488	16.6884	14.1559
ENSG00000171855.6	IFNB1	0	0	0	0	0	0	0	0	0	0	0	0	0	0	0	0	0	0	0	0	0	0	0	0	0.106403	0	0	0	0	0	0	0	0	0	0	0	0	0	0	0	0	0	0	0	0	0	0	0
ENSG00000184995.7	IFNE	0	0	0	0	0	0	0	0	1.53862	0	0	0	0.750996	0.70478	0	0.067467	0	0.0250148	0.183214	0.0445262	1.06957	0.712999	0.116061	0.669123	0	0	0	3.84223	0.0405132	0	0	0.0594973	0.0475445	0.0418143	1.58155	1.51276	0.121755	0.129144	0.0690734	0.0943477	0.0429925	0.0266134	0.0992329	0.0715209	0	0.0437488	0.74442	0.128873
ENSG00000111537.4	IFNG	0.103153	0.0843372	0	0.0950109	0	0	0.0575967	0	0.0397462	0	0.252212	0	0.178181	0.0499343	0.0752153	0.337471	0	0.0676394	0.0508395	0	0.0815786	0.0422262	0.0514399	0.132735	0.855438	0.916876	1.07525	0	0.0470613	0	0	0.022684	0	0.0301102	0	0	0	0	0	0.0362445	0	0.0340196	0.120755	0.0483864	0.185695	0.881931	0.0494304	0.259631
ENSG00000027697.13	IFNGR1	99.859	101.162	74.5137	73.6589	51.2285	57.098	63.8927	68.2447	61.7318	67.7754	32.0599	21.3181	105.942	55.6779	171.511	160.717	63.1713	155.916	79.7122	77.9943	39.8072	83.5454	35.7474	107.781	108.858	207.808	198.265	78.6305	91.9396	83.7897	35.8513	26.8461	23.861	28.6527	29.1045	26.8949	23.5404	27.24	32.7061	36.5092	25.108	25.4119	122.618	47.1872	141.009	268.16	75.5682	80.2938
ENSG00000159128.14	IFNGR2	45.2143	51.3363	33.5057	21.3374	12.1006	28.8971	34.2521	29.5702	48.2072	27.8242	14.3739	10.1759	41.0602	22.5431	64.4534	60.4713	28.6739	57.3059	48.5336	40.0221	37.2846	46.1408	34.8529	58.9715	65.3076	70.6527	117.14	54.1731	43.9255	44.5419	11.2775	16.0279	17.4851	18.8669	14.6323	12.8494	21.4521	24.0194	15.0348	17.8858	20.8421	14.612	19.4918	12.1163	93.6724	62.668	44.2589	54.3664
ENSG00000147896.3	IFNK	0	0	0	0	0	0	0	0	0	0	0	0	0	0	0	0	0	0	0	0.13328	0	0	0	0	0	0.0267734	0	0	0.0305886	0	0	0	0	0	0	0.0992075	0	0	0	0	0	0	0	0	0	0.038694	0	0.0873858
ENSG00000182393.2	IFNL1	0	0	0	0	0	0	0	0	0	0	0	0	0	0	0	0	0	0	0	0	0	0	0.137951	0	0	0.224001	0.0949997	0	0	0	0	0	0	0	0	0	0	0	0	0	0	0	0	0	0	0	0	0.0765278
ENSG00000183709.7	IFNL2	0	0	0	0	0	0	0	0	0	0	0	0.104455	0	0	0	0	0	0	0	0	0	0	0.498324	0	0	0	0	0	0.0997019	0.102231	0	0	0	0	0	0	0	0	0	0	0	0	0	0	0	0	0	0
ENSG00000197110.8	IFNL3	0	0	0	0	0	0	0	0	0	0	0	0	0	0	0	0	0	0	0	0	0	0	0.514014	0	0.0367229	0	0	0	0.0564725	0.0581025	0	0.0554057	0.0809547	0	0.22063	0.183123	0.0860966	0.099039	0.040508	0.0401539	0.0351901	0	0	0	0	0	0	0
ENSG00000272395.7	IFNL4	0	0	0	0	0	0	0	0	0.0170174	0	0	0.0206242	0.018008	0	0	0	0	0	0.0131243	0.0300657	0	0	0.202348	0	0	0	0	0	0.0518799	0.0558635	0	0.0466743	0.0541247	0.0145261	0.0907113	0.0851607	0.0546104	0.0583081	0.0418037	0.0937601	0.0221429	0.00506848	0.0115855	0.0253861	0	0	0	0.041129
ENSG00000185436.11	IFNLR1	0.285391	0.247103	0.125315	1.72416	0.789383	0.18316	1.94884	0.733804	4.66607	0.654768	5.24838	3.2141	6.49047	1.90745	0.163009	0.542681	2.82475	1.96447	6.08259	1.84377	10.9529	5.45852	1.55982	6.9414	6.91291	4.13888	0.433494	0.0228027	8.45403	9.82314	1.86181	0.417382	0.381643	0.886733	12.695	11.2586	0.625962	0.585257	0.372415	1.4918	1.04614	0.485326	0.787753	0.621587	0.279525	3.39497	0.30019	0.149882
ENSG00000177047.6	IFNW1	0	0	0	0	0	0	0	0	0	0	0	0	0	0	0	0	0.0234473	0	0	0	0.0238677	0	0.193882	0	0.0279314	0	0	0	0	0	0	0.0297628	0.054559	0.0356431	0.0827946	0.0816071	0.0803381	0.0879123	0.0298558	0.0878187	0.0492162	0.0335506	0.0274762	0.0393738	0	0	0	0
ENSG00000136634.5	IL10	1.42259	1.06875	0.208937	0.394041	0.117431	0.707985	0.68661	0.650588	0.176756	0.530783	0.101591	0.0565062	1.02672	0.393224	1.14549	3.22534	1.00627	0.639494	0.299229	0.399488	0.466261	0.21443	2.539	0.340834	8.84863	3.49414	1.38721	0	0.155424	0.10316	0	0.0505578	0	0.0817449	0	0	0	0	0.0538152	0.170781	0	0.0382359	0.435216	0.161853	0.60596	1.67651	0.537454	0.172651
ENSG00000110324.10	IL10RA	14.0332	18.5426	8.82355	4.13201	2.38923	11.3419	16.1514	11.0022	6.04306	10.2865	3.83824	1.93719	41.4673	8.62426	24.913	22.6948	12.3356	12.142	10.6966	4.34378	6.92241	9.78595	1.81527	9.96208	30.4908	149.908	69.3913	0.0574772	6.11126	6.06309	1.33826	2.14328	1.72501	3.346	0.742429	0.858714	2.06606	1.83771	2.35068	4.15083	2.89921	2.36494	9.24387	3.98772	18.7588	46.4969	15.3959	7.23582
ENSG00000243646.9	IL10RB	15.936	18.4994	13.4059	6.61088	3.69965	14.3999	20.6998	13.1147	21.2325	12.582	10.0181	8.89981	25.5081	15.9681	21.5998	21.8311	11.2022	18.0536	17.55	21.139	12.6008	17.7225	5.85436	16.7243	37.6454	43.6418	55.0161	33.9661	15.6697	18.1711	5.04619	3.52318	3.44951	4.72503	6.462	6.47917	3.97715	4.02712	3.86585	4.79677	4.72584	4.21999	8.05145	4.57025	22.1343	28.3737	16.1002	17.2878
ENSG00000095752.6	IL11	0.0858154	0.133396	0.0464444	0.0587548	0.0313806	0.521283	0.472546	0.145561	0.597091	0.146619	0.0405789	0.0998198	0.237902	0.430722	0.034133	0.333217	0.0882455	0.226379	0.311883	0.226754	2.43838	0.906515	2.74977	0.124961	0.0967468	0.165586	0.0163555	4.73045	1.23261	1.14171	0.0184578	0.379917	0.614284	0.550758	8.8231	9.19883	0.83407	0.859949	0.366548	1.76	0.643427	0.486252	0.350434	0.445202	0.837472	0.514315	0.311861	0.0711673
ENSG00000137070.17	IL11RA	80.5987	46.0239	44.8354	34.9576	18.9772	64.1817	30.3905	43.4092	12.5558	37.3623	18.8896	5.13448	38.5121	15.8755	27.8658	21.8087	12.429	36.0005	23.9873	49.8384	26.9591	35.6618	25.7294	67.0621	6.77792	34.4249	6.65359	24.296	43.4644	41.0436	8.74996	8.62381	10.311	15.3706	48.9648	53.4582	14.4748	11.1145	9.73939	12.2849	17.7005	11.6804	14.4221	8.78325	44.8848	27.385	36.8391	74.6079
ENSG00000168811.6	IL12A	0.207577	0.342173	0.183579	0.391412	0.455238	1.60934	1.25711	0.941935	6.57965	0.967622	0.0769088	0.536803	1.90614	0.524632	0.524493	0.473251	0.104656	0.800691	0.624234	0.923069	1.08868	0.680177	1.09372	0.779894	7.35502	3.47919	0.111452	2.89628	0.17558	0.24138	0.124916	1.55159	1.2821	1.07018	0.449436	0.530783	1.19969	1.24223	1.41737	1.31829	1.16439	1.38449	1.31788	1.73334	0.551644	2.92953	0.470189	0.442357
ENSG00000113302.4	IL12B	0	0	0	0	0	0	0	0	0.0168067	0	0	0	0.0364321	0	0	0	0	0	0.135696	0	0.770614	0	0.137382	0.0436307	1.00273	0.0978476	0.0140081	0.0249838	0.0137355	0.017359	0	0.0062978	0.0104082	0.0128415	0.0600367	0.0667985	0.00985122	0.012658	0	0.0184144	0.0201022	0.0131157	0	0.0106531	0	0.124882	0	0
ENSG00000096996.15	IL12RB1	1.0271	1.10498	0.389654	0.263291	0.134627	0.54593	1.29191	0.435176	0.498934	0.485418	0.436803	0.160255	4.99028	0.665456	0.974723	1.38513	0.778324	0.702844	0.834417	0.359505	0.684509	0.862333	0.624003	0.661915	16.548	17.5161	9.76191	0.0487819	0.267281	0.267134	0.0667514	0.413289	0.330198	0.428703	0.105197	0.107646	0.499488	0.499255	0.418951	0.383655	0.751697	0.403365	1.02709	0.538327	0.986699	4.63114	0.954191	0.53926
ENSG00000081985.10	IL12RB2	0.483769	0.531486	0.318397	0.119114	0.0940893	0.267479	0.319742	0.256202	1.06405	0.229837	0.254802	1.72807	0.538367	0.23213	0.810051	1.07652	0.207828	0.540874	0.287663	0.145783	0.156107	0.199569	2.0732	0.333514	5.90058	1.06768	0.738628	0.11417	0.806668	0.891281	1.94879	0.15907	0.944021	0.0739531	0.0776099	0.0833569	1.18339	1.47743	0.81475	0.109369	0.0629743	0.0469304	0.0963627	0.0538742	0.433816	0.668193	0.306088	0.311275
ENSG00000169194.9	IL13	0.111328	0.0918523	0.0814862	0.0200455	0	0.0586215	0.0405378	0.0696332	0.0220666	0.0536874	0.00571335	0	0.0565774	0.047222	0.0952659	0.0860985	0.030231	0.0728755	0.0268774	0.0957237	0.0697857	0.094498	64.555	0.0335539	0.672384	0.0462542	0	0.018038	0.0705461	0.0806514	0.0949517	0.0583287	0.100638	0.0896937	0.160725	0.171019	0.142257	0.147928	0.0587031	0.111471	0.11297	0.0762766	0.0505446	0.036324	0.130838	0.130388	0.0822489	0.0544371
ENSG00000131724.10	IL13RA1	92.9844	76.2418	88.5825	17.8914	8.02586	51.5429	50.5583	63.5617	68.8047	69.0762	46.8204	13.4336	52.0524	29.5051	78.8792	55.5229	38.991	62.3629	55.6244	54.2751	28.0353	31.0451	19.3627	48.7813	1.68751	35.9224	33.4107	69.2226	24.7489	28.7279	21.9152	8.63188	6.03722	10.6422	3.63891	3.27582	5.79733	6.59522	9.35503	13.7827	7.71268	9.26737	22.7248	16.6975	57.8786	71.8906	28.1546	38.7497
ENSG00000123496.7	IL13RA2	44.9733	0.865145	0.81326	0.414555	0.0361312	0.289196	0.321847	0.441743	0.38888	0.345538	0.689331	0.0580741	0.297198	0.127114	0.326369	0.801438	0.522983	0.490712	1.0821	0.167525	17.2029	3.04463	51.184	1.15491	0	0.145245	0	21.1972	0.21105	0.297385	0.0413111	1.89978	1.1484	2.82903	0.187544	0.209133	0.601542	0.838256	2.02357	10.5578	5.38044	1.07588	0.253561	0.756643	0.115333	1.1592	0.512288	0.398234
ENSG00000164136.16	IL15	5.16333	4.44211	2.48093	1.43709	0.822106	4.07987	2.94623	2.2929	1.85573	1.90537	0.665605	0.578767	5.34009	1.65317	4.50662	3.83418	1.43927	3.35941	1.84206	0.828852	2.00973	2.17747	0.804775	11.828	7.19336	7.57512	0.583875	1.80857	1.48168	1.27928	1.41929	0.176727	0.182594	0.235206	0.53696	0.655801	0.200095	0.161719	0.191263	0.322921	0.235692	0.230174	0.610707	0.267164	4.05162	4.94946	2.33913	3.28994
ENSG00000134470.20	IL15RA	13.2101	15.976	6.56782	8.59717	4.21658	9.1767	9.92505	13.1612	8.02241	10.7521	7.74349	5.01554	15.3111	9.4276	19.3484	19.1662	5.30296	21.1142	8.00523	4.22211	4.39821	10.5307	6.21635	15.4784	16.7859	14.6307	2.72654	3.89259	9.48428	9.81846	3.62057	0.61487	0.582876	0.783299	0.328543	0.51167	1.05324	0.911973	0.748463	1.10568	0.576647	0.760383	1.58454	1.23703	5.49425	46.0114	16.1377	39.8279
ENSG00000172349.17	IL16	4.21788	10.3425	6.51531	2.3026	1.05763	4.35297	5.6077	11.1072	3.97194	8.39827	1.35866	0.79018	14.8826	4.41043	14.1534	13.5786	2.41048	12.6935	8.50369	5.03401	1.48692	4.72458	5.34474	5.84216	53.9753	42.4507	38.7198	1.73773	9.68946	10.5936	1.13943	0.596326	0.466191	0.798387	64.2644	65.5574	0.614583	0.594825	0.674298	1.09461	0.708133	0.519806	2.46199	0.931122	32.9799	22.0199	10.8625	10.5809
ENSG00000112115.5	IL17A	0	0	0	0	0	0	0	0	0	0	0	0	0.0306738	0	0	0	0	0	0	0	0	0	0	0	0	0	0	0	0	0	0	0	0	0	0	0	0	0	0	0	0	0	0	0	0	0	0	0
ENSG00000127743.5	IL17B	10.6551	4.1991	14.191	0.571614	0.0984478	3.37068	1.3836	3.6142	0.706434	4.321	0	0.0240706	1.05382	0.438715	1.40181	0.385675	1.8295	1.67303	0.840383	0.561992	0.0932338	2.39097	5.47051	0.233575	0.0810973	0.503328	0.0737868	0.142278	0.633835	1.07047	0.141132	0.0555941	0.0719287	0.0510198	0.494836	0.475231	0.116533	0.0953842	0.089943	0.116862	0.0732161	0.0473307	0.160217	0.127379	48.0105	0.510389	1.62657	2.3541
ENSG00000124391.4	IL17C	0.0455795	0.0540308	0	0	0	0	0.0582202	0	0.0636821	0	0	0.0317785	0.237038	0.0661794	0.057255	0.0823768	0	0.0466088	0.0561023	0.0503329	0.206534	0.0952479	1.44231	0.086215	0.504935	0.555244	0.209884	0	0.179066	0.139986	0	0.0272727	0.0319392	0.0878947	0.625497	0.684336	0.0562663	0.0424167	0.0371513	0.04218	0.158943	0.0809738	0.0637296	0	0.0976602	0.298099	0.0665445	0.100968
ENSG00000172458.4	IL17D	9.9902	8.52349	8.60411	4.75283	0.825304	3.67848	1.80035	7.62767	1.62686	7.17579	0.291595	0.692337	1.62925	1.13833	7.56578	4.27542	1.63511	4.98088	1.81567	10.7317	5.36032	3.73959	5.9213	7.3218	0.350396	0.612937	0.102755	1.50362	2.88496	4.62767	20.3288	63.0067	63.6739	76.6834	39.2387	51.2825	61.6508	56.4807	44.8093	48.763	78.9683	57.5047	51.5817	50.7915	10.6954	3.93132	3.6382	17.1336
ENSG00000112116.9	IL17F	0	0	0	0	0	0	0	0	0	0	0	0	0	0	0	0	0	0	0	0	0	0	1.18809	0	0	0	0	0	0	0	0	0	0	0	0	0.0898291	0	0	0	0	0.0285987	0	0	0	0	0	0	0
ENSG00000177663.13	IL17RA	14.043	12.5767	8.39802	4.45555	2.94754	6.47212	7.74353	7.45021	8.61198	7.2654	4.07619	3.99344	11.1254	8.08496	17.2051	15.4197	9.23229	14.2181	9.12702	10.8269	8.20717	11.7124	5.27666	10.7933	9.04595	30.1071	75.9214	19.1979	12.0909	13.7111	1.36401	3.91248	2.71947	9.55034	5.10113	5.1018	3.25161	3.22097	4.28366	3.934	7.60988	8.93046	8.29364	4.56066	12.6665	22.586	8.87937	12.2833
ENSG00000056736.9	IL17RB	2.95874	2.26104	1.99089	2.07373	1.3252	3.8082	14.3413	2.60612	2.19993	2.5702	25.8266	10.6169	17.8657	7.02331	1.87392	1.686	3.00503	10.9672	8.54774	6.19209	19.5287	11.4098	10.0435	7.60383	26.7761	2.54312	0.694281	2.2652	2.71331	2.72046	2.20077	21.1597	23.4965	22.2984	41.3221	48.301	22.1767	20.9866	14.3707	15.4175	22.2271	15.0619	14.0232	16.7532	10.7141	8.85046	2.70239	19.928
ENSG00000163702.18	IL17RC	52.2398	45.1733	49.6705	23.7759	16.6881	79.464	38.3203	60.7466	44.9837	57.3924	49.3241	15.4589	36.1143	32.548	44.8126	37.9832	66.3399	57.4931	52.5884	59.8068	121.976	98.0032	10.2464	67.0929	1.44435	22.3022	1.74728	33.2115	78.5811	74.6721	18.3576	14.4763	14.8518	11.8755	12.6027	14.9864	16.7911	14.6824	10.6628	10.5708	11.4051	10.3915	9.88622	12.3002	59.3599	30.1104	55.7887	58.6192
ENSG00000144730.17	IL17RD	2.84664	2.33834	1.42362	0.891165	0.920353	10.8976	3.04468	3.59744	1.4723	2.85884	0.0544112	0.362133	0.689891	0.576753	2.68537	2.5752	0.339481	6.50974	6.70625	11.8205	4.22672	4.00187	13.4843	0.98959	0.0166894	2.12074	0.00828331	1.32427	2.16643	2.46774	0.238795	3.11267	3.2976	4.20341	1.74295	2.52299	3.25146	2.98352	2.70977	2.53673	4.0633	3.30269	3.69563	2.65522	4.53215	0.690241	5.59637	15.1181
ENSG00000163701.18	IL17RE	13.7361	22.6455	24.547	1.65863	0.530985	5.07955	22.5522	2.89534	18.1349	2.78282	2.74796	7.47546	20.6012	22.8602	14.7073	10.7067	2.20893	14.0535	15.6947	2.35326	4.87907	15.3529	1.30082	12.5619	0.406205	2.94096	0.286156	4.42572	60.8929	66.9014	0.606464	0.967327	1.25209	3.48597	19.4523	17.7435	1.32565	1.42717	0.801408	1.26386	4.42428	2.64266	0.711119	0.673013	10.5924	15.01	5.51598	9.31026
ENSG00000188263.10	IL17REL	0.0173964	0.0231886	0.0113471	0.0154078	0	0.0234283	0.0973984	0.0166292	0.0347831	0.0124516	0	0	0.736214	0.156459	0.0265113	0.0286215	0	0.0361876	0.0546927	0.117665	0.105916	0.0659723	0.35148	0.0352754	0.0403944	0.407445	0.0185745	0	0.0662678	0.0557902	0	0.01838	0.0190193	0.039146	0.0406518	0.0439949	0.0847569	0.089424	0.0144736	0.17837	0.0435202	0.0381558	0.0138585	0.0423008	0.0300993	0.0525347	0.0385519	0.0709787
ENSG00000150782.11	IL18	8.19897	8.94024	4.78064	2.70647	0.823936	5.054	30.0131	8.45841	132.08	7.34801	2.15173	6.28541	32.0189	8.26542	9.81664	30.4567	7.11157	5.88342	12.0492	2.27222	6.27132	13.2712	4.78612	6.43203	0.666746	57.9978	9.79202	2.83454	164.797	169.055	3.52085	3.21237	1.64353	2.92494	1.12253	0.79899	1.40819	1.49326	3.50765	4.90394	2.40294	1.94847	15.8024	6.25826	39.308	36.2627	18.6095	6.61898
ENSG00000115604.10	IL18R1	3.47204	4.60675	1.72996	3.3044	2.09688	3.146	5.25598	5.75478	3.11504	5.41638	4.50651	0.833043	14.1895	5.30612	9.39488	12.1027	2.9054	8.29904	3.56961	1.98191	2.5035	5.89818	1.13772	4.44336	12.7615	30.5946	33.582	3.89656	4.23164	4.62091	0.669054	0.686867	0.548729	0.673085	0.301903	0.417895	0.716937	0.581522	0.643184	1.14626	0.513244	0.63602	1.16331	1.00431	4.59946	48.3659	8.00122	6.17993
ENSG00000142224.15	IL19	0	0	0	0	0	0	0	0	0.0369306	0	0	0	0	0	0	0.0301842	0	0	2.12056	0	0.0879055	0	0.379507	0.0564385	0.71642	0.0647558	0	0.0342519	0	0	0	0	0	0	0	0	0	0	0	0	0	0	0	0	0	0	0	0.0240618
ENSG00000115008.5	IL1A	0.00581186	0	0	0	0	0.0427739	0.0509494	0.0405312	9.03346	0.103782	0	0.0241518	0.138251	0.0246069	0	0.134874	0.0395186	0.0349083	0.152923	0	0.266041	0.0295323	18.273	0.088429	5.9307	0.506273	0.0202757	0.147104	1.13379	0.758909	0	0.242293	0.142175	0.163759	0.0696526	0.05089	0.169552	0.186201	0.184632	0.375755	0.147562	0.134811	0.671827	0.388697	0.0750885	1.68853	0.38311	0
ENSG00000125538.11	IL1B	1.15802	1.5403	0.273312	0.387098	0.127328	0.415892	1.01608	0.146629	1.56171	0.141281	0.507763	0.366828	1.64523	4.53243	0.210782	2.47217	0.726148	0.330988	1.06429	0.303213	1.48393	0.861639	1.05909	0.500029	2.20698	15.0859	24.5266	0.436237	0.468109	0.36891	0.0300571	0.868339	0.475599	0.585659	0.264966	0.187119	0.502838	0.585531	0.72203	1.22778	0.446866	0.374084	2.52622	1.11203	0.513486	6.91127	1.11398	0.385434
ENSG00000136697.12	IL1F10	0	0	0	0	0	0	0	0	0.198461	0	0	0	0	0	0	0	0	0	0	0	0	0	0.033494	0	0	0	0	0	8.66355	13.2726	0	0	0	0	0	0	0	0	0	0	0	0	0	0	0	0	0	0
ENSG00000115594.11	IL1R1	58.0359	63.3595	39.4976	31.1612	8.20175	32.4849	31.0376	42.1723	23.7998	36.8665	22.6486	12.5468	38.4669	30.93	112.561	140.12	59.0051	82.345	36.4383	31.8856	12.0502	76.5818	16.2306	74.7147	1.41595	42.1608	12.4309	188.511	41.3887	42.5358	8.29977	2.02371	1.74398	2.45961	1.33553	1.57946	1.85094	1.64694	2.21914	3.01171	1.71012	2.28473	5.9228	3.55511	30.1039	141.387	54.8896	53.4569
ENSG00000115590.13	IL1R2	3.18041	3.26701	2.12264	1.32258	0.683946	2.25657	12.4093	1.41159	40.5914	1.40798	3.16415	0.717542	3.9445	4.59445	4.37925	5.98089	5.47782	2.5749	3.85003	0.968197	0.56687	2.09536	0.776634	2.25236	1.15499	99.5278	385.65	2.35708	23.0261	18.0518	0.59828	0.184178	0.153406	0.207957	0.160209	0.157971	0.206818	0.172938	0.172091	0.391723	0.189409	0.188752	0.312295	0.258872	1.88048	24.5613	3.32257	2.37068
ENSG00000196083.9	IL1RAP	2.45135	3.23971	2.77098	1.13421	0.668222	1.43231	0.862907	1.29936	7.83439	1.18464	13.5693	0.572807	1.28457	1.16768	2.34782	3.02996	1.0083	2.52319	3.46991	1.87136	0.939162	2.1654	0.637313	1.84974	0.29057	3.01871	9.5414	5.29897	6.9585	6.50307	0.284508	1.65398	1.61974	1.10644	0.334365	0.343648	1.44926	1.94668	1.54816	1.61052	1.0707	0.862848	1.42426	1.57019	3.16962	7.24169	2.37885	2.16534
ENSG00000189108.12	IL1RAPL2	0	0.0227964	0.0129001	0.0267057	0.00764323	0.107852	0.0369463	0.100778	0	0.121735	0.170026	0	0.0174845	0.0212916	0	0.0103712	0.00771371	0.0707264	0.0244986	0.112343	0	0.0534829	0.398339	0.0176411	0	0	0	0.271421	0.0251601	0.028564	0	0.0328905	0.0993329	0.139468	0.0105598	0.0670853	0.154574	0.299285	0.0163375	0.0479599	0.0629893	0.0249474	0.0141346	0.0283916	0.276474	0	0.106426	0.0688543
ENSG00000115602.16	IL1RL1	3.61704	3.78202	1.37757	6.87739	3.52564	2.18146	2.72274	3.89881	1.38066	3.89552	2.32045	1.40446	6.06614	12.2444	8.95709	13.3907	17.6405	6.44075	1.42791	0.619549	1.48747	2.93503	0.657377	2.94059	0.0249128	1.06214	2.2705	3.4119	2.63685	3.60578	0.609009	0.508817	0.372069	0.600631	0.288908	0.410804	0.747458	0.66814	0.365528	0.915256	0.581297	0.576651	1.28747	1.33184	2.88471	134.567	4.92882	2.28141
ENSG00000115598.9	IL1RL2	0.412191	0.658715	0.333421	0.485729	0.164438	0.328344	1.06808	0.312896	8.90384	0.291339	1.73016	0.208703	0.427203	1.24696	0.649627	1.61449	2.12534	1.7824	3.25503	0.720832	0.725443	2.10667	0.462285	5.57647	0.021572	0.195834	0.112569	4.06124	13.3606	13.781	0.195472	0.367401	0.856989	0.373231	0.0780778	0.1367	1.25093	1.49197	0.329997	0.582957	0.800051	0.200005	0.113449	0.191123	0.189314	1.02404	0.591136	1.41372
ENSG00000136689.18	IL1RN	1.60917	1.76373	0.665607	0.751502	0.315801	0.712178	1.31524	0.954859	1638.91	1.03575	38.6072	0.392051	4.88495	6.37896	3.62908	3.33741	1.07395	1.89893	2.71393	0.634171	0.592959	1.53482	11.2807	2.09479	0.579286	12.0644	85.3834	0.562632	130.797	124.036	0.19779	0.1596	0.190992	0.169066	0.163392	0.287055	0.214465	0.204253	0.156405	0.164827	0.125853	0.13332	0.433975	0.195846	1.02172	11.4504	8.88572	1.53778
ENSG00000109471.4	IL2	0	0.0550379	0	0	0	0	0.0931571	0	0	0	0	0	0.619758	0.0572803	0	0.109717	0	0.0417768	0	0	0	0.0562006	0	0.129105	0	0.240017	0	0	0.073124	0	0	0	0	0	0	0	0	0	0	0	0	0	0	0	0	0.294972	0.108494	0.0512197
ENSG00000162891.10	IL20	0	0	0	0	0	0	0	0	0.0341421	0	0	0	0	0	0	0.940195	0	0.0730299	0.208236	0.0555472	0.112668	0.0400297	0.422306	0	0	0.0603153	0	0.0398581	0.508567	0.351652	0	0	0	0	0	0	0	0	0	0	0	0	0	0	0	0.0404434	0	0
ENSG00000016402.13	IL20RA	0.172356	0.239415	0.207874	0.800605	0.772583	1.25903	2.65914	1.7105	7.40122	1.4587	0.164183	3.66693	0.428236	4.52805	0.382451	0.920029	7.4911	7.14236	9.17112	3.97603	1.76297	10.0567	3.38039	1.65739	0.0229515	0.0190732	0.009847	0.0992336	37.1306	29.4659	0.287886	1.45305	1.63689	2.71752	1.79606	4.28934	1.58477	1.34285	1.13425	2.81319	2.83874	1.7926	3.08483	3.1439	1.93058	3.21158	3.07385	4.04684
ENSG00000174564.12	IL20RB	1.72463	2.10774	1.56192	0.606362	0.347991	0.864971	1.10256	1.89675	154.919	1.65836	1.60345	0.304366	1.04885	0.775303	3.53512	1.6248	0.588814	1.75001	3.42761	0.883882	0.846034	2.74196	16.4028	1.51928	0.661174	1.45736	0.508741	30.7207	255.23	229.129	0.660175	0.281933	0.270522	0.245037	1.19525	1.17224	0.312242	0.28511	0.275891	0.342429	0.254225	0.249296	0.446554	0.328926	20.1493	1.66253	1.86721	1.39428
ENSG00000138684.7	IL21	0	0	0	0	0	0	0	0	0	0	0	0	0	0	0	0	0	0	0	0	0	0	1.42767	0	0	0	0	0	0	0	0	0	0	0	0	0	0	0	0	0	0	0	0	0	0	0	0	0
ENSG00000103522.15	IL21R	0.283721	0.279626	0.139254	0.374176	0.0497927	0.12596	0.30967	0.105209	0.318957	0.110341	0.155349	0.0490303	1.08953	0.223322	0.181809	0.198626	0.15845	0.151456	0.186694	0.0916829	0.847121	0.483508	1.9464	0.61406	65.7884	4.83029	2.85543	0.346774	0.218826	0.200452	0.0451836	0.121998	0.12876	0.236694	0.383247	0.538675	0.173107	0.128833	0.129667	0.64248	0.312752	0.192754	0.286817	0.239289	0.169858	3.6569	0.275967	0.280114
ENSG00000127318.10	IL22	0	0	0	0	0	0	0	0	0	0	0	0	0.0703645	0	0	0	0	0	0	0	0	0	0.2807	0	0	0.0429961	0	0	0	0	0	0	0	0	0.201172	0.180443	0	0	0	0	0	0	0	0	0	0	0	0
ENSG00000142677.3	IL22RA1	0.303317	0.603171	0.211024	0.297827	0.151185	0.271375	5.80024	0.381475	25.1591	0.322934	4.72606	124.538	20.6906	1.53421	0.421904	0.824084	0.611252	0.99266	1.2596	0.605615	2.90461	1.3906	1.21641	1.81306	0.0450655	0.0617165	0.0255481	0.279305	60.9267	71.6571	0.141839	0.0534339	0.0230891	0.0831113	0.547567	0.593147	0.036698	0.0201597	0.136241	0.0480724	0.0863594	0.0406511	0.174723	0.0685505	0.172665	1.22585	0.297952	0.161929
ENSG00000164485.14	IL22RA2	0	0	0	0.0299192	0	0	0	0	0.0334843	0	0	0	0.108182	0	0	0	0	0.106689	0	0	0	0.0185287	0.0248283	0	0.0485116	0.108994	0	0	0.29762	0.180581	0	0	0	0	0	0	0	0	0	0	0	0	0	0	0	0	0	0.0189867
ENSG00000110944.8	IL23A	0.609667	0.714033	0.422114	0.255074	0.155437	0.497594	0.64761	0.455833	1.60036	0.430821	1.05734	0.61114	1.97247	0.643733	0.873112	0.872589	0.775656	0.919057	1.5729	0.997687	2.09889	1.26049	27.6832	1.40089	9.91323	3.81359	1.05795	2.04478	0.878771	0.972808	0.108484	0.398757	0.409154	0.482232	0.649909	0.678774	0.504729	0.466507	0.391579	0.575701	0.538359	0.397021	0.713855	0.466583	1.07737	1.67278	0.814069	1.133
ENSG00000162594.15	IL23R	0	0	0	0	0	0	0.199654	0	0.0323848	0	0.0171204	0.0195398	0.125864	0.0144439	0	0.0146234	0.399795	0	0	0	0	0	1.37808	0	2.46831	0.0602505	0.0163644	0	0	0	0	0	0	0	0	0	0	0	0	0	0	0	0	0	0	0.0603208	0.0311476	0
ENSG00000162892.15	IL24	0.34257	0.660493	0.128239	0.284046	0.260142	0.327397	1.02529	0.357371	0.66359	0.659855	0.418193	0.136536	8.85458	0.592653	0.774491	3.71065	0.142428	1.12249	1.40475	0.461619	0.810519	1.06553	0.254196	1.21657	27.9242	41.8544	9.10697	4.06479	0.304757	0.316987	1.35637	0.044351	0.0388593	0.0371028	0	0.0212361	0.0430752	0.0356368	0.0355898	0.0958163	0.0312475	0.0310652	0.112684	0.0845659	0.400927	3.12996	1.2087	0.495909
ENSG00000166090.8	IL25	0.0881752	0.0780126	0.0619467	0.291853	0.0798604	0.0263589	0	0.0457125	0.0183775	0.0306594	0	0	0	0	0.12075	0.0622993	0	0.106226	0.0512048	0.0827685	0.0581238	0.21059	1.04475	0.0856642	0	0.0470688	0	0	0.137646	0.123054	0.119075	0.0704955	0.0438151	0.0905798	0.0775874	0.084022	0.0530156	0.043812	0.0660497	0.0586314	0.0710627	0.0598799	0.117201	0.0457006	0.174512	0.0482902	0.058846	0.0804748
ENSG00000111536.4	IL26	0	0	0	0	0	0.171366	0.0796342	0	0.0677869	0	0	0	0.24117	0	0	0	0	0	0	0	0	0	0.104849	0	0.0995054	0.241442	0	0	0	0	0	0.0391188	0	0	0	0	0	0	0.0554057	0	0	0	0	0	0	0.055747	0	0
ENSG00000197272.2	IL27	0.23309	0.205788	0.138608	0.0414135	0.0179179	0.117791	0.113481	0.0742193	0.0206103	0.0867397	8.59184	0.0376189	0.164517	0.0531581	0.21473	0.222581	0.18549	0.124518	0.0633447	0.0661183	0.0977731	0.108619	1.06545	0.145547	0.256558	2.18207	2.13655	0	0.0496343	0.0677398	0.0189306	0.0571638	0.0343817	0.0576697	0.0930685	0.0813819	0.0370463	0.0373796	0.0500266	0.0827114	0.06387	0.0565305	0.146808	0.0963803	0.151537	0.673927	0.136684	0.0830001
ENSG00000104998.3	IL27RA	3.23873	6.53518	2.67461	3.25249	4.09169	3.04684	4.50377	4.04038	3.61883	4.39556	0.978278	1.78825	10.0257	3.68275	9.0572	12.6054	2.46366	12.0083	4.75403	2.02187	1.45035	7.30685	5.2074	8.95129	33.1406	25.8652	16.1662	5.79358	3.48487	2.90967	1.62024	1.97862	2.92457	1.81766	4.33794	4.29209	3.88477	3.97581	2.86824	3.44728	1.66651	1.4949	2.35909	1.89616	7.23138	17.0947	5.18088	4.7169
ENSG00000134460.15	IL2RA	2.4391	1.29755	0.058787	0.170238	0.219305	0.67664	1.38033	0.642002	0.427063	0.636748	0.131396	0.0677447	7.1688	0.528375	0.425561	3.00598	1.14773	0.824737	0.518832	0.109747	0.936351	0.474685	0.130578	1.90514	8.33381	9.26075	1.47559	0	0.2526	0.17325	0.0529018	0	0	0.0189314	0	0	0	0	0.0135101	0.0312939	0	0.0203256	0.0885151	0.0413655	0.134025	2.72883	0.656439	0.121227
ENSG00000100385.13	IL2RB	1.97201	1.29598	0.349902	0.56621	0.312478	0.427821	2.11081	0.568568	2.25038	0.636155	3.2849	0.245158	8.58581	1.76073	1.77575	2.55668	0.503579	1.50605	1.01793	0.433758	0.841933	2.67193	1.21134	2.09617	132.856	45.4348	24.7685	0.199439	5.46589	5.21663	0.226083	0.142834	0.11072	0.169004	0.0940006	0.124428	0.158187	0.115553	0.155392	0.23501	0.129367	0.173692	0.508666	0.265133	0.741494	10.7379	1.23153	1.05202
ENSG00000147168.12	IL2RG	5.04317	6.0173	1.96622	1.6509	1.10522	2.60457	26.879	2.67615	9.54612	2.86521	4.19125	0.852536	62.0473	8.07099	9.95142	13.5266	1.83222	9.03484	14.5385	1.61943	2.12819	6.06576	1.70728	7.04037	347.936	165.082	410.665	0.0694106	6.27858	5.10672	0.87577	1.00829	0.696541	1.00917	0.622793	0.702749	0.707734	0.695332	1.07308	1.57294	0.716742	0.914556	3.98619	1.85739	6.13516	48.0907	7.26951	5.25695
ENSG00000164399.4	IL3	0	0	0	0	0	0	0	0	0	0	0.0258576	0	0	0	0	0	0	0	0	0	0	0	0.146397	0	0	0	0	0	0	0	0	0	0	0	0	0	0	0	0	0	0	0	0	0	0	0	0	0
ENSG00000204671.1	IL31	0	0	0	0	0	0	0	0	0	0	0	0	0	0	0	0	0	0	0	0	0	0	0.432257	0	0	0	0	0	0	0	0	0	0	0	0	0	0	0	0	0	0	0	0	0	0	0	0	0
ENSG00000164509.13	IL31RA	1.9167	0.0466461	0.125694	0.0155864	0.0153417	0.124746	0.0555225	0.0204312	0.0157602	0.0288607	0	0.0592939	0.0475391	0.0306279	0.0376173	0.00787723	0	0.0162403	0.0650477	0.0692506	0.0175993	0.1974	1.78788	0.00771299	0.0210276	0.0198653	0.0341519	0.804963	0.477081	0.51563	0.0787896	0.0198986	0	0	0	0	0	0	0.0102827	0.00882495	0	0	0.0100815	0.00460827	0.0158747	0.0670517	0.0178224	0.0207701
ENSG00000008517.16	IL32	16.4164	22.683	6.02358	27.8708	16.4902	12.7734	34.5946	12.8994	6.00416	13.3255	93.7414	86.2419	86.9581	9.51045	18.7456	30.66	6.61935	19.7673	16.5383	9.98275	6.95449	19.0449	6.49948	40.638	137.265	139.558	52.7974	3.55614	6.56485	5.49338	20.6161	2.19077	1.96173	2.56619	2.08618	2.47462	2.71502	2.33892	2.42303	3.18613	2.06916	3.1844	5.66073	4.07304	7.98272	107.108	9.47519	6.42927
ENSG00000137033.11	IL33	59.6554	86.3472	29.6067	29.732	6.63659	33.5819	13.3058	48.069	13.5006	60.0692	4.80921	1.45597	18.0933	34.6361	34.4169	42.9144	13.7479	30.7144	16.7405	3.90441	7.95173	26.0563	3.407	22.4733	0.0439494	6.4255	0.0805953	2.21994	20.6714	10.9402	2.01904	13.9827	10.1479	13.1127	3.69823	5.45164	7.08935	7.12263	6.23804	6.02	12.4657	7.58909	4.32427	6.20247	24.5838	39.1393	42.3032	51.9338
ENSG00000157368.10	IL34	47.0961	26.547	8.76408	2.09537	1.57554	5.1938	3.66348	6.16982	30.532	5.68684	1.26619	1.0101	7.51043	1.7692	5.3082	4.27932	23.7183	13.7799	22.933	2.66187	20.6574	10.0662	6.42952	9.69452	0.105275	156.536	0.101557	0.645137	96.9402	91.0315	3.37634	12.9562	17.2823	11.7165	6.897	6.80366	16.1097	16.4907	13.1059	13.6343	16.1521	9.70412	3.24818	6.02106	187.856	8.56577	3.15927	19.2054
ENSG00000136694.8	IL36A	0	0	0	0	0	0	0	0	176.166	0.0612782	0	0	0	0	0	0	0	0	0.158633	0	0	0	0	0	0	0.052569	0	0	0	0	0	0	0	0	0	0	0	0	0	0	0	0	0	0	0	0	0	0.13329
ENSG00000136696.10	IL36B	0	0	0	0	0	0	0	0	1.20241	0	0	0	0	0	0	0	0	0	0	0	0	0	0.0265015	0	0	0	0	0	4.77239	6.90532	0	0	0	0	0	0	0	0	0	0	0	0	0	0	0	0	0	0
ENSG00000136688.10	IL36G	0	0	0	0	0	0	0.0855602	0	3.13668	0	0.119402	0	0.063346	0	0	0	0	0	0.121257	0	0.0319837	0	0.558115	0	0.0678364	0.0304207	0	0	18.2473	30.7253	0	0	0	0	0	0	0.0333657	0.022636	0	0	0	0	0	0	0	0.0924196	0	0
ENSG00000136695.14	IL36RN	0.0214172	0.0226803	0.0218894	0.0105579	0.00641369	0.0109223	0.00636793	0.0253996	20.9831	0.0256979	0	0.0064873	0.0128874	0	0.0225252	0.0200584	0.0080456	0.0172272	0.0606923	0.0114484	0	0.0167576	0.220229	0.0703228	0.0102508	0	0	0.0171474	49.0908	82.0406	0.0138257	0	0	0	0	0	0.00860975	0	0	0	0	0	0	0	0.0252734	0.0162345	0.0152214	0.0457793
ENSG00000125571.9	IL37	0	0	0	0	0	0	0.305382	0	0.113339	0	0	0	0.134642	0	0	0.049758	0	0	0	0	0	0	2.68341	0	0.142507	0.0842812	0	0.0877964	69.6741	91.8211	0	0	0	0	0	0	0	0	0	0	0	0	0	0	0	0.211104	0.0324408	0
ENSG00000185291.11	IL3RA	10.8416	21.4503	13.033	6.75619	6.09766	17.7648	13.2705	20.6298	7.46629	20.6195	1.5227	3.65705	17.4259	9.73178	45.4999	40.6817	3.8761	36.1682	9.98262	16.9154	8.01713	17.9381	7.94381	26.3095	36.8142	13.0391	7.63642	0.447366	12.344	13.3915	5.51677	4.37612	3.46641	5.23949	14.7222	17.1181	4.16673	3.86088	5.04396	5.25378	4.53913	4.61076	8.53307	5.75649	33.2164	51.9733	18.155	21.648
ENSG00000113520.10	IL4	0.244459	0.108907	0.082644	0.0314926	0	0.0479196	0.038705	0.0577659	0.0336708	0.048696	0	0.0303756	0.0661671	0.0343709	0.0921649	0.0511211	0.0700521	0.0984716	0.0568111	0.153019	0.660606	0.230556	0.567776	0.152763	0.755613	0.164279	0.0526534	0.0467492	0.109094	0.109273	0	0	0	0.0294202	0.140566	0.139959	0.0294377	0	0.0244341	0.0330552	0.0246851	0	0	0	0.133048	0.167968	0.0694864	0.179964
ENSG00000077238.13	IL4R	44.6247	57.9308	52.7457	19.3285	6.23314	114.836	69.2365	96.9852	70.7893	97.3317	52.9462	10.6376	57.7453	33.9517	48.9693	54.3845	35.6805	44.2585	22.4277	14.3725	15.4362	57.851	25.2819	34.2793	30.4939	109.494	149.318	27.8292	25.0538	27.0728	4.00115	4.72547	3.59326	4.58154	3.86042	6.63612	6.48295	3.99469	4.595	7.32907	3.76946	3.59513	12.5618	8.16557	24.8714	157.725	90.3669	60.326
ENSG00000113525.9	IL5	0.144192	0.108484	0.108956	0.0278202	0	0.096431	0.0494954	0.105588	0	0.0778529	0	0	0.0697819	0.0384776	0.0462539	0.0477969	0.0262233	0.051097	0.0374372	0.177488	0.135446	0.0625582	6.71875	0.0785112	0.0643914	0	0	0	0	0	0.0288022	0.0512784	0.0495463	0.0689985	0.132279	0.177938	0.0633348	0.0512081	0.0501463	0.0760496	0.0562991	0.0509494	0.0863468	0.0630615	0.11901	0.0638846	0.069248	0.100041
ENSG00000091181.19	IL5RA	0.0473028	0.0608835	0.0251056	0.327667	0.0109207	0.063683	0.16921	0.142555	0.0689431	0.148011	0.0167658	0.01844	0.335297	0.118795	0.0902781	0.0898994	0.00907787	0.066456	0.240019	0.0355996	1.43531	0.42526	0.641547	0.0606409	0.0220312	0.70486	0.205655	0	0.0743126	0.0857291	0.00693392	0.140991	0.017511	0.0441266	0.0305303	0.0384305	0.0141333	0.0128757	0.153756	0.301733	0.0180193	0.00903399	0.0174564	0.00866522	0.0614778	0.812643	0.107902	0.106227
ENSG00000136244.11	IL6	11.2395	11.5839	1.9733	5.28138	1.1841	7.59466	2.43415	5.99591	1.11774	5.36421	0.22322	0.438574	1.21414	2.02594	11.8301	54.435	1.13151	13.0647	4.39776	0.813363	5.7234	1.99577	0.625845	5.04225	0.247947	3.53395	0.157605	8.79539	1.87125	1.66394	0.977916	0.614841	0.533682	0.579443	0.240791	0.310983	0.602673	0.518696	0.552132	0.887036	0.56249	0.614324	1.25591	0.871438	7.69263	29.6485	2.83616	0.960786
ENSG00000160712.12	IL6R	6.07759	13.6233	17.4429	5.85065	3.64374	25.7312	19.8602	25.3769	7.38618	27.0358	38.0337	3.64094	22.0268	10.6037	16.1114	15.1935	7.56139	11.4124	5.4187	16.1254	13.5651	11.6591	6.17905	5.96684	6.70894	23.9987	52.6906	4.54585	9.53729	11.0667	67.242	2.73759	2.51381	3.07846	1.18455	1.64346	3.10317	2.75268	2.70913	3.03733	2.57078	2.48617	5.5952	4.46226	18.5856	29.4549	12.1619	14.3964
ENSG00000134352.19	IL6ST	101.022	108.357	97.4387	33.7904	17.6663	65.5258	38.1516	78.0246	27.319	85.0714	33.9688	15.0864	53.7061	34.4215	113.365	117.215	64.8845	100.239	54.4536	77.3602	43.8755	64.7975	20.8739	96.701	20.4658	65.8348	6.45422	214.043	28.7771	31.6687	29.4575	31.0976	29.6087	31.4742	42.0157	27.6269	26.4322	34.1085	27.2631	31.228	28.162	28.5313	64.7436	36.9073	116.504	116.885	76.9658	108.851
ENSG00000104432.13	IL7	0.874111	1.92277	1.16003	0.361066	0.0946592	1.21393	2.15362	0.895487	2.10343	0.868956	1.69721	0.457058	3.50732	0.870075	1.65166	1.53136	0.860521	1.34851	0.853648	1.13514	0.735336	1.87376	5.58302	2.29	9.38393	2.16553	0.0873455	1.51012	4.26994	3.04295	0.0606456	0.16657	0.145011	0.174339	0.997081	1.21562	0.189782	0.153796	0.153593	0.253903	0.194356	0.0956206	0.215791	0.173945	1.79396	3.35903	1.81337	2.34925
ENSG00000168685.14	IL7R	1.99285	4.35517	0.951328	0.820347	0.198727	1.57081	7.64483	1.53488	3.69149	1.71787	1.24518	0.785365	57.7343	6.55169	4.98757	8.60656	3.26554	3.56736	2.9534	1.13517	1.67086	4.68885	3.2728	7.01024	0.377473	51.2068	22.2504	32.744	2.32036	1.45099	0.272664	0.139626	0.115094	0.124905	0.0752161	0.084851	0.139877	0.171428	0.168194	0.288568	0.117112	0.123041	0.63549	0.281097	2.43411	89.7068	4.29161	2.53052
ENSG00000145839.1	IL9	0	0	0	0	0	0	0	0	0	0	0	0	0	0	0	0	0	0	0	0	0	0	0.0619089	0	0	0	0	0	0.0670388	0.0975985	0	0.0994132	0.115873	0.0893035	0	0	0.119413	0.0839099	0.0908855	0.0724096	0.0617205	0.0572842	0.0572226	0.0675353	1.92722	0	0	0
ENSG00000124334.17	IL9R	0.0683367	0.067866	0.0293564	0.013815	0	0.0450612	0.194098	0.0720832	0.23173	0.0765519	0.0215303	0.023874	0.617108	0.137962	0.0406203	0.0531619	0	0.0661549	0.0955872	0.0411069	0.0372272	0.159404	0.0390062	0.152476	2.23186	0.386034	0.125933	0	0.145498	0.102135	0	0	0	0.0235535	0.0277845	0.0376985	0	0	0	0.0152787	0.0357132	0.0130918	0.0446756	0	0.0496387	0.550391	0.378023	0.0236345
ENSG00000123999.4	INHA	1.75198	1.53267	1.07478	7.80275	1.22536	1.39202	0.550658	1.85896	0.864424	1.99641	0.406644	3.07438	0.411425	0.815021	1.68315	1.5281	71.0687	2.21022	1.41187	152.636	11.2626	4.89928	174.709	6.3968	0.0258965	0.599856	0.0378343	1.37562	2.55155	2.74068	0.477623	3.10806	4.25486	5.31354	10.8682	10.8362	5.22873	4.6141	3.18263	4.41585	9.0474	5.15551	1.13361	1.55834	3.5315	1.33828	1.68607	2.87355
ENSG00000122641.10	INHBA	19.3257	17.729	21.2235	1.8747	0.379085	0.953814	0.274655	7.2045	0.423923	7.78883	2.17683	0.123672	0.53022	0.313134	1.00767	0.527639	0.539911	1.01747	3.28556	3.34042	0.440453	1.54531	1.1053	1.24838	0.160736	0.186353	0.129451	17.0604	1.81327	2.33594	0.174554	0.274517	0.264928	0.619144	0.195857	0.220298	0.208308	0.319936	0.301071	0.397294	0.638533	0.555035	0.900094	0.299322	4.62899	8.31837	0.807492	1.11733
ENSG00000163083.5	INHBB	6.35464	13.9934	12.2946	2.67974	1.98747	2.94742	2.84045	5.00117	2.63679	5.83926	5.79592	1.81285	2.97619	3.76054	92.8016	47.7043	4.1065	72.4925	26.5174	2.7286	15.2437	14.1298	42.6583	38.6131	0.0545678	0.697526	0.47528	1.82664	21.5137	28.9558	5.72557	4.59103	3.52714	7.03169	1.36916	1.8528	3.81446	3.82089	2.88076	3.47987	4.31575	5.42424	2.39901	4.9924	23.0847	7.36627	11.7441	20.6694
ENSG00000175189.3	INHBC	0.052396	0.0374106	0.0478378	0.0147981	0.0128816	0.0246676	0.0313446	0.0219154	0.0257202	0.022274	37.686	0.0290416	0.0529633	0.0209148	0.0629772	0.0197547	0.0228602	0.0498779	0.0350736	0.099374	0.425305	0.128802	2.42165	0.251549	0.472566	0.067059	0.0243197	0.0656671	0.0866768	0.135904	0.0472673	0.0652447	0.0782797	0.0624249	0.689134	0.684777	0.0980314	0.0949177	0.0474681	0.0529023	0.0813896	0.0669683	0.0911547	0.0557936	0.170781	0.0630249	0.0367772	0.0815831
ENSG00000139269.2	INHBE	0.325927	0.258187	0.137763	0.106218	0.0653265	0.124882	0.178855	0.159806	0.0878443	0.13781	72.5712	0.0874414	0.274977	0.105299	0.13795	0.103623	0.0984373	0.128996	0.10007	0.109816	1.1372	0.640059	0.618646	0.215196	2.0341	0.349131	0.109183	0.763239	0.114087	0.108084	0.544403	0.112502	0.247917	0.108009	1.1716	1.23001	0.258758	0.287998	0.0714511	0.291262	0.229473	0.0667544	0.131892	0.196841	0.886852	0.213979	0.306346	0.267951
ENSG00000049130.14	KITLG	6.6626	11.4309	7.69678	2.7536	2.51436	35.4492	19.3453	34.4687	9.40986	42.8644	0.655588	2.12021	9.88995	15.3732	14.6583	13.0793	2.95176	14.9729	17.6781	5.25261	2.24275	13.9513	5.98016	9.63193	0.0718249	1.61627	0.0344961	65.552	6.01756	6.62197	1.89523	3.49653	5.56341	2.02305	1.96373	3.4064	5.25886	9.11969	2.94088	2.59998	2.62137	1.52876	1.8842	1.43691	16.4279	33.6919	22.7465	8.91511
ENSG00000243709.1	LEFTY1	1.01925	0.956016	0.995897	0.232878	0.161432	1.20402	60.3909	0.823404	0.131815	0.723126	0.39058	28.222	1.4735	0.897602	0.480895	0.362941	0.312474	0.453865	1.20462	2.91274	1.63154	1.16419	1.67107	0.328084	0.0868843	0.482218	0.256186	0.0995193	0.279682	0.351412	0.276297	1.11437	1.67382	1.65625	4.67519	4.67343	2.53377	2.15913	1.21911	1.76624	2.28816	1.26199	0.930955	0.70665	1.25237	0.493227	0.820421	0.888052
ENSG00000143768.12	LEFTY2	23.7652	8.42587	12.0555	1.14467	0.272577	0.921037	0.665262	0.244765	0.0482631	0.1326	0.0211335	0.0413063	0.274342	0.209965	0.583063	0.468316	0.428185	0.506473	0.128762	37.3162	3.23587	0.959662	7.8421	0.128455	0.0237841	0.474965	0.0303626	0	0.139582	0.349611	0.116572	0.135136	0.096049	0.186886	0.0697073	0.107651	0.1048	0.086718	0.0690911	0.191956	0.283531	0.147344	0.128048	0.229897	0.197159	2.43	0.443493	16.1766
ENSG00000116678.19	LEPR	6.66786	9.56733	8.44763	2.3379	0.660137	3.85325	2.15244	4.90283	2.84091	4.51115	11.4446	0.562266	2.70417	6.65506	8.06684	10.0276	1.47846	12.9405	7.39274	16.0897	3.88723	4.90402	1.44901	8.77986	0.594092	0.980285	0.216932	6.95875	4.83046	3.17524	0.579761	1.21192	1.10115	1.61149	1.67288	1.61094	1.17236	1.31038	1.48966	2.23254	1.45961	1.40386	2.81905	1.87018	24.9201	13.1497	4.80164	9.54853
ENSG00000128342.4	LIF	3.06115	3.16967	1.16316	2.55338	0.480029	3.0699	8.46078	3.30459	2.29164	3.24665	0.823926	1.05956	10.281	3.28635	2.42764	15.7762	2.70329	4.02927	4.44461	1.5307	6.46949	8.12803	0.927092	8.8868	2.61402	1.26131	0.829033	2.47116	8.43269	9.27503	0.185521	0.132703	0.0737155	0.133146	0.0537265	0.0870562	0.143034	0.0851234	0.144438	0.180966	0.101003	0.116205	0.446978	0.18048	3.37399	16.7053	3.35996	2.69246
ENSG00000113594.9	LIFR	16.4863	25.6231	31.1126	10.2955	6.89213	17.3426	10.6988	23.5402	6.03692	20.4894	4.98921	7.26732	15.953	24.4834	56.24	42.4361	12.2056	55.7849	15.4108	31.9557	8.65076	25.6401	13.1087	53.1436	0.0574107	18.5289	0.0500805	6.68573	11.8802	14.8707	15.711	9.99134	8.51054	13.0358	7.87022	10.5641	9.59966	9.40918	8.55473	9.14017	12.334	9.29685	14.5374	11.4079	52.3156	39.7253	23.1448	28.9119
ENSG00000226979.8	LTA	0.227901	0.265357	0.16956	0.118829	0.095993	0.217543	0.305213	0.183974	0.261116	0.169783	0.154086	0.0461641	1.37639	0.185245	0.339411	0.382926	0.101412	0.323363	0.214142	0.468557	0.306241	0.513115	10.2042	0.320301	302.536	8.45888	3.90861	0.0755914	0.307853	0.391885	0.223751	0.182784	0.163158	0.359546	1.34311	1.32531	0.287249	0.223599	0.231938	0.166738	0.425737	0.31907	0.413699	0.19259	0.448656	0.871596	0.360929	0.38638
ENSG00000227507.2	LTB	1.4318	2.27327	0.670896	0.763682	0.403482	1.35393	4.1937	0.841309	3.15497	0.888868	2.5699	0.883155	33.9686	1.77489	2.88351	3.71706	0.982574	1.78803	1.73943	0.651343	1.03412	2.31896	0.896905	2.37104	76.1091	311.946	201.451	0.168548	2.2888	2.23367	0.33195	0.844768	1.07733	1.30632	1.78992	1.53325	1.29143	1.37532	0.714571	0.942462	1.54045	1.24348	1.30139	0.978365	1.24219	13.1844	2.73471	1.50926
ENSG00000240972.1	MIF	3.35698	3.06383	3.18159	1.53224	1.06167	3.71197	3.5573	3.70532	3.36327	3.92732	2.72061	1.5284	3.97664	3.25735	3.08754	2.06813	3.10635	2.77314	2.918	5.52231	4.84166	5.60031	29.0471	4.1839	4.63466	3.21176	0.692373	3.03253	4.02338	4.65757	0.787884	3.35321	4.70069	4.69619	20.4783	21.7539	5.61108	5.45992	3.35115	4.40439	5.39157	3.13768	2.85172	2.37552	4.31046	3.18681	5.21801	5.43946
ENSG00000117400.16	MPL	0.275235	0.289176	0.358385	0.206185	0.156147	0.290715	0.173412	0.359216	0.162065	0.322863	0.0398599	0.114081	0.140475	0.146152	0.497686	0.263	0.119206	0.389786	0.163195	0.735112	0.285176	0.266483	1.47414	0.481481	0.0381268	0.252172	0.170651	0.0229178	0.20333	0.218216	0.07284	0.174319	0.194348	0.188154	0.114489	0.132256	0.46165	0.340789	0.151407	0.155904	0.190185	0.160335	0.321868	0.223188	0.610485	0.648046	0.336677	0.237462
ENSG00000138379.4	MSTN	1.46414	0.819874	0.587055	0.263835	0.088146	0.957186	0.373571	0.626547	0.21472	0.636013	0.114875	0.166998	0.370581	0.263055	0.858678	0.585711	1.36736	0.722403	0.453531	0.922218	1.32062	0.734817	0.737318	0.924203	0.0764461	0.346772	0	1.53032	0.575101	0.566395	1.28769	0.720417	0.670566	0.61225	1.24522	1.66711	0.734309	0.644332	0.675288	0.866765	0.695114	0.428063	0.476281	0.609642	1.68613	0.515494	0.375699	3.87968
ENSG00000074842.7	MYDGF	142.623	125.869	87.8712	40.3415	22.9622	68.119	76.9169	61.2771	69.8274	58.0685	115.929	97.5943	75.2691	82.9719	86.3686	96.7927	90.3214	93.4765	124.929	106.959	180.316	107.261	95.7259	117.848	107.684	140.742	39.8179	278.003	69.6992	73.5545	13.1344	24.7457	28.0884	28.5181	33.2807	33.4457	34.686	39.8065	26.0231	36.82	32.2275	25.9582	44.5581	29.586	114.386	129.516	78.8008	129.65
ENSG00000105835.11	NAMPT	59.1055	78.4513	75.8045	37.8797	25.904	25.9715	28.6456	33.2736	144.818	34.8481	107.264	15.4645	33.5154	40.8242	77.9704	186.916	40.3613	73.797	84.7221	43.0445	22.372	48.1191	11.1022	36.6405	110.113	87.7121	522.375	45.0847	36.4652	34.5059	27.327	10.6414	10.8577	10.8371	18.0995	14.51	9.71585	12.3658	11.1454	14.2998	10.1263	8.79705	23.339	13.2751	45.2631	188.466	42.9554	41.162
ENSG00000124479.8	NDP	0.426862	0.369013	0.218145	0.0664531	0.0546988	0.273449	0.161608	0.305786	0.0707326	0.238874	0	0	0.345542	0.225082	0.287286	0.102083	0.0635533	1.80777	0.175296	38.9487	0.115667	3.92435	1.23649	0.375673	0	0.0712934	0	0.238903	0.371929	0.313931	0.038259	23.7143	24.9575	30.1145	39.9584	34.8512	26.382	27.6349	17.8445	13.9962	26.0911	23.8569	11.3832	17.5291	9.99983	0.0724834	0.519462	13.0895
ENSG00000156574.9	NODAL	0.926718	0.826926	1.57268	0.261144	0.18928	0.888616	0.454907	0.721377	0.400721	0.573175	0.0679834	0.07049	0.581486	0.238561	1.78409	0.76003	0.0612331	1.39477	0.486974	0.998479	0.238114	0.602508	3.44369	0.353822	0.055123	0.400705	0.235208	0.10476	1.58501	1.95955	1.91012	0.407538	0.496583	0.451271	2.24418	2.75877	0.537713	0.555363	0.465997	0.511375	0.473723	0.520615	0.316938	0.67147	1.63354	1.02975	0.75101	2.31789
ENSG00000157168.18	NRG1	0.278522	0.827987	0.197526	0.442168	0.0254574	0.341935	0.997197	0.1046	0.921181	0.112311	1.00514	0.066361	1.06254	0.317447	0.0406776	0.0734014	0.198314	1.27656	1.25714	0.691026	2.24661	1.59286	2.34743	4.0918	0.00389043	0.480768	0.445579	1.87308	2.88573	2.56211	0.00635429	0.358242	0.716223	0.431012	1.22734	1.34219	0.828136	1.38726	0.25091	1.98771	0.332227	0.25065	0.272124	0.421509	2.22509	1.80833	0.958599	3.42292
ENSG00000099985.3	OSM	2.73169	1.86296	0.847549	0.698223	0.20527	0.633076	0.470396	0.578256	0.338379	0.593253	0.328196	0.200752	0.680506	0.45081	0.986558	3.58186	1.32368	0.884199	0.836953	0.715558	0.969948	0.867819	0.731536	1.04648	1.06262	5.52934	44.5912	0	0.275936	0.275699	0.0734713	0.198779	0.197019	0.317276	0.446821	0.469355	0.288616	0.222563	0.29066	0.625634	0.211399	0.183576	2.5619	0.464362	2.33891	8.01437	0.909502	0.512499
ENSG00000145623.12	OSMR	55.8599	55.6783	57.3996	14.5782	6.74749	26.5652	15.1781	27.0164	16.7337	31.1354	8.64198	7.03865	16.333	12.8014	48.5416	72.3923	31.8222	42.9611	29.1144	30.6318	11.98	29.6697	6.17521	35.2013	0.130009	25.0421	0.138629	116.987	18.1265	21.4606	4.42257	2.7217	2.34263	3.3577	1.20865	1.73134	2.77848	2.18405	2.75701	3.29104	2.55644	2.73003	5.55762	4.03069	44.4248	67.025	35.0028	26.9335
ENSG00000163737.3	PF4	0.316354	1.46303	0.476066	0.301118	0.166084	0.120067	0.436117	0.055876	0	0.0915334	0.856369	0	0.165706	0.308789	0.354419	0.598328	0.126727	0.244338	0.295118	0	0.197654	0.0458801	0.206443	0.538033	0	33.8789	102.798	7.58974	0	0	0.0945009	0.0566382	0.0243832	0.0571204	0	0	0.0972216	0.0718803	0	0.106986	0.086408	0.0753472	0.100333	0.100582	0.132272	9.00893	0.112471	0.0786788
ENSG00000109272.3	PF4V1	0	0.0649802	0	0	0	0	0.0305681	0	0.153435	0	0.256566	0	0.184992	0	0	0.0754076	0	0.0700671	0.565926	0	0	0.448872	0	0	0	2.726	3.41035	3.54332	0	0	0	0	0	0.0473201	0	0	0	0	0	0.113003	0	0	0.0807922	0	0	0.429591	0	0.182077
ENSG00000163736.3	PPBP	0.23886	0.329199	0.154065	0.334983	0.246465	0	0	0.0901884	0.0927722	0.11707	1.06184	0	0	0.112025	0.564567	0.86623	0.107054	0.408982	0.420351	0.0655925	0.24362	0.104236	0.0736919	0.868769	0	57.4223	102.309	0.322237	0	0.0585704	0.1121	0.0908974	0.038021	0.0864061	0	0	0.0934568	0.0886864	0.0628623	0.0834849	0.0589365	0.0730359	0.124424	0.107799	0.147142	18.2993	0.204923	0
ENSG00000113494.16	PRLR	0.112255	0.30362	0.121836	0.143059	0.0887946	0.276621	1.34938	0.177081	0.618778	0.159089	1.79263	2.08655	2.1893	2.48007	0.189113	0.143684	13.5627	5.69746	1.68333	3.83703	7.01317	1.07145	0.452573	0.0921165	0.698703	0.0372025	0.0298342	0.12448	3.26712	3.03	0.0274327	0.11784	0.0819153	0.533021	0.0269742	0.0343307	0.0718151	0.0781319	0.146088	1.05126	1.40824	0.201609	0.125706	0.115164	0.666978	0.322732	0.980709	44.8974
ENSG00000171951.4	SCG2	9.8542	5.4296	4.85594	0.681153	0.135626	9.93755	5.17211	3.05653	0.191679	2.88397	0.0569662	7.07668	4.43906	2.02273	0.747666	0.653149	1.76971	0.528239	0.303914	4.52045	487.129	1.36355	0.430607	1.2017	0.206202	0.263282	0.05894	1.47132	0.269804	0.768671	0.115383	43.8971	85.091	108.036	47.4542	25.9488	50.0289	115.153	35.8974	365.871	273.348	75.3986	17.823	48.4084	1.53682	1.17653	0.486528	0.234613
ENSG00000161055.3	SCGB3A1	0.469174	0.790009	0.31978	0.238356	0.240288	0.560853	0.426798	0.481229	0.705292	0.460415	1.38999	1.43481	0.734257	0.774277	1.27	1.92849	1.16921	8.06446	521.34	1.0407	17.6264	13.1462	5.23747	4.46198	0.46642	11.5638	0.420833	0.119554	2.35928	3.73977	0.104202	0.87077	1.17153	1.21645	0.418387	0.421257	1.23256	1.33861	0.253336	4.99401	3.5192	0.897242	0.48775	0.378091	0.945237	222.525	0.446365	1.37247
ENSG00000141574.7	SECTM1	6.71404	9.328	3.34221	1.76584	1.66711	16.5834	19.568	10.055	9.44581	8.88617	1.94778	1.42189	24.7018	10.5356	14.8789	22.9166	3.35346	14.6028	24.9677	6.80464	2.6118	16.0551	1.70332	4.89689	0.335939	54.6452	152.297	19.5183	13.5017	11.3275	0.964583	0.452916	0.40495	0.351869	0.95143	0.901866	0.472691	0.472373	0.34331	0.553903	0.308551	0.321245	0.976284	0.445524	9.08019	29.3037	12.4648	21.3616
ENSG00000126233.1	SLURP1	0.286582	0.319632	0.33429	0.17787	0.112946	0.298541	0.178047	0.442098	922.428	0.498881	0.135208	0.146054	0.238217	0.24045	0.281739	0.222617	0.362647	0.322892	0.45446	0.28047	0.22714	0.348655	0.210307	0.23199	0.184746	0.183025	0.134907	0.162262	575.671	925.466	0.164818	0.0565048	0.0689037	0.0829716	0.141687	0.222518	0.136443	0.0998446	0.105172	0.116179	0.0548906	0.0757111	0.109814	0.0600264	0.276655	0.244694	0.273123	0.556535
ENSG00000118785.13	SPP1	33.6154	61.7832	9.60877	13.6725	2.88062	44.8837	15.9398	11.4178	2.65779	13.4247	7.23512	80.9828	9.61214	5.19799	47.2902	28.492	15.102	24.3753	35.8457	6.18119	4.35457	12.9647	6.68159	6.98067	2.30621	2.61198	1.9961	0.401043	1.06006	0.967523	0.442607	108.406	46.8217	133.152	36.4258	26.6728	43.8623	67.5786	218.704	190.045	106.483	153.187	1888.92	471.386	114.994	11.9069	7.85214	3.61542
ENSG00000105329.9	TGFB1	192.604	127.281	113.889	30.3669	11.4753	57.055	37.5952	51.6815	59.952	46.5464	8.99936	8.231	57.757	22.2231	71.9027	66.1736	40.4581	47.1118	29.0244	33.9415	33.8618	60.9902	17.7424	45.9335	155.283	156.104	306.449	131.659	41.9809	49.7143	5.5196	9.29795	7.94432	9.10924	4.0366	6.11531	9.2262	6.55825	7.77287	12.968	8.91671	8.11963	19.2623	14.5204	51.9559	133.846	90.7788	110.383
ENSG00000092969.11	TGFB2	7.73681	7.61917	7.40034	1.91116	0.735503	4.97812	1.60439	2.77079	0.770265	3.17813	0.198487	1.06842	0.723206	1.58176	2.39727	2.56023	0.850419	4.39012	15.0134	7.42376	2.36266	10.2184	1.88113	4.29659	0.08255	1.25751	0.0177084	1.91383	2.02955	2.6518	2.18104	4.43787	5.47199	5.10943	1.28582	2.54144	6.11129	6.50087	3.2754	2.44567	4.19539	3.44847	2.18488	1.93827	5.22052	7.72096	4.3845	14.9228
ENSG00000119699.7	TGFB3	40.5254	39.3357	40.4152	21.2575	8.8324	18.1228	6.80287	16.0831	6.13579	14.8378	6.08782	13.63	8.74333	15.1558	15.3864	31.4478	16.0509	24.446	13.4004	12.9358	14.7652	67.7684	9.56098	22.52	1.23306	7.21203	0.581542	3.88773	6.21894	6.71549	18.3086	16.7012	7.82535	9.61514	7.2722	8.05484	8.54869	8.1588	18.8536	11.689	7.37146	14.5505	31.3964	26.4303	11.165	28.649	24.2582	57.7616
ENSG00000144115.16	THNSL2	7.78249	11.246	9.38666	9.80061	6.44861	25.3783	13.7086	21.5486	6.6054	21.9651	21.4919	6.15217	15.3557	11.3134	13.2477	11.4234	23.1018	19.263	15.2209	23.9161	42.1591	30.9948	20.5681	33.4722	0.207912	8.76418	0.379958	4.4999	11.2098	11.8558	26.9707	7.58497	6.99349	7.7549	3.01785	4.12643	7.98983	8.34298	5.99794	10.6218	7.50282	6.81531	13.0454	10.1819	32.6598	10.9476	20.0159	17.6046
ENSG00000090534.17	THPO	0.894506	2.01188	1.1723	0.779758	0.461798	1.04901	0.693772	1.79657	0.404825	1.47335	19.4267	0.638148	0.977896	0.782887	2.30258	2.40394	2.29413	2.04513	0.598921	4.66064	1.03137	1.82634	6.41261	1.36621	0	1.68744	0	0.121479	0.57223	0.817452	1.10538	2.25235	3.459	0.780767	9.6797	9.84972	5.92042	4.70316	1.84132	0.495149	1.20532	0.745463	0.650439	0.529276	2.66336	1.30859	1.44222	6.05715
ENSG00000102265.11	TIMP1	1473.07	1935.27	701.587	349.824	66.0433	173.92	109.861	184.557	59.106	168.625	77.8616	37.2789	111.904	83.9235	199.19	625.409	532.372	204.098	396.518	813.899	351.064	449.934	252.116	285.46	64.5816	185.519	334.655	1872.98	79.2796	94.2277	15.7446	22.851	16.4756	20.1227	27.8743	28.0657	14.6201	12.8045	17.9047	24.7741	20.7847	19.0614	39.5628	27.9954	411.757	768.401	378.746	446.552
ENSG00000232810.3	TNF	0.538432	0.540318	0.0931593	0.344797	0.432489	0.497202	0.757424	0.333264	0.697906	0.396716	0.304562	0.134426	2.02127	0.39238	0.245964	1.0557	0.742848	0.516196	0.35177	0.110841	0.23107	0.251783	0.173506	0.275485	133.014	8.95982	4.5664	0.129002	1.68116	1.23204	0.079664	0.0921465	0.064928	0.110585	0.0811046	0.0751091	0.107208	0.0973311	0.10688	0.0901489	0.0948527	0.0973808	0.20852	0.175496	0.113436	2.68089	0.255521	0.135166
ENSG00000164761.8	TNFRSF11B	289.072	135.674	60.502	1.22164	1.48215	0.410593	1.28601	0.492709	0.380521	0.460228	3.60789	0.518095	2.32813	0.359244	4.9491	4.30436	2.73227	2.34057	2.37294	0.44742	0.503444	1.05686	0.28741	59.1761	0.319403	1.1701	0.0321143	25.6461	0.612489	0.771381	0.232229	0.88557	1.42924	0.396898	0.769429	1.53592	1.47644	1.29791	0.905881	0.758199	0.28935	0.197401	1.4004	0.627259	2.35045	11.6161	0.466084	0.635554
ENSG00000121858.10	TNFSF10	12.6859	27.2041	17.7571	12.9323	11.3825	25.7027	50.7031	32.1844	85.8263	28.8765	32.2989	13.2341	73.0412	26.2573	74.5178	73.1636	49.6663	100.957	170.504	42.2907	14.7057	94.1504	3.40053	56.4414	32.307	72.1232	50.3302	2.38303	50.3558	39.3932	8.87009	5.51615	4.05615	6.54141	3.24768	3.41482	4.50288	4.93934	6.0315	5.95016	4.66461	6.97636	10.0793	8.55895	38.968	144.664	33.628	36.3409
ENSG00000120659.14	TNFSF11	0.0227143	0.0464555	0.0390541	0.0190808	0	0.0358601	0.157819	0.0280604	0.10863	0.03929	0.34011	0.0403381	0.618703	0.0223081	0.0242903	0.076288	0	0.0298974	0.161542	0	0.0556242	0.0356873	1.65621	0.0384588	14.7143	0.225148	0.0269312	0	0.106827	0.0540037	0	0	0	0	0	0	0	0	0	0.0762148	0	0	0	0	0	0.0635727	0.0497126	0
ENSG00000239697.10	TNFSF12	173.141	152.204	157.203	36.4719	21.5386	134.789	52.4481	138.138	19.2412	139.111	11.6694	16.2521	47.1323	32.2978	94.2897	72.5422	39.4418	73.7629	31.1115	93.3647	29.5908	72.8764	12.5914	54.5057	14.0279	72.7248	26.4857	31.997	25.5903	33.1944	12.1885	42.2885	51.1053	35.6925	63.403	60.0123	52.5599	56.6973	31.2612	31.4291	37.222	30.3298	27.0095	31.0027	109.202	88.1064	99.4679	99.8782
N/A	TNFSF12-TNFSF13	N/A	N/A	N/A	N/A	N/A	N/A	N/A	N/A	N/A	N/A	N/A	N/A	N/A	N/A	N/A	N/A	N/A	N/A	N/A	N/A	N/A	N/A	N/A	N/A	N/A	N/A	N/A	N/A	N/A	N/A	N/A	N/A	N/A	N/A	N/A	N/A	N/A	N/A	N/A	N/A	N/A	N/A	N/A	N/A	N/A	N/A	N/A	N/A
ENSG00000161955.16	TNFSF13	55.0512	40.6975	26.3617	13.8822	5.25799	27.2817	40.3797	29.1488	12.3079	26.8665	9.23268	16.4153	31.972	41.6201	28.6746	39.2952	34.2878	31.1065	85.1321	45.7214	28.5166	38.8471	7.02687	49.7827	20.3841	49.5567	50.4192	5.42031	13.8332	16.0688	3.59282	27.7916	27.3793	39.6718	12.4062	15.0428	31.5805	29.2691	16.404	18.788	37.3818	32.9403	17.742	22.4061	60.0865	96.1767	25.9763	35.2346
ENSG00000102524.11	TNFSF13B	3.59524	5.9656	2.52672	2.47672	0.562993	1.68211	1.88006	2.12372	1.96103	1.83891	1.92856	0.813514	3.95104	1.50747	3.07249	6.01645	5.43424	2.63724	2.19534	1.09451	1.47636	2.3668	0.40238	5.07136	13.0628	11.9375	35.019	1.56598	1.19985	1.07122	0.288846	1.1813	1.46746	1.21811	0.999821	0.860961	1.68677	2.19559	1.55567	1.28661	1.1414	1.33182	3.44117	1.75071	2.96975	14.4806	2.61008	2.34202
ENSG00000125735.10	TNFSF14	1.09068	2.80803	0.265452	1.0571	0.324133	1.55865	1.25693	1.71626	0.93087	1.89224	32.9384	0.69682	3.81376	1.00574	1.60001	23.2143	0.914495	1.95325	1.67539	2.25186	0.478406	0.784187	0.855617	1.58724	19.4277	4.23681	21.6279	0.149532	0.393267	0.327834	0.158452	0.081009	0.0366898	0.0981558	0.041214	0.056144	0.0518479	0.0421447	0.0977856	0.129272	0.0816285	0.082805	0.329822	0.187326	1.18255	4.27066	1.85706	0.719315
ENSG00000181634.7	TNFSF15	0.0914868	0.116488	0.0745195	0.0177951	0.0132965	3.17795	1.3861	0.166703	1.36936	0.120515	0.0608503	0.06864	1.5793	1.05832	0.115709	0.297753	0.583083	0.174252	4.8749	0.0603131	0.167084	4.16443	0.0772787	0.890451	0.0818412	0.320866	0.0585074	0.115688	0.220403	0.23914	0.00824974	0.0310594	0.0286337	0.0481884	0.00554846	0.0100937	0.0188326	0.0254551	0.0407773	0.0337597	0.0422632	0.0315343	0.0538309	0.0398552	1.3883	2.21907	1.39391	0.423028
ENSG00000120337.8	TNFSF18	0.0624611	0.0673712	0.0353907	0.0689135	0.0295344	0.0485403	0.0730818	0.203633	0.309557	0.168732	0.0194878	0.0212129	0.131116	0.0576661	0.0946379	0.109054	0.0431621	0.058984	0.068962	0	0.127931	0.0949121	0.311769	0.121719	0	0.115378	0	0.183591	0.0739526	0.0762454	0.021475	0.17127	0.314059	0.187321	0.149962	0.163404	0.312747	0.44377	0.206655	0.291931	0.201951	0.13472	0.244875	0.212298	0.112306	0.227228	0.0432243	0.0524951
ENSG00000117586.10	TNFSF4	1.59094	1.35533	1.1208	0.947338	0.302436	1.41521	1.07501	4.15645	0.397677	2.64117	0.54933	0.401213	1.14704	0.667112	1.19062	1.04651	1.54332	0.714584	0.457337	1.71821	3.01552	2.25797	5.35095	0.913616	9.79144	2.4415	0.908731	6.49284	0.433544	0.459536	0.192165	0.762037	0.93936	0.952891	3.69579	3.04467	0.960342	1.13681	0.768286	1.05206	1.01509	0.718623	1.22087	0.926372	1.85833	2.33063	1.49041	1.8
ENSG00000106952.7	TNFSF8	1.37332	1.42138	0.626673	0.213124	0.102938	0.505683	0.769871	0.434328	0.305922	0.439437	0.171436	0.131619	3.2239	0.561665	1.65584	1.69969	0.548484	0.898848	0.666788	0.232951	0.185276	0.532818	0.136527	0.685995	0.139813	8.1768	7.8524	0.0274983	0.388463	0.346795	0.069518	0.110619	0.060545	0.264695	0.0367826	0.0288176	0.0477127	0.0560511	0.117538	0.199057	0.131129	0.119031	0.641375	0.254291	1.07985	3.06883	0.811027	0.399006
ENSG00000125657.4	TNFSF9	1.08584	1.06482	0.489942	0.346086	0.166144	0.8959	0.985394	0.903836	10.657	0.76376	0.175503	0.0814012	1.40988	0.290843	2.34317	2.12235	0.769415	1.0422	0.680576	0.502161	0.323017	0.380893	7.845	0.565266	130.099	2.55694	0.913719	2.10261	1.4914	1.88151	0.426451	2.05068	2.54108	1.72674	6.04773	5.38821	3.80818	4.69102	2.00646	3.90665	1.61021	1.59564	3.24654	2.02122	1.576	6.15126	0.571203	1.17295
ENSG00000145777.14	TSLP	1.49785	1.46484	1.36974	1.04434	1.57526	1.0817	0.790223	2.23698	2.94711	1.83826	2.02391	0.0493893	0.745327	0.553773	1.05238	1.31122	0.504536	1.52941	1.08731	0.314346	0.43043	2.9334	5.3416	0.602468	0.160597	0.352508	0.0152081	1.29083	0.608072	0.741882	0.470064	0.0777854	0.0970873	0.195487	0.0949534	0.130253	0.11918	0.0952284	0.112985	0.160734	0.162972	0.129517	0.304097	0.175554	0.435464	1.57707	2.59047	1.70394
ENSG00000084652.15	TXLNA	66.2028	57.5105	55.5328	18.1628	12.3397	61.0227	42.0606	58.4045	46.3369	59.9822	31.8019	19.9972	40.3044	34.1581	38.8928	44.2615	54.0322	40.0147	38.904	64.4609	62.8939	62.8651	73.9279	63.2519	78.6722	49.3677	9.46878	82.6085	45.764	46.6014	16.9385	12.4409	13.5072	16.6159	48.9619	53.1938	18.9644	16.7978	12.6686	18.3287	17.6379	14.8401	21.9066	15.6124	65.3055	50.0748	56.893	66.5103
ENSG00000112715.21	VEGFA	60.8998	51.6617	50.7411	127.229	66.8859	37.6899	49.9076	45.7238	85.2684	43.8601	143.583	45.6289	64.2268	70.7217	108.661	200.876	56.1953	119.805	48.4381	42.3146	34.8442	182.111	8.80042	615.368	74.4515	139.717	14.7345	111.255	61.5079	60.6801	128.949	16.6194	18.4402	17.3282	30.6238	39.3704	19.3602	19.161	18.4051	17.4102	16.8271	13.0897	16.422	16.9677	78.2222	158.588	96.0212	90.2903
ENSG00000189068.9	VSTM1	0.0473207	0.0505673	0	0.0493726	0.0299444	0	0.0745945	0	0	0	0.0969507	0	0.166249	0.037831	0.0656423	0.192481	0.0539568	0.042853	0.0350735	0	8.94347	0.0483148	0.772871	0.0685535	0	4.65077	28.3304	0	0	0	0	0.190875	0.503506	0.0838586	0	0	0.220633	0.352908	0.263578	0.179742	0.108954	0.092559	0.0966639	0.379814	0	1.35395	0	0.0487589
ENSG00000125084.11	WNT1	0.0916368	0.107718	0.0388188	0.0786456	0	0.0448823	0.226038	0.062837	0.118226	0.0585606	0.0384738	0.0326846	0.952655	0.183807	0.0957147	0.166876	0.0400776	0.122279	0.239673	0.0386194	0.62918	0.183186	1.91231	0.210736	0.127246	1.02933	0.359355	0	0.0762505	0.0740287	0	0.24733	0.545868	1.41851	0.0153673	0.0418533	2.17441	1.3306	0.313794	0.232542	4.43883	0.775215	0.075153	0.0507226	0.0938142	0.34985	0.113318	0.117383
ENSG00000105989.8	WNT2	0.444938	0.363582	0.16567	0.408984	0.101817	0.17248	0.0686994	0.482778	0.0327112	0.805128	0.157232	0.0343287	0.0907318	0.0304681	1.31887	0.741378	0.0255341	1.30322	0.122585	0.190335	0.423343	6.52998	2.2767	0.322084	0.184126	2.33948	0	0.0253352	1.50767	1.27867	0.0125927	0.0811925	0.566519	0.0400785	0.333099	0.26022	1.03371	1.2444	0.198422	0.333679	0.170705	0.0348282	0.14662	0.0723181	0.287549	20.503	0.269083	1.19336
ENSG00000114251.14	WNT5A	0.637164	1.23063	0.200432	1.37273	0.4796	3.40248	2.92644	3.95743	20.7404	5.61817	0.843058	2.47879	3.68631	2.12551	0.644003	2.86196	0.919853	3.16164	6.45815	14.0673	2.65042	6.00079	3.02323	5.02231	0.285569	3.32606	0.0154324	128.426	3.1595	3.06503	0.603375	1.27844	1.41485	0.613185	1.01061	1.56971	1.19729	1.59452	1.2102	1.78807	0.56373	0.506917	1.75298	1.36663	1.82159	5.36276	3.19292	6.80506
ENSG00000154764.5	WNT7A	0	0.0108431	0	0	0	0	0.00708567	0	0.263644	0	0.0124434	0.0157444	0.0299	0	0.023785	0.011977	0.00240497	0.0141151	0.0195945	0.0101148	0.0336586	0.0837925	3.08045	0.0192163	0	1.97717	0.201116	0.00893713	0.707475	0.594356	0	3.03291	2.98207	3.03468	0.544552	0.893174	4.14447	4.15993	1.27389	1.33445	2.8829	2.18772	0.864693	1.21394	0.00758719	2.70037	0.0496527	0.0143228
ENSG00000143184.4	XCL1	0.750363	0.490889	0.13071	0.201944	0.130096	0.301432	0.434641	0.360019	0.227863	0.447767	0.555276	0.078675	1.06703	0.400624	0.310474	0.725156	0.0807202	0.405464	0.294962	0.165196	0.245211	0.388623	0.277282	0.591055	1.41516	5.05428	1.23344	0	0.157811	0.174321	0	0.0918238	0.0939481	0.0595184	0.279937	0.184461	0.0633028	0.0742372	0.106735	0.223926	0.108802	0.0459866	0.282752	0.0960477	0.279438	1.41743	0.17617	0.396278
ENSG00000143185.3	XCL2	0.840198	0.597925	0.0871301	0.171084	0.0480108	0.176298	0.592697	0.200719	0.313478	0.203956	1.18085	0.0853111	1.88846	0.534165	0.359943	0.992254	0.129101	0.42584	0.289878	0.193264	0.218424	0.519109	0.0592808	0.62197	0.741264	12.3527	5.14066	0	0.0838227	0.120416	0	0	0	0	0	0	0	0	0.0652436	0.0605315	0	0.0354063	0.286663	0.107848	0.264538	2.53478	0.414943	0.232157
ENSG00000173578.7	XCR1	0.0418541	0.0587706	0.0215322	0.013663	0.00759668	0.0388665	0.189106	0.0499922	0.325787	0.044761	0.0163601	0.0148089	0.618197	0.108233	0.0782749	0.0804826	0.0219536	0.0759176	0.249138	0.0412522	0.0142337	0.0399701	0.199544	0.117285	0.0326283	1.39966	0.170421	0	3.22304	3.39578	0.0302362	0	0	0	0	0	0	0	0	0	0	0	0.00878778	0	0.053653	0.365818	0.252278	0.111984
[truncated: 8 more columns]
