# Supplementary material for: Cytokines mapping for tissue-specific expression, eQTLs and GWAS traits
Source: Sci Rep. 2020 Sep 7;10:14740. doi: 10.1038/s41598-020-71018-6 (PMC7477549; doi:10.1038/s41598-020-71018-6)
Supplement: Supplementary file 5 — Supplementary Table 4. [file 41598_2020_71018_MOESM5_ESM.xlsx]

## Sheet: Sheet1
									Unidirectional effects							Bidirectional effects
Chromosomal region	Target cytokine (1)	Genomic coordinates (1)	Number of eSNPs (1)	Number of GTEx associations (1)	Target cytokine (2)	Genomic coordinates (2)	Number of eSNPs (2)	Number of GTEx associations (2)	Unidirectional intersecting eQTL-tissue associations, #	Tissues with unidirectional eQTL effects, #	Tissues with unidirectional eQTL effects, #	SNPs with unidirectional effects, #	SNPs with unidirectional effects, position	SNPs with unidirectional effects, length, bp	Average r2 for SNPs with unidirectional effects	Bidirectional intersecting eQTL-tissue associations, #	Tissues with bidirectional eQTL effects, #	Tissues with bidirectional eQTL effects	SNPs with bidirectional effects, #	SNPs with bidirectional effects, position	SNPs with bidirectional effects, length, bp	Average r2 for SNPs with bidirectional effects
1p36.11	IL22RA1	1:24,117,419-24,145,637	280	930	IFNLR1	1:24,154,155-24,187,294	238	905	217	7	Esophagus - Gastroesophageal Junction, Esophagus – Mucosa, Esophagus – Muscularis, Heart - Atrial Appendage, Skin - Not Sun Exposed (Suprapubic), Skin - Sun Exposed (Lower leg), Testis	103	24091378-24199304	107926	0.24	0	----	----	----	----	----	----
1q24.2	XCL2	1:168,540,767-168,543,996	134	1096	XCL1	1:168,574,127-168,582,068	239	773	1	1	Whole Blood	1	168544770	1	----	469	10	Adipose – Subcutaneous, Adipose - Visceral (Omentum), Esophagus – Mucosa, Lung, Nerve – Tibial, Small Intestine - Terminal Ileum, Spleen, Stomach, Thyroid, Whole Blood	97	168484217-168585245	101028	0.36
1q25.1	TNFSF18	1:173,041,219-173,050,962	309	586	TNFSF4	1:173,183,728-173,462,207	763	943	59	1	Lung	59	172771665-172923812	152147	0.91	0	----	----	----	----	----	----
1q42.12	LEFTY1	1:225,886,281-225,889,145	323	1654	LEFTY2	1:225,936,597-225,941,491	331	646	8	4	Muscle – Skeletal, Ovary, Pancreas, Testis	8	225836515-225966577	130062	0.46	1	1	Lung	1	225907905	1	----
2q11.2; 2q11.2-q12.1	IL1R2	2:101,991,804-102,028,543	624	1312	IL1R1	2:102,069,637-102,179,873	595	971	0	----	----	----	----	----	----	4	2	Esophagus – Mucosa, Skin - Not Sun Exposed (Suprapubic)	4	101961376-102058500	97124	0.34
2q12.1	IL1R1	2:102,069,637-102,179,873	595	971	IL1RL2	2:102,186,972-102,242,909	623	1779	150	5	Cells - Cultured fibroblasts, Esophagus - Mucosa, Pancreas, Prostate, Thyroid	125	102047167-102454522	407355	0.29	19	1	Skin - Sun Exposed (Lower leg)	19	102116718-102281279	164561	0.85
2q12.1	IL1R1	2:102,069,637-102,179,873	595	971	IL1RL1	2:102,311,501-102,352,366	1008	5074	1	1	Cells - Cultured fibroblasts	1	102047362	0	----	0	----	----	----	----	----	----
2q12.1	IL1R1	2:102,069,637-102,179,873	595	971	IL18R1	2:102,355,795-102,398,776	1251	13107	5	3	Brain - Caudate (basal ganglia), Cells - Cultured fibroblasts, Thyroid	5	102047362-102281422	234060	0.21	0	----	----	----	----	----	----
2q12.1	IL1RL2	2:102,186,972-102,242,909	623	1779	IL1RL1	2:102,311,501-102,352,366	1008	5074	15	2	Brain - Nucleus accumbens (basal ganglia), Thyroid	15	102251178-102553355	302177	0.5	41	1	Brain - Nucleus accumbens (basal ganglia)	41	102339008-102476125	137117	0.96
2q12.1	IL1RL2	2:102,186,972-102,242,909	623	1779	IL18R1	2:102,355,795-102,398,776	1251	13107	57	4	Brain - Nucleus accumbens (basal ganglia), Skin - Not Sun Exposed (Suprapubic), Skin - Sun Exposed (Lower leg), Thyroid	57	102149405-102424707	275302	0.33	62	2	Brain - Nucleus accumbens (basal ganglia), Skin - Not Sun Exposed (Suprapubic)	62	102261648-102476125	214477	0.72
2q12.1	IL1RL1	2:102,311,501-102,352,366	1008	5074	IL18R1	2:102,355,795-102,398,776	1251	13107	3711	15	Brain - Amygdala, Brain - Anterior cingulate cortex (BA24), Brain - Caudate (basal ganglia), Brain - Cerebellar Hemisphere, Brain - Cerebellum, Brain - Cortex, Brain - Frontal Cortex (BA9), Brain - Hippocampus, Brain - Hypothalamus, Brain - Nucleus accumbens (basal ganglia), Brain - Putamen (basal ganglia), Brain - Spinal cord (cervical c-1), Brain - Substantia nigra, Cells - Cultured fibroblasts…	715	101962555-102645594	683039	----	0	----	----	----	----	----	----
2q14.1	IL1A	2:112,773,924-112,784,492	655	1215	IL1B	2:112,829,750-112,836,842	377	479	217	2	Skin - Not Sun Exposed (Suprapubic), Skin - Sun Exposed (Lower leg)	150	112782395-113073900	291505	0.37	35	1	Testis	35	112771606-112812343	40737	0.98
2q14.1	IL1A	2:112,773,924-112,784,492	655	1215	IL37	2:112,908,884-112,918,881	473	774	206	2	Skin - Not Sun Exposed (Suprapubic), Skin - Sun Exposed (Lower leg)	159	112726864-113108948	382084	0.38	0	----	----	----	----	----	----
2q14.1	IL1A	2:112,773,924-112,784,492	655	1215	IL36G	2:112,978,005-112,985,657	82	82	8	1	Skin - Sun Exposed (Lower leg)	8	112732746-112817277	84531	0.59	0	----	----	----	----	----	----
2q14.1	IL1A	2:112,773,924-112,784,492	655	1215	IL36A	2:113,005,458-113,011,070	353	353	6	1	Esophagus - Mucosa	6	112944891-113108948	164057	0.5	0	----	----	----	----	----	----
2q14.1	IL1A	2:112,773,924-112,784,492	655	1215	IL36B	2:113,022,088-113,052,866	713	1450	533	3	Esophagus - Mucosa, Skin - Not Sun Exposed (Suprapubic), Skin - Sun Exposed (Lower leg)	414	112735770-113119446	383676	----	14	1	Skin - Not Sun Exposed (Suprapubic)	14	113049824-113057605	7781	0.83
2q14.1	IL1A	2:112,773,924-112,784,492	655	1215	IL36RN	2:113,058,637-113,064,743	516	559	125	3	Esophagus - Mucosa, Skin - Not Sun Exposed (Suprapubic), Skin - Sun Exposed (Lower leg)	122	112727808-113108948	381140	0.34	0	----	----	----	----	----	----
2q14.1	IL1A	2:112,773,924-112,784,492	655	1215	IL1F10	2:113,067,969-113,075,842	318	392	4	1	Esophagus - Mucosa	4	112819149-113059365	240216	0.41	62	1	Skin - Sun Exposed (Lower leg)	62	112958600-113131216	172616	0.69
2q14.1	IL1A	2:112,773,924-112,784,492	655	1215	IL1RN	2:113,099,364-113,134,015	513	1140	82	2	Skin - Not Sun Exposed (Suprapubic), Skin - Sun Exposed (Lower leg)	81	112835941-113131216	295275	0.55	0	----	----	----	----	----	----
2q14.1	IL1B	2:112,829,750-112,836,842	377	479	IL37	2:112,908,884-112,918,881	473	774	8	1	Skin - Sun Exposed (Lower leg)	8	112865703-113054422	188719	0.42	29	1	Testis	29	112837782-112932374	94592	0.54
2q14.1	IL1B	2:112,829,750-112,836,842	377	479	IL36G	2:112,978,005-112,985,657	82	82	30	2	Skin - Not Sun Exposed (Suprapubic), Skin - Sun Exposed (Lower leg), Testis	12	112811462-112921279	171220	0.46	0	----	----	----	----	----	----
2q14.1	IL1B	2:112,829,750-112,836,842	377	479	IL36A	2:113,005,458-113,011,070	353	353	0	----	----	----	----	----	----	0	----	----	----	----	----	----
2q14.1	IL1B	2:112,829,750-112,836,842	377	479	IL36B	2:113,022,088-113,052,866	713	1450	190	2	Skin - Not Sun Exposed (Suprapubic), Skin - Sun Exposed (Lower leg)	140	112782395-113073900	291505	0.39	0	----	----	----	----	----	----
2q14.1	IL1B	2:112,829,750-112,836,842	377	479	IL36RN	2:113,058,637-113,064,743	516	559	0	----	----	----	----	----	----	0	----	----	----	----	----	----
2q14.1	IL1B	2:112,829,750-112,836,842	377	479	IL1F10	2:113,067,969-113,075,842	318	392	0	----	----	----	----	----	----	0	----	----	----	----	----	----
2q14.1	IL1B	2:112,829,750-112,836,842	377	479	IL1RN	2:113,099,364-113,134,015	513	1140	3	1	Skin - Sun Exposed (Lower leg)	3	112865703-112870724	5021	0.995	44	1	Testis	44	112979836-113128807	148971	0.74
2q14.1	IL37	2:112,908,884-112,918,881	473	774	IL36G	2:112,978,005-112,985,657	82	82	19	1	Skin - Sun Exposed (Lower leg)	19	112961651-112995184	33533	0.83	7	1	Testis	7	112912187-112921279	9092	0.99
2q14.1	IL37	2:112,908,884-112,918,881	473	774	IL36A	2:113,005,458-113,011,070	353	353	0	----	----	----	----	----	----	0	----	----	----	----	----	----
2q14.1	IL37	2:112,908,884-112,918,881	473	774	IL36B	2:113,022,088-113,052,866	713	1450	142	2	Skin - Not Sun Exposed (Suprapubic), Skin - Sun Exposed (Lower leg)	112	112835941-113071001	235060	0.39	7	1	Skin - Sun Exposed (Lower leg)	7	113031440-113052881	21441	0.73
2q14.1	IL37	2:112,908,884-112,918,881	473	774	IL36RN	2:113,058,637-113,064,743	516	559	60	2	Skin - Not Sun Exposed (Suprapubic), Skin - Sun Exposed (Lower leg)	60	112771606-113108948	337342	0.47	0	----	----	----	----	----	----
2q14.1	IL37	2:112,908,884-112,918,881	473	774	IL1F10	2:113,067,969-113,075,842	318	392	0	----	----	----	----	----	----	0	----	----	----	----	----	----
2q14.1	IL37	2:112,908,884-112,918,881	473	774	IL1RN	2:113,099,364-113,134,015	513	1140	23	1	Skin - Sun Exposed (Lower leg)	23	112835315-113108948	273633	0.47	0	----	----	----	----	----	----
2q14.1	IL36G	2:112,978,005-112,985,657	82	82	IL36A	2:113,005,458-113,011,070	353	353	0	----	----	----	----	----	----	0	----	----	----	----	----	----
2q14.1	IL36G	2:112,978,005-112,985,657	82	82	IL36B	2:113,022,088-113,052,866	713	1450	0	----	----	----	----	----	----	0	----	----	----	----	----	----
2q14.1	IL36G	2:112,978,005-112,985,657	82	82	IL36RN	2:113,058,637-113,064,743	516	559	3	1	Skin - Sun Exposed (Lower leg)	3	112732746-112736952	4206	0.98	0	----	----	----	----	----	----
2q14.1	IL36G	2:112,978,005-112,985,657	82	82	IL1F10	2:113,067,969-113,075,842	318	392	0	----	----	----	----	----	----	0	----	----	----	----	----	----
2q14.1	IL36G	2:112,978,005-112,985,657	82	82	IL1RN	2:113,099,364-113,134,015	513	1140	0	----	----	----	----	----	----	0	----	----	----	----	----	----
2q14.1	IL36A	2:113,005,458-113,011,070	353	353	IL36B	2:113,022,088-113,052,866	713	1450	310	1	Esophagus - Mucosa	310	112834786-113143736	308950	----	0	----	----	----	----	----	----
2q14.1	IL36A	2:113,005,458-113,011,070	353	353	IL36RN	2:113,058,637-113,064,743	516	559	297	1	Esophagus - Mucosa	297	112834786-113143736	308950	0.27	0	----	----	----	----	----	----
2q14.1	IL36A	2:113,005,458-113,011,070	353	353	IL1F10	2:113,067,969-113,075,842	318	392	128	1	Esophagus - Mucosa	128	113029779-113081075	51296	0.58	0	----	----	----	----	----	----
2q14.1	IL36A	2:113,005,458-113,011,070	353	353	IL1RN	2:113,099,364-113,134,015	513	1140	0	----	----	----	----	----	----	0	----	----	----	----	----	----
2q14.1	IL36B	2:113,022,088-113,052,866	713	1450	IL36RN	2:113,058,637-113,064,743	516	559	404	3	Esophagus - Mucosa, Skin - Not Sun Exposed (Suprapubic), Skin - Sun Exposed (Lower leg)	370	112825205-113162158	336953	----	3	1	Skin - Sun Exposed (Lower leg)	3	113050254-113055292	5038	0.995
2q14.1	IL36B	2:113,022,088-113,052,866	713	1450	IL1F10	2:113,067,969-113,075,842	318	392	144	2	Esophagus - Mucosa, Skin - Not Sun Exposed (Suprapubic)	144	112819149-113106901	287752	0.47	21	1	Skin - Sun Exposed (Lower leg)	21	112958600-113119446	160846	0.39
2q14.1	IL36B	2:113,022,088-113,052,866	713	1450	IL1RN	2:113,099,364-113,134,015	513	1140	26	1	Skin - Sun Exposed (Lower leg)	26	112835941-113119446	283505	0.59	17	2	Skin - Not Sun Exposed (Suprapubic), Skin - Sun Exposed (Lower leg)	17	113055404-113111656	56252	0.94
2q14.1	IL36RN	2:113,058,637-113,064,743	516	559	IL1F10	2:113,067,969-113,075,842	318	392	135	2	Esophagus - Mucosa, Skin - Sun Exposed (Lower leg)	135	112729303-113081075	351772	0.53	2	1	Skin - Sun Exposed (Lower leg)	2	113075404-113075993	589	0.995
2q14.1	IL36RN	2:113,058,637-113,064,743	516	559	IL1RN	2:113,099,364-113,134,015	513	1140	15	1	Skin - Sun Exposed (Lower leg)	15	112837782-113108948	271166	0.68	0	----	----	----	----	----	----
2q14.1	IL1F10	2:113,067,969-113,075,842	318	392	IL1RN	2:113,099,364-113,134,015	513	1140	0	----	----	----	----	----	----	194	2	Skin - Not Sun Exposed (Suprapubic), Skin - Sun Exposed (Lower leg)	131	113080525-113136761	56236	0.44
2q35	CXCR2	2:218,125,293-218,137,252	281	499	CXCR1	2:218,162,840-218,166,961	260	299	176	1	Whole Blood	176	218029223-218314932	285709	0.61	0	----	----	----	----	----	----
2q35	CXCR2	2:218,125,293-218,137,252	281	499	INHA	2:219,572,309-219,575,710	110	173	0	----	----	----	----	----	----	0	----	----	----	----	----	----
2q35	CXCR1	2:218,162,840-218,166,961	260	299	INHA	2:219,572,309-219,575,710	110	173	0	----	----	----	----	----	----	0	----	----	----	----	----	----
3p25.3	IL17RE	3:9,902,086-9,916,401	274	527	IL17RC	3:9,917,073-9,933,626	785	4029	174	8	Artery – Tibial, Brain - Anterior cingulate cortex (BA24), Brain – Cortex, Brain – Hippocampus, Esophagus – Mucosa, Pituitary, Skin - Not Sun Exposed (Suprapubic), Skin - Sun Exposed (Lower leg)	102	9858454-9927644	69190	0.43	46	2	Artery - Tibial, Cells - Cultured fibroblasts	46	9865713-9920473	54760	0.88
3p22.3	CMTM8	3:32,238,678-32,370,324	294	336	CMTM7	3:32,391,824-32,455,527	484	1498	46	3	Brain - Cerebellar Hemisphere, Cells - Cultured fibroblasts, Pancreas	46	32169942-32422206	252264	0.47	0	----	----	----	----	----	----
3p22.3	CMTM8	3:32,238,678-32,370,324	294	336	CMTM6	3:32,481,311-32,502,851	427	942	1	1	Brain - Cerebellar Hemisphere	1	32401667	1	----	0	----	----	----	----	----	----
3p22.3	CMTM7	3:32,391,824-32,455,527	484	1498	CMTM6	3:32,481,311-32,502,851	427	942	150	6	Brain - Cerebellar Hemisphere, Brain – Cerebellum, Lung, Muscle – Skeletal, Nerve – Tibial, Thyroid	132	32366993-32589980	222987	0.27	0	----	----	----	----	----	----
3p21.31	CCR9	3:45,886,503-45,903,176	330	398	CXCR6	3:45,940,687-45,948,353	1166	2978	0	----	----	----	----	----	----	0	----	----	----	----	----	----
3p21.31	CCR9	3:45,886,503-45,903,176	330	398	XCR1	3:46,016,989-46,086,802	695	1742	10	2	Thyroid, Whole Blood	10	45906772-46040610	133838	0.8	0	----	----	----	----	----	----
3p21.31	CCR9	3:45,886,503-45,903,176	330	398	CCR1	3:46,201,710-46,208,312	1598	3168	57	1	Whole Blood	47	45893526-46128832	235306	0.79	0	----	----	----	----	----	----
3p21.31	CCR9	3:45,886,503-45,903,176	330	398	CCR3	3:46,210,698-46,266,705	1048	1325	0	----	----	----	----	----	----	60	1	Whole Blood	60	45893526-46229963	336437	0.72
3p21.31	CCR9	3:45,886,503-45,903,176	330	398	CCR2	3:46,353,743-46,360,939	694	1177	0	----	----	----	----	----	----	0	----	----	----	----	----	----
3p21.31	CCR9	3:45,886,503-45,903,176	330	398	CCR5	3:46,370,141-46,376,205	488	586	0	----	----	----	----	----	----	0	----	----	----	----	----	----
3p21.31	CCR9	3:45,886,503-45,903,176	330	398	CCRL2	3:46,407,165-46,409,522	279	413	0	----	----	----	----	----	----	0	----	----	----	----	----	----
3p21.31	CXCR6	3:45,940,687-45,948,353	1166	2978	XCR1	3:46,016,989-46,086,802	695	1742	51	1	Whole Blood	51	45877900-46128904	251004	0.81	0	----	----	----	----	----	----
3p21.31	CXCR6	3:45,940,687-45,948,353	1166	2978	CCR1	3:46,201,710-46,208,312	1598	3168	0	----	----	----	----	----	----	1	1	Lung	1	46212488	1	----
3p21.31	CXCR6	3:45,940,687-45,948,353	1166	2978	CCR3	3:46,210,698-46,266,705	1048	1325	324	1	Muscle - Skeletal	324	45799265-46134488	335223	----	0	----	----	----	----	----	----
3p21.31	CXCR6	3:45,940,687-45,948,353	1166	2978	CCR2	3:46,353,743-46,360,939	694	1177	0	----	----	----	----	----	----	0	----	----	----	----	----	----
3p21.31	CXCR6	3:45,940,687-45,948,353	1166	2978	CCR5	3:46,370,141-46,376,205	488	586	5	1	Lung	5	46066793-46072724	5931	1	0	----	----	----	----	----	----
3p21.31	CXCR6	3:45,940,687-45,948,353	1166	2978	CCRL2	3:46,407,165-46,409,522	279	413	60	1	Muscle - Skeletal	60	45889513-46525241	635728	0.86	7	1	Adipose - Subcutaneous	7	45873093-45905526	32433	0.94
3p21.31	XCR1	3:46,016,989-46,086,802	695	1742	CCR1	3:46,201,710-46,208,312	1598	3168	0	----	----	----	----	----	----	152	2	Esophagus - Mucosa, Whole Blood	152	45869454-46304382	434928	0.35
3p21.31	XCR1	3:46,016,989-46,086,802	695	1742	CCR3	3:46,210,698-46,266,705	1048	1325	110	1	Whole Blood	110	45869454-46278971	409517	0.52	0	----	----	----	----	----	----
3p21.31	XCR1	3:46,016,989-46,086,802	695	1742	CCR2	3:46,353,743-46,360,939	694	1177	10	1	Whole Blood	10	46152615-46227339	74724	0.65	1	1	Skin - Not Sun Exposed (Suprapubic)	1	46053311	1	----
3p21.31	XCR1	3:46,016,989-46,086,802	695	1742	CCR5	3:46,370,141-46,376,205	488	586	31	1	Whole Blood	31	46064909-46130362	65453	0.87	17	1	Whole Blood	17	46240900-46304382	63482	0.98
3p21.31	XCR1	3:46,016,989-46,086,802	695	1742	CCRL2	3:46,407,165-46,409,522	279	413	6	1	Whole Blood	6	46146215-46217411	71196	0.95	0	----	----	----	----	----	----
3p21.31	CCR1	3:46,201,710-46,208,312	1598	3168	CCR3	3:46,210,698-46,266,705	1048	1325	0	----	----	----	----	----	----	502	3	Lung, Spleen, Whole Blood	497	45802803-46563601	760798	----
3p21.31	CCR1	3:46,201,710-46,208,312	1598	3168	CCR2	3:46,353,743-46,360,939	694	1177	0	----	----	----	----	----	----	97	1	Whole Blood	97	46152615-46417999	265384	0.45
3p21.31	CCR1	3:46,201,710-46,208,312	1598	3168	CCR5	3:46,370,141-46,376,205	488	586	46	1	Whole Blood	46	46238460-46441370	202910	0.59	7	1	Whole Blood	7	46064909-46344548	279639	0.47
3p21.31	CCR1	3:46,201,710-46,208,312	1598	3168	CCRL2	3:46,407,165-46,409,522	279	413	0	----	----	----	----	----	----	6	1	Whole Blood	6	46146215-46217411	71196	0.95
3p21.31	CCR3	3:46,210,698-46,266,705	1048	1325	CCR2	3:46,353,743-46,360,939	694	1177	141	1	Whole Blood	141	46086456-46368545	282089	0.42	0	----	----	----	----	----	----
3p21.31	CCR3	3:46,210,698-46,266,705	1048	1325	CCR5	3:46,370,141-46,376,205	488	586	39	2	Lung, Whole Blood	38	46053778-46344548	290770	0.56	0	----	----	----	----	----	----
3p21.31	CCR3	3:46,210,698-46,266,705	1048	1325	CCRL2	3:46,407,165-46,409,522	279	413	6	1	Whole Blood	6	46146215-46217411	71196	0.95	0	----	----	----	----	----	----
3p21.31	CCR2	3:46,353,743-46,360,939	694	1177	CCR5	3:46,370,141-46,376,205	488	586	67	2	Skin - Sun Exposed (Lower leg), Whole Blood	67	46235387-46326970	91583	0.79	5	1	Whole Blood	5	46370349-46413243	42894	0.93
3p21.31	CCR2	3:46,353,743-46,360,939	694	1177	CCRL2	3:46,407,165-46,409,522	279	413	5	1	Whole Blood	5	46164194-46217411	53217	0.94	0	----	----	----	----	----	----
3p21.31	CCR5	3:46,370,141-46,376,205	488	586	CCRL2	3:46,407,165-46,409,522	279	413	0	----	----	----	----	----	----	0	----	----	----	----	----	----
4q13.3	CXCL8	4:73,740,568-73,743,715	290	290	CXCL6	4:73,836,677-73,838,759	191	495	0	----	----	----	----	----	----	0	----	----	----	----	----	----
4q13.3	CXCL8	4:73,740,568-73,743,715	290	290	PF4V1	4:73,853,295-73,854,482	464	832	0	----	----	----	----	----	----	0	----	----	----	----	----	----
4q13.3	CXCL8	4:73,740,568-73,743,715	290	290	CXCL1	4:73,869,392-73,871,307	87	94	5	2	Artery - Tibial, Whole Blood	5	73680865-74449901	769036	0.54	0	----	----	----	----	----	----
4q13.3	CXCL8	4:73,740,568-73,743,715	290	290	PF4	4:73,980,810-73,982,123	175	177	0	----	----	----	----	----	----	0	----	----	----	----	----	----
4q13.3	CXCL8	4:73,740,568-73,743,715	290	290	PPBP	4:73,986,438-73,988,189	37	37	0	----	----	----	----	----	----	0	----	----	----	----	----	----
4q13.3	CXCL8	4:73,740,568-73,743,715	290	290	CXCL5	4:73,995,641-73,998,676	206	255	0	----	----	----	----	----	----	0	----	----	----	----	----	----
4q13.3	CXCL8	4:73,740,568-73,743,715	290	290	CXCL3	4:74,036,588-74,038,688	107	109	59	2	Artery - Tibial, Cells - Cultured fibroblasts	59	73277688-74449901	1172213	----	0	----	----	----	----	----	----
4q13.3	CXCL8	4:73,740,568-73,743,715	290	290	CXCL2	4:74,097,039-74,099,194	66	150	1	1	Artery - Tibial	1	74449901	1	----	0	----	----	----	----	----	----
4q13.3	CXCL8	4:73,740,568-73,743,715	290	290	AREG	4:74,445,135-74,455,004	579	805	0	----	----	----	----	----	----	30	1	Cells - Cultured fibroblasts	30	74420114-74500482	80368	----
4q13.3	CXCL6	4:73,836,677-73,838,759	191	495	PF4V1	4:73,853,295-73,854,482	464	832	18	1	Cells - Cultured fibroblasts	18	73833337-73858807	25470	0.5	0	----	----	----	----	----	----
4q13.3	CXCL6	4:73,836,677-73,838,759	191	495	CXCL1	4:73,869,392-73,871,307	87	94	1	1	Whole Blood	1	73894741	1	----	0	----	----	----	----	----	----
4q13.3	CXCL6	4:73,836,677-73,838,759	191	495	PF4	4:73,980,810-73,982,123	175	177	0	----	----	----	----	----	----	0	----	----	----	----	----	----
4q13.3	CXCL6	4:73,836,677-73,838,759	191	495	PPBP	4:73,986,438-73,988,189	37	37	0	----	----	----	----	----	----	0	----	----	----	----	----	----
4q13.3	CXCL6	4:73,836,677-73,838,759	191	495	CXCL5	4:73,995,641-73,998,676	206	255	0	----	----	----	----	----	----	0	----	----	----	----	----	----
4q13.3	CXCL6	4:73,836,677-73,838,759	191	495	CXCL3	4:74,036,588-74,038,688	107	109	0	----	----	----	----	----	----	0	----	----	----	----	----	----
4q13.3	CXCL6	4:73,836,677-73,838,759	191	495	CXCL2	4:74,097,039-74,099,194	66	150	0	----	----	----	----	----	----	0	----	----	----	----	----	----
4q13.3	CXCL6	4:73,836,677-73,838,759	191	495	AREG	4:74,445,135-74,455,004	579	805	0	----	----	----	----	----	----	0	----	----	----	----	----	----
4q13.3	PF4V1	4:73,853,295-73,854,482	464	832	CXCL1	4:73,869,392-73,871,307	87	94	0	----	----	----	----	----	----	3	3	Whole Blood	3	73863889-73869527	5638	0.77
4q13.3	PF4V1	4:73,853,295-73,854,482	464	832	PF4	4:73,980,810-73,982,123	175	177	9	1	Cells - Cultured fibroblasts	9	73872213-73898603	26390	0.89	95	2	Cells - Cultured fibroblasts, Small Intestine - Terminal Ileum	95	73848233-74009996	161763	0.46
4q13.3	PF4V1	4:73,853,295-73,854,482	464	832	PPBP	4:73,986,438-73,988,189	37	37	0	----	----	----	----	----	----	0	----	----	----	----	----	----
4q13.3	PF4V1	4:73,853,295-73,854,482	464	832	CXCL5	4:73,995,641-73,998,676	206	255	113	1	Whole Blood	113	73870463-74009996	139533	0.71	0	----	----	----	----	----	----
4q13.3	PF4V1	4:73,853,295-73,854,482	464	832	CXCL3	4:74,036,588-74,038,688	107	109	0	----	----	----	----	----	----	0	----	----	----	----	----	----
4q13.3	PF4V1	4:73,853,295-73,854,482	464	832	CXCL2	4:74,097,039-74,099,194	66	150	0	----	----	----	----	----	----	0	----	----	----	----	----	----
4q13.3	PF4V1	4:73,853,295-73,854,482	464	832	AREG	4:74,445,135-74,455,004	579	805	0	----	----	----	----	----	----	0	----	----	----	----	----	----
4q13.3	CXCL1	4:73,869,392-73,871,307	87	94	PF4	4:73,980,810-73,982,123	175	177	0	----	----	----	----	----	----	0	----	----	----	----	----	----
4q13.3	CXCL1	4:73,869,392-73,871,307	87	94	PPBP	4:73,986,438-73,988,189	37	37	0	----	----	----	----	----	----	0	----	----	----	----	----	----
4q13.3	CXCL1	4:73,869,392-73,871,307	87	94	CXCL5	4:73,995,641-73,998,676	206	255	0	----	----	----	----	----	----	0	----	----	----	----	----	----
4q13.3	CXCL1	4:73,869,392-73,871,307	87	94	CXCL3	4:74,036,588-74,038,688	107	109	4	2	Artery - Tibial, Heart - Atrial Appendage	4	73954016-74449901	495885	----	0	----	----	----	----	----	----
4q13.3	CXCL1	4:73,869,392-73,871,307	87	94	CXCL2	4:74,097,039-74,099,194	66	150	1	1	Artery - Tibial	1	74449901	1	----	0	----	----	----	----	----	----
4q13.3	CXCL1	4:73,869,392-73,871,307	87	94	AREG	4:74,445,135-74,455,004	579	805	0	----	----	----	----	----	----	0	----	----	----	----	----	----
4q13.3	PF4	4:73,980,810-73,982,123	175	177	PPBP	4:73,986,438-73,988,189	37	37	13	1	Adipose - Subcutaneous	13	74587412-74620315	32903	0.96	0	----	----	----	----	----	----
4q13.3	PF4	4:73,980,810-73,982,123	175	177	CXCL5	4:73,995,641-73,998,676	206	255	0	----	----	----	----	----	----	0	----	----	----	----	----	----
4q13.3	PF4	4:73,980,810-73,982,123	175	177	CXCL3	4:74,036,588-74,038,688	107	109	0	----	----	----	----	----	----	0	----	----	----	----	----	----
4q13.3	PF4	4:73,980,810-73,982,123	175	177	CXCL2	4:74,097,039-74,099,194	66	150	0	----	----	----	----	----	----	0	----	----	----	----	----	----
4q13.3	PF4	4:73,980,810-73,982,123	175	177	AREG	4:74,445,135-74,455,004	579	805	0	----	----	----	----	----	----	0	----	----	----	----	----	----
4q13.3	PPBP	4:73,986,438-73,988,189	37	37	CXCL5	4:73,995,641-73,998,676	206	255	0	----	----	----	----	----	----	0	----	----	----	----	----	----
4q13.3	PPBP	4:73,986,438-73,988,189	37	37	CXCL3	4:74,036,588-74,038,688	107	109	0	----	----	----	----	----	----	0	----	----	----	----	----	----
4q13.3	PPBP	4:73,986,438-73,988,189	37	37	CXCL2	4:74,097,039-74,099,194	66	150	0	----	----	----	----	----	----	0	----	----	----	----	----	----
4q13.3	PPBP	4:73,986,438-73,988,189	37	37	AREG	4:74,445,135-74,455,004	579	805	0	----	----	----	----	----	----	0	----	----	----	----	----	----
4q13.3	CXCL5	4:73,995,641-73,998,676	206	255	CXCL3	4:74,036,588-74,038,688	107	109	0	----	----	----	----	----	----	0	----	----	----	----	----	----
4q13.3	CXCL5	4:73,995,641-73,998,676	206	255	CXCL2	4:74,097,039-74,099,194	66	150	0	----	----	----	----	----	----	0	----	----	----	----	----	----
4q13.3	CXCL5	4:73,995,641-73,998,676	206	255	AREG	4:74,445,135-74,455,004	579	805	0	----	----	----	----	----	----	0	----	----	----	----	----	----
4q13.3	CXCL3	4:74,036,588-74,038,688	107	109	CXCL2	4:74,097,039-74,099,194	66	150	37	2	Artery - Tibial, Nerve - Tibial	35	74048437-74449901	401464	0.81	0	----	----	----	----	----	----
4q13.3	CXCL3	4:74,036,588-74,038,688	107	109	AREG	4:74,445,135-74,455,004	579	805	0	----	----	----	----	----	----	2	1	Cells - Cultured fibroblasts	2	74439327-74439491	164	----
4q13.3	CXCL2	4:74,097,039-74,099,194	66	150	AREG	4:74,445,135-74,455,004	579	805	0	----	----	----	----	----	----	0	----	----	----	----	----	----
4q21.1	CXCL9	4:76,001,274-76,007,508	926	926	CXCL10	4:76,021,117-76,023,496	131	131	13	1	Lung	13	75047602-75154811	107209	0.51	30	1	Testis	30	75938552-76018182	79630	0.97
4q21.1	CXCL9	4:76,001,274-76,007,508	926	926	CXCL11	4:76,033,681-76,036,069	954	1143	2	1	Lung	2	75151469-75151616	147	1	0	----	----	----	----	----	----
4q21.1	CXCL9	4:76,001,274-76,007,508	926	926	CXCL13	4:77,511,752-77,611,833	239	259	0	----	----	----	----	----	----	0	----	----	----	----	----	----
4q21.1	CXCL10	4:76,021,117-76,023,496	131	131	CXCL11	4:76,033,681-76,036,069	954	1143	2	1	Lung	2	75151469-75151616	147	1	0	----	----	----	----	----	----
4q21.1	CXCL10	4:76,021,117-76,023,496	131	131	CXCL13	4:77,511,752-77,611,833	239	259	0	----	----	----	----	----	----	0	----	----	----	----	----	----
4q21.1	CXCL11	4:76,033,681-76,036,069	954	1143	CXCL13	4:77,511,752-77,611,833	239	259	0	----	----	----	----	----	----	0	----	----	----	----	----	----
5q31.1	IL13	5:132,656,521-132,661,109	209	255	IL4	5:132,673,985-132,682,677	199	551	0	----	----	----	----	----	----	0	----	----	----	----	----	----
5q31.1	IL13	5:132,656,521-132,661,109	209	255	GDF9	5:132,861,180-132,866,883	472	4819	0	----	----	----	----	----	----	0	----	----	----	----	----	----
5q31.1	IL13	5:132,656,521-132,661,109	209	255	CXCL14	5:135,570,678-135,578,990	606	851	0	----	----	----	----	----	----	0	----	----	----	----	----	----
5q31.1	IL13	5:132,656,521-132,661,109	209	255	IL9	5:135,892,245-135,895,840	418	418	0	----	----	----	----	----	----	0	----	----	----	----	----	----
5q31.1	IL4	5:132,673,985-132,682,677	199	551	GDF9	5:132,861,180-132,866,883	472	4819	0	----	----	----	----	----	----	0	----	----	----	----	----	----
5q31.1	IL4	5:132,673,985-132,682,677	199	551	CXCL14	5:135,570,678-135,578,990	606	851	0	----	----	----	----	----	----	0	----	----	----	----	----	----
5q31.1	IL4	5:132,673,985-132,682,677	199	551	IL9	5:135,892,245-135,895,840	418	418	0	----	----	----	----	----	----	0	----	----	----	----	----	----
5q31.1	GDF9	5:132,861,180-132,866,883	472	4819	CXCL14	5:135,570,678-135,578,990	606	851	0	----	----	----	----	----	----	0	----	----	----	----	----	----
5q31.1	GDF9	5:132,861,180-132,866,883	472	4819	IL9	5:135,892,245-135,895,840	418	418	0	----	----	----	----	----	----	0	----	----	----	----	----	----
5q31.1	CXCL14	5:135,570,678-135,578,990	606	851	IL9	5:135,892,245-135,895,840	418	418	0	----	----	----	----	----	----	31	1	Nerve – Tibial	31	135634853-135705218	70365	0.79
7q11.23	CCL26	7:75,769,523-75,791,596	427	621	CCL24	7:75,810,824-75,823,371	430	1206	46	4	Cells - Cultured fibroblasts, Esophagus – Mucosa, Nerve – Tibial, Skin - Sun Exposed (Lower leg)	46	75760625-75859720	99095	0.29	0	----	----	----	----	----	----
9p21.3	IFNA5	9:21,304,613-21,305,312	10	10	IFNA6	9:21,350,317-21,350,886	49	49	0	----	----	----	----	----	----	0	----	----	----	----	----	----
9p21.3	IFNA5	9:21,304,613-21,305,312	10	10	IFNA2	9:21,384,254-21,385,397	1	1	0	----	----	----	----	----	----	0	----	----	----	----	----	----
9p21.3	IFNA5	9:21,304,613-21,305,312	10	10	IFNA1	9:21,440,438-21,441,315	11	11	0	----	----	----	----	----	----	0	----	----	----	----	----	----
9p21.3	IFNA5	9:21,304,613-21,305,312	10	10	IFNE	9:21,480,838-21,482,312	151	164	0	----	----	----	----	----	----	0	----	----	----	----	----	----
9p21.3	IFNA6	9:21,350,317-21,350,886	49	49	IFNA2	9:21,384,254-21,385,397	1	1	0	----	----	----	----	----	----	0	----	----	----	----	----	----
9p21.3	IFNA6	9:21,350,317-21,350,886	49	49	IFNA1	9:21,440,438-21,441,315	11	11	0	----	----	----	----	----	----	0	----	----	----	----	----	----
9p21.3	IFNA6	9:21,350,317-21,350,886	49	49	IFNE	9:21,480,838-21,482,312	151	164	0	----	----	----	----	----	----	0	----	----	----	----	----	----
9p21.3	IFNA2	9:21,384,254-21,385,397	1	1	IFNA1	9:21,440,438-21,441,315	11	11	0	----	----	----	----	----	----	0	----	----	----	----	----	----
9p21.3	IFNA2	9:21,384,254-21,385,397	1	1	IFNE	9:21,480,838-21,482,312	151	164	0	----	----	----	----	----	----	0	----	----	----	----	----	----
9p21.3	IFNA1	9:21,440,438-21,441,315	11	11	IFNE	9:21,480,838-21,482,312	151	164	11	1	Brain - Cerebellum	11	21396158-21416059	19901	0.96	0	----	----	----	----	----	----
9p13.3	CNTFR	9:34,551,431-34,590,385	291	305	IL11RA	9:34,652,184-34,661,901	917	5311	0	----	----	----	----	----	----	83	4	Nerve – Tibial, Muscle – Skeletal, Skin - Not Sun Exposed (Suprapubic), Colon – Transverse	83	34427199-34699703	272504	0.61
9p13.3	CNTFR	9:34,551,431-34,590,385	291	305	CCL27	9:34,661,889-34,662,656	204	331	0	----	----	----	----	----	----	0	----	----	----	----	----	----
9p13.3	CNTFR	9:34,551,431-34,590,385	291	305	CCL19	9:34,689,569-34,691,275	5	5	0	----	----	----	----	----	----	0	----	----	----	----	----	----
9p13.3	CNTFR	9:34,551,431-34,590,385	291	305	CCL21	9:34,709,004-34,710,135	7	7	0	----	----	----	----	----	----	0	----	----	----	----	----	----
9p13.3	IL11RA	9:34,652,184-34,661,901	917	5311	CCL27	9:34,661,889-34,662,656	204	331	5	1	Testis	5	34562592-34683300	120708	0.61	7	3	Artery – Tibial, Skin - Sun Exposed (Lower leg), Testis	7	34574912-34655439	80527	0.38
9p13.3	IL11RA	9:34,652,184-34,661,901	917	5311	CCL19	9:34,689,569-34,691,275	5	5	0	----	----	----	----	----	----	0	----	----	----	----	----	----
9p13.3	IL11RA	9:34,652,184-34,661,901	917	5311	CCL21	9:34,709,004-34,710,135	7	7	0	----	----	----	----	----	----	0	----	----	----	----	----	----
9p13.3	CCL27	9:34,661,889-34,662,656	204	331	CCL19	9:34,689,569-34,691,275	5	5	0	----	----	----	----	----	----	0	----	----	----	----	----	----
9p13.3	CCL27	9:34,661,889-34,662,656	204	331	CCL21	9:34,709,004-34,710,135	7	7	0	----	----	----	----	----	----	0	----	----	----	----	----	----
9p13.3	CCL19	9:34,689,569-34,691,275	5	5	CCL21	9:34,709,004-34,710,135	7	7	0	----	----	----	----	----	----	0	----	----	----	----	----	----
14q11.2	CMTM5	14:23,376,431-23,379,771	92	117	IL25	14:23,372,808-23,376,402	50	52	15	1	Heart - Atrial Appendage	15	23373530-23389023	15493	0.43	0	----	----	----	----	----	----
16q21	CKLF	16:66,552,562-66,566,286	198	284	CMTM1	16:66,566,438-66,579,134	242	361	84	3	Cells - Cultured fibroblasts, Cells - EBV-transformed lymphocytes, Skin - Not Sun Exposed (Suprapubic)	84	66490032-66595274	105242	0.84	0	----	----	----	----	----	----
16q21	CKLF	16:66,552,562-66,566,286	198	284	CMTM2	16:66,579,462-66,588,274	110	135	1	1	Testis	1	66604901	1	----	0	----	----	----	----	----	----
16q21	CKLF	16:66,552,562-66,566,286	198	284	CMTM4	16:66,598,177-66,696,742	378	533	0	----	----	----	----	----	----	0	----	----	----	----	----	----
16q21	CMTM1	16:66,566,438-66,579,134	242	361	CMTM2	16:66,579,462-66,588,274	110	135	16	2	Nerve - Tibial, Skin - Sun Exposed (Lower leg)	11	66490671-66601628	110957	0.8	37	1	Testis	37	66570701-66595274	24573	1
16q21	CMTM1	16:66,566,438-66,579,134	242	361	CMTM4	16:66,598,177-66,696,742	378	533	0	----	----	----	----	----	----	0	----	----	----	----	----	----
16q21	CMTM2	16:66,579,462-66,588,274	110	135	CMTM4	16:66,598,177-66,696,742	378	533	0	----	----	----	----	----	----	0	----	----	----	----	----	----
17p13.1	TNFSF12	17:7,549,057-7,557,880	634	1824	TNFSF13	17:7,558,291-7,561,607	383	771	315	4	Adipose - Subcutaneous, Cells - Cultured fibroblasts, Skin - Sun Exposed (Lower leg), Whole Blood	262	7415616-7718210	302594	0.21	34	1	Adipose - Subcutaneous	34	7510306-7648805	138499	0.81
17q12	CCL2	17:34,255,284-34,257,202	192	248	CCL7	17:34,270,220-34,272,241	21	21	1	1	Cells - Cultured fibroblasts	1	34203577	1	----	0	----	----	----	----	----	----
17q12	CCL2	17:34,255,284-34,257,202	192	248	CCL11	17:34,285,741-34,288,333	38	38	0	----	----	----	----	----	----	0	----	----	----	----	----	----
17q12	CCL2	17:34,255,284-34,257,202	192	248	CCL8	17:34,319,434-34,321,401	65	66	11	1	Cells - Cultured fibroblasts	11	34180578-34216750	36172	0.9	0	----	----	----	----	----	----
17q12	CCL2	17:34,255,284-34,257,202	192	248	CCL13	17:34,356,479-34,358,609	115	136	2	1	Cells - Cultured fibroblasts	2	34214241-34216750	2509	0.489	0	----	----	----	----	----	----
17q12	CCL2	17:34,255,284-34,257,202	192	248	CCL1	17:34,360,327-34,363,232	38	38	0	----	----	----	----	----	----	0	----	----	----	----	----	----
17q12	CCL2	17:34,255,284-34,257,202	192	248	CCL5	17:35,871,490-35,880,359	146	184	0	----	----	----	----	----	----	0	----	----	----	----	----	----
17q12	CCL2	17:34,255,284-34,257,202	192	248	CCL16	17:35,976,492-35,983,619	183	538	0	----	----	----	----	----	----	0	----	----	----	----	----	----
17q12	CCL2	17:34,255,284-34,257,202	192	248	CCL14	17:35,983,287-35,986,728	175	1017	0	----	----	----	----	----	----	0	----	----	----	----	----	----
17q12	CCL2	17:34,255,284-34,257,202	192	248	CCL15	17:35,997,581-36,001,552	365	1327	0	----	----	----	----	----	----	0	----	----	----	----	----	----
17q12	CCL2	17:34,255,284-34,257,202	192	248	CCL23	17:36,013,055-36,018,178	107	641	0	----	----	----	----	----	----	0	----	----	----	----	----	----
17q12	CCL2	17:34,255,284-34,257,202	192	248	CCL18	17:36,064,271-36,072,031	28	28	0	----	----	----	----	----	----	0	----	----	----	----	----	----
17q12	CCL2	17:34,255,284-34,257,202	192	248	CCL3	17:36,088,255-36,090,142	189	223	0	----	----	----	----	----	----	0	----	----	----	----	----	----
17q12	CCL2	17:34,255,284-34,257,202	192	248	CCL4	17:36,103,826-36,105,613	158	1411	0	----	----	----	----	----	----	0	----	----	----	----	----	----
17q12	CCL2	17:34,255,284-34,257,202	192	248	CCL4L2	17:36,211,062-36,212,872	266	1975	0	----	----	----	----	----	----	0	----	----	----	----	----	----
17q12	CCL7	17:34,270,220-34,272,241	21	21	CCL11	17:34,285,741-34,288,333	38	38	0	----	----	----	----	----	----	0	----	----	----	----	----	----
17q12	CCL7	17:34,270,220-34,272,241	21	21	CCL8	17:34,319,434-34,321,401	65	66	0	----	----	----	----	----	----	0	----	----	----	----	----	----
17q12	CCL7	17:34,270,220-34,272,241	21	21	CCL13	17:34,356,479-34,358,609	115	136	0	----	----	----	----	----	----	0	----	----	----	----	----	----
17q12	CCL7	17:34,270,220-34,272,241	21	21	CCL1	17:34,360,327-34,363,232	38	38	0	----	----	----	----	----	----	0	----	----	----	----	----	----
17q12	CCL7	17:34,270,220-34,272,241	21	21	CCL5	17:35,871,490-35,880,359	146	184	0	----	----	----	----	----	----	0	----	----	----	----	----	----
17q12	CCL7	17:34,270,220-34,272,241	21	21	CCL16	17:35,976,492-35,983,619	183	538	0	----	----	----	----	----	----	0	----	----	----	----	----	----
17q12	CCL7	17:34,270,220-34,272,241	21	21	CCL14	17:35,983,287-35,986,728	175	1017	0	----	----	----	----	----	----	0	----	----	----	----	----	----
17q12	CCL7	17:34,270,220-34,272,241	21	21	CCL15	17:35,997,581-36,001,552	365	1327	0	----	----	----	----	----	----	0	----	----	----	----	----	----
17q12	CCL7	17:34,270,220-34,272,241	21	21	CCL23	17:36,013,055-36,018,178	107	641	0	----	----	----	----	----	----	0	----	----	----	----	----	----
17q12	CCL7	17:34,270,220-34,272,241	21	21	CCL18	17:36,064,271-36,072,031	28	28	0	----	----	----	----	----	----	0	----	----	----	----	----	----
17q12	CCL7	17:34,270,220-34,272,241	21	21	CCL3	17:36,088,255-36,090,142	189	223	0	----	----	----	----	----	----	0	----	----	----	----	----	----
17q12	CCL7	17:34,270,220-34,272,241	21	21	CCL4	17:36,103,826-36,105,613	158	1411	0	----	----	----	----	----	----	0	----	----	----	----	----	----
17q12	CCL7	17:34,270,220-34,272,241	21	21	CCL4L2	17:36,211,062-36,212,872	266	1975	0	----	----	----	----	----	----	0	----	----	----	----	----	----
17q12	CCL11	17:34,285,741-34,288,333	38	38	CCL8	17:34,319,434-34,321,401	65	66	0	----	----	----	----	----	----	0	----	----	----	----	----	----
17q12	CCL11	17:34,285,741-34,288,333	38	38	CCL13	17:34,356,479-34,358,609	115	136	9	1	Heart - Left Ventricle	9	34198119-34260828	62709	0.54	0	----	----	----	----	----	----
17q12	CCL11	17:34,285,741-34,288,333	38	38	CCL1	17:34,360,327-34,363,232	38	38	0	----	----	----	----	----	----	0	----	----	----	----	----	----
17q12	CCL11	17:34,285,741-34,288,333	38	38	CCL5	17:35,871,490-35,880,359	146	184	0	----	----	----	----	----	----	0	----	----	----	----	----	----
17q12	CCL11	17:34,285,741-34,288,333	38	38	CCL16	17:35,976,492-35,983,619	183	538	0	----	----	----	----	----	----	0	----	----	----	----	----	----
17q12	CCL11	17:34,285,741-34,288,333	38	38	CCL14	17:35,983,287-35,986,728	175	1017	0	----	----	----	----	----	----	0	----	----	----	----	----	----
17q12	CCL11	17:34,285,741-34,288,333	38	38	CCL15	17:35,997,581-36,001,552	365	1327	0	----	----	----	----	----	----	0	----	----	----	----	----	----
17q12	CCL11	17:34,285,741-34,288,333	38	38	CCL23	17:36,013,055-36,018,178	107	641	0	----	----	----	----	----	----	0	----	----	----	----	----	----
17q12	CCL11	17:34,285,741-34,288,333	38	38	CCL18	17:36,064,271-36,072,031	28	28	0	----	----	----	----	----	----	0	----	----	----	----	----	----
17q12	CCL11	17:34,285,741-34,288,333	38	38	CCL3	17:36,088,255-36,090,142	189	223	0	----	----	----	----	----	----	0	----	----	----	----	----	----
17q12	CCL11	17:34,285,741-34,288,333	38	38	CCL4	17:36,103,826-36,105,613	158	1411	0	----	----	----	----	----	----	0	----	----	----	----	----	----
17q12	CCL11	17:34,285,741-34,288,333	38	38	CCL4L2	17:36,211,062-36,212,872	266	1975	0	----	----	----	----	----	----	0	----	----	----	----	----	----
17q12	CCL8	17:34,319,434-34,321,401	65	66	CCL13	17:34,356,479-34,358,609	115	136	1	1	Cells - Cultured fibroblasts	1	34216750	1	----	0	----	----	----	----	----	----
17q12	CCL8	17:34,319,434-34,321,401	65	66	CCL1	17:34,360,327-34,363,232	38	38	0	----	----	----	----	----	----	0	----	----	----	----	----	----
17q12	CCL8	17:34,319,434-34,321,401	65	66	CCL5	17:35,871,490-35,880,359	146	184	0	----	----	----	----	----	----	0	----	----	----	----	----	----
17q12	CCL8	17:34,319,434-34,321,401	65	66	CCL16	17:35,976,492-35,983,619	183	538	0	----	----	----	----	----	----	0	----	----	----	----	----	----
17q12	CCL8	17:34,319,434-34,321,401	65	66	CCL14	17:35,983,287-35,986,728	175	1017	0	----	----	----	----	----	----	0	----	----	----	----	----	----
17q12	CCL8	17:34,319,434-34,321,401	65	66	CCL15	17:35,997,581-36,001,552	365	1327	0	----	----	----	----	----	----	0	----	----	----	----	----	----
17q12	CCL8	17:34,319,434-34,321,401	65	66	CCL23	17:36,013,055-36,018,178	107	641	0	----	----	----	----	----	----	0	----	----	----	----	----	----
17q12	CCL8	17:34,319,434-34,321,401	65	66	CCL18	17:36,064,271-36,072,031	28	28	0	----	----	----	----	----	----	0	----	----	----	----	----	----
17q12	CCL8	17:34,319,434-34,321,401	65	66	CCL3	17:36,088,255-36,090,142	189	223	0	----	----	----	----	----	----	0	----	----	----	----	----	----
17q12	CCL8	17:34,319,434-34,321,401	65	66	CCL4	17:36,103,826-36,105,613	158	1411	0	----	----	----	----	----	----	0	----	----	----	----	----	----
17q12	CCL8	17:34,319,434-34,321,401	65	66	CCL4L2	17:36,211,062-36,212,872	266	1975	0	----	----	----	----	----	----	0	----	----	----	----	----	----
17q12	CCL13	17:34,356,479-34,358,609	115	136	CCL1	17:34,360,327-34,363,232	38	38	0	----	----	----	----	----	----	0	----	----	----	----	----	----
17q12	CCL13	17:34,356,479-34,358,609	115	136	CCL5	17:35,871,490-35,880,359	146	184	0	----	----	----	----	----	----	0	----	----	----	----	----	----
17q12	CCL13	17:34,356,479-34,358,609	115	136	CCL16	17:35,976,492-35,983,619	183	538	0	----	----	----	----	----	----	0	----	----	----	----	----	----
17q12	CCL13	17:34,356,479-34,358,609	115	136	CCL14	17:35,983,287-35,986,728	175	1017	0	----	----	----	----	----	----	0	----	----	----	----	----	----
17q12	CCL13	17:34,356,479-34,358,609	115	136	CCL15	17:35,997,581-36,001,552	365	1327	0	----	----	----	----	----	----	0	----	----	----	----	----	----
17q12	CCL13	17:34,356,479-34,358,609	115	136	CCL23	17:36,013,055-36,018,178	107	641	0	----	----	----	----	----	----	0	----	----	----	----	----	----
17q12	CCL13	17:34,356,479-34,358,609	115	136	CCL18	17:36,064,271-36,072,031	28	28	0	----	----	----	----	----	----	0	----	----	----	----	----	----
17q12	CCL13	17:34,356,479-34,358,609	115	136	CCL3	17:36,088,255-36,090,142	189	223	0	----	----	----	----	----	----	0	----	----	----	----	----	----
17q12	CCL13	17:34,356,479-34,358,609	115	136	CCL4	17:36,103,826-36,105,613	158	1411	0	----	----	----	----	----	----	0	----	----	----	----	----	----
17q12	CCL13	17:34,356,479-34,358,609	115	136	CCL4L2	17:36,211,062-36,212,872	266	1975	0	----	----	----	----	----	----	0	----	----	----	----	----	----
17q12	CCL1	17:34,360,327-34,363,232	38	38	CCL5	17:35,871,490-35,880,359	146	184	0	----	----	----	----	----	----	0	----	----	----	----	----	----
17q12	CCL1	17:34,360,327-34,363,232	38	38	CCL16	17:35,976,492-35,983,619	183	538	0	----	----	----	----	----	----	0	----	----	----	----	----	----
17q12	CCL1	17:34,360,327-34,363,232	38	38	CCL14	17:35,983,287-35,986,728	175	1017	0	----	----	----	----	----	----	0	----	----	----	----	----	----
17q12	CCL1	17:34,360,327-34,363,232	38	38	CCL15	17:35,997,581-36,001,552	365	1327	0	----	----	----	----	----	----	0	----	----	----	----	----	----
17q12	CCL1	17:34,360,327-34,363,232	38	38	CCL23	17:36,013,055-36,018,178	107	641	0	----	----	----	----	----	----	0	----	----	----	----	----	----
17q12	CCL1	17:34,360,327-34,363,232	38	38	CCL18	17:36,064,271-36,072,031	28	28	0	----	----	----	----	----	----	0	----	----	----	----	----	----
17q12	CCL1	17:34,360,327-34,363,232	38	38	CCL3	17:36,088,255-36,090,142	189	223	0	----	----	----	----	----	----	0	----	----	----	----	----	----
17q12	CCL1	17:34,360,327-34,363,232	38	38	CCL4	17:36,103,826-36,105,613	158	1411	0	----	----	----	----	----	----	0	----	----	----	----	----	----
17q12	CCL1	17:34,360,327-34,363,232	38	38	CCL4L2	17:36,211,062-36,212,872	266	1975	0	----	----	----	----	----	----	0	----	----	----	----	----	----
17q12	CCL5	17:35,871,490-35,880,359	146	184	CCL16	17:35,976,492-35,983,619	183	538	0	----	----	----	----	----	----	0	----	----	----	----	----	----
17q12	CCL5	17:35,871,490-35,880,359	146	184	CCL14	17:35,983,287-35,986,728	175	1017	0	----	----	----	----	----	----	0	----	----	----	----	----	----
17q12	CCL5	17:35,871,490-35,880,359	146	184	CCL15	17:35,997,581-36,001,552	365	1327	0	----	----	----	----	----	----	0	----	----	----	----	----	----
17q12	CCL5	17:35,871,490-35,880,359	146	184	CCL23	17:36,013,055-36,018,178	107	641	0	----	----	----	----	----	----	0	----	----	----	----	----	----
17q12	CCL5	17:35,871,490-35,880,359	146	184	CCL18	17:36,064,271-36,072,031	28	28	0	----	----	----	----	----	----	0	----	----	----	----	----	----
17q12	CCL5	17:35,871,490-35,880,359	146	184	CCL3	17:36,088,255-36,090,142	189	223	0	----	----	----	----	----	----	0	----	----	----	----	----	----
17q12	CCL5	17:35,871,490-35,880,359	146	184	CCL4	17:36,103,826-36,105,613	158	1411	0	----	----	----	----	----	----	0	----	----	----	----	----	----
17q12	CCL5	17:35,871,490-35,880,359	146	184	CCL4L2	17:36,211,062-36,212,872	266	1975	0	----	----	----	----	----	----	0	----	----	----	----	----	----
17q12	CCL16	17:35,976,492-35,983,619	183	538	CCL14	17:35,983,287-35,986,728	175	1017	345	13	Adipose – Subcutaneous, Adipose - Visceral (Omentum), Artery – Tibial, Breast - Mammary Tissue - Mammary Tissue, Esophagus - Gastroesophageal Junction, Esophagus – Mucosa, Esophagus – Muscularis, Lung, Nerve – Tibial, Skin - Not Sun Exposed (Suprapubic), Skin - Sun Exposed (Lower leg), Spleen, Thyroid	102	35016300-36059368	1043068	0.31	0	----	----	----	----	----	----
17q12	CCL16	17:35,976,492-35,983,619	183	538	CCL15	17:35,997,581-36,001,552	365	1327	0	----	----	----	----	----	----	124	9	Adipose - Subcutaneous, Breast - Mammary Tissue, Esophagus - Gastroesophageal Junction, Esophagus - Mucosa, Esophagus - Muscularis, Nerve – Tibial, Skin - Not Sun Exposed (Suprapubic), Skin - Sun Exposed (Lower leg), Thyroid	44	35982733-36024968	42235	0.61
17q12	CCL16	17:35,976,492-35,983,619	183	538	CCL23	17:36,013,055-36,018,178	107	641	0	----	----	----	----	----	----	230	11	Adipose - Subcutaneous, Adipose - Visceral (Omentum), Artery - Tibial, Breast - Mammary Tissue, Esophagus - Gastroesophageal Junction, Esophagus - Mucosa, Esophagus - Muscularis, Nerve – Tibial, Skin - Not Sun Exposed (Suprapubic), Skin - Sun Exposed (Lower leg), Thyroid	53	35982733-36059368	76635	0.54
17q12	CCL16	17:35,976,492-35,983,619	183	538	CCL18	17:36,064,271-36,072,031	28	28	0	----	----	----	----	----	----	3	1	Thyroid	3	35983666-35986879	3213	0.99
17q12	CCL16	17:35,976,492-35,983,619	183	538	CCL3	17:36,088,255-36,090,142	189	223	0	----	----	----	----	----	----	0	----	----	----	----	----	----
17q12	CCL16	17:35,976,492-35,983,619	183	538	CCL4	17:36,103,826-36,105,613	158	1411	0	----	----	----	----	----	----	0	----	----	----	----	----	----
17q12	CCL16	17:35,976,492-35,983,619	183	538	CCL4L2	17:36,211,062-36,212,872	266	1975	0	----	----	----	----	----	----	0	----	----	----	----	----	----
17q12	CCL14	17:35,983,287-35,986,728	175	1017	CCL15	17:35,997,581-36,001,552	365	1327	3	3	Spleen	3	35986638-35990201	3563	1	365	14	Adipose - Subcutaneous, Adipose - Visceral (Omentum), Breast - Mammary Tissue, Colon - Sigmoid, Esophagus - Gastroesophageal Junction, Esophagus - Mucosa, Esophagus - Muscularis, Lung, Minor Salivary Gland, Nerve - Tibial, Skin - Not Sun Exposed (Suprapubic), Skin - Sun Exposed (Lower leg), Stomach, Thyroid	63	35934014-36063877	129863	0.44
17q12	CCL14	17:35,983,287-35,986,728	175	1017	CCL23	17:36,013,055-36,018,178	107	641	0	----	----	----	----	----	----	510	19	Adipose - Subcutaneous, Adipose - Visceral (Omentum), Artery - Aorta, Artery - Tibial, Breast - Mammary Tissue, Colon - Sigmoid, Colon - Transverse, Esophagus - Gastroesophageal Junction, Esophagus - Mucosa, Esophagus - Muscularis, Minor Salivary Gland, Muscle - Skeletal, Nerve – Tibial, Pancreas, Stomach, Prostate, Thyroid, Skin - Not Sun Exposed (Suprapubic), Skin - Sun Exposed (Lower leg)	65	35934014-36114620	180606	0.44
17q12	CCL14	17:35,983,287-35,986,728	175	1017	CCL18	17:36,064,271-36,072,031	28	28	0	----	----	----	----	----	----	6	1	Thyroid	6	35983666-36018226	34560	0.95
17q12	CCL14	17:35,983,287-35,986,728	175	1017	CCL3	17:36,088,255-36,090,142	189	223	0	----	----	----	----	----	----	0	----	----	----	----	----	----
17q12	CCL14	17:35,983,287-35,986,728	175	1017	CCL4	17:36,103,826-36,105,613	158	1411	2	2	Adipose - Subcutaneous, Muscle - Skeletal	2	36102441-36115148	12707	0.126	0	----	----	----	----	----	----
17q12	CCL14	17:35,983,287-35,986,728	175	1017	CCL4L2	17:36,211,062-36,212,872	266	1975	0	----	----	----	----	----	----	1	1	Thyroid	1	36180758	1	----
17q12	CCL15	17:35,997,581-36,001,552	365	1327	CCL23	17:36,013,055-36,018,178	107	641	306	14	Adipose – Subcutaneous, Adipose - Visceral (Omentum), Artery – Coronary, Breast - Mammary Tissue – Mammary Tissue, Colon – Sigmoid, Esophagus - Gastroesophageal Junction, Esophagus – Mucosa, Esophagus – Muscularis, Minor Salivary Gland, Nerve – Tibial, Skin - Not Sun Exposed (Suprapubic), Skin - Sun Exposed (Lower leg), Stomach, Thyroid	62	35934014-36063877	129863	0.45	1	1	Esophagus - Mucosa	1	36001503	1	----
17q12	CCL15	17:35,997,581-36,001,552	365	1327	CCL18	17:36,064,271-36,072,031	28	28	6	1	Thyroid	6	35983666-36018226	34560	0.95	0	----	----	----	----	----	----
17q12	CCL15	17:35,997,581-36,001,552	365	1327	CCL3	17:36,088,255-36,090,142	189	223	0	----	----	----	----	----	----	0	----	----	----	----	----	----
17q12	CCL15	17:35,997,581-36,001,552	365	1327	CCL4	17:36,103,826-36,105,613	158	1411	0	----	----	----	----	----	----	0	----	----	----	----	----	----
17q12	CCL15	17:35,997,581-36,001,552	365	1327	CCL4L2	17:36,211,062-36,212,872	266	1975	0	----	----	----	----	----	----	0	----	----	----	----	----	----
17q12	CCL23	17:36,013,055-36,018,178	107	641	CCL18	17:36,064,271-36,072,031	28	28	6	1	Thyroid	6	35983666-36018226	34560	0.95	0	----	----	----	----	----	----
17q12	CCL23	17:36,013,055-36,018,178	107	641	CCL3	17:36,088,255-36,090,142	189	223	0	----	----	----	----	----	----	0	----	----	----	----	----	----
17q12	CCL23	17:36,013,055-36,018,178	107	641	CCL4	17:36,103,826-36,105,613	158	1411	0	----	----	----	----	----	----	0	----	----	----	----	----	----
17q12	CCL23	17:36,013,055-36,018,178	107	641	CCL4L2	17:36,211,062-36,212,872	266	1975	0	----	----	----	----	----	----	0	----	----	----	----	----	----
17q12	CCL18	17:36,064,271-36,072,031	28	28	CCL3	17:36,088,255-36,090,142	189	223	0	----	----	----	----	----	----	0	----	----	----	----	----	----
17q12	CCL18	17:36,064,271-36,072,031	28	28	CCL4	17:36,103,826-36,105,613	158	1411	0	----	----	----	----	----	----	0	----	----	----	----	----	----
17q12	CCL18	17:36,064,271-36,072,031	28	28	CCL4L2	17:36,211,062-36,212,872	266	1975	0	----	----	----	----	----	----	0	----	----	----	----	----	----
17q12	CCL3	17:36,088,255-36,090,142	189	223	CCL4	17:36,103,826-36,105,613	158	1411	119	3	Artery - Aorta, Lung, Minor Salivary Gland	100	36076917-36116407	39490	0.76	0	----	----	----	----	----	----
17q12	CCL3	17:36,088,255-36,090,142	189	223	CCL4L2	17:36,211,062-36,212,872	266	1975	4	2	Brain - Cortex, Whole Blood	4	36179992-36188432	8440	----	0	----	----	----	----	----	----
17q12	CCL4	17:36,103,826-36,105,613	158	1411	CCL4L2	17:36,211,062-36,212,872	266	1975	0	----	----	----	----	----	----	0	----	----	----	----	----	----
21q22.11	IFNAR2	21:33,229,894-33,265,663	506	1990	IL10RB	21:33,266,366-33,297,220	453	3146	524	11	Adipose – Subcutaneous, Adipose - Visceral (Omentum), Artery – Aorta, Artery – Tibial, Breast - Mammary Tissue, Cells - Cultured fibroblasts, Esophagus – Muscularis, Heart - Atrial Appendage, Muscle – Skeletal, Nerve – Tibial, Testis	195	33216930-33342198	125268	0.23	129	11	Adipose – Subcutaneous, Adipose - Visceral (Omentum), Artery – Aorta, Artery – Tibial, Breast - Mammary Tissue, Cells - Cultured fibroblasts, Heart - Left Ventricle, Lung, Skin - Not Sun Exposed (Suprapubic), Skin - Sun Exposed (Lower leg), Thyroid	66	33216930-33277636	60706	0.6
21q22.11	IFNAR2	21:33,229,894-33,265,663	506	1990	IFNAR1	21:33,324,442-33,360,360	421	2181	8	2	Artery - Tibial, Cells - Cultured fibroblasts	8	33270929-33342198	71269	0.41	142	10	Adipose – Subcutaneous, Adipose - Visceral (Omentum), Artery – Tibial, Breast - Mammary Tissue, Lung, Nerve – Tibial, Skin - Not Sun Exposed (Suprapubic), Skin - Sun Exposed (Lower leg), Thyroid, Whole Blood	84	33278948-33344483	65535	0.41
21q22.11	IFNAR2	21:33,229,894-33,265,663	506	1990	IFNGR2	21:33,402,895-33,437,520	420	950	0	----	----	----	----	----	----	0	----	----	----	----	----	----
21q22.11	IL10RB	21:33,266,366-33,297,220	453	3146	IFNAR1	21:33,324,442-33,360,360	421	2181	66	6	Adipose – Subcutaneous, Artery – Aorta, Artery – Tibial, Cells - Cultured fibroblasts, Pancreas, Skin - Not Sun Exposed (Suprapubic)	58	33270929-33351355	80426	0.42	110	7	Adipose – Subcutaneous, Artery – Aorta, Artery – Coronary, Artery – Tibial, Breast - Mammary Tissue, Cells - Cultured fibroblasts, Esophagus – Muscularis	77	33287378-33366917	79539	0.47
21q22.11	IL10RB	21:33,266,366-33,297,220	453	3146	IFNGR2	21:33,402,895-33,437,520	420	950	0	----	----	----	----	----	----	0	----	----	----	----	----	----
21q22.11	IFNAR1	21:33,324,442-33,360,360	421	2181	IFNGR2	21:33,402,895-33,437,520	420	950	18	4	Brain - Cerebellar Hemisphere, Pancreas, Skin - Sun Exposed (Lower leg), Thyroid	11	33378032-33416379	38347	0.57	0	----	----	----	----	----	----
