# Supplementary material for: Cytokines mapping for tissue-specific expression, eQTLs and GWAS traits
Source: Sci Rep. 2020 Sep 7;10:14740. doi: 10.1038/s41598-020-71018-6 (PMC7477549; doi:10.1038/s41598-020-71018-6)
Supplement: Supplementary file 6 — Supplementary Table 5. [file 41598_2020_71018_MOESM6_ESM.xlsx]

## Sheet: Sheet1
PubMed ID	Initial sample size	Replication sample size	Region	Chr ID	Chr. pos.	Mapped gene	Strongest SNP-risk allele	SNPs	Context	Risk allele frequency	P-value	P-value (text)	OR or beta	95% CI (text)	Mapped trait	EFO classification - Disease type	EFO classification - Disease by anatomical system (for non-oncological diseases)	EFO classification - Measurements	GTEx associations (#)
29304378	10,062 European and unknown ancestry individuals	NA	4q22.1	4	87931491	HSP90AB3P - SPP1	rs10005067-T	rs10005067	intergenic_variant	0.5212	2e-09	----	0.0883	unit increase	bone density	0	0	bone measurement	8
29875488	3,301 European ancestry individuals	NA	4q21.1	4	76003780	AC112719.2, CXCL9	rs10031452-C	rs10031452	intron_variant	0.529	2e-21	(C-X-C motif chemokine 11, CXCL11.3038.9.2)	0.23	[0.19-0.27] unit decrease	blood protein measurement	0	0	protein measurement	87
30048462	394,929 European ancestry individuals	NA	5p13.1	5	42215710	AC108099.1 - GHR	rs10035253-?	rs10035253	intergenic_variant	NR	3e-21	----	0.0202138	[0.016-0.025] unit increase	heel bone mineral density	0	0	bone measurement	8
28240269	997 European ancestry individuals	338 Arab, South Asian and Filipino ancestry individuals	17q12	17	36013244	CCL23, CCL23	rs1003645-C	rs1003645	missense_variant	0.217085	2e-19	(Ck-beta-8-1)	0.4715	[0.37-0.57] unit decrease	Ck-beta-8-1 measurement	0	0	protein measurement	29
30134952	764 Hispanic, European, Asian, South Asian or African American individuals	NA	17q12	17	36013244	CCL23, CCL23	rs1003645-C	rs1003645	missense_variant	0.28	3e-100	(CCL23)	0.63	[0.59-0.67] unit decrease	CCL23 measurement, fetal genotype effect measurement, protein measurement	0	0	genotype effect measurement, protein measurement	29
26634245	10,094 European ancestry current and former smoker individuals, 3,260 African American current and former smoker individuals, 178 current and former smoker individuals	NA	1q41	1	218464949	TGFB2 - C1orf143	rs10047116-A	rs10047116	intergenic_variant	0.532	3e-07	----	0.01	unit increase	response to bronchodilator, FEV/FEC ratio	0	0	response to drug, pulmonary function measurement	2
30696823	449,734 European ancestry individuals	248,098 European ancestry individuals	5p13.2	5	35220302	PRLR	rs10058356-C	rs10058356	intron_variant	0.3042	2e-09	----	1.0209157	----	chronotype measurement	0	0	measurement	3
30595370	approximately 370,000 European ancestry individuals	NA	5p13.2	5	35841347	AC137810.1 - IL7R	rs10075764-?	rs10075764	regulatory_region_variant	NR	7e-09	----	----	----	FEV/FEC ratio	0	0	pulmonary function measurement	1
28054174	83 Asian ancestry cases, 1,445 Asian ancestry case-parent trios, 161 Asian ancestry controls, 208 European ancestry cases, 1,284 European ancestry case-parent trios, 835 European ancestry controls, 610 Latino or African cases, 663 Latino or African case-parent trios, 704 Latino or African controls, 35 case-parent trios.	NA	8p12	8	32523319	NRG1	rs10088648-?	rs10088648	intron_variant	NR	1e-07	----	1.2195122	[1.1-1.35] (GENEVA cohort)	Oral cleft	0	abnormality of head or neck	0	3
25325441	235 Korean ancestry cases, 235 Korean ancestry controls	NA	8p12	8	32488779	NRG1	rs10097555-A	rs10097555	intron_variant	----	5e-06	(additive model)	2.5	[1.67-3.7]	obstructive sleep apnea	psychiatric disorder, syndromic disease	nervous system disease, respiratory system disease, psychiatric disorder, syndromic disease	0	2
31152163	567,460 European ancestry individuals, 165,726 East Asian ancestry individuals, 13,842 African American individuals, 13,359 South Asian ancestry individuals, 4,961 Hispanic individuals	216,518 European ancestry individuals, 64,204 non-Hispanic black individuals	8p12	8	32578102	NRG1	rs10102889-C	rs10102889	intron_variant	0.509	1e-09	----	0.0036	[0.0024-0.0048] unit decrease	glomerular filtration rate	0	0	renal system measurement	2
26545240	154 African American cases, 948 African American controls, 163 Hispanic cases, 305 Hispanic controls	NA	8p21.3	8	21629619	AC021355.1 - GFRA2	rs10110287-T	rs10110287	intergenic_variant	0.08	7e-07	(Hispanic)	3.69	[2.20-6.18]	pelvic organ prolapse	0	disease of genitourinary system	0	0
28604730	2,664 European ancestry cases, 21,444 European ancestry controls	NA	9p24.1	9	6227418	IL33	rs10118776-G	rs10118776	intron_variant	0.0628141	4e-07	----	1.339	[1.196193182-1.498852438]	small cell lung carcinoma	neoplasm	0	0	10
30048462	394,929 European ancestry individuals	NA	14q22.2	14	53952392	BMP4	rs10130587-?	rs10130587	intron_variant	NR	7e-194	----	0.0634308	[0.059-0.068] unit decrease	heel bone mineral density	0	0	bone measurement	2
28869591	76,067 European ancestry women, 66,420 European ancestry men	NA	14q22.2	14	53952392	BMP4	rs10130587-G	rs10130587	intron_variant	0.593163	5e-39	(women)	0.0633921	[0.054-0.073] unit decrease	heel bone mineral density	0	0	bone measurement	2
28869591	76,067 European ancestry women, 66,420 European ancestry men	NA	14q22.2	14	53952392	BMP4	rs10130587-G	rs10130587	intron_variant	0.595716	4e-28	(men)	0.0605856	[0.05-0.071] unit decrease	heel bone mineral density	0	0	bone measurement	2
28869591	76,067 European ancestry women, 66,420 European ancestry men	NA	14q22.2	14	53952392	BMP4	rs10130587-G	rs10130587	intron_variant	0.594353	3e-72	----	0.0629033	[0.056-0.07] unit decrease	heel bone mineral density	0	0	bone measurement	2
21980299	9,934 European ancestry cases, 16,956 European ancestry controls	1,120 European ancestry affected trios	14q11.2	14	23370824	EFS - IL25	rs10137082-?	rs10137082	intergenic_variant	NR	6e-06	----	1.1	[NR]	type I diabetes mellitus	0	digestive system disease, endocrine system disease, immune system disease (autoimmune)	0	4
21502085	755 European ancestry seroconverter cases	NA	3p21.31	3	46410189	CCRL2	rs1015164-?	rs1015164	intron_variant	0.31	9e-06	----	1.46	[NR]	AIDS	infectious disease	disease of genitourinary system, immune system disease	0	10
26553974	6,315 European ancestry cases	NA	3p21.31	3	46410189	CCRL2	rs1015164-?	rs1015164	intron_variant	NR	2e-19	----	----	----	HIV-1 infection, HIV viral set point measurement	infectious disease	disease of genitourinary system	infectious disease biomarker	10
26634245	10,094 European ancestry current and former smoker individuals, 3,260 African American current and former smoker individuals, 178 current and former smoker individuals	NA	1q41	1	218496799	TGFB2 - C1orf143	rs1015275-C	rs1015275	intergenic_variant	0.165	2e-06	----	0.012	unit increase	response to bronchodilator, FEV/FEC ratio	0	0	response to drug, pulmonary function measurement	0
29855537	3,573 Japanese ancestry female cases, 2,161 Japanese ancestry female controls	3,580 Japanese ancestry female cases, 2,034 Japanese ancestry female controls	2q14.1	2	112805784	IL1A - IL1B	rs10167914-G	rs10167914	regulatory_region_variant	0.738617	3e-12	----	0.227883	[0.16-0.29] unit decrease	quality of life during menstruation measurement, dysmenorrheic pain measurement	0	0	measurement	10
28537267	14,926 European ancestry cases, 189,715 European ancestry controls, 2,119 Japanese ancestry cases, 2,143 Japanese ancestry controls	NA	2q14.1	2	112805784	IL1A - IL1B	rs10167914-G	rs10167914	regulatory_region_variant	0.3	1e-09	----	1.12	1.08-1.15	endometriosis	0	disease of genitourinary system	0	10
28537267	14,926 European ancestry cases, 189,715 European ancestry controls, 2,119 Japanese ancestry cases, 2,143 Japanese ancestry controls	NA	2q14.1	2	112805784	IL1A - IL1B	rs10167914-G	rs10167914	regulatory_region_variant	0.3	5e-08	(EA)	1.11	1.07-1.15	endometriosis	0	disease of genitourinary system	0	10
27863252	171,542 European ancestry individuals	NA	2q14.1	2	113108257	IL1RN	rs10171849-C	rs10171849	intron_variant	0.3877	5e-11	----	0.0240838	[0.017-0.031] unit increase	neutrophil percentage of leukocytes	0	0	hematological measurement	0
27863252	170,702 European ancestry individuals	NA	2q14.1	2	113108257	IL1RN	rs10171849-C	rs10171849	intron_variant	0.3878	7e-21	----	0.0345153	[0.027-0.042] unit increase	neutrophil count	0	0	hematological measurement	0
23568457	600 European ancestry female cases, 1,921 European ancestry female controls	NA	2q36.3	2	227805859	CCL20	rs10175070-A	rs10175070	5_prime_UTR_variant	0.75	2e-06	----	0.124	[0.073-0.175] unit increase	eating disorder	psychiatric disorder	nervous system disease	0	8
31036433	9,433 British ancestry cases, 318,237 British ancestry controls	NA	2q36.3	2	227805859	CCL20	rs10175070-G	rs10175070	5_prime_UTR_variant	0.251	4e-12	----	1.122	[1.086-1.160]	childhood onset asthma	0	respiratory system disease	0	8
29875488	3,301 European ancestry individuals	NA	2q12.1	2	102305323	FAM183DP - IL1RL1	rs10179654-G	rs10179654	regulatory_region_variant	0.521	3.00E-391	(Interleukin-1 receptor-like 1, IL1RL1.4234.8.2)	0.85	[0.81-0.89] unit decrease	blood protein measurement	0	0	protein measurement	34
26192919	6,968 European ancestry cases, 20,464 European ancestry controls	10,679 European ancestry cases, 26,715 European ancestry controls, 397 Iranian ancestry cases, 342 Iranian ancestry controls, 1,239 Indian ancestry cases, 990 Indian ancestry controls, 1,134 East Asian ancestry cases, 3,719 East Asian ancestry controls	2q11.2	2	102046427	IL1R2 - IL1R1	rs10185424-A	rs10185424	intergenic_variant	0.4604	1e-14	(EA)	1.10142	[1.08-1.13]	ulcerative colitis	inflammatory disease	digestive system disease, immune system disease (autoimmune)	0	7
26192919	5,956 European ancestry cases, 14,927 European ancestry controls	14,594 European ancestry cases, 26,715 European ancestry controls, 151 Iranian ancestry cases, 342 Iranian ancestry controls, 184 Indian ancestry cases, 990 Indian ancestry controls, 1,690 East Asian ancestry cases, 3,719 East Asian ancestry controls	2q11.2	2	102046427	IL1R2 - IL1R1	rs10185424-A	rs10185424	intergenic_variant	0.4604	3e-09	(EA)	1.07481	[1.05-1.1]	Crohn's disease	0	digestive system disease, immune system disease (autoimmune)	0	7
29212778	88,192 cases, 162,544 controls	34,541 cases, 261,984 controls	2q14.1	2	113079367	IL1F10 - RNU6-1180P	rs10186133-T	rs10186133	TF_binding_site_variant	0.5962	1e-06	----	0.0281	[0.017-0.039] unit decrease	coronary artery disease	0	cardiovascular disease	0	17
30929738	13,962 European ancestry cases, 300,671 European ancestry controls	31,759 European ancestry cases, 214,890 European ancestry controls	2q36.3	2	227805721	AC073065.1 - CCL20	rs10187276-?	rs10187276	regulatory_region_variant	NR	2e-19	----	1.079	[1.06-1.1]	childhood onset asthma	0	respiratory system disease	0	8
30929738	40,544 European ancestry cases, 300,671 European ancestry controls	NA	2q36.3	2	227805721	AC073065.1 - CCL20	rs10187276-T	rs10187276	regulatory_region_variant	NR	3e-07	----	1.041	[1.03-1.06]	asthma	0	respiratory system disease	0	8
30929738	13,962 European ancestry childhood onset cases, 14,873 European ancestry adult onset cases	31,002 European ancestry childhood onset cases, 16,297 European ancestry adult onset cases	2q36.3	2	227805721	AC073065.1 - CCL20	rs10187276-T	rs10187276	regulatory_region_variant	0.25	7e-11	----	1.078	[1.06-1.1]	age at onset, asthma	0	respiratory system disease	temporal measurement	8
31036433	37,846 British ancestry individuals	NA	2q36.3	2	227805721	AC073065.1 - CCL20	rs10187276-T	rs10187276	regulatory_region_variant	0.251	2e-08	----	0.865	[0.56-1.17] unit decrease	asthma	0	respiratory system disease	0	8
23817569	53,862 European ancestry individuals	NA	2q12.1	2	102263004	FAM183DP - IL1RL1	rs10189629-A	rs10189629	regulatory_region_variant	0.145	2e-16	----	0.1448	[0.11-0.18] unit decrease	allergy	0	immune system disease	0	30
25200001	238 European ancestry primary acute anterior uveitis cases, 1,199 European ancestry cases with acute anterior uveitis and ankylosing spondylitis, 9,564 European ancestry controls	NR	2q12.1	2	102366243	IL18R1	rs10197284-G	rs10197284	intron_variant	0.26	2e-06	----	1.25	[1.14-1.38]	anterior uveitis	inflammatory disease	nervous system disease	0	41
26620591	352 European ancestry cases, 537 European ancestry controls	828 European ancestry cases, 1,378 European ancestry controls	2q12.1	2	102350089	IL1RL1, IL18R1	rs10197862-?	rs10197862	intron_variant	NR	2e-06	----	1.99	[NR]	asthma	0	respiratory system disease	0	36
24388013	6,685 European ancestry cases, 14,091 European ancestry controls	878 European ancestry cases, 2,455 European ancestry controls	2q12.1	2	102350089	IL1RL1, IL18R1	rs10197862-A	rs10197862	intron_variant	0.85	4e-11	----	1.24	[1.16-1.32]	seasonal allergic rhinitis, asthma	inflammatory disease	immune system disease, respiratory system disease	0	36
27670397	148 European ancestry cases, 810 European ancestry controls	58 European ancestry cases, 352 European ancestry controls	2q11.2	2	102090719	IL1R1	rs10199359-G	rs10199359	intron_variant	0.18	3e-06	----	1.64	[1.33-2.02]	pain, head and neck squamous cell carcinoma	neoplasm	0	0	1
30206230	4,910 European American individuals	NA	2q14.1	2	112921027	IL37 - CDK8P2	rs10199469-?	rs10199469	regulatory_region_variant	NR	4e-07	----	0.439679	[0.27-0.61] unit decrease	interleukin-1 beta measurement	0	0	inflammatory biomarker measurement, cytokine measurement, protein measurement	8
30206230	4,910 European American individuals	NA	2q14.1	2	113103284	RNU6-1180P - IL1RN	rs10207930-?	rs10207930	regulatory_region_variant	NR	4e-06	----	0.243146	[0.14-0.35] unit increase	interleukin-1 beta measurement	0	0	inflammatory biomarker measurement, cytokine measurement, protein measurement	6
31036433	37,846 British ancestry individuals	NA	2q12.1	2	102349850	IL18R1, IL1RL1	rs10208293-G	rs10208293	intron_variant	0.73	1e-15	----	----	----	asthma	0	respiratory system disease	0	35
31036433	9,433 British ancestry cases, 318,237 British ancestry controls	NA	2q12.1	2	102349850	IL18R1, IL1RL1	rs10208293-G	rs10208293	intron_variant	0.73	4e-38	----	1.14	----	childhood onset asthma	0	respiratory system disease	0	35
31036433	21,564 British ancestry cases, 318,237 British ancestry controls	NA	2q12.1	2	102349850	IL18R1, IL1RL1	rs10208293-G	rs10208293	intron_variant	0.73	3e-06	----	1.14	----	adult onset asthma	0	respiratory system disease	0	35
21124946	1,934 European ancestry individuals	Up to 3,835 European ancestry individuals	13q14.11	13	42541997	LINC02341 - TNFSF11	rs1021188-C	rs1021188	intergenic_variant	0.18	2e-14	----	3.89	[1.91-5.87] mg/cm3 decrease	bone density	0	0	bone measurement	0
23437003	up to 5,878 European ancestry individuals	up to 1,052 European ancestry individuals	13q14.11	13	42541997	LINC02341 - TNFSF11	rs1021188-C	rs1021188	intergenic_variant	0.17	4e-14	(Cortical vBMD)	0.15	[0.11-0.19] unit decrease	bone density	0	0	bone measurement	0
27863252	171,996 European ancestry individuals	NA	3p26.2	3	3118530	IL5RA	rs10212483-A	rs10212483	intron_variant	0.0426	3e-10	----	0.0552378	[0.038-0.072] unit decrease	basophil percentage of leukocytes	0	0	hematological measurement	0
26482879	18,900 European ancestry cases, 1,472 Japanese ancestry cases, 422 African American cases, 300 Latino cases, 305 cases, 84,166 European ancestry controls, 7,966 Japanese ancestry controls, 844 African American controls, 1,592 Latino controls, 896 controls	30,588 European ancestry cases, 459 African American cases, 1,012 Chinese ancestry cases, 226,537 European ancestry controls, 729 African American controls, 1,362 Chinese ancestry controls	5p13.2	5	35883632	IL7R - AC112204.3	rs10214237-C	rs10214237	regulatory_region_variant	0.27	2e-10	(random effects)	----	NR	atopic eczema	inflammatory disease	immune system disease, integumentary system disease	0	1
26482879	18,900 European ancestry cases, 1,472 Japanese ancestry cases, 422 African American cases, 300 Latino cases, 305 cases, 84,166 European ancestry controls, 7,966 Japanese ancestry controls, 844 African American controls, 1,592 Latino controls, 896 controls	30,588 European ancestry cases, 459 African American cases, 1,012 Chinese ancestry cases, 226,537 European ancestry controls, 729 African American controls, 1,362 Chinese ancestry controls	5p13.2	5	35883632	IL7R - AC112204.3	rs10214237-T	rs10214237	regulatory_region_variant	0.73	3e-14	(EA, fixed effects)	1.06383	----	atopic eczema	inflammatory disease	immune system disease, integumentary system disease	0	1
28843169	7,703 European ancestry individuals	NA	7p14.1	7	41352852	LINC01449 - INHBA	rs10244501-T	rs10244501	intergenic_variant	0.19	1e-06	----	0.11	[0.071-0.149] unit increase	cortisol measurement	0	0	mental or behavioural disorder biomarker, hormone measurement	0
28240269	997 European ancestry individuals	338 Arab, South Asian and Filipino ancestry individuals	3q28	3	190629892	IL1RAP	rs1024948-C	rs1024948	3_prime_UTR_variant	0.133032	3e-165	(Interleukin-1 Receptor accessory protein)	1.352	[1.27-1.43] unit increase	interleukin 1 Receptor accessory protein measurement	0	0	protein measurement	2
30595370	approximately 459,000 European ancestry individuals	NA	8q24.12	8	118939661	TNFRSF11B	rs1032129-?	rs1032129	intron_variant	NR	5e-08	----	----	----	autoimmune disease	0	immune system disease (autoimmune)	0	3
30595370	approximately 459,000 European ancestry individuals	NA	8q24.12	8	118939661	TNFRSF11B	rs1032129-?	rs1032129	intron_variant	NR	3e-10	----	----	----	hypothyroidism	0	endocrine system disease	0	3
31015401	24,832 European ancestry cases, 280,750 European ancestry controls	NA	8q24.12	8	118939661	TNFRSF11B	rs1032129-C	rs1032129	intron_variant	0.353542	6e-10	----	0.0592909	[0.041-0.078] unit decrease	Thyroid preparation use measurement	0	0	drug use measurement	3
30072576	3,200 European ancestry individuals	NA	6p12.1	6	55393137	GFRAL	rs1032772-C	rs1032772	intron_variant	0.904	2e-14	(GFRAL)	0.311	[0.23-0.39] unit decrease	blood protein measurement	0	0	protein measurement	0
30072576	3,200 European ancestry individuals	NA	9q33.2	9	120980540	C5	rs1035029-A	rs1035029	intron_variant	0.611	2e-13	(C5)	0.182	[0.13-0.23] unit increase	blood protein measurement	0	0	protein measurement	44
29844566	up to 300,486 European ancestry individuals	NA	8p21.3	8	21350697	AC021355.1 - GFRA2	rs1037779-?	rs1037779	regulatory_region_variant	NR	6e-06	----	4.525	z-score decrease	intelligence	0	0	mental process	0
19721433	494 European ancestry cases, 244 African American and other ancestry cases	NA	6p24.1	6	12196980	HIVEP1 - EDN1	rs1040994-?	rs1040994	intergenic_variant	NR	2e-06	(olanzapine)	9.0	[NR] % variance	response to olanzapine	0	0	response to drug	0
28448500	2,518 African American women, 85,730 European ancestry women, 1,773 Filipino ancestry women, 1,030 Indian ancestry women, 1,457 African American men, 54,792 European ancestry men, 7,648 Indian ancestry men, 5,527 European ancestry individuals	6,244 African American women, 17,531 European ancestry women, 329 African American men, 19,956 European ancestry men	1q41	1	218451191	TGFB2 - C1orf143	rs10429950-?	rs10429950	intergenic_variant	0.2791	2e-12	(EA)	----	----	BMI-adjusted waist circumference, physical activity measurement	0	0	anthropometric measurement	0
28448500	2,518 African American women, 85,730 European ancestry women, 1,773 Filipino ancestry women, 1,030 Indian ancestry women, 1,457 African American men, 54,792 European ancestry men, 7,648 Indian ancestry men, 5,527 European ancestry individuals	6,244 African American women, 17,531 European ancestry women, 329 African American men, 19,956 European ancestry men	1q41	1	218451191	TGFB2 - C1orf143	rs10429950-C	rs10429950	intergenic_variant	0.2791	5e-13	(EA)	0.03	[0.022-0.038] cm increase	BMI-adjusted waist circumference, physical activity measurement	0	0	anthropometric measurement	0
28448500	1,957 African American women, 1,773 Filipino ancestry women, 305 Indian ancestry women, 67,139 European ancestry women, 1,206 African American men, 2,029 Indian ancestry men, 43,100 European ancestry men, at least 4,819 European ancestry individuals	4,807 African American women, 12,347 European ancestry women, 265 African American men, 14,540 European ancestry men	1q41	1	218451191	TGFB2 - C1orf143	rs10429950-C	rs10429950	intergenic_variant	0.2791	8e-13	(EA)	0.0343	[0.025-0.044] cm increase	BMI-adjusted waist circumference, physical activity measurement	0	0	anthropometric measurement	0
28166215	11,157 European ancestry cases, 36,699 European ancestry controls, 1,142 African American cases, 2,380 African American controls, 199 Korean ancestry cases, 6,741 Korean ancestry controls, 52 Hispanic cases, 548 Hispanic controls.	12,051 European ancestry cases, 11,111 European ancestry controls, 153 Korean ancestry cases, 205 Korean ancestry controls.	1q41	1	218451191	TGFB2 - C1orf143	rs10429950-T	rs10429950	intergenic_variant	0.73	2e-10	----	1.11	[1.07,1.14]	chronic obstructive pulmonary disease	0	respiratory system disease	0	0
26634245	10,094 European ancestry current and former smoker individuals, 3,260 African American current and former smoker individuals, 178 current and former smoker individuals	NA	1q41	1	218451191	TGFB2 - C1orf143	rs10429950-T	rs10429950	intergenic_variant	0.583	3e-08	----	0.011	unit decrease	response to bronchodilator, FEV/FEC ratio	0	0	response to drug, pulmonary function measurement	0
26634245	10,094 European ancestry current and former smoker individuals, 3,260 African American current and former smoker individuals, 178 current and former smoker individuals	NA	1q41	1	218451191	TGFB2 - C1orf143	rs10429950-T	rs10429950	intergenic_variant	0.586	2e-06	----	0.045	NR unit decrease	forced expiratory volume, response to bronchodilator	0	0	response to drug, pulmonary function measurement	0
26634245	10,094 European ancestry current and former smoker individuals, 3,260 African American current and former smoker individuals, 178 current and former smoker individuals	NA	1q41	1	218507634	TGFB2 - C1orf143	rs10429951-A	rs10429951	regulatory_region_variant	0.831	1e-06	----	0.012	unit decrease	response to bronchodilator, FEV/FEC ratio	0	0	response to drug, pulmonary function measurement	0
26634245	10,094 European ancestry current and former smoker individuals, 3,260 African American current and former smoker individuals, 178 current and former smoker individuals	NA	1q41	1	218507756	TGFB2 - C1orf143	rs10429952-T	rs10429952	regulatory_region_variant	0.169	1e-06	----	0.012	unit increase	response to bronchodilator, FEV/FEC ratio	0	0	response to drug, pulmonary function measurement	0
30072576	3,200 European ancestry individuals	NA	17q12	17	35979070	CCL16, CCL16	rs10445391-A	rs10445391	intron_variant	0.936562	2e-111	(KLRC3)	1.0663	[NR] unit increase	blood protein measurement	0	0	protein measurement	1
30072576	3,200 European ancestry individuals	NA	17q12	17	35979070	CCL16, CCL16	rs10445391-A	rs10445391	intron_variant	0.936562	1e-76	(CST8)	0.907694	[NR] unit increase	blood protein measurement	0	0	protein measurement	1
30072576	3,200 European ancestry individuals	NA	17q12	17	35979070	CCL16, CCL16	rs10445391-A	rs10445391	intron_variant	0.936562	6e-12	(CCL15)	0.337848	[NR] unit decrease	blood protein measurement	0	0	protein measurement	1
30072576	3,200 European ancestry individuals	NA	17q12	17	35979070	CCL16, CCL16	rs10445391-A	rs10445391	intron_variant	0.936562	2e-11	(CCL15)	0.326241	[NR] unit decrease	blood protein measurement	0	0	protein measurement	1
30072576	3,200 European ancestry individuals	NA	17q12	17	35979070	CCL16, CCL16	rs10445391-A	rs10445391	intron_variant	0.937	9e-198	(CCL16)	1.4	[1.32-1.48] unit increase	blood protein measurement	0	0	protein measurement	1
30595370	approximately 440,000 European ancestry individuals	NA	5q22.1	5	111069301	AC010395.1 - TSLP	rs10455025-?	rs10455025	intergenic_variant	NR	7e-81	----	----	----	eosinophil count	0	0	hematological measurement	23
29273806	19,954 European ancestry cases, 107,715 European ancestry controls, 2,149 African ancestry cases, 6,055 African ancestry controls, 1,239 Japanese ancestry cases, 3,976 Japanese ancestry controls, 606 Latino cases, 792 Latino controls	NA	5q22.1	5	111069301	AC010395.1 - TSLP	rs10455025-C	rs10455025	intergenic_variant	0.34	9e-26	----	1.15	[1.12-1.18]	asthma	0	respiratory system disease	0	23
29273806	19,954 European ancestry cases, 107,715 European ancestry controls	NA	5q22.1	5	111069301	AC010395.1 - TSLP	rs10455025-C	rs10455025	intergenic_variant	0.34	2e-25	----	0.14	[0.12-0.16] unit increase	asthma	0	respiratory system disease	0	23
27863252	172,952 European ancestry individuals	NA	16p11.2	16	30903305	CTF1	rs1046276-C	rs1046276	3_prime_UTR_variant	0.6446	2e-09	----	0.0218886	[0.015-0.029] unit increase	erythrocyte count	0	0	hematological measurement	188
30531953	1,177 European ancestry cases, 4,218 European ancestry controls	NA	16p11.2	16	30903305	CTF1	rs1046276-T	rs1046276	3_prime_UTR_variant	0.34	3e-11	----	6.67	NR unit increase	Juvenile myoclonic epilepsy	genetic disorder, syndromic disease	nervous system disease	0	188
30072576	3,200 European ancestry individuals	NA	5q11.2	5	55940546	IL6ST, AC008914.1	rs10471960-A	rs10471960	3_prime_UTR_variant	0.874	3e-20	(IL6ST)	0.328	[0.26-0.4] unit decrease	blood protein measurement	0	0	protein measurement	2
26634245	10,094 European ancestry current and former smoker individuals, 3,260 African American current and former smoker individuals, 178 current and former smoker individuals	NA	1q41	1	218432119	TGFB2	rs10482792-A	rs10482792	intron_variant	0.287	3e-08	----	0.011	unit increase	response to bronchodilator, FEV/FEC ratio	0	0	response to drug, pulmonary function measurement	0
26634245	10,094 European ancestry current and former smoker individuals, 3,260 African American current and former smoker individuals, 178 current and former smoker individuals	NA	1q41	1	218432119	TGFB2	rs10482792-A	rs10482792	intron_variant	0.286	9e-07	----	0.047	NR unit increase	forced expiratory volume, response to bronchodilator	0	0	response to drug, pulmonary function measurement	0
28448500	2,518 African American women, 85,730 European ancestry women, 1,773 Filipino ancestry women, 1,030 Indian ancestry women, 1,457 African American men, 54,792 European ancestry men, 7,648 Indian ancestry men, 5,527 European ancestry individuals	6,244 African American women, 17,531 European ancestry women, 329 African American men, 19,956 European ancestry men	1q41	1	218432267	TGFB2	rs10482795-?	rs10482795	intron_variant	0.3004	3e-07	(men)	----	----	BMI-adjusted waist circumference, physical activity measurement	0	0	anthropometric measurement	0
28448500	2,518 African American women, 85,730 European ancestry women, 1,773 Filipino ancestry women, 1,030 Indian ancestry women, 1,457 African American men, 54,792 European ancestry men, 7,648 Indian ancestry men, 5,527 European ancestry individuals	6,244 African American women, 17,531 European ancestry women, 329 African American men, 19,956 European ancestry men	1q41	1	218432267	TGFB2	rs10482795-?	rs10482795	intron_variant	0.3004	3e-06	(women)	----	----	BMI-adjusted waist circumference, physical activity measurement	0	0	anthropometric measurement	0
28448500	2,518 African American women, 85,730 European ancestry women, 1,773 Filipino ancestry women, 1,030 Indian ancestry women, 1,457 African American men, 54,792 European ancestry men, 7,648 Indian ancestry men, 5,527 European ancestry individuals	6,244 African American women, 17,531 European ancestry women, 329 African American men, 19,956 European ancestry men	1q41	1	218432267	TGFB2	rs10482795-?	rs10482795	intron_variant	0.3004	3e-08	----	----	----	BMI-adjusted waist circumference, physical activity measurement	0	0	anthropometric measurement	0
30595370	approximately 458,000 European ancestry individuals	NA	1q41	1	218432267	TGFB2	rs10482795-?	rs10482795	intron_variant	NR	3e-99	----	----	----	body height	0	0	anthropometric measurement	0
28448500	2,518 African American women, 85,730 European ancestry women, 1,773 Filipino ancestry women, 1,030 Indian ancestry women, 1,457 African American men, 54,792 European ancestry men, 7,648 Indian ancestry men, 5,527 European ancestry individuals	6,244 African American women, 17,531 European ancestry women, 329 African American men, 19,956 European ancestry men	1q41	1	218432267	TGFB2	rs10482795-A	rs10482795	intron_variant	0.3004	1e-07	(men)	0.0344	[0.022-0.047] cm increase	BMI-adjusted waist circumference, physical activity measurement	0	0	anthropometric measurement	0
28448500	2,518 African American women, 85,730 European ancestry women, 1,773 Filipino ancestry women, 1,030 Indian ancestry women, 1,457 African American men, 54,792 European ancestry men, 7,648 Indian ancestry men, 5,527 European ancestry individuals	6,244 African American women, 17,531 European ancestry women, 329 African American men, 19,956 European ancestry men	1q41	1	218432267	TGFB2	rs10482795-A	rs10482795	intron_variant	0.3004	6e-06	(women)	0.0302	[0.017-0.043] cm increase	BMI-adjusted waist circumference, physical activity measurement	0	0	anthropometric measurement	0
28448500	2,518 African American women, 85,730 European ancestry women, 1,773 Filipino ancestry women, 1,030 Indian ancestry women, 1,457 African American men, 54,792 European ancestry men, 7,648 Indian ancestry men, 5,527 European ancestry individuals	6,244 African American women, 17,531 European ancestry women, 329 African American men, 19,956 European ancestry men	1q41	1	218432267	TGFB2	rs10482795-A	rs10482795	intron_variant	0.3004	7e-09	----	0.0251	[0.017-0.034] cm increase	BMI-adjusted waist circumference, physical activity measurement	0	0	anthropometric measurement	0
28448500	1,957 African American women, 1,773 Filipino ancestry women, 305 Indian ancestry women, 67,139 European ancestry women, 1,206 African American men, 2,029 Indian ancestry men, 43,100 European ancestry men, at least 4,819 European ancestry individuals	4,807 African American women, 12,347 European ancestry women, 265 African American men, 14,540 European ancestry men	1q41	1	218432267	TGFB2	rs10482795-A	rs10482795	intron_variant	0.2976	1e-07	(men)	0.0394	[0.025-0.054] cm increase	BMI-adjusted waist circumference, physical activity measurement	0	0	anthropometric measurement	0
28448500	1,957 African American women, 1,773 Filipino ancestry women, 305 Indian ancestry women, 67,139 European ancestry women, 1,206 African American men, 2,029 Indian ancestry men, 43,100 European ancestry men, at least 4,819 European ancestry individuals	4,807 African American women, 12,347 European ancestry women, 265 African American men, 14,540 European ancestry men	1q41	1	218432267	TGFB2	rs10482795-A	rs10482795	intron_variant	0.3131	4e-07	(women)	0.0385	[0.024-0.053] cm increase	BMI-adjusted waist circumference, physical activity measurement	0	0	anthropometric measurement	0
28448500	1,957 African American women, 1,773 Filipino ancestry women, 305 Indian ancestry women, 67,139 European ancestry women, 1,206 African American men, 2,029 Indian ancestry men, 43,100 European ancestry men, at least 4,819 European ancestry individuals	4,807 African American women, 12,347 European ancestry women, 265 African American men, 14,540 European ancestry men	1q41	1	218432267	TGFB2	rs10482795-A	rs10482795	intron_variant	0.3004	1e-08	----	0.0283	[0.019-0.038] cm increase	BMI-adjusted waist circumference, physical activity measurement	0	0	anthropometric measurement	0
26634245	10,094 European ancestry current and former smoker individuals, 3,260 African American current and former smoker individuals, 178 current and former smoker individuals	NA	1q41	1	218432293	TGFB2	rs10482796-T	rs10482796	intron_variant	0.809	1e-08	----	0.013	unit decrease	response to bronchodilator, FEV/FEC ratio	0	0	response to drug, pulmonary function measurement	1
26634245	10,094 European ancestry current and former smoker individuals, 3,260 African American current and former smoker individuals, 178 current and former smoker individuals	NA	1q41	1	218432293	TGFB2	rs10482796-T	rs10482796	intron_variant	0.809	5e-07	----	0.055	NR unit decrease	forced expiratory volume, response to bronchodilator	0	0	response to drug, pulmonary function measurement	1
19197348	2,906 Kosraen individuals	NA	7p14.1	7	41439010	LINC01449 - INHBA	rs10486715-A	rs10486715	regulatory_region_variant	0.07	3e-06	(height)	0.44	[NR] inch decrease	body height	0	0	anthropometric measurement	0
30595370	approximately 459,000 European ancestry individuals	NA	1p31.3	1	67327488	IL12RB2	rs10489626-?	rs10489626	intron_variant	NR	1e-08	----	----	----	hypothyroidism	0	endocrine system disease	0	4
31015401	24,832 European ancestry cases, 280,750 European ancestry controls	NA	1p31.3	1	67327488	IL12RB2	rs10489626-G	rs10489626	intron_variant	0.163317	8e-10	----	0.0755789	[0.051-0.1] unit increase	Thyroid preparation use measurement	0	0	drug use measurement	4
30019117	196 cases, 303 controls	NA	1p31.3	1	67222666	IL23R, C1orf141	rs10489629-?	rs10489629	intron_variant	NR	5e-07	----	----	----	adolescent idiopathic scoliosis	connective tissue disease	musculoskeletal system disease	0	3
22542470	217 African American individuals, 580 European ancestry individuals, 217 Hispanic individuals	NA	1q43	1	240542807	GREM2	rs10495471-?	rs10495471	intron_variant	----	2e-07	(AA)	----	----	response to vaccine	0	0	response to drug	1
30319691	235 early mild cognitive impairment cases, 249 late mild cognitive impairment cases, 47 Alzheimer's disease cases, 281 controls.	NA	1q43	1	240542807	GREM2	rs10495471-?	rs10495471	intron_variant	----	4e-06	----	2.684	[NR] unit decrease	cognitive impairment measurement	0	0	measurement	1
30206230	4,910 European American individuals	NA	2q14.1	2	112963535	CDK8P2 - IL36G	rs10496446-?	rs10496446	intergenic_variant	NR	2e-06	----	0.260882	[0.15-0.37] unit decrease	interleukin-1 beta measurement	0	0	inflammatory biomarker measurement, cytokine measurement, protein measurement	6
30206230	4,910 European American individuals	NA	2q14.1	2	113024482	IL36B	rs10496447-?	rs10496447	intron_variant	NR	2e-09	----	0.421763	[0.28-0.56] unit decrease	interleukin-1 beta measurement	0	0	inflammatory biomarker measurement, cytokine measurement, protein measurement	1
30595370	approximately 372,000 European ancestry individuals	NA	6p24.3	6	7797607	BMP6	rs10498672-?	rs10498672	intron_variant	NR	5e-39	----	----	----	vital capacity	0	0	pulmonary function measurement	1
30804560	321,047 European ancestry individuals	79,005 European ancestry individuals	6p24.3	6	7797607	BMP6	rs10498672-C	rs10498672	intron_variant	0.8227	8e-31	----	0.0352	[0.029-0.041] unit increase	vital capacity	0	0	pulmonary function measurement	1
30804560	321,047 European ancestry individuals	79,005 European ancestry individuals	6p24.3	6	7797607	BMP6	rs10498672-C	rs10498672	intron_variant	0.8227	2e-24	----	0.0309	[0.025-0.037] unit increase	forced expiratory volume	0	0	pulmonary function measurement	1
28240269	997 European ancestry individuals	338 Arab, South Asian and Filipino ancestry individuals	8p21.3	8	21616538	AC021355.1 - GFRA2	rs10503709-C	rs10503709	intergenic_variant	0.44002	5e-11	(EA, GDNF family receptor alpha-2)	0.287	[0.2-0.37] unit decrease	GDNF family receptor alpha-2 measurement	0	0	protein measurement	14
17903296	Up to 1,094 individuals from 241 families	NA	8p12	8	31775931	NRG1	rs10503887-?	rs10503887	intron_variant	NR	2e-07	(ShaftZ1R)	----	----	hip geometry	0	0	anthropometric measurement	0
25673413	up to 104,666 European ancestry male individuals, up to 132,115 European ancestry female individuals, 370 African American male individuals, 517 African American female individuals, 512 Hispanic male individuals, 764 Hispanic female individuals	up to 48,274 European ancestry male individuals, up to 39,864 European ancestry female individuals, 2,441 African American or Afro-Caribbean male individuals, 6,314 African American or Afro-Caribbean female individuals, 919 Filipino male individuals, 828 Filipino female individuals, 205 Seychellois male individuals, 287 Seychellois female individuals, 2,964 South Asian ancestry male individuals, …	4q28.1	4	122841742	FGF2	rs10518406-G	rs10518406	intron_variant	0.038	7e-07	(EA, men)	0.061	[0.037-0.085] kg/m2 increase	body mass index	0	0	anthropometric measurement	1
22997280	3,889 European ancestry individuals	NA	19p13.11	19	18389005	GDF15	rs1054564-C	rs1054564	3_prime_UTR_variant	0.14	8e-28	----	0.3	[0.24-0.36] unit increase	growth differentiation factor 15 measurement	0	0	hematological measurement	5
28552196	3,399 whole genome sequenced individuals, 11,801 European ancestry individuals	10,676 European ancestry individuals	2q14.1	2	112838708	IL1B - AC079753.1	rs10560589-CTCTT	rs10560589	intergenic_variant	0.9903	9e-06	----	0.4507	[0.25-0.65] unit decrease	lean body mass	0	0	anthropometric measurement	0
29628937	4,633 European ancestry individuals	807 European ancestry individuals	19p13.11	19	18386331	GDF15	rs1059369-A	rs1059369	missense_variant	0.247	2e-10	----	0.141	[0.098-0.184] unit decrease	growth differentiation factor 15 measurement	0	0	hematological measurement	6
29628937	4,633 European ancestry individuals	807 European ancestry individuals	19p13.11	19	18386214	GDF15	rs1059519-?	rs1059519	missense_variant	0.685	1e-22	----	0.146	[0.12-0.18] unit decrease	growth differentiation factor 15 measurement	0	0	hematological measurement	6
30348214	Up to 954 individuals	NA	13q12.3	13	30462700	HMGB1	rs1060348-?	rs1060348	synonymous_variant	NR	1e-08	----	----	----	DNA methylation	0	0	regulation of gene expression	0
29875488	3,301 European ancestry individuals	NA	5p13.2	5	35857482	IL7R	rs10624573-CAGAAG	rs10624573	intron_variant	0.399	2e-33	(Interleukin-7 receptor subunit alpha, IL7R.5089.11.3)	0.3	[0.26-0.34] unit increase	blood protein measurement	0	0	protein measurement	1
30048462	394,929 European ancestry individuals	NA	20p12.3	20	6875701	BMP2 - AL096799.1	rs10668467-?	rs10668467	intergenic_variant	NR	1e-16	----	0.0166938	[0.012-0.021] unit increase	heel bone mineral density	0	0	bone measurement	0
23143596	up to 9,585 European ancestry cases, up to 33,742 European ancestry controls	NA	9q33.2	9	120933004	TRAF1 - C5	rs10739580-G	rs10739580	intergenic_variant	0.4	2e-06	----	1.1152	----	rheumatoid arthritis	connective tissue disease, inflammatory disease	immune system disease (autoimmune), musculoskeletal system disease	0	103
26634245	10,094 European ancestry current and former smoker individuals, 3,260 African American current and former smoker individuals, 178 current and former smoker individuals	NA	1q41	1	218402545	TGFB2	rs10746379-A	rs10746379	intron_variant	0.822	2e-07	----	0.012	unit decrease	response to bronchodilator, FEV/FEC ratio	0	0	response to drug, pulmonary function measurement	0
26634245	10,094 European ancestry current and former smoker individuals, 3,260 African American current and former smoker individuals, 178 current and former smoker individuals	NA	1q41	1	218402545	TGFB2	rs10746379-A	rs10746379	intron_variant	0.824	3e-06	----	0.055	NR unit decrease	forced expiratory volume, response to bronchodilator	0	0	response to drug, pulmonary function measurement	0
30664634	55,006 British ancestry males, 61,132 British ancestry females	112,425 British ancestry males, 133,936 British ancestry females	11p11.2	11	47604940	C1QTNF4 - MTCH2	rs10769282-G	rs10769282	intergenic_variant	0.300022	6e-09	----	0.0141	NR unit decrease (replication)	body fat distribution	0	0	anthropometric measurement	0
30664634	55,006 British ancestry males, 61,132 British ancestry females	112,425 British ancestry males, 133,936 British ancestry females	11p11.2	11	47604940	C1QTNF4 - MTCH2	rs10769282-G	rs10769282	intergenic_variant	0.300022	2e-12	(females)	0.02358	NR unit increase (replication)	body fat distribution	0	0	anthropometric measurement	0
30664634	55,006 British ancestry males, 61,132 British ancestry females	112,425 British ancestry males, 133,936 British ancestry females	11p11.2	11	47604940	C1QTNF4 - MTCH2	rs10769282-G	rs10769282	intergenic_variant	0.300022	7e-08	(males)	0.01882	NR unit increase (replication)	body fat distribution	0	0	anthropometric measurement	0
30664634	55,006 British ancestry males, 61,132 British ancestry females	112,425 British ancestry males, 133,936 British ancestry females	11p11.2	11	47604940	C1QTNF4 - MTCH2	rs10769282-G	rs10769282	intergenic_variant	0.300022	1e-18	----	0.02139	NR unit increase (replication)	body fat distribution	0	0	anthropometric measurement	0
30664634	55,006 British ancestry males, 61,132 British ancestry females	112,425 British ancestry males, 133,936 British ancestry females	11p11.2	11	47604940	C1QTNF4 - MTCH2	rs10769282-G	rs10769282	intergenic_variant	0.300022	2e-10	(females)	0.02082	NR unit decrease (replication)	body fat distribution	0	0	anthropometric measurement	0
30664634	55,006 British ancestry males, 61,132 British ancestry females	112,425 British ancestry males, 133,936 British ancestry females	11p11.2	11	47604940	C1QTNF4 - MTCH2	rs10769282-G	rs10769282	intergenic_variant	0.300022	3e-08	(males)	0.01524	NR unit decrease (replication)	body fat distribution	0	0	anthropometric measurement	0
30664634	55,006 British ancestry males, 61,132 British ancestry females	112,425 British ancestry males, 133,936 British ancestry females	11p11.2	11	47604940	C1QTNF4 - MTCH2	rs10769282-G	rs10769282	intergenic_variant	0.300022	5e-14	----	0.0183	NR unit decrease (replication)	body fat distribution	0	0	anthropometric measurement	0
30664634	55,006 British ancestry males, 61,132 British ancestry females	112,425 British ancestry males, 133,936 British ancestry females	11p11.2	11	47604940	C1QTNF4 - MTCH2	rs10769282-G	rs10769282	intergenic_variant	0.300022	4e-06	(females)	0.01563	NR unit decrease (replication)	body fat distribution	0	0	anthropometric measurement	0
21833088	9,772 European ancestry cases, 16,849 European ancestry controls	4,218 European ancestry cases, 7,296 European ancestry controls	19p13.3	19	6668961	TNFSF14	rs1077667-G	rs1077667	intron_variant	NR	9e-14	----	1.16	[1.14-1.18]	multiple sclerosis	degenerative disorder, disorder of development or morphogenesis	immune system disease (autoimmune), nervous system disease	0	0
24076602	14,498 European ancestry cases, 24,091 European ancestry controls	14,802 European ancestry cases, 26,703 European ancestry controls	19p13.3	19	6668961	TNFSF14	rs1077667-G	rs1077667	intron_variant	0.79	2e-24	----	1.16	----	multiple sclerosis	degenerative disorder, disorder of development or morphogenesis	immune system disease (autoimmune), nervous system disease	0	0
27863252	169,545 European ancestry individuals	NA	19p13.3	19	6668961	TNFSF14	rs1077667-T	rs1077667	intron_variant	0.2085	8e-10	----	0.0269334	[0.018-0.036] unit increase	granulocyte percentage of myeloid white cells	0	0	hematological measurement	0
27863252	170,494 European ancestry individuals	NA	19p13.3	19	6668961	TNFSF14	rs1077667-T	rs1077667	intron_variant	0.2085	5e-11	----	0.0287329	[0.02-0.037] unit decrease	monocyte percentage of leukocytes	0	0	hematological measurement	0
30573740	205,327 European ancestry males	NA	12q23.3	12	108326799	CMKLR1	rs10778623-T	rs10778623	intron_variant	0.427514	2e-10	----	0.0198942	[0.014-0.026] unit decrease	balding measurement	0	0	hair morphology measurement	0
17804789	382 French Canadian founder trios	750 European ancestry cases, 828 European ancestry controls, 521 European ancestry trios	1p31.3	1,1,1,1,1,1,1,1,1,1,1,1,1,1,1,1	67264945,67240275,67253446,67264372,67256884,67135449,67262335,67124778,67236843,67259437,67228519,67204530,67260421,67205233,67187327,67219915	IL23R - RNU4ATAC4P, IL23R, IL23R, IL23R - RNU4ATAC4P, IL23R, C1orf141, IL23R - RNU4ATAC4P, C1orf141, IL23R, IL23R, IL23R, C1orf141, IL23R, C1orf141, IL23R - RNU4ATAC4P, C1orf141, IL23R, C1orf141, IL23R, C1orf141, IL23R	rs10789230-?, rs11209026-?, rs1343151-?, rs6669582-?, rs10889676-?, rs11209003-?, rs12567232-?, rs11209002-?, rs11465804-?, rs10889677-?, rs2201841-?, rs1004819-?, rs9988642-?, rs2902440-?, rs2064689-?, rs11465802-?	rs10789230, rs11209026, rs1343151, rs6669582, rs10889676, rs11209003, rs12567232, rs11209002, rs11465804, rs10889677, rs2201841, rs1004819, rs9988642, rs2902440, rs2064689, rs11465802	intergenic_variant, missense_variant, intron_variant, intergenic_variant, intron_variant, intron_variant, intergenic_variant, intron_variant, intron_variant, 3_prime_UTR_variant, intron_variant, intron_variant, intergenic_variant, intron_variant, intron_variant, intron_variant	0.23	1e-08	----	1.38	[1.23-1.53]	Crohn's disease	0	digestive system disease, immune system disease (autoimmune)	0	0,0,3,1,0,7,0,10,0,0,0,0,0,4,8,0
17804789	382 French Canadian founder trios	750 European ancestry cases, 828 European ancestry controls, 521 European ancestry trios	1p31.3	1,1,1,1,1,1,1,1,1,1,1,1,1,1,1,1	67264945,67240275,67253446,67264372,67256884,67135449,67262335,67124778,67236843,67259437,67228519,67204530,67260421,67205233,67187327,67219915	IL23R - RNU4ATAC4P, IL23R, IL23R, IL23R - RNU4ATAC4P, IL23R, C1orf141, IL23R - RNU4ATAC4P, C1orf141, IL23R, IL23R, IL23R, C1orf141, IL23R, C1orf141, IL23R - RNU4ATAC4P, C1orf141, IL23R, C1orf141, IL23R, C1orf141, IL23R	rs10789230-?, rs11209026-?, rs1343151-?, rs6669582-?, rs10889676-?, rs11209003-?, rs12567232-?, rs11209002-?, rs11465804-?, rs10889677-?, rs2201841-?, rs1004819-?, rs9988642-?, rs2902440-?, rs2064689-?, rs11465802-?	rs10789230, rs11209026, rs1343151, rs6669582, rs10889676, rs11209003, rs12567232, rs11209002, rs11465804, rs10889677, rs2201841, rs1004819, rs9988642, rs2902440, rs2064689, rs11465802	intergenic_variant, missense_variant, intron_variant, intergenic_variant, intron_variant, intron_variant, intergenic_variant, intron_variant, intron_variant, 3_prime_UTR_variant, intron_variant, intron_variant, intergenic_variant, intron_variant, intron_variant, intron_variant	0.97	2e-07	----	2.56	[1.75-3.70]	Crohn's disease	0	digestive system disease, immune system disease (autoimmune)	0	0,0,3,1,0,7,0,10,0,0,0,0,0,4,8,0
30423114	916 African American cases, 1,392 African American controls,	4,873 East Asian ancestry cases, 17,641 East Asian ancestry controls, 19,234 European ancestry cases, 61,654 European ancestry controls	11q23.3	11	118858682	RF00019 - CXCR5	rs10790268-A	rs10790268	intergenic_variant	0.21	3e-15	(EA)	0.1593	[0.12-0.2] unit decrease	rheumatoid arthritis	connective tissue disease, inflammatory disease	immune system disease (autoimmune), musculoskeletal system disease	0	12
30423114	916 African American cases, 1,392 African American controls,	4,873 East Asian ancestry cases, 17,641 East Asian ancestry controls, 19,234 European ancestry cases, 61,654 European ancestry controls	11q23.3	11	118858682	RF00019 - CXCR5	rs10790268-A	rs10790268	intergenic_variant	NR	1e-13	----	0.0660634	[-0.0517-0.18382] unit decrease	rheumatoid arthritis	connective tissue disease, inflammatory disease	immune system disease (autoimmune), musculoskeletal system disease	0	12
24390342	up to 14,361 European ancestry cases, up to 42,923 European ancestry controls, up to 4,873 East Asian ancestry cases, up to 17,642 East Asian ancestry controls	up to 3,775 European ancestry cases, up to 5,801 European ancestry controls, up to 6,871 East Asian ancestry cases, up to 6,392 East Asian ancestry controls	11q23.3	11	118858682	RF00019 - CXCR5	rs10790268-G	rs10790268	intergenic_variant	0.79	1e-17	(EA)	1.37	[1.13-1.22]	rheumatoid arthritis	connective tissue disease, inflammatory disease	immune system disease (autoimmune), musculoskeletal system disease	0	12
24390342	up to 14,361 European ancestry cases, up to 42,923 European ancestry controls, up to 4,873 East Asian ancestry cases, up to 17,642 East Asian ancestry controls	up to 3,775 European ancestry cases, up to 5,801 European ancestry controls, up to 6,871 East Asian ancestry cases, up to 6,392 East Asian ancestry controls	11q23.3	11	118858682	RF00019 - CXCR5	rs10790268-G	rs10790268	intergenic_variant	0.81	1e-15	----	1.17	[1.11-1.18]	rheumatoid arthritis	connective tissue disease, inflammatory disease	immune system disease (autoimmune), musculoskeletal system disease	0	12
25574825	2,079 European ancestry atopic dermatitis cases, 4,212 European ancestry psoriasis cases, 11,899 European ancestry controls	NA	1p36.11	1	24191716	IFNLR1 - AL590683.1	rs10794648-?	rs10794648	intergenic_variant	NR	2e-09	(Psoriasis)	----	----	psoriasis	inflammatory disease	immune system disease, integumentary system disease	0	9
25903422	3,496 European ancestry cases, 5,186 European ancestry controls, 1,588 Chinese ancestry cases, 3,546 Chinese ancestry controls	5,134 European ancestry cases, 5,633 European ancestry controls, 5,151 Chinese ancestry cases, 5,152 Chinese ancestry controls	1p36.11	1	24191716	IFNLR1 - AL590683.1	rs10794648-C	rs10794648	intergenic_variant	0.747	1e-06	----	1.2	[1.11-1.29]	psoriasis	inflammatory disease	immune system disease, integumentary system disease	0	9
28714469	6,748 European ancestry cases, 11,516 European ancestry controls, 2,970 African American cases, 2,452 African American controls, 1,872 Hispanic cases, 2,016 Hispanic controls	NA	10p15.1	10	6054236	IL2RA	rs10795763-?	rs10795763	intron_variant	NR	2e-06	----	1.098901	[1.06-1.15]	systemic lupus erythematosus	connective tissue disease, genetic disorder, syndromic disease (autoinflammatory syndrome), systemic or rheumatic disease	hematologic disease, immune system disease (autoimmune), musculoskeletal system disease, urinary system disease	0	1
24532676	2,234 Korean ancestry cases, 7,065 Korean ancestry controls, 10,288 European ancestry cases, 35,502 European ancestry controls	NA	10p15.1	10	6066377	IL2RA - RPL32P23	rs10795791-G	rs10795791	regulatory_region_variant	0.58	1e-10	----	1.22	[1.08-1.14]	rheumatoid arthritis	connective tissue disease, inflammatory disease	immune system disease (autoimmune), musculoskeletal system disease	0	1
25751624	6,683 European ancestry cases, 12,173 European ancestry controls, 2,601 European ancestry affected sibling pair families, 69 European ancestry trios	NA	10p15.1	10	6066377	IL2RA - RPL32P23	rs10795791-G	rs10795791	regulatory_region_variant	0.41	6e-11	(conditioned rs61839660)	42370	----	type I diabetes mellitus	0	digestive system disease, endocrine system disease, immune system disease (autoimmune)	0	1
23143596	up to 13,838 European ancestry cases, up to 33,742 European ancestry controls	NA	10p15.1	10	6066377	IL2RA - RPL32P23	rs10795791-G	rs10795791	regulatory_region_variant	0.4	1e-09	----	1.0921	(Immunochip only)	rheumatoid arthritis	connective tissue disease, inflammatory disease	immune system disease (autoimmune), musculoskeletal system disease	0	1
23143596	up to 9,585 European ancestry cases, up to 33,742 European ancestry controls	NA	10p15.1	10	6066377	IL2RA - RPL32P23	rs10795791-G	rs10795791	regulatory_region_variant	0.4	1e-09	----	1.1047	(Immunochip only)	rheumatoid arthritis	connective tissue disease, inflammatory disease	immune system disease (autoimmune), musculoskeletal system disease	0	1
28714469	6,748 European ancestry cases, 11,516 European ancestry controls	NA	1q24.3	1	172706385	FASLG - SLC25A38P1	rs10798176-?	rs10798176	intergenic_variant	0.185	2e-06	----	1.14943	[1.09-1.22]	systemic lupus erythematosus	connective tissue disease, genetic disorder, syndromic disease (autoinflammatory syndrome), systemic or rheumatic disease	hematologic disease, immune system disease (autoimmune), musculoskeletal system disease, urinary system disease	0	4
18204446	720 European ancestry female cases, 2,337 European ancestry female controls	1,846 European ancestry female cases, 1,825 European ancestry female controls	1q25.1	1	173340574	TNFSF4 - AL645568.3	rs10798269-?	rs10798269	intergenic_variant	0.64	1e-07	----	1.22	[1.14-1.32]	systemic lupus erythematosus	connective tissue disease, genetic disorder, syndromic disease (autoinflammatory syndrome), systemic or rheumatic disease	hematologic disease, immune system disease (autoimmune), musculoskeletal system disease, urinary system disease	0	1
21102462	86,142 European ancestry female individuals, 557 Old Order Amish (founder/genetic isolate) female individuals, 1,103 Erasmus Rucphen (founder/genetic isolate) female individuals	Up to 12,813 European ancestry female individuals, 910 Val Borbera (founder/genetic isolate) female individuals, 348 Orcadian (founder/genetic isolate) female individuals, 338 Friuli Venezia Giulia (founder/genetic isolate) female individuals, 322 Carlantino (founder/genetic/isolate) female individuals	7p14.1	7	41430495	LINC01449 - INHBA	rs1079866-G	rs1079866	intergenic_variant	0.15	6e-14	----	3.9	[2.92-4.88] week increase	age at menarche	0	0	temporal measurement	0
25231870	Up to 182,413 European ancestry females	NA	7p14.1	7	41430495	LINC01449 - INHBA	rs1079866-G	rs1079866	intergenic_variant	0.15	9e-24	----	0.07	[0.056-0.084] unit increase	age at menarche	0	0	temporal measurement	0
30048462	394,929 European ancestry individuals	NA	6p12.1	6	55404014	GFRAL - HMGCLL1	rs10807491-?	rs10807491	intergenic_variant	NR	2e-14	----	0.0168241	[0.012-0.021] unit increase	heel bone mineral density	0	0	bone measurement	0
29229094	820 European ancestry individuals	NA	9p21.3	9	21255050	IFNA14 - IFNA22P	rs10811516-?	rs10811516	regulatory_region_variant	NR	1e-06	----	----	----	response to mepolizumab, asthma	0	respiratory system disease	response to drug	0
27576016	709 European ancestry cases, 619 European ancestry controls	206 European ancestry cases, 1,406 European ancestry controls	9p24.1	9	6226289	IL33	rs10815381-?	rs10815381	intron_variant	NR	8e-06	----	1.43	[1.22-1.67]	Acute kidney injury, illness severity status	0	abnormality of the urinary system	measurement	1
30837455	47,079 British or unknown ancestry cases, 414,027 British or unknown ancestry controls	98,298 cases, 247,446 controls	9q32	9	114817177	TNFSF15 - AL133412.1	rs10817678-A	rs10817678	intergenic_variant	0.343162	1e-31	----	1.05418	[1.04-1.06]	oral ulcer	0	abnormality of head or neck	0	2
30595370	approximately 443,000 European ancestry individuals	NA	12q21.32	12	88451258	RF00019 - KITLG	rs10858740-?	rs10858740	intergenic_variant	NR	7e-31	----	----	----	mean corpuscular hemoglobin	0	0	hematological measurement	1
27863252	169,822 European ancestry individuals	NA	12q21.32	12	88451258	RF00019 - KITLG	rs10858740-G	rs10858740	intergenic_variant	0.7009	4e-10	----	0.0246397	[0.017-0.032] unit decrease	granulocyte count	0	0	hematological measurement	1
27863252	169,219 European ancestry individuals	NA	12q21.32	12	88451258	RF00019 - KITLG	rs10858740-G	rs10858740	intergenic_variant	0.701	2e-10	----	0.0251362	[0.017-0.033] unit decrease	myeloid white cell count	0	0	hematological measurement	1
27863252	170,384 European ancestry individuals	NA	12q21.32	12	88451258	RF00019 - KITLG	rs10858740-G	rs10858740	intergenic_variant	0.701	5e-10	----	0.0244356	[0.017-0.032] unit decrease	neutrophil count, eosinophil count	0	0	hematological measurement	1
27863252	170,143 European ancestry individuals	NA	12q21.32	12	88451258	RF00019 - KITLG	rs10858740-G	rs10858740	intergenic_variant	0.7009	7e-11	----	0.0255937	[0.018-0.033] unit decrease	neutrophil count, basophil count	0	0	hematological measurement	1
20932654	27 African American cases, 52 African American controls	NA	12q23.3	12	108373556	CMKLR1 - LINC01498	rs10861905-?	rs10861905	regulatory_region_variant	0.01	8e-07	----	33.95	[NR]	response to radiation, prostate carcinoma, erectile dysfunction	neoplasm, psychiatric disorder	disease of genitourinary system	response to radiation	0
26634245	10,094 European ancestry current and former smoker individuals, 3,260 African American current and former smoker individuals, 178 current and former smoker individuals	NA	1q41	1	218414937	TGFB2	rs10863398-A	rs10863398	intron_variant	0.207	2e-07	----	0.012	unit increase	response to bronchodilator, FEV/FEC ratio	0	0	response to drug, pulmonary function measurement	0
26634245	10,094 European ancestry current and former smoker individuals, 3,260 African American current and former smoker individuals, 178 current and former smoker individuals	NA	1q41	1	218414937	TGFB2	rs10863398-A	rs10863398	intron_variant	0.202	1e-08	----	0.067	NR unit increase	forced expiratory volume, response to bronchodilator	0	0	response to drug, pulmonary function measurement	0
23932459	1,144 Hutterite individuals	NA	2q14.1	2	112926298	IL37 - CDK8P2	rs10864907-?	rs10864907	regulatory_region_variant	NR	7e-06	(FEV1)	----	----	pulmonary function measurement, forced expiratory volume	0	0	pulmonary function measurement	7
29083406	180,129 European ancestry cases, 180,709 European ancestry controls	NA	2q12.1	2	102324851	IL18R1, IL1RL1	rs10865050-G	rs10865050	intron_variant	0.85	7e-61	----	1.13	[1.12-1.14]	allergy	0	immune system disease	0	39
25187353	161 European ancestry cases, 1,196 European ancestry clozapine-treated and untreated controls	NA	3p22.1	3	42852935	AC099329.2, ACKR2, KRBOX1, AC092042.3	rs10865924-G	rs10865924	intron_variant	0.3018	3e-06	----	1.84	[1.59-2.09]	drug-induced agranulocytosis, response to drug	0	abnormality of the immune system	response to drug	26
30048462	394,929 European ancestry individuals	NA	12q13.12	12	48991896	WNT1 - DDN	rs10875906-?	rs10875906	regulatory_region_variant	NR	1e-39	----	0.0298419	[0.025-0.034] unit decrease	heel bone mineral density	0	0	bone measurement	20
28869591	76,067 European ancestry women, 66,420 European ancestry men	NA	12q13.12	12	48991896	WNT1 - DDN	rs10875906-C	rs10875906	regulatory_region_variant	0.720953	2e-11	(women)	0.0356876	[0.025-0.046] unit decrease	heel bone mineral density	0	0	bone measurement	20
28869591	76,067 European ancestry women, 66,420 European ancestry men	NA	12q13.12	12	48991896	WNT1 - DDN	rs10875906-C	rs10875906	regulatory_region_variant	0.721173	6e-16	----	0.0307716	[0.023-0.038] unit decrease	heel bone mineral density	0	0	bone measurement	20
30598549	426,824 British ancestry individuals	NA	12q13.12	12	48991896	WNT1 - DDN	rs10875906-C	rs10875906	regulatory_region_variant	0.72885	3e-70	----	0.038268	[0.034-0.042] unit decrease	heel bone mineral density	0	0	bone measurement	20
30487263	644 European ancestry cases, 1,970 European ancestry controls, 768 African American cases, 941 African American controls	2,388 East Asian ancestry cases, 6,219 East Asian ancestry controls, 1,658 European ancestry cases, 3,019 European ancestry controls, 1,014 Hispanic cases, 1,240 Hispanic controls	12q15	12	68215266	IL26, IFNG-AS1	rs10878791-?	rs10878791	intron_variant	NR	2e-06	(AA)	1.49254	[NR]	diabetic retinopathy	0	cardiovascular disease, nervous system disease	0	0
29875488	3,301 European ancestry individuals	NA	10q25.3	10	116206578	GFRA1	rs10885877-G	rs10885877	intron_variant	0.295	2e-22	(GDNF family receptor alpha-1, GFRA1.3314.74.2)	0.26	[0.2-0.32] unit increase	blood protein measurement	0	0	protein measurement	0
31217584	8,349 African American individuals, 15,912 Hispanic/Latino individuals, 1,811 Asian ancestry individuals, 1,777 Native Hawaiian ancestry individuals, 574 Native American ancestry individuals, 97 individuals	NA	1p31.3	1	65620511	LEPR	rs10889569-?	rs10889569	intron_variant	NR	2e-21	----	0.0792652	[0.063-0.096] unit decrease	C-reactive protein measurement	0	0	inflammatory biomarker measurement, protein measurement	1
23844046	2,179 Chinese ancestry individuals, 2,275 Malay ancestry individuals, 2,238 Asian Indian ancestry individuals	NA	1p31.3	1	65620511	LEPR	rs10889569-T	rs10889569	intron_variant	0.778	9e-09	----	0.05	[NR] unit increase	C-reactive protein measurement	0	0	inflammatory biomarker measurement, protein measurement	1
30595370	approximately 444,000 European ancestry individuals	NA	1p31.3	1	65683658	LEPR - AL513493.1	rs10889574-?	rs10889574	intergenic_variant	NR	6e-83	----	----	----	leukocyte count	0	0	hematological measurement	0
26974007	8,726 European ancestry ankylosing spondylitis cases, 19,085 European ancestry CrohnвЂ™s disease cases, 6,530 European ancestry psoriasis cases, 3,408 European ancestry primary sclerosing cholangitis cases, 14,513 European ancestry ulcerative colitis cases, 34,213 European ancestry controls	NA	1p31.3	1	67256884	IL23R	rs10889676-?	rs10889676	intron_variant	NR	2e-24	(subset analysis)	----	----	ankylosing spondylitis, psoriasis, ulcerative colitis, Crohn's disease, sclerosing cholangitis	connective tissue disease, inflammatory disease	digestive system disease, endocrine system disease, immune system disease (autoimmune), integumentary system disease, musculoskeletal system disease	0	0
19122664	1,022 European ancestry cases, 2,503 European ancestry controls	1,387 European ancestry cases, 1,115 European ancestry controls	1p31.3	1	67259437	IL23R	rs10889677-A	rs10889677	3_prime_UTR_variant	0.3	1e-08	----	1.29	----	ulcerative colitis	inflammatory disease	digestive system disease, immune system disease (autoimmune)	0	0
28714469	6,748 European ancestry cases, 11,516 European ancestry controls	NA	1p31.3	1	67333487	IL12RB2	rs10889681-T	rs10889681	intron_variant	0.176	1e-06	----	1.15	[1.09-1.21]	systemic lupus erythematosus	connective tissue disease, genetic disorder, syndromic disease (autoinflammatory syndrome), systemic or rheumatic disease	hematologic disease, immune system disease (autoimmune), musculoskeletal system disease, urinary system disease	0	5
23212062	2,454 European ancestry cases	NA	10q11.21	10	44331749	C10orf142 - CXCL12	rs10900020-?	rs10900020	intergenic_variant	NR	3e-06	(Positive symptoms)	0.1536	[NR] unit decrease	schizophrenia	psychiatric disorder	nervous system disease	0	0
27399966	1,659 Chinese ancestry cases, 3,398 Chinese ancestry controls, 4,036 European ancestry cases, 6,959 European ancestry controls	3,043 Chinese ancestry cases, 5,074 Chinese ancestry controls, 2,643 European ancestry cases, 9,032 European ancestry controls	1q25.1	1	173282717	TNFSF4 - AL645568.3	rs10912578-?	rs10912578	intergenic_variant	0.306	2e-15	(EA)	1.28	[NR]	systemic lupus erythematosus	connective tissue disease, genetic disorder, syndromic disease (autoinflammatory syndrome), systemic or rheumatic disease	hematologic disease, immune system disease (autoimmune), musculoskeletal system disease, urinary system disease	0	0
27399966	1,659 Chinese ancestry cases, 3,398 Chinese ancestry controls, 4,036 European ancestry cases, 6,959 European ancestry controls	3,043 Chinese ancestry cases, 5,074 Chinese ancestry controls, 2,643 European ancestry cases, 9,032 European ancestry controls	1q25.1	1	173282717	TNFSF4 - AL645568.3	rs10912578-?	rs10912578	intergenic_variant	0.46	2e-08	(Chinese)	1.28	[NR]	systemic lupus erythematosus	connective tissue disease, genetic disorder, syndromic disease (autoinflammatory syndrome), systemic or rheumatic disease	hematologic disease, immune system disease (autoimmune), musculoskeletal system disease, urinary system disease	0	0
26502338	5,201 European ancestry cases, 9,066 European ancestry controls	NA	1q25.1	1	173282717	TNFSF4 - AL645568.3	rs10912578-A	rs10912578	intergenic_variant	----	4e-19	----	1.27	[NR]	systemic lupus erythematosus	connective tissue disease, genetic disorder, syndromic disease (autoinflammatory syndrome), systemic or rheumatic disease	hematologic disease, immune system disease (autoimmune), musculoskeletal system disease, urinary system disease	0	0
24105470	7,827 East Asian ancestry individuals	10,252 East Asian ancestry individuals	3q27.3	3	186831906	AC112907.2 - ADIPOQ	rs10937273-A	rs10937273	intergenic_variant	0.404	2e-22	----	0.12	[0.10-0.14] unit increase	adiponectin measurement	0	0	hormone measurement	5
30206230	4,910 European American individuals	NA	6p12.1	6	55324684	HCRTR2 - GFRAL	rs10948901-?	rs10948901	intergenic_variant	NR	6e-06	----	0.240519	[0.14-0.34] unit decrease	interleukin-1 beta measurement	0	0	inflammatory biomarker measurement, cytokine measurement, protein measurement	0
30595370	approximately 446,000 European ancestry individuals	NA	6p12.1	6	55410129	GFRAL - HMGCLL1	rs10948917-?	rs10948917	intergenic_variant	NR	5e-21	----	----	----	heel bone mineral density	0	0	bone measurement	8
25897834	298 European ancestry cases, 567 Asian ancestry cases, 1529 European and other ancestry cases	NA	8p12	8	31622107	RNA5SP261 - NRG1	rs10954808-?	rs10954808	intergenic_variant	NR	1e-06	(Response)	1.37	[NR]	unipolar depression, response to selective serotonin reuptake inhibitor	psychiatric disorder	nervous system disease	response to drug	0
29875488	3,301 European ancestry individuals	NA	9p13.3	9	34593088	CNTFR - RPP25L	rs10972159-A	rs10972159	intergenic_variant	0.018	1e-13	(Ciliary neurotrophic factor receptor subunit alpha, CNTFR.14101.2.3)	0.7	[0.52-0.88] unit decrease	blood protein measurement	0	0	protein measurement	2
27863252	170,672 European ancestry individuals	NA	9p24.1	9	6197377	GTF3AP1 - IL33	rs10975479-G	rs10975479	regulatory_region_variant	0.1648	3e-79	----	0.0906028	[0.081-0.1] unit decrease	neutrophil percentage of granulocytes	0	0	hematological measurement	1
27182965	66,973 European ancestry cases, 113,768 European ancestry controls	NA	9p24.1	9	6213829	GTF3AP1 - IL33	rs10975488-?	rs10975488	intergenic_variant	NR	8e-11	----	1.087	[1.060-1.115]	allergy	0	immune system disease	0	0
23472165	1,514 European ancestry cases, 12,660 European ancestry controls	505 European ancestry cases, 1,811 European ancestry controls	9p24.1	9	6253571	IL33	rs10975519-A	rs10975519	synonymous_variant	0.3	9e-07	----	1.19	[NR]	endometriosis	0	disease of genitourinary system	0	3
30595370	approximately 440,000 European ancestry individuals	NA	9q33.1	9	114928478	DEC1, TNFSF8	rs10982456-?	rs10982456	intron_variant	NR	6e-31	----	----	----	eosinophil count	0	0	hematological measurement	2
27863252	170,672 European ancestry individuals	NA	9q33.1	9	114928478	DEC1, TNFSF8	rs10982456-C	rs10982456	intron_variant	0.4349	5e-13	----	0.0260393	[0.019-0.033] unit increase	neutrophil percentage of granulocytes	0	0	hematological measurement	2
27863252	170,536 European ancestry individuals	NA	9q33.1	9	114928478	DEC1, TNFSF8	rs10982456-C	rs10982456	intron_variant	0.4348	1e-13	----	0.0266403	[0.02-0.034] unit decrease	eosinophil percentage of granulocytes	0	0	hematological measurement	2
27863252	172,378 European ancestry individuals	NA	9q33.1	9	114928478	DEC1, TNFSF8	rs10982456-C	rs10982456	intron_variant	0.4349	5e-13	----	0.0258826	[0.019-0.033] unit decrease	eosinophil percentage of leukocytes	0	0	hematological measurement	2
30595370	approximately 440,000 European ancestry individuals	NA	1q25.1	1	173262759	TNFSF4 - AL645568.3	rs1099448-?	rs1099448	regulatory_region_variant	NR	5e-20	----	----	----	eosinophil count	0	0	hematological measurement	0
28199695	84,724 European ancestry individuals	NA	1q25.1	1	173262759	TNFSF4 - AL645568.3	rs1099448-T	rs1099448	regulatory_region_variant	NR	9e-07	----	0.018305	[0.011-0.026] unit decrease	mosquito bite reaction itch intensity measurement	0	0	measurement	0
29083406	180,129 European ancestry cases, 180,709 European ancestry controls	NA	1q24.3	1	172731728	FASLG - SLC25A38P1	rs1102705-G	rs1102705	intergenic_variant	0.11	3e-10	----	1.058	[1.04-1.08]	allergy	0	immune system disease	0	0
30929738	13,962 European ancestry cases, 300,671 European ancestry controls	31,759 European ancestry cases, 214,890 European ancestry controls	1q24.3	1	172731728	FASLG - SLC25A38P1	rs1102705-G	rs1102705	intergenic_variant	0.075	1e-07	----	1.072	[1.05-1.1]	childhood onset asthma	0	respiratory system disease	0	0
30929738	40,544 European ancestry cases, 300,671 European ancestry controls	NA	1q24.3	1	172731728	FASLG - SLC25A38P1	rs1102705-G	rs1102705	intergenic_variant	NR	1e-07	----	1.066	[1.04-1.09]	asthma	0	respiratory system disease	0	0
30072576	3,200 European ancestry individuals	NA	17q12	17	36062554	CCL23 - CCL18	rs1102934-A	rs1102934	intergenic_variant	0.887	3e-73	(CCL3)	0.682	[0.61-0.75] unit decrease	blood protein measurement	0	0	protein measurement	1
30072576	3,200 European ancestry individuals	NA	17q12	17	36062554	CCL23 - CCL18	rs1102934-A	rs1102934	intergenic_variant	0.887	2e-34	(CCL3L1)	0.468	[0.39-0.54] unit decrease	blood protein measurement	0	0	protein measurement	1
30804565	434,835 European ancestry individuals	NA	11p11.2	11	47600860	C1QTNF4 - MTCH2	rs11039308-A	rs11039308	intergenic_variant	0.4083	5e-11	----	0.014	[0.01-0.018] unit increase	chronotype measurement	0	0	measurement	125
28240269	997 European ancestry individuals	338 Arab, South Asian and Filipino ancestry individuals	15q25.1	15	81237069	IL16	rs11072996-C	rs11072996	intron_variant	0.0717152	2e-11	(EA, Interleukin-16)	0.5373	[0.38-0.69] unit decrease	interleukin 16 measurement	0	0	protein measurement	0
28240269	997 European ancestry individuals	338 Arab, South Asian and Filipino ancestry individuals	17q12	17	35978128	CCL16, CCL16	rs11080369-?	rs11080369	intron_variant	NR	1e-92	(EA, C-C motif chemokine 16)	----	----	C-C motif chemokine 16 measurement	0	0	protein measurement	1
30593698	70,700 European ancestry female individuals, 85,261 European ancestry male individuals	NA	1q41	1	218461445	TGFB2 - C1orf143	rs1108548-?	rs1108548	intergenic_variant	NR	3e-10	----	0.1555	[0.11-0.2] unit increase	lean body mass	0	0	anthropometric measurement	2
30593698	70,700 European ancestry female individuals, 85,261 European ancestry male individuals	NA	1q41	1	218461445	TGFB2 - C1orf143	rs1108548-?	rs1108548	intergenic_variant	NR	7e-06	(female)	0.12088	[0.068-0.174] unit increase	lean body mass	0	0	anthropometric measurement	2
30593698	70,700 European ancestry female individuals, 85,261 European ancestry male individuals	NA	1q41	1	218461445	TGFB2 - C1orf143	rs1108548-?	rs1108548	intergenic_variant	NR	2e-06	(male)	0.18443	[0.11-0.26] unit increase	lean body mass	0	0	anthropometric measurement	2
26634245	10,094 European ancestry current and former smoker individuals, 3,260 African American current and former smoker individuals, 178 current and former smoker individuals	NA	1q41	1	218461445	TGFB2 - C1orf143	rs1108548-A	rs1108548	intergenic_variant	0.629	2e-06	----	0.009	unit decrease	response to bronchodilator, FEV/FEC ratio	0	0	response to drug, pulmonary function measurement	2
30595370	approximately 444,000 European ancestry individuals	NA	12q21.32	12	88435517	RF00019 - KITLG	rs11104870-?	rs11104870	intergenic_variant	NR	3e-26	----	----	----	leukocyte count	0	0	hematological measurement	2
23222517	62,553 European ancestry individuals, 9,308 South Asian ancestry individuals	63,506 European ancestry individuals	12q21.32	12	88435517	RF00019 - KITLG	rs11104870-C	rs11104870	intergenic_variant	0.3	6e-11	(EA, RBCC)	0.013	[0.0091-0.0169] unit increase	erythrocyte count	0	0	hematological measurement	2
25646338	8,013 European ancestry individuals	1,082 African American individuals, 669 Chinese ancestry individuals, 657 Hispanic individuals	12q21.32	12	88443467	RF00019 - KITLG	rs11104877-T	rs11104877	intergenic_variant	0.8926	4e-07	(Trans/cis-18:2, EA)	0.0079	[0.0048-0.011] unit decrease	trans/cis-18:2 fatty acid measurement, trans fatty acid measurement	0	0	lipid or lipoprotein measurement	0
27863252	170,702 European ancestry individuals	NA	12q21.32	12	88449697	RF00019 - KITLG	rs11104881-C	rs11104881	intergenic_variant	0.7007	1e-10	----	0.0252906	[0.018-0.033] unit decrease	neutrophil count	0	0	hematological measurement	2
24709693	694 European ancestry child cases	NA	12q23.3	12	108324152	CMKLR1	rs11113818-T	rs11113818	intron_variant	NR	4e-06	(ParVAS)	1.16	[0.67-1.65] unit increase	response to methotrexate, juvenile idiopathic arthritis	connective tissue disease, inflammatory disease	immune system disease (autoimmune), musculoskeletal system disease	response to drug	2
26634245	10,094 European ancestry current and former smoker individuals, 3,260 African American current and former smoker individuals, 178 current and former smoker individuals	NA	1q41	1	218398662	TGFB2	rs11118102-A	rs11118102	intron_variant	0.134	1e-06	----	0.061	NR unit increase	forced expiratory volume, response to bronchodilator	0	0	response to drug, pulmonary function measurement	0
26634245	10,094 European ancestry current and former smoker individuals, 3,260 African American current and former smoker individuals, 178 current and former smoker individuals	NA	1q41	1	218499915	TGFB2 - C1orf143	rs11118112-T	rs11118112	intergenic_variant	0.165	1e-06	----	0.012	unit increase	response to bronchodilator, FEV/FEC ratio	0	0	response to drug, pulmonary function measurement	0
26634245	10,094 European ancestry current and former smoker individuals, 3,260 African American current and former smoker individuals, 178 current and former smoker individuals	NA	1q41	1	218506344	TGFB2 - C1orf143	rs11118114-A	rs11118114	intergenic_variant	0.169	1e-06	----	0.012	unit increase	response to bronchodilator, FEV/FEC ratio	0	0	response to drug, pulmonary function measurement	0
29855537	1,813 Japanese ancestry female cases, 3,921 Japanese ancestry female controls	1,494 Japanese ancestry female cases, 4,120 Japanese ancestry female controls	2q14.1	2	113032681	IL36B	rs11123155-C	rs11123155	intron_variant	0.722	2e-09	----	0.193721	[0.13-0.26] unit decrease	drug use measurement, quality of life during menstruation measurement	0	0	drug use measurement	17
30206230	4,910 European American individuals	NA	2q14.1	2	113088001	RNU6-1180P - IL1RN	rs11123161-?	rs11123161	regulatory_region_variant	NR	2e-06	----	0.24496	[0.14-0.35] unit decrease	interleukin-1 beta measurement	0	0	inflammatory biomarker measurement, cytokine measurement, protein measurement	9
30206230	4,910 European American individuals	NA	2q14.1	2	113092537	RNU6-1180P - IL1RN	rs11123162-?	rs11123162	regulatory_region_variant	NR	3e-06	----	0.263356	[0.15-0.37] unit decrease	interleukin-1 beta measurement	0	0	inflammatory biomarker measurement, cytokine measurement, protein measurement	13
30595370	approximately 459,000 European ancestry individuals	NA	5q22.1	5	111030094	AC010395.1 - TSLP	rs111267073-?	rs111267073	intergenic_variant	NR	5e-09	----	----	----	Eczema	0	abnormality of the immune system, abnormality of the integument	0	0
29367611	42 European ancestry cases, 14 Asian ancestry cases	NA	3p14.3	3	55376983	AC121764.3 - WNT5A	rs11130471-?	rs11130471	intergenic_variant	NR	9e-06	----	1.641	unit decrease (EA)	Malignant epithelial tumor of ovary, response to carboplatin	neoplasm	0	response to drug	1
28584286	45,465 European ancestry females, 44,088 European ancestry males	NA	16p11.2	16	28509005	IL27	rs111857492-?	rs111857492	intron_variant	NR	7e-07	(female)	0.1228	[0.074-0.171] unit decrease	empathy measurement	0	0	measurement	0
28642124	1,989 European and unknown ancestry mutation carriers	NA	10q25.3	10	115949292	ATRNL1 - GFRA1	rs11197481-G	rs11197481	regulatory_region_variant	0.176	9e-06	----	0.193	[0.12-0.27] unit increase (from the REGISTRY Cohort)	Huntington disease, disease progression measurement	degenerative disorder, genetic disorder, psychiatric disorder	nervous system disease	temporal measurement	0
30595370	approximately 458,000 European ancestry individuals	NA	10q11.22	10	47186811	PTPN20 - GDF10	rs11204266-?	rs11204266	intergenic_variant	NR	3e-12	----	----	----	body height	0	0	anthropometric measurement	167
30595370	approximately 458,000 European ancestry individuals	NA	1p31.3	1	65513597	LEPR	rs11208659-?	rs11208659	intron_variant	NR	1e-10	----	----	----	body mass index	0	0	anthropometric measurement	0
23563609	1,509 European ancestry cases, 5,380 European ancestry controls	971 European ancestry cases, 1,990 European ancestry controls	1p31.3	1	65513597	LEPR	rs11208659-C	rs11208659	intron_variant	0.08	2e-09	----	1.42	[1.27-1.59]	obesity	nutritional or metabolic disease	0	0	0
30595370	approximately 372,000 European ancestry individuals	NA	1p31.3	1	65521481	LEPR	rs11208662-?	rs11208662	intron_variant	NR	9e-14	----	----	----	vital capacity	0	0	pulmonary function measurement	0
27863252	171,748 European ancestry individuals	NA	1p31.3	1	65626887	LEPR	rs11208691-G	rs11208691	intron_variant	0.371	8e-10	----	0.0227052	[0.015-0.03] unit increase	lymphocyte percentage of leukocytes	0	0	hematological measurement	1
20953190	2,178 European ancestry cases, 5,175 European ancestry controls	3,174 European ancestry cases, 5,464 European ancestry controls	1p31.3	1	67240275	IL23R	rs11209026-?	rs11209026	missense_variant	NR	7e-07	----	1.49	[1.27-1.74]	psoriasis	inflammatory disease	immune system disease, integumentary system disease	0	0
22293688	16,179 European ancestry individuals	NA	1p31.3	1	67240275	IL23R	rs11209026-?	rs11209026	missense_variant	NR	4e-21	----	3.18	[2.91-3.44]	Crohn's disease	0	digestive system disease, immune system disease (autoimmune)	0	0
17447842	547 European ancestry cases, 928 European ancestry controls	1,266 European ancestry cases, 559 European ancestry controls, Up to 428 European ancestry trios	1p31.3	1	67240275	IL23R	rs11209026-?	rs11209026	missense_variant	0.92	2e-18	----	2.92	[NR]	Crohn's disease	0	digestive system disease, immune system disease (autoimmune)	0	0
18758464	1,011 European ancestry cases, 4,250 European ancestry controls	1,922 European ancestry cases, 14,124 European ancestry controls	1p31.3	1	67240275	IL23R	rs11209026-?	rs11209026	missense_variant	0.94	7e-11	----	2.56	[1.92-3.45]	inflammatory bowel disease	0	digestive system disease, immune system disease (autoimmune)	0	0
19915572	2,361 European ancestry cases, 5,417 European ancestry controls	2,321 European ancestry cases, 4,818 European ancestry controls	1p31.3	1	67240275	IL23R	rs11209026-?	rs11209026	missense_variant	NR	3e-10	----	----	----	ulcerative colitis	inflammatory disease	digestive system disease, immune system disease (autoimmune)	0	0
20062062	2,053 European ancestry cases, 5,140 European ancestry controls	898 European ancestry cases, 1,518 European ancestry controls	1p31.3	1	67240275	IL23R	rs11209026-?	rs11209026	missense_variant	0.94	9e-14	----	1.89	[1.56-2.27]	ankylosing spondylitis	connective tissue disease, inflammatory disease	immune system disease (autoimmune), musculoskeletal system disease	0	0
19122664	1,022 European ancestry cases, 2,503 European ancestry controls	1,387 European ancestry cases, 1,115 European ancestry controls	1p31.3	1	67240275	IL23R	rs11209026-?	rs11209026	missense_variant	0.93	1e-08	----	1.79	----	ulcerative colitis	inflammatory disease	digestive system disease, immune system disease (autoimmune)	0	0
25574825	2,079 European ancestry atopic dermatitis cases, 4,212 European ancestry psoriasis cases, 11,899 European ancestry controls	NA	1p31.3	1	67240275	IL23R	rs11209026-?	rs11209026	missense_variant	NR	2e-10	(Psoriasis)	----	----	psoriasis	inflammatory disease	immune system disease, integumentary system disease	0	0
28008999	622 Polish ancestry child cases, 496 Polish ancestry adult cases, 582 Polish ancestry controls	192 Polish ancestry child cases, 185 Polish ancestry adult cases, 352 Polish ancestry controls	1p31.3	1	67240275	IL23R	rs11209026-?	rs11209026	missense_variant	NR	2e-06	----	2.169659	[1.56-3.03]	inflammatory bowel disease	0	digestive system disease, immune system disease (autoimmune)	0	0
28008999	622 Polish ancestry child cases, 496 Polish ancestry adult cases, 582 Polish ancestry controls	192 Polish ancestry child cases, 185 Polish ancestry adult cases, 352 Polish ancestry controls	1p31.3	1	67240275	IL23R	rs11209026-?	rs11209026	missense_variant	NR	2e-06	(Adult)	3.0934768	[1.89-5]	inflammatory bowel disease	0	digestive system disease, immune system disease (autoimmune)	0	0
28240269	997 European ancestry individuals	338 Arab, South Asian and Filipino ancestry individuals	1p31.3	1	67240275	IL23R	rs11209026-A	rs11209026	missense_variant	0.062249	3e-16	(EA, Interleukin-23 receptor)	0.7416	[0.57-0.92] unit decrease	interleukin 23 receptor measurement	0	0	protein measurement	0
21102463	6,333 European ancestry cases, 15,056 European ancestry controls	15,694 European ancestry cases, 14,026 European ancestry controls, 414 European ancestry trios	1p31.3	1	67240275	IL23R	rs11209026-G	rs11209026	missense_variant	0.932	1e-64	----	2.66	[2.36-3.00]	Crohn's disease	0	digestive system disease, immune system disease (autoimmune)	0	0
22936669	1,277 European ancestry cases, 1,488 European ancestry controls	1,365 European ancestry cases, 1,396 European ancestry controls	1p31.3	1	67240275	IL23R	rs11209026-G	rs11209026	missense_variant	NR	4e-14	----	2.84	[NR]	Crohn's disease	0	digestive system disease, immune system disease (autoimmune)	0	0
23749187	9,069 European ancestry cases, 1,550 East Asian ancestry cases, 13,578 European ancestry controls, 1,567 East Asian ancestry controls	NA	1p31.3	1	67240275	IL23R	rs11209026-G	rs11209026	missense_variant	0.934	2e-27	----	1.62	----	ankylosing spondylitis	connective tissue disease, inflammatory disease	immune system disease (autoimmune), musculoskeletal system disease	0	0
23749187	9,069 European ancestry cases, 1,550 East Asian ancestry cases, 13,578 European ancestry controls, 1,567 East Asian ancestry controls	NA	1p31.3	1	67240275	IL23R	rs11209026-G	rs11209026	missense_variant	0.934	6e-28	(EA)	1.65	----	ankylosing spondylitis	connective tissue disease, inflammatory disease	immune system disease (autoimmune), musculoskeletal system disease	0	0
21297633	6,687 European ancestry cases, 19,718 European ancestry controls	9,628 European ancestry cases, 12,917 European ancestry controls	1p31.3	1	67240275	IL23R	rs11209026-G	rs11209026	missense_variant	0.94	5e-28	----	1.74	[1.57-1.92]	ulcerative colitis	inflammatory disease	digestive system disease, immune system disease (autoimmune)	0	0
21743469	3,023 European ancestry cases, 8,779 European ancestry controls	2,111 European ancestry cases, 4,483 European ancestry controls	1p31.3	1	67240275	IL23R	rs11209026-G	rs11209026	missense_variant	0.93	2e-17	----	----	----	ankylosing spondylitis	connective tissue disease, inflammatory disease	immune system disease (autoimmune), musculoskeletal system disease	0	0
22412388	737 Ashkenazi Jewish cases, 2,257 Ashkenazi Jewish controls	971 Ashkenazi Jewish cases, 2,124 Ashkenazi Jewish controls	1p31.3	1	67240275	IL23R	rs11209026-G	rs11209026	missense_variant	0.921	1e-18	----	2.2	[2.10-2.35]	Crohn's disease	0	digestive system disease, immune system disease (autoimmune)	0	0
23128233	12,924 European ancestry cases, 21,442 European ancestry controls	25,683 European ancestry cases, 17,015 European ancestry controls	1p31.3	1	67240275	IL23R	rs11209026-G	rs11209026	missense_variant	0.933	8e-161	----	2.013	[1.885-2.15]	inflammatory bowel disease	0	digestive system disease, immune system disease (autoimmune)	0	0
27863252	170,721 European ancestry individuals	NA	3p21.31	3	46323369	UQCRC2P1 - CCR2	rs112313229-A	rs112313229	intergenic_variant	0.0465	6e-12	----	0.0599508	[0.043-0.077] unit increase	monocyte count	0	0	hematological measurement	12
28552196	1,247 whole genome sequenced European ancestry individuals, 3,049 whole genome sequenced individuals, 29,518 European ancestry individuals, 388 Carlantino (founder/genetic isolate) individuals, 790 Friuli Venezia Giulia (founder/genetic isolate) individuals, 1,001 Mylopotamos (founder/genetic isolate) individuals, 867 Pomak (founder/genetic isolate) individuals	206,045 European ancestry individuals	8p21.3	8	22182776	BMP1	rs112366642-A	rs112366642	intron_variant	0.0023	2e-06	----	0.8995	[0.53-1.27] unit increase	BMI-adjusted waist-hip ratio	0	0	anthropometric measurement	0
28199695	69,057 European ancestry individuals without immune related conditions	NA	5q31.1	5	132068400	IL3 - CSF2	rs11242103-G	rs11242103	intergenic_variant	NR	1e-15	----	0.028764	[0.022-0.036] unit increase	mosquito bite reaction itch intensity measurement, mosquito bite reaction size measurement	0	0	measurement	89
28199695	84,724 European ancestry individuals	NA	5q31.1	5	132068400	IL3 - CSF2	rs11242103-G	rs11242103	intergenic_variant	NR	1e-32	----	0.0451057	[0.038-0.053] unit increase	mosquito bite reaction itch intensity measurement	0	0	measurement	89
28199695	84,724 European ancestry individuals	NA	5q31.1	5	132068400	IL3 - CSF2	rs11242103-G	rs11242103	intergenic_variant	NR	7e-20	----	0.0491713	[0.039-0.06] unit decrease	mosquito bite reaction size measurement	0	0	measurement	89
28199695	41,355 European ancestry men and 43,369 European ancestry women	NA	5q31.1	5	132068400	IL3 - CSF2	rs11242103-G	rs11242103	intergenic_variant	NR	4e-17	----	0.0274496	[0.021-0.034] unit increase	mosquito bite reaction itch intensity measurement, mosquito bite reaction size measurement	0	0	measurement	89
28199695	41,355 European ancestry men and 43,369 European ancestry women	NA	5q31.1	5	132068400	IL3 - CSF2	rs11242103-G	rs11242103	intergenic_variant	0.414	2e-09	(women)	0.0280182	[0.019-0.037] unit increase	mosquito bite reaction itch intensity measurement, mosquito bite reaction size measurement	0	0	measurement	89
30593698	70,700 European ancestry female individuals, 85,261 European ancestry male individuals	NA	6p24.3	6	7718832	AL390026.1 - BMP6	rs11243202-?	rs11243202	intergenic_variant	NR	4e-09	(female)	0.14278	[0.095-0.19] unit increase	lean body mass	0	0	anthropometric measurement	0
30593698	70,700 European ancestry female individuals, 85,261 European ancestry male individuals	NA	6p24.3	6	7718832	AL390026.1 - BMP6	rs11243202-?	rs11243202	intergenic_variant	NR	6e-14	(male)	0.2621	[0.19-0.33] unit increase	lean body mass	0	0	anthropometric measurement	0
30593698	70,700 European ancestry female individuals, 85,261 European ancestry male individuals	NA	6p24.3	6	7718832	AL390026.1 - BMP6	rs11243202-?	rs11243202	intergenic_variant	NR	1e-21	----	0.21172	[0.17-0.26] unit increase	lean body mass	0	0	anthropometric measurement	0
30804561	35,735 cases, 222,076 controls	NA	6p24.3	6	7718832	AL390026.1 - BMP6	rs11243202-C	rs11243202	intergenic_variant	0.47	6e-06	(conditional on rs1334576)	1.05	[NR]	chronic obstructive pulmonary disease	0	respiratory system disease	0	0
23144326	Up to 1,951 European ancestry smokers	NA	3p25.1	3	13816472	WNT7A	rs1124480-C	rs1124480	3_prime_UTR_variant	0.46	9e-06	(IL6)	----	----	interleukin-6 measurement, chronic obstructive pulmonary disease	0	respiratory system disease	inflammatory biomarker measurement, cytokine measurement, protein measurement	0
28928442	60,098 European ancestry cases, 113,323 European ancestry controls	NA	10p15.1	10	6040595	IL2RA	rs11256464-?	rs11256464	intron_variant	NR	7e-06	----	0.0604	[0.034-0.087] unit increase	tonsillectomy risk measurement	0	0	measurement	15
28240269	997 European ancestry individuals	338 Arab, South Asian and Filipino ancestry individuals	1q21.3	1	154445939	IL6R	rs11265613-?	rs11265613	intron_variant	NR	1e-239	(EA, Interleukin-6 receptor subunit alpha)	----	----	interleukin 6 receptor subunit alpha measurement	0	0	protein measurement	0
27863252	170,494 European ancestry individuals	NA	3p21.31	3	46408487	CCRL2	rs11266744-C	rs11266744	synonymous_variant	0.3957	3e-09	----	0.0216424	[0.014-0.029] unit increase	monocyte percentage of leukocytes	0	0	hematological measurement	6
20360315	706 European ancestry individuals	NA	19q13.42	19	55368504	IL11	rs1126757-?	rs1126757	synonymous_variant	0.48	3e-06	(escitalopram)	10.4	[NR] unit increase	response to antidepressant	0	0	response to drug	19
30643251	up to 1,359,002 European ancestry individuals	NA	19q13.42	19	55368504	IL11	rs1126757-T	rs1126757	synonymous_variant	0.473	2e-09	----	0.00649966	[0.0044-0.0086] unit increase	smoking status measurement	0	0	smoking behaviour measurement	19
30643251	up to 1,232,091 European ancestry individuals	NA	19q13.42	19	55368504	IL11	rs1126757-T	rs1126757	synonymous_variant	0.473	3e-08	----	0.0141623	[0.0092-0.0192] unit increase	smoking status measurement	0	0	smoking behaviour measurement	19
29875488	3,301 European ancestry individuals	NA	17q12	17	35980421	CCL16, CCL16	rs112689088-C	rs112689088	missense_variant	0.098	3.00E-450	(C-C motif chemokine 16, CCL16.4913.78.1)	1.52	[1.46-1.58] unit decrease	blood protein measurement	0	0	protein measurement	1
29875488	3,301 European ancestry individuals	NA	17q12	17	35980421	CCL16, CCL16	rs112689088-C	rs112689088	missense_variant	0.098	6e-186	(Cystatin-8, CST8.10572.65.3)	1.11	[1.03-1.19] unit decrease	blood protein measurement	0	0	protein measurement	1
29875488	3,301 European ancestry individuals	NA	17q12	17	35980421	CCL16, CCL16	rs112689088-C	rs112689088	missense_variant	0.098	1e-59	(NKG2-E type II integral membrane protein, KLRC3.7795.14.3)	0.67	[0.59-0.75] unit decrease	blood protein measurement	0	0	protein measurement	1
26634245	10,094 European ancestry current and former smoker individuals, 3,260 African American current and former smoker individuals, 178 current and former smoker individuals	NA	1q41	1	218508033	TGFB2 - C1orf143	rs112756090-T	rs112756090	intergenic_variant	0.169	1e-06	----	0.012	unit increase	response to bronchodilator, FEV/FEC ratio	0	0	response to drug, pulmonary function measurement	0
29403010	98,538 Japanese ancestry individuals	NA	17p13.1	17	7557368	TNFSF12-TNFSF13, TNFSF12	rs1128963-?	rs1128963	3_prime_UTR_variant	NR	4e-16	(conditional on round 2)	0.0421025	[0.032-0.052] unit increase novel	serum non-albumin protein measurement	0	0	protein measurement	51
29403010	98,626 Japanese ancestry individuals	NA	17p13.1	17	7557368	TNFSF12-TNFSF13, TNFSF12	rs1128963-?	rs1128963	3_prime_UTR_variant	NR	4e-12	(conditional on round 2)	0.0358649	[0.026-0.046] unit decrease novel	albumin:globulin ratio measurement	0	0	cardiovascular measurement, hematological measurement	51
28067908	12,366 European and unknown ancestry cases, 33,609 European and unknown ancestry controls	NA	3p21.31	3	46415921	CCRL2 - LINC02009	rs113010081-?	rs113010081	intergenic_variant	----	2e-06	----	----	----	ulcerative colitis	inflammatory disease	digestive system disease, immune system disease (autoimmune)	0	21
30535121	59,814 European ancestry individuals	8,609 European ancestry individuals	3p21.31	3	46415921	CCRL2 - LINC02009	rs113010081-?	rs113010081	intergenic_variant	NR	4e-19	----	0.9206	[0.71-1.13] unit increase	macula measurement	0	0	measurement	21
27989323	8,243 Finnish ancestry individuals	NA	3p21.31	3	46415921	CCRL2 - LINC02009	rs113010081-C	rs113010081	intergenic_variant	NR	4e-140	----	0.5954	[0.55-0.64] SD units increase	macrophage inflammatory protein 1b measurement	0	0	protein measurement	21
26192919	6,968 European ancestry cases, 20,464 European ancestry controls	10,679 European ancestry cases, 26,715 European ancestry controls, 397 Iranian ancestry cases, 342 Iranian ancestry controls, 1,239 Indian ancestry cases, 990 Indian ancestry controls, 1,134 East Asian ancestry cases, 3,719 East Asian ancestry controls	3p21.31	3	46415921	CCRL2 - LINC02009	rs113010081-G	rs113010081	intergenic_variant	0.1073	9e-10	(EA)	1.13549	[1.09-1.18]	ulcerative colitis	inflammatory disease	digestive system disease, immune system disease (autoimmune)	0	21
26192919	12,882 European ancestry cases, 21,770 European ancestry controls	25,273 European ancestry cases, 26,715 European ancestry controls, 548 Iranian ancestry cases, 342 Iranian ancestry control, 1,423 Indian ancestry cases, 990 Indian ancestry controls, 2,824 East Asian ancestry cases, 3,719 East Asian ancestry controls	3p21.31	3	46415921	CCRL2 - LINC02009	rs113010081-G	rs113010081	intergenic_variant	0.1073	4e-08	(EA)	1.09661	[1.06-1.13]	inflammatory bowel disease	0	digestive system disease, immune system disease (autoimmune)	0	21
25751624	6,683 European ancestry cases, 12,173 European ancestry controls, 2,601 European ancestry affected sibling pair families, 69 European ancestry trios	NA	3p21.31	3	46415921	CCRL2 - LINC02009	rs113010081-T	rs113010081	intergenic_variant	0.89	5e-08	----	1.17647	----	type I diabetes mellitus	0	digestive system disease, endocrine system disease, immune system disease (autoimmune)	0	21
29875488	3,301 European ancestry individuals	NA	16q21	16	57408424	CCL17	rs113022368-AT	rs113022368	intron_variant	0.078	2e-21	(C-C motif chemokine 17, CCL17.3519.3.2)	0.45	[0.35-0.55] unit increase	blood protein measurement	0	0	protein measurement	1
30895295	329 South Asian ancestry individuals	----	7p14.1	7	41183370	LINC01449 - INHBA	rs113052989-T	rs113052989	intergenic_variant	0.829808	4e-06	----	0.484816	[0.28-0.69] unit increase	eye colour measurement	0	0	measurement	0
30348214	Up to 954 individuals	NA	4q21.1	4	77661587	CXCL13 - RF00612	rs113147266-?	rs113147266	intergenic_variant	NR	2e-08	----	----	----	DNA methylation	0	0	regulation of gene expression	0
27989323	8,243 Finnish ancestry individuals	NA	3p21.31	3	46342713	UQCRC2P1 - CCR2	rs113341849-G	rs113341849	intergenic_variant	NR	1e-139	(conditioned on rs138591554)	0.608	SD units decrease	macrophage inflammatory protein 1b measurement	0	0	protein measurement	19
29875488	3,301 European ancestry individuals	NA	17q12	17	34320812	CCL8	rs1133763-C	rs1133763	missense_variant	0.158	1e-11	(C-C motif chemokine 8, CCL8.2785.15.2)	0.23	[0.17-0.29] unit decrease	blood protein measurement	0	0	protein measurement	1
29875488	3,301 European ancestry individuals	NA	17q12	17	34321860	CCL8 - AC011193.2	rs11342894-C	rs11342894	regulatory_region_variant	0.158	7e-72	(C-C motif chemokine 7, CCL7.4886.3.1)	0.59	[0.53-0.65] unit decrease	blood protein measurement	0	0	protein measurement	1
29617998	115,486 European ancestry individuals	NA	1q41	1	218346587	TGFB2	rs113711540-A	rs113711540	5_prime_UTR_variant	0.7294	1e-11	----	0.1037	[0.073-0.135] unit increase	intraocular pressure measurement	0	0	measurement	42
30718926	36,614 Japanese ancestry cases, 155,150 Japanese ancestry controls	NA	Xq24	X	118781201	IL13RA1	rs11390176-T	rs11390176	intron_variant	0.44	1e-14	----	1.06	1.04-1.07	type II diabetes mellitus	0	digestive system disease, endocrine system disease	0	0
30595370	approximately 444,000 European ancestry individuals	NA	2q35	2	218156235	CXCR2 - CXCR1	rs114050631-?	rs114050631	regulatory_region_variant	NR	8e-35	----	----	----	leukocyte count	0	0	hematological measurement	2
27863252	171,542 European ancestry individuals	NA	2q35	2	218156235	CXCR2 - CXCR1	rs114050631-T	rs114050631	regulatory_region_variant	0.0106	8e-13	----	0.138578	[0.1-0.18] unit decrease	neutrophil percentage of leukocytes	0	0	hematological measurement	2
27863252	169,822 European ancestry individuals	NA	2q35	2	218156235	CXCR2 - CXCR1	rs114050631-T	rs114050631	regulatory_region_variant	0.0106	2e-17	----	0.165316	[0.13-0.2] unit decrease	granulocyte count	0	0	hematological measurement	2
27863252	169,545 European ancestry individuals	NA	2q35	2	218156235	CXCR2 - CXCR1	rs114050631-T	rs114050631	regulatory_region_variant	0.0106	7e-14	----	0.14497	[0.11-0.18] unit decrease	granulocyte percentage of myeloid white cells	0	0	hematological measurement	2
27863252	172,435 European ancestry individuals	NA	2q35	2	218156235	CXCR2 - CXCR1	rs114050631-T	rs114050631	regulatory_region_variant	0.0107	4e-13	----	0.141171	[0.1-0.18] unit decrease	leukocyte count	0	0	hematological measurement	2
27863252	171,748 European ancestry individuals	NA	2q35	2	218156235	CXCR2 - CXCR1	rs114050631-T	rs114050631	regulatory_region_variant	0.0106	1e-09	----	0.116977	[0.079-0.155] unit increase	lymphocyte percentage of leukocytes	0	0	hematological measurement	2
27863252	169,219 European ancestry individuals	NA	2q35	2	218156235	CXCR2 - CXCR1	rs114050631-T	rs114050631	regulatory_region_variant	0.0106	5e-16	----	0.158056	[0.12-0.2] unit decrease	myeloid white cell count	0	0	hematological measurement	2
27863252	170,494 European ancestry individuals	NA	2q35	2	218156235	CXCR2 - CXCR1	rs114050631-T	rs114050631	regulatory_region_variant	0.0106	7e-10	----	0.118952	[0.081-0.157] unit increase	monocyte percentage of leukocytes	0	0	hematological measurement	2
27863252	170,702 European ancestry individuals	NA	2q35	2	218156235	CXCR2 - CXCR1	rs114050631-T	rs114050631	regulatory_region_variant	0.0106	7e-18	----	0.167412	[0.13-0.21] unit decrease	neutrophil count	0	0	hematological measurement	2
27863252	170,384 European ancestry individuals	NA	2q35	2	218156235	CXCR2 - CXCR1	rs114050631-T	rs114050631	regulatory_region_variant	0.0106	3e-17	----	0.164513	[0.13-0.2] unit decrease	neutrophil count, eosinophil count	0	0	hematological measurement	2
27863252	170,143 European ancestry individuals	NA	2q35	2	218156235	CXCR2 - CXCR1	rs114050631-T	rs114050631	regulatory_region_variant	0.0106	5e-18	----	0.168525	[0.13-0.21] unit decrease	neutrophil count, basophil count	0	0	hematological measurement	2
30595370	approximately 458,000 European ancestry individuals	NA	3p25.1	3	13877813	WNT7A	rs114106861-?	rs114106861	intron_variant	NR	3e-09	----	----	----	body height	0	0	anthropometric measurement	5
26053186	362 African American current smoker individuals, 329 Native Hawaiian ancestry current smoker individuals, 438 European ancestry current smoker individuals, 449 Latino current smoker individuals, 704 Japanese ancestry current smoker individuals	NA	7q31.2	7	117299233	WNT2	rs114167782-?	rs114167782	intron_variant	NR	2e-07	(Native Hawaiian)	1.2727	[NR] unit increase	smoking behavior, 3-hydroxypropylmercapturic acid measurement	0	0	behavior, measurement	0
30206230	4,910 European American individuals	NA	2q14.1	2	112838252	IL1B - AC079753.1	rs1143623-?	rs1143623	intergenic_variant	NR	5e-17	----	0.523243	[0.4-0.65] unit increase	interleukin-1 beta measurement	0	0	inflammatory biomarker measurement, cytokine measurement, protein measurement	15
30206230	4,910 European American individuals	NA	2q14.1	2	112836810	IL1B	rs1143627-?	rs1143627	5_prime_UTR_variant	NR	7e-19	----	0.518617	[0.4-0.63] unit increase	interleukin-1 beta measurement	0	0	inflammatory biomarker measurement, cytokine measurement, protein measurement	13
29083406	180,129 European ancestry cases, 180,709 European ancestry controls	NA	2q14.1	2	112832890	IL1B	rs1143633-C	rs1143633	intron_variant	0.7	2e-10	----	1.034	[1.02-1.04]	allergy	0	immune system disease	0	10
30206230	4,910 European American individuals	NA	2q14.1	2	112832813	IL1B	rs1143634-?	rs1143634	synonymous_variant	NR	1e-11	----	0.421482	[0.3-0.54] unit increase	interleukin-1 beta measurement	0	0	inflammatory biomarker measurement, cytokine measurement, protein measurement	5
28604731	113,054 European ancestry cases and controls	NA	3p21.31	3	46228835	CCR3	rs114515123-T	rs114515123	intron_variant	0.0011	3e-08	----	0.35	[0.22-0.48] unit increase	daytime rest measurement	0	0	measurement	0
24324551	580 Brazilian ancestry individuals	NA	1p21.3	1	94564025	F3 - AC093117.1	rs1146509-?	rs1146509	intergenic_variant	NR	6e-06	----	----	----	QRS duration, Trypanosoma cruzi seropositivity	0	0	cardiovascular measurement, temporal measurement, infectious disease biomarker	1
27863252	172,275 European ancestry individuals	NA	7q11.23	7	75812976	CCL24	rs11465296-T	rs11465296	intron_variant	0.0377	8e-17	----	0.0782018	[0.06-0.097] unit decrease	eosinophil count	0	0	hematological measurement	2
27863252	170,536 European ancestry individuals	NA	7q11.23	7	75812976	CCL24	rs11465296-T	rs11465296	intron_variant	0.0377	4e-15	----	0.0740618	[0.056-0.093] unit decrease	eosinophil percentage of granulocytes	0	0	hematological measurement	2
27863252	171,771 European ancestry individuals	NA	7q11.23	7	75812976	CCL24	rs11465296-T	rs11465296	intron_variant	0.0377	1e-17	----	0.0801926	[0.062-0.099] unit decrease	basophil count, eosinophil count	0	0	hematological measurement	2
27863252	172,378 European ancestry individuals	NA	7q11.23	7	75812976	CCL24	rs11465296-T	rs11465296	intron_variant	0.0377	3e-15	----	0.0739729	[0.056-0.092] unit decrease	eosinophil percentage of leukocytes	0	0	hematological measurement	2
30046033	92,340 European ancestry individuals	NA	14q11.2	14	23373452	IL25	rs11465506-A	rs11465506	intron_variant	0.02	7e-10	----	6.4	[4.36-8.44] ms decrease	PR interval	0	0	cardiovascular measurement	0
30276832	6,039 European ancestry individuals, 892 African ancestry individuals, 408 American ancestry individuals	NA	6p12.2	6	52243786	IL17F	rs11465543-?	rs11465543	intron_variant	NR	2e-06	----	----	----	response to alcohol	0	0	response to stimulus	0
31006051	50 European ancestry cases, 1 Chilean ancestry case, 4,891 European ancestry controls	NA	2q12.1	2	102371840	IL18R1	rs11465606-A	rs11465606	intron_variant	0.024	7e-09	----	6.149	[3.324-11.37]	atypical femoral fracture, response to bisphosphonate	connective tissue disease	musculoskeletal system disease	response to drug	2
31006051	50 European ancestry cases, 1 Chilean ancestry case, 324 European ancestry controls	NA	2q12.1	2	102371840	IL18R1	rs11465606-A	rs11465606	intron_variant	0.022	7e-06	----	6.86	[2.958-15.91]	atypical femoral fracture, response to bisphosphonate	connective tissue disease	musculoskeletal system disease	response to drug	2
20570966	896 European ancestry cases, 3,204 European ancestry controls	1,174 European ancestry cases, 357 European ancestry controls	1p31.3	1	67236843	IL23R	rs11465804-?	rs11465804	intron_variant	NR	1e-06	----	1.89	[1.47-2.44]	Crohn's disease	0	digestive system disease, immune system disease (autoimmune)	0	0
18587394	3,230 European ancestry cases, 4,829 European ancestry controls	1,339 European ancestry trios, 2,325 European ancestry cases, 1,809 European ancestry controls	1p31.3	1	67236843	IL23R	rs11465804-T	rs11465804	intron_variant	0.93	7e-63	----	2.5	[NR]	Crohn's disease	0	digestive system disease, immune system disease (autoimmune)	0	0
31049640	2,633 African ancestry cases, 1,714 African ancestry controls	NA	19q13.2	19	41341832	TGFB1	rs11466334-A	rs11466334	intron_variant	0.094	1e-06	----	1.41	[1.23-1.63]	type II diabetes mellitus	0	digestive system disease, endocrine system disease	0	12
26634245	10,094 European ancestry current and former smoker individuals, 3,260 African American current and former smoker individuals, 178 current and former smoker individuals	NA	1q41	1	218418281	TGFB2	rs11466399-A	rs11466399	intron_variant	0.337	5e-06	----	0.009	unit increase	response to bronchodilator, FEV/FEC ratio	0	0	response to drug, pulmonary function measurement	0
27863252	171,748 European ancestry individuals	NA	2q14.1	2	113106902	RNU6-1180P - IL1RN	rs11473501-TAAA	rs11473501	regulatory_region_variant	0.4826	4e-09	----	0.0210197	[0.014-0.028] unit decrease	lymphocyte percentage of leukocytes	0	0	hematological measurement	7
30595370	approximately 444,000 European ancestry individuals	NA	5q11.2	5	55900195	IL31RA	rs1148039-?	rs1148039	intron_variant	NR	2e-08	----	----	----	leukocyte count	0	0	hematological measurement	1
29059430	207 European ancestry female cases, 2,774 European ancestry female controls	NA	2q37.3	2	236525150	IQCA1 - ACKR3	rs114971217-A	rs114971217	intergenic_variant	0.0002	6e-07	----	----	----	breast carcinoma, childhood cancer	neoplasm	0	0	0
29274321	305 European ancestry cognitively normal individuals, 581 European ancestry mild cognitive impairment cases, 190 European ancestry Alzheimer's disease dementia cases	NA	1p34.3	1	36505310	CSF3R - FTLP18	rs115055195-C	rs115055195	regulatory_region_variant	0.02	2e-06	----	1.39	[0.82-1.96] unit decrease	t-tau measurement	0	0	mental or behavioural disorder biomarker	1
29274321	305 European ancestry cognitively normal individuals, 581 European ancestry mild cognitive impairment cases, 190 European ancestry Alzheimer's disease dementia cases	NA	1p34.3	1	36505310	CSF3R - FTLP18	rs115055195-C	rs115055195	regulatory_region_variant	0.02	5e-07	----	1.45	[0.88-2.02] unit decrease	p-tau measurement	0	0	mental or behavioural disorder biomarker	1
30595370	approximately 452,000 European ancestry individuals	NA	12q21.32	12	88456673	RF00019 - KITLG	rs115183712-?	rs115183712	intergenic_variant	NR	2e-19	----	----	----	hair colour measurement	0	0	hair morphology measurement	0
28240269	997 European ancestry individuals	338 Arab, South Asian and Filipino ancestry individuals	4q21.1	4	76022794	CXCL10, ART3	rs11548618-A	rs11548618	missense_variant	0.0115346	5e-21	(EA, C-X-C motif chemokine 10)	1.841	[1.47-2.22] unit increase	C-X-C motif chemokine 10 measurement	0	0	protein measurement	0
29875488	3,301 European ancestry individuals	NA	4q21.1	4	76022794	CXCL10, ART3	rs11548618-A	rs11548618	missense_variant	0.009	2e-49	(C-X-C motif chemokine 10, CXCL10.4141.79.1)	1.92	[1.67-2.17] unit increase	blood protein measurement	0	0	protein measurement	0
29403010	113,509 Japanese ancestry individuals	NA	17p13.1	17	7559238	TNFSF12-TNFSF13, TNFSF13	rs11552708-?	rs11552708	missense_variant	NR	4e-38	----	0.05626	[0.048-0.065] unit decrease novel	blood protein measurement	0	0	protein measurement	51
23118916	1,999 Han Chinese ancestry individuals	1,496 East Asian ancestry individuals	17p13.1	17	7559238	TNFSF12-TNFSF13, TNFSF13	rs11552708-G	rs11552708	missense_variant	0.7573	4e-09	----	----	----	serum IgM measurement	0	0	measurement	51
20848476	324 European ancestry medically refractory ulcerative colitis cases, 537 European ancestry non-medically refractory ulcerative colitis cases, 2,601 European ancestry controls	NA	9q32	9	114842790	TNFSF15 - AL133412.1	rs11554257-G	rs11554257	intergenic_variant	NR	1e-06	(Analysis III)	1.82	[NR]	ulcerative colitis	inflammatory disease	digestive system disease, immune system disease (autoimmune)	0	1
26192919	12,882 European ancestry cases, 21,770 European ancestry controls	25,273 European ancestry cases, 26,715 European ancestry controls, 548 Iranian ancestry cases, 342 Iranian ancestry control, 1,423 Indian ancestry cases, 990 Indian ancestry controls, 2,824 East Asian ancestry cases, 3,719 East Asian ancestry controls	9q32	9	114842790	TNFSF15 - AL133412.1	rs11554257-G	rs11554257	intergenic_variant	0.1294	4e-21	(EA)	1.14842	[1.12-1.18]	inflammatory bowel disease	0	digestive system disease, immune system disease (autoimmune)	0	1
28425483	1,122 Han Chinese ancestry cases, 4,036 Han Chinese ancestry controls	907 Han Chinese ancestry cases, 2,127 Han Chinese ancestry controls	15q25.1	15	81305928	IL16, AC103858.1	rs11556218-C	rs11556218	missense_variant	0.189	9e-09	----	1.29	[1.18-1.41]	primary biliary cirrhosis	neoplasm	0	0	0
30595370	approximately 459,000 European ancestry individuals	NA	5p13.2	5	35857602	IL7R	rs11567694-?	rs11567694	intron_variant	NR	7e-10	----	----	----	respiratory system disease	0	respiratory system disease	0	2
26634245	5,439 European ancestry current and former smoker cases, 821 African American current and former smoker cases	NA	5p12	5	43420040	CCL28 - TMEM267	rs115681743-G	rs115681743	intergenic_variant	0.963	3e-06	(AA)	0.074	NR unit increase	response to bronchodilator, chronic obstructive pulmonary disease, FEV/FEC ratio	0	respiratory system disease	response to drug, pulmonary function measurement	0
29221444	691 African American individuals	205 African American individuals	17q12	17	36032377	CCL23 - CCL18	rs115689251-?	rs115689251	regulatory_region_variant	NR	1e-06	----	1.924	[1-2.84] unit increase	coronary artery calcification, type II diabetes mellitus	0	abnormality of the cardiovascular system, digestive system disease, endocrine system disease	0	0
29403010	105,030 Japanese ancestry individuals	NA	8q24.12	8	118947686	TNFRSF11B	rs11573824-?	rs11573824	intron_variant	NR	2e-22	----	0.04675	[0.037-0.056] unit increase novel	alkaline phosphatase measurement	0	0	bone measurement	4
29875488	3,301 European ancestry individuals	NA	5q11.2	5	55983139	IL6ST, AC008892.1	rs11574765-G	rs11574765	intron_variant	0.116	1e-22	(Interleukin-6 receptor subunit beta, IL6ST.2620.4.2)	0.38	[0.3-0.46] unit increase	blood protein measurement	0	0	protein measurement	1
24390342	up to 14,361 European ancestry cases, up to 42,923 European ancestry controls, up to 4,873 East Asian ancestry cases, up to 17,642 East Asian ancestry controls	up to 3,775 European ancestry cases, up to 5,801 European ancestry controls, up to 6,871 East Asian ancestry cases, up to 6,392 East Asian ancestry controls	9p13.3	9	34710341	CCL21 - FAM205A	rs11574914-A	rs11574914	regulatory_region_variant	0.33	2e-15	(EA)	1.13	[1.09-1.16]	rheumatoid arthritis	connective tissue disease, inflammatory disease	immune system disease (autoimmune), musculoskeletal system disease	0	10
24390342	up to 14,361 European ancestry cases, up to 42,923 European ancestry controls, up to 4,873 East Asian ancestry cases, up to 17,642 East Asian ancestry controls	up to 3,775 European ancestry cases, up to 5,801 European ancestry controls, up to 6,871 East Asian ancestry cases, up to 6,392 East Asian ancestry controls	9p13.3	9	34710341	CCL21 - FAM205A	rs11574914-A	rs11574914	regulatory_region_variant	0.26	3e-15	----	1.12	[1.09-1.15]	rheumatoid arthritis	connective tissue disease, inflammatory disease	immune system disease (autoimmune), musculoskeletal system disease	0	10
30423114	916 African American cases, 1,392 African American controls,	4,873 East Asian ancestry cases, 17,641 East Asian ancestry controls, 19,234 European ancestry cases, 61,654 European ancestry controls	9p13.3	9	34710341	CCL21 - FAM205A	rs11574914-A	rs11574914	regulatory_region_variant	0.33	1e-13	(EA)	0.11847	[0.087-0.15] unit increase	rheumatoid arthritis	connective tissue disease, inflammatory disease	immune system disease (autoimmune), musculoskeletal system disease	0	10
30423114	916 African American cases, 1,392 African American controls,	4,873 East Asian ancestry cases, 17,641 East Asian ancestry controls, 19,234 European ancestry cases, 61,654 European ancestry controls	9p13.3	9	34710341	CCL21 - FAM205A	rs11574914-A	rs11574914	regulatory_region_variant	NR	2e-13	----	0.114928	[0.085-0.145] unit increase	rheumatoid arthritis	connective tissue disease, inflammatory disease	immune system disease (autoimmune), musculoskeletal system disease	0	10
24133439	965 European ancestry young adult individuals	NA	6q27	6	167143546	CCR6 - TCP10L2	rs11575088-A	rs11575088	intergenic_variant	----	3e-06	----	1.62	[0.94-2.30] unit increase	autism spectrum disorder symptom	0	abnormality of the nervous system	mental or behavioural disorder biomarker	1
29875488	3,301 European ancestry individuals	NA	9p13.3	9	34656482	IL11RA, AL162231.3	rs11575578-A	rs11575578	intron_variant	0.068	4e-26	(Interleukin-11 receptor subunit alpha, IL11RA.3814.63.1)	0.51	[0.41-0.61] unit increase	blood protein measurement	0	0	protein measurement	100
30595370	approximately 458,000 European ancestry individuals	NA	9p13.3	9	34660867	IL11RA	rs11575580-?	rs11575580	missense_variant	NR	9e-14	----	----	----	body height	0	0	anthropometric measurement	1
26301688	97 European ancestry thyroiditis cases, 107 European ancestry ankylosing spondylitis cases, 100 European ancestry psoriasis cases, 173 European ancestry celiac disease cases, 254 European ancestry systemic lupus erythematosus cases, 308 European ancestry common variable inmunodeficiency cases, 865 European ancestry ulcerative colitis cases, 1,086 European ancestry Type 1 diabetes cases, 1,123 Eur…	NA	1p31.3	1	67203951	IL23R, C1orf141	rs11580078-G	rs11580078	intron_variant	0.43	8e-11	----	----	----	autoimmune thyroid disease, type I diabetes mellitus, Common variable immunodeficiency, ankylosing spondylitis, psoriasis, celiac disease, ulcerative colitis, Crohn's disease, autoimmune disease, juvenile idiopathic arthritis, systemic lupus erythematosus	connective tissue disease, neoplastic syndrome, genetic disorder, inflammatory disease, syndromic disease (autoinflammatory syndrome), systemic or rheumatic disease	digestive system disease, endocrine system disease, hematologic disease, immune system disease (autoimmune), integumentary system disease, musculoskeletal system disease, urinary system disease	0	3
28067908	12,194 European and unknown ancestry cases, 28,072 European and unknown ancestry controls	NA	1p31.3	1	67242007	IL23R	rs11581607-?	rs11581607	intron_variant	----	6e-93	----	----	----	Crohn's disease	0	digestive system disease, immune system disease (autoimmune)	0	0
28067908	12,366 European and unknown ancestry cases, 33,609 European and unknown ancestry controls	NA	1p31.3	1	67242007	IL23R	rs11581607-?	rs11581607	intron_variant	----	4e-41	----	----	----	ulcerative colitis	inflammatory disease	digestive system disease, immune system disease (autoimmune)	0	0
28067908	25,042 European and unknown ancestry cases, 34,915 European and unknown ancestry controls	NA	1p31.3	1	67242007	IL23R	rs11581607-?	rs11581607	intron_variant	----	5e-111	----	----	----	inflammatory bowel disease	0	digestive system disease, immune system disease (autoimmune)	0	0
29875488	3,301 European ancestry individuals	NA	1p31.3	1	67242007	IL23R	rs11581607-A	rs11581607	intron_variant	0.067	1e-17	(Interleukin-23 receptor, IL23R.5088.175.3)	0.42	[0.32-0.52] unit decrease	blood protein measurement	0	0	protein measurement	0
30595370	approximately 440,000 European ancestry individuals	NA	1q32.1	1	206795610	IL10 - IL19	rs11583398-?	rs11583398	intergenic_variant	NR	9e-14	----	----	----	eosinophil count	0	0	hematological measurement	0
26634245	10,094 European ancestry current and former smoker individuals, 3,260 African American current and former smoker individuals, 178 current and former smoker individuals	NA	5q33.1	5	150404756	CD74	rs115854050-A	rs115854050	synonymous_variant	0.996	4e-06	(AA)	0.119	unit increase	response to bronchodilator, FEV/FEC ratio	0	0	response to drug, pulmonary function measurement	0
30595370	approximately 459,000 European ancestry individuals	NA	11p11.2	11	47593023	C1QTNF4	rs11601694-?	rs11601694	intron_variant	NR	2e-09	----	----	----	cardiovascular disease	0	cardiovascular disease	0	6
21116278	424 European ancestry mild cognitive impairment cases, 236 European ancestry Alzheimer's disease cases, 279 European ancestry controls	NA	13q12.3	13	30539242	HMGB1	rs11618202-?	rs11618202	intron_variant	NR	7e-06	----	0.0003	[NR] unit decrease	hippocampal volume	0	0	mental or behavioural disorder biomarker	0
30072576	3,200 European ancestry individuals	NA	17q25.3	17	82333776	SECTM1	rs116473040-A	rs116473040	5_prime_UTR_variant	0.955	1e-61	(CD7)	0.962	[0.85-1.07] unit increase	blood protein measurement	0	0	protein measurement	36
30206230	4,910 European American individuals	NA	2q14.1	2	112873948	XIAPP3 - IL37	rs11674397-?	rs11674397	intergenic_variant	NR	3e-14	----	0.455761	[0.34-0.57] unit decrease	interleukin-1 beta measurement	0	0	inflammatory biomarker measurement, cytokine measurement, protein measurement	5
30206230	4,910 European American individuals	NA	2q14.1	2	112970812	CDK8P2 - IL36G	rs11676013-?	rs11676013	intergenic_variant	NR	2e-06	----	0.260484	[0.15-0.37] unit decrease	interleukin-1 beta measurement	0	0	inflammatory biomarker measurement, cytokine measurement, protein measurement	6
30072576	3,200 European ancestry individuals	NA	2q12.1	2	102324878	IL18R1, IL1RL1	rs11676124-C	rs11676124	intron_variant	0.644	9e-166	(IL1RL1)	0.617	[0.58-0.66] unit decrease	blood protein measurement	0	0	protein measurement	36
26974007	8,726 European ancestry ankylosing spondylitis cases, 19,085 European ancestry CrohnвЂ™s disease cases, 6,530 European ancestry psoriasis cases, 3,408 European ancestry primary sclerosing cholangitis cases, 14,513 European ancestry ulcerative colitis cases, 34,213 European ancestry controls	NA	2q35	2	218145423	CXCR2 - CXCR1	rs11676348-?	rs11676348	intergenic_variant	NR	2e-11	(subset analysis)	----	----	ankylosing spondylitis, psoriasis, ulcerative colitis, Crohn's disease, sclerosing cholangitis	connective tissue disease, inflammatory disease	digestive system disease, endocrine system disease, immune system disease (autoimmune), integumentary system disease, musculoskeletal system disease	0	86
21297633	6,687 European ancestry cases, 19,718 European ancestry controls	9,628 European ancestry cases, 12,917 European ancestry controls	2q35	2	218145423	CXCR2 - CXCR1	rs11676348-T	rs11676348	intergenic_variant	0.49	1e-10	----	1.07	[1.03-1.11]	ulcerative colitis	inflammatory disease	digestive system disease, immune system disease (autoimmune)	0	86
21107309	738 European ancestry, African American, and other ancestry cases	NA	2q14.1	2	112771663	CKAP2L - IL1A	rs11677416-?	rs11677416	intergenic_variant	0.25	7e-07	(olanzapine)	----	----	short-term memory	0	0	mental process	4
30206230	4,910 European American individuals	NA	2q14.1	2	112957367	CDK8P2 - IL36G	rs11677903-?	rs11677903	regulatory_region_variant	NR	5e-14	----	0.445171	[0.33-0.56] unit decrease	interleukin-1 beta measurement	0	0	inflammatory biomarker measurement, cytokine measurement, protein measurement	5
31015401	28,880 European ancestry cases, 147,565 European ancestry controls	NA	2q12.1	2	102392952	IL18R1	rs11679146-G	rs11679146	intron_variant	0.135806	6e-34	----	0.159924	[0.13-0.19] unit decrease	Inhalant adrenergic use measurement	0	0	drug use measurement	39
30206230	4,910 European American individuals	NA	2q14.1	2	112955481	CDK8P2 - IL36G	rs11680584-?	rs11680584	intergenic_variant	NR	5e-14	----	0.445176	[0.33-0.56] unit decrease	interleukin-1 beta measurement	0	0	inflammatory biomarker measurement, cytokine measurement, protein measurement	5
30206230	4,910 European American individuals	NA	2q14.1	2	112950449	CDK8P2 - IL36G	rs11680975-?	rs11680975	intergenic_variant	NR	7e-14	----	0.442884	[0.33-0.56] unit decrease	interleukin-1 beta measurement	0	0	inflammatory biomarker measurement, cytokine measurement, protein measurement	5
26089329	up to 1,592 African American cases, up to 13,154 African American controls	NA	2q14.1	2	113090051	RNU6-1180P - IL1RN	rs11681884-T	rs11681884	regulatory_region_variant	0.43	6e-07	----	0.24	[0.14-0.34] unit decrease	stroke	0	cardiovascular disease, nervous system disease	0	3
30072576	3,200 European ancestry individuals	NA	2q14.1	2	113077945	IL1F10 - RNU6-1180P	rs11682107-G	rs11682107	regulatory_region_variant	0.446	1e-06	(IL1RN)	0.116	[0.069-0.163] unit increase	blood protein measurement	0	0	protein measurement	17
30206230	4,910 European American individuals	NA	2q14.1	2	112936218	CDK8P2 - IL36G	rs11683669-?	rs11683669	regulatory_region_variant	NR	7e-14	----	0.443409	[0.33-0.56] unit decrease	interleukin-1 beta measurement	0	0	inflammatory biomarker measurement, cytokine measurement, protein measurement	6
30206230	4,910 European American individuals	NA	2q14.1	2	112937569	CDK8P2 - IL36G	rs11685418-?	rs11685418	regulatory_region_variant	NR	7e-14	----	0.442131	[0.33-0.56] unit decrease	interleukin-1 beta measurement	0	0	inflammatory biomarker measurement, cytokine measurement, protein measurement	5
30206230	4,910 European American individuals	NA	2q14.1	2	113084205	IL1F10 - RNU6-1180P	rs11687782-?	rs11687782	regulatory_region_variant	NR	2e-06	----	0.243843	[0.14-0.34] unit increase	interleukin-1 beta measurement	0	0	inflammatory biomarker measurement, cytokine measurement, protein measurement	8
30206230	4,910 European American individuals	NA	2q14.1	2	112965900	CDK8P2 - IL36G	rs11689250-?	rs11689250	intergenic_variant	NR	2e-06	----	0.260627	[0.15-0.37] unit increase	interleukin-1 beta measurement	0	0	inflammatory biomarker measurement, cytokine measurement, protein measurement	5
30206230	4,910 European American individuals	NA	2q14.1	2	112936568	CDK8P2 - IL36G	rs11689621-?	rs11689621	regulatory_region_variant	NR	2e-13	----	0.438945	[0.32-0.56] unit decrease	interleukin-1 beta measurement	0	0	inflammatory biomarker measurement, cytokine measurement, protein measurement	5
30206230	4,910 European American individuals	NA	2q14.1	2	112940559	CDK8P2 - IL36G	rs11690185-?	rs11690185	regulatory_region_variant	NR	3e-13	----	0.455255	[0.33-0.58] unit increase	interleukin-1 beta measurement	0	0	inflammatory biomarker measurement, cytokine measurement, protein measurement	13
30206230	4,910 European American individuals	NA	2q14.1	2	112900438	XIAPP3 - IL37	rs11690539-?	rs11690539	intergenic_variant	NR	6e-09	----	0.32778	[0.22-0.44] unit decrease	interleukin-1 beta measurement	0	0	inflammatory biomarker measurement, cytokine measurement, protein measurement	7
30206230	4,910 European American individuals	NA	2q14.1	2	112967595	CDK8P2 - IL36G	rs11692384-?	rs11692384	intergenic_variant	NR	2e-06	----	0.260418	[0.15-0.37] unit decrease	interleukin-1 beta measurement	0	0	inflammatory biomarker measurement, cytokine measurement, protein measurement	6
30206230	4,910 European American individuals	NA	2q14.1	2	112937543	CDK8P2 - IL36G	rs11692391-?	rs11692391	regulatory_region_variant	NR	7e-14	----	0.442136	[0.33-0.56] unit increase	interleukin-1 beta measurement	0	0	inflammatory biomarker measurement, cytokine measurement, protein measurement	5
30206230	4,910 European American individuals	NA	2q14.1	2	112937782	CDK8P2 - IL36G	rs11692429-?	rs11692429	regulatory_region_variant	NR	7e-14	----	0.442101	[0.33-0.56] unit decrease	interleukin-1 beta measurement	0	0	inflammatory biomarker measurement, cytokine measurement, protein measurement	5
29304378	56,284 European ancestry individuals, up to 1,333 African American individuals, up to 9,328 admixed individuals	NA	13q14.11	13	42503109	LINC02341 - TNFSF11	rs116926994-A	rs116926994	intergenic_variant	0.9711	4e-17	----	0.1579	unit decrease	bone density	0	0	bone measurement	0
29304378	56,284 European ancestry individuals, up to 1,333 African American individuals, up to 9,328 admixed individuals	NA	13q14.11	13	42503109	LINC02341 - TNFSF11	rs116926994-A	rs116926994	intergenic_variant	0.9705	1e-19	(European)	0.1823	unit decrease	bone density	0	0	bone measurement	0
23999434	2,797 individuals	NA	2q12.1	2	102299202	FAM183DP - IL1RL1	rs11693697-C	rs11693697	intergenic_variant	0.22	7e-11	----	0.08	[0.06-0.1] unit decrease	serum ST2 measurement	0	0	cardiovascular measurement	15
30206230	4,910 European American individuals	NA	2q14.1	2	112936248	CDK8P2 - IL36G	rs11694657-?	rs11694657	regulatory_region_variant	NR	7e-14	----	0.443295	[0.33-0.56] unit increase	interleukin-1 beta measurement	0	0	inflammatory biomarker measurement, cytokine measurement, protein measurement	6
30206230	4,910 European American individuals	NA	2q14.1	2	112936658	CDK8P2 - IL36G	rs11694863-?	rs11694863	regulatory_region_variant	NR	7e-14	----	0.442774	[0.33-0.56] unit increase	interleukin-1 beta measurement	0	0	inflammatory biomarker measurement, cytokine measurement, protein measurement	5
30206230	4,910 European American individuals	NA	2q14.1	2	112936692	CDK8P2 - IL36G	rs11696002-?	rs11696002	regulatory_region_variant	NR	7e-14	----	0.442582	[0.33-0.56] unit increase	interleukin-1 beta measurement	0	0	inflammatory biomarker measurement, cytokine measurement, protein measurement	6
30206230	4,910 European American individuals	NA	2q14.1	2	112940501	CDK8P2 - IL36G	rs11696039-?	rs11696039	regulatory_region_variant	NR	4e-13	----	0.454888	[0.33-0.58] unit increase	interleukin-1 beta measurement	0	0	inflammatory biomarker measurement, cytokine measurement, protein measurement	11
26252872	472 European ancestry cases, 47 cases	NA	6q23.3	6	137490510	IFNGR1 - OLIG3	rs117070989-C	rs117070989	intergenic_variant	0.01	2e-10	(EA)	0.934	[0.65-1.21] unit increase	cognitive impairment, cognitive decline measurement	0	abnormality of the nervous system	cognitive impairment measurement	0
26252872	472 European ancestry cases, 47 cases	NA	6q23.3	6	137490510	IFNGR1 - OLIG3	rs117070989-C	rs117070989	intergenic_variant	0.01	2e-10	----	0.9168	[0.64-1.19] unit increase	cognitive impairment, cognitive decline measurement	0	abnormality of the nervous system	cognitive impairment measurement	0
24483146	60 European ancestry lymphoblastoid cell lines, 54 African American lymphoblastoid cell lines, 60 Han Chinese ancestry lymphoblastoid cell lines	NA	3p14.3	3	55463925	AC121764.3 - WNT5A	rs11710229-?	rs11710229	intergenic_variant	----	6e-06	----	----	----	response to cytosine arabinoside	0	0	response to drug	0
30048462	394,929 European ancestry individuals	NA	8q24.12	8	118889203	SAMD12-AS1 - TNFRSF11B	rs117108011-?	rs117108011	intergenic_variant	NR	2e-37	----	0.100049	[0.084-0.116] unit decrease	heel bone mineral density	0	0	bone measurement	2
28869591	76,067 European ancestry women, 66,420 European ancestry men	NA	8q24.12	8	118889203	SAMD12-AS1 - TNFRSF11B	rs117108011-A	rs117108011	intergenic_variant	0.983684	5e-11	(men)	0.131673	[0.09-0.173] unit decrease	heel bone mineral density	0	0	bone measurement	2
28869591	76,067 European ancestry women, 66,420 European ancestry men	NA	8q24.12	8	118889203	SAMD12-AS1 - TNFRSF11B	rs117108011-A	rs117108011	intergenic_variant	0.9838	1e-13	----	0.0978567	[0.071-0.125] unit decrease	heel bone mineral density	0	0	bone measurement	2
31015401	24,832 European ancestry cases, 280,750 European ancestry controls	NA	3p22.1	3	39315616	AC092053.1 - CCR8	rs11714050-G	rs11714050	intergenic_variant	0.126095	4e-11	----	0.0905164	[0.064-0.117] unit increase	Thyroid preparation use measurement	0	0	drug use measurement	4
27863252	169,219 European ancestry individuals	NA	13q12.2	13	28100660	FLT3 - CHCHD2P8	rs117145034-A	rs117145034	regulatory_region_variant	0.0202	1e-10	----	0.102196	[0.071-0.133] unit increase	myeloid white cell count	0	0	hematological measurement	6
30048462	394,929 European ancestry individuals	NA	8q24.12	8	118905403	SAMD12-AS1 - TNFRSF11B	rs117204589-?	rs117204589	TF_binding_site_variant	NR	5e-39	----	0.101216	[0.086-0.117] unit decrease	heel bone mineral density	0	0	bone measurement	2
30595370	approximately 446,000 European ancestry individuals	NA	8q24.12	8	118905403	SAMD12-AS1 - TNFRSF11B	rs117204589-?	rs117204589	TF_binding_site_variant	NR	3e-42	----	----	----	heel bone mineral density	0	0	bone measurement	2
30598549	426,824 British ancestry individuals	NA	8q24.12	8	118905403	SAMD12-AS1 - TNFRSF11B	rs117204589-T	rs117204589	TF_binding_site_variant	0.983845	6e-35	----	0.0906821	[0.076-0.105] unit decrease	heel bone mineral density	0	0	bone measurement	2
30531825	15,731 British ancestry red hair individuals, 283,920 British ancestry brown or black hair individuals	NA	Xq22.2	X	104498570	ESX1 - IL1RAPL2	rs1172046-T	rs1172046	intergenic_variant	0.0335	4e-11	----	3.548	NR	hair color	0	0	hair morphology	3
28714469	6,748 European ancestry cases, 11,516 European ancestry controls, 2,970 African American cases, 2,452 African American controls, 1,872 Hispanic cases, 2,016 Hispanic controls	NA	4q27	4	122470309	IL2 - IL21	rs11724582-C	rs11724582	intergenic_variant	NR	2e-08	----	1.1363636	[1.08-1.19]	systemic lupus erythematosus	connective tissue disease, genetic disorder, syndromic disease (autoinflammatory syndrome), systemic or rheumatic disease	hematologic disease, immune system disease (autoimmune), musculoskeletal system disease, urinary system disease	0	0
30595370	approximately 444,000 European ancestry individuals	NA	4q13.3	4	74094279	AC093677.1 - CXCL2	rs11725704-?	rs11725704	intergenic_variant	NR	1e-165	----	----	----	leukocyte count	0	0	hematological measurement	5
27863252	171,542 European ancestry individuals	NA	4q13.3	4	74094279	AC093677.1 - CXCL2	rs11725704-G	rs11725704	intergenic_variant	0.3762	3e-48	----	0.0537751	[0.047-0.061] unit increase	neutrophil percentage of leukocytes	0	0	hematological measurement	5
27863252	169,822 European ancestry individuals	NA	4q13.3	4	74094279	AC093677.1 - CXCL2	rs11725704-G	rs11725704	intergenic_variant	0.3762	1e-84	----	0.0722831	[0.065-0.08] unit increase	granulocyte count	0	0	hematological measurement	5
27863252	169,545 European ancestry individuals	NA	4q13.3	4	74094279	AC093677.1 - CXCL2	rs11725704-G	rs11725704	intergenic_variant	0.3762	2e-39	----	0.0484279	[0.041-0.056] unit increase	granulocyte percentage of myeloid white cells	0	0	hematological measurement	5
27863252	172,435 European ancestry individuals	NA	4q13.3	4	74094279	AC093677.1 - CXCL2	rs11725704-G	rs11725704	intergenic_variant	0.3765	2e-71	----	0.0660905	[0.059-0.073] unit increase	leukocyte count	0	0	hematological measurement	5
27863252	171,748 European ancestry individuals	NA	4q13.3	4	74094279	AC093677.1 - CXCL2	rs11725704-G	rs11725704	intergenic_variant	0.3762	4e-36	----	0.046161	[0.039-0.053] unit decrease	lymphocyte percentage of leukocytes	0	0	hematological measurement	5
27863252	169,219 European ancestry individuals	NA	4q13.3	4	74094279	AC093677.1 - CXCL2	rs11725704-G	rs11725704	intergenic_variant	0.3763	8e-81	----	0.0707374	[0.063-0.078] unit increase	myeloid white cell count	0	0	hematological measurement	5
27863252	170,494 European ancestry individuals	NA	4q13.3	4	74094279	AC093677.1 - CXCL2	rs11725704-G	rs11725704	intergenic_variant	0.3763	1e-24	----	0.0377475	[0.031-0.045] unit decrease	monocyte percentage of leukocytes	0	0	hematological measurement	5
27863252	170,702 European ancestry individuals	NA	4q13.3	4	74094279	AC093677.1 - CXCL2	rs11725704-G	rs11725704	intergenic_variant	0.3763	2e-86	----	0.0727863	[0.066-0.08] unit increase	neutrophil count	0	0	hematological measurement	5
27863252	170,384 European ancestry individuals	NA	4q13.3	4	74094279	AC093677.1 - CXCL2	rs11725704-G	rs11725704	intergenic_variant	0.3762	3e-85	----	0.0724024	[0.065-0.08] unit increase	neutrophil count, eosinophil count	0	0	hematological measurement	5
27863252	170,143 European ancestry individuals	NA	4q13.3	4	74094279	AC093677.1 - CXCL2	rs11725704-G	rs11725704	intergenic_variant	0.3762	2e-86	----	0.0729687	[0.066-0.08] unit increase	neutrophil count, basophil count	0	0	hematological measurement	5
27989323	3,636 Finnish ancestry individuals	NA	7p14.1	7	41261422	LINC01449 - INHBA	rs117266781-C	rs117266781	regulatory_region_variant	----	3e-06	----	0.6841	[0.4-0.97] SD units decrease	interleukin 18 measurement	0	0	protein measurement	0
25811787	up to 15,007 European ancestry male individuals, up to 16,943 European ancestry female individuals	NA	4q13.3	4	74007918	CXCL5 - RN7SL218P	rs11729931-C	rs11729931	intergenic_variant	0.85	3e-06	(Women)	0.0148499	[0.0086-0.0211] unit decrease	urate measurement, body mass index	0	0	anthropometric measurement, measurement	5
28552196	3,399 whole genome sequenced individuals, 12,838 European ancestry individuals	10,667 European ancestry individuals	8p21.3	8	21849739	GFRA2 - DOK2	rs117308430-A	rs117308430	intergenic_variant	0.0025	5e-06	----	0.6738	[0.38-0.96] unit decrease	fat body mass	0	0	anthropometric measurement	0
29875488	3,301 European ancestry individuals	NA	17q12	17	36017185	CCL23, CCL23	rs117321474-C	rs117321474	intron_variant	0.025	6e-19	(C-C motif chemokine 23, CCL23.2913.1.2)	0.72	[0.56-0.88] unit decrease	blood protein measurement	0	0	protein measurement	2
30595370	approximately 444,000 European ancestry individuals	NA	8p21.3	8	21853230	GFRA2 - DOK2	rs117342529-?	rs117342529	intergenic_variant	NR	2e-08	----	----	----	leukocyte count	0	0	hematological measurement	0
30595370	approximately 440,000 European ancestry individuals	NA	2q22.1	2	136168220	CXCR4 - HNRNPKP2	rs117407105-?	rs117407105	regulatory_region_variant	NR	4e-13	----	----	----	eosinophil count	0	0	hematological measurement	0
30048462	394,929 European ancestry individuals	NA	5p12	5	42525250	GHR	rs11741390-?	rs11741390	intron_variant	NR	4e-29	----	0.0225073	[0.018-0.027] unit decrease	heel bone mineral density	0	0	bone measurement	4
30598549	426,824 British ancestry individuals	NA	5p12	5	42525250	GHR	rs11741390-C	rs11741390	intron_variant	0.534443	4e-28	----	0.0204301	[0.017-0.024] unit decrease	heel bone mineral density	0	0	bone measurement	4
30929738	26,582 European ancestry cases, 300,671 European ancestry controls	16,297 European ancestry cases, 217,711 European ancestry controls	5p13.2	5	35881274	IL7R - AC112204.3	rs11742240-?	rs11742240	intergenic_variant	NR	9e-14	----	1.058	[1.04-1.07]	adult onset asthma	0	respiratory system disease	0	2
30929738	40,544 European ancestry cases, 300,671 European ancestry controls	NA	5p13.2	5	35881274	IL7R - AC112204.3	rs11742240-G	rs11742240	intergenic_variant	NR	2e-13	----	1.057	[1.04-1.07]	asthma	0	respiratory system disease	0	2
23749187	9,069 European ancestry cases, 1,550 East Asian ancestry cases, 13,578 European ancestry controls, 1,567 East Asian ancestry controls	NA	5p13.2	5	35881341	IL7R - AC112204.3	rs11742270-G	rs11742270	intergenic_variant	0.728	2e-06	(EA)	1.11	----	ankylosing spondylitis	connective tissue disease, inflammatory disease	immune system disease (autoimmune), musculoskeletal system disease	0	2
23749187	9,069 European ancestry cases, 1,550 East Asian ancestry cases, 13,578 European ancestry controls, 1,567 East Asian ancestry controls	NA	5p13.2	5	35881341	IL7R - AC112204.3	rs11742270-G	rs11742270	intergenic_variant	0.728	5e-07	----	1.11	----	ankylosing spondylitis	connective tissue disease, inflammatory disease	immune system disease (autoimmune), musculoskeletal system disease	0	2
23006423	96 African American lymphoblastoid cell lines, 96 European ancestry lymphoblastoid cell lines, 96 Han Chinese ancestry lymphoblastoid cell lines	NA	5p13.1	5	42288491	AC108099.1 - GHR	rs11748684-?	rs11748684	intergenic_variant	NR	3e-06	----	----	----	response to antineoplastic agent	0	0	response to drug	4
30048462	394,929 European ancestry individuals	NA	13q14.11	13	42579733	TNFSF11	rs117543324-?	rs117543324	intron_variant	NR	3e-21	----	0.0570335	[0.045-0.069] unit decrease	heel bone mineral density	0	0	bone measurement	0
27863252	170,690 European ancestry individuals	NA	20q13.31	20	57169375	BMP7	rs117553902-T	rs117553902	3_prime_UTR_variant	0.0024	4e-20	----	0.372492	[0.29-0.45] unit increase	reticulocyte count	0	0	hematological measurement	0
27863252	170,761 European ancestry individuals	NA	20q13.31	20	57169375	BMP7	rs117553902-T	rs117553902	3_prime_UTR_variant	0.0024	6e-14	----	0.303891	[0.22-0.38] unit increase	reticulocyte count	0	0	hematological measurement	0
27863252	170,763 European ancestry individuals	NA	20q13.31	20	57169375	BMP7	rs117553902-T	rs117553902	3_prime_UTR_variant	0.0024	7e-13	----	0.290512	[0.21-0.37] unit increase	reticulocyte count	0	0	hematological measurement	0
27863252	170,641 European ancestry individuals	NA	20q13.31	20	57169375	BMP7	rs117553902-T	rs117553902	3_prime_UTR_variant	0.0024	8e-22	----	0.389117	[0.31-0.47] unit increase	reticulocyte count	0	0	hematological measurement	0
30038396	402,382 European ancestry individuals	NA	16q22.1	16	70593016	IL34	rs117592625-A	rs117592625	intron_variant	0.0539	5e-08	(MTAG)	0.0277	[0.018-0.038] unit increase	cognitive function measurement	0	0	measurement	29
30038396	811,539 European ancestry individuals	NA	16q22.1	16	70593016	IL34	rs117592625-A	rs117592625	intron_variant	0.0537	3e-08	(MTAG)	0.0202	[0.013-0.027] unit increase	mathematical ability	0	0	mental process	29
30224653	757,601 European ancestry individuals	249,262 European ancestry individuals	7p14.1	7	41681165	INHBA	rs11760407-T	rs11760407	intron_variant	0.2481	1e-08	----	0.1146	[0.075-0.154] unit increase	pulse pressure measurement	0	0	cardiovascular measurement	0
25108386	774 Han Chinese ancestry cases, 2,009 Han Chinese ancestry controls	764 Han Chinese ancestry cases, 3594 Han Chinese ancestry controls	1p31.3	1	67162145	C1orf141, IL23R	rs117633859-G	rs117633859	intron_variant	0.095	3e-21	----	1.82	[1.60-2.05]	Vogt-Koyanagi-Harada disease	genetic disorder, inflammatory disease	immune system disease (autoimmune), integumentary system disease, nervous system disease	0	0
29317602	6,997 European ancestry female cases, 16,172 European ancestry female controls, 3,852 European ancestry male cases, 16,034 European ancestry male controls	NA	8p12	8	32600452	NRG1	rs117715236-A	rs117715236	intron_variant	NR	4e-06	----	0.24	[0.14-0.34] unit decrease	unipolar depression	psychiatric disorder	nervous system disease	0	0
29532581	873 Finnish ancestry cases and 842 Finnish ancestry controls from 739 families	NA	8p21.3	8	21639886	AC021355.1 - GFRA2	rs11779702-G	rs11779702	intergenic_variant	0.36742	8e-06	----	0.0799917	[0.04-0.12] unit decrease	nicotine dependence	genetic disorder, psychiatric disorder	nervous system disease	0	0
17554300	1,748 European ancestry cases, 2,938 European ancestry controls	(see Parkes 2007)	1p31.3	1	67209833	C1orf141, IL23R	rs11805303-T	rs11805303	intron_variant	0.32	6e-12	----	1.39	[1.22-1.58]	Crohn's disease	0	digestive system disease, immune system disease (autoimmune)	0	0
29875488	3,301 European ancestry individuals	NA	1p31.3	1	65662103	LEPR - AL513493.1	rs11805970-G	rs11805970	intergenic_variant	0.092	1e-265	(Leptin receptor, LEPR.5400.52.3)	1.44	[1.36-1.52] unit decrease	blood protein measurement	0	0	protein measurement	0
27989323	3,631 Finnish ancestry individuals	NA	9p21.3	9	21172503	IFNA21 - IFNWP15	rs118084576-G	rs118084576	intergenic_variant	NR	7e-06	----	0.5544	[0.31-0.8] SD units decrease	chemokine (C-C motif) ligand 27 measurement	0	0	protein measurement	0
30048462	394,929 European ancestry individuals	NA	12q13.12	12	48985754	WNT1 - DDN	rs118115924-?	rs118115924	intergenic_variant	NR	3e-111	----	0.21155	[0.19-0.23] unit increase	heel bone mineral density	0	0	bone measurement	2
30595370	approximately 458,000 European ancestry individuals	NA	12q13.12	12	48985754	WNT1 - DDN	rs118115924-?	rs118115924	intergenic_variant	NR	1e-15	----	----	----	body height	0	0	anthropometric measurement	2
30595370	approximately 446,000 European ancestry individuals	NA	12q13.12	12	48985754	WNT1 - DDN	rs118115924-?	rs118115924	intergenic_variant	NR	8e-117	----	----	----	heel bone mineral density	0	0	bone measurement	2
28869591	76,067 European ancestry women, 66,420 European ancestry men	NA	12q13.12	12	48985754	WNT1 - DDN	rs118115924-G	rs118115924	intergenic_variant	0.988024	2e-18	(women)	0.176477	[0.14-0.22] unit increase	heel bone mineral density	0	0	bone measurement	2
28869591	76,067 European ancestry women, 66,420 European ancestry men	NA	12q13.12	12	48985754	WNT1 - DDN	rs118115924-G	rs118115924	intergenic_variant	0.988317	3e-18	(men)	0.20072	[0.15-0.25] unit increase	heel bone mineral density	0	0	bone measurement	2
28869591	76,067 European ancestry women, 66,420 European ancestry men	NA	12q13.12	12	48985754	WNT1 - DDN	rs118115924-G	rs118115924	intergenic_variant	0.98816	3e-36	----	0.186451	[0.16-0.22] unit increase	heel bone mineral density	0	0	bone measurement	2
30598549	426,824 British ancestry individuals	NA	12q13.12	12	48985754	WNT1 - DDN	rs118115924-G	rs118115924	intergenic_variant	0.98785	8e-144	----	0.221785	[0.2-0.24] unit increase	heel bone mineral density	0	0	bone measurement	2
29304378	18,805 European individuals	NA	12q13.12	12	48985754	WNT1 - DDN	rs118115924-T	rs118115924	intergenic_variant	0.0143	6e-10	----	0.3132	unit decrease	bone density	0	0	bone measurement	2
29304378	56,284 European ancestry individuals, up to 1,333 African American individuals, up to 9,328 admixed individuals	NA	12q13.12	12	48985754	WNT1 - DDN	rs118115924-T	rs118115924	intergenic_variant	0.0139	7e-21	----	0.2822	unit decrease	bone density	0	0	bone measurement	2
29304378	56,284 European ancestry individuals, up to 1,333 African American individuals, up to 9,328 admixed individuals	NA	12q13.12	12	48985754	WNT1 - DDN	rs118115924-T	rs118115924	intergenic_variant	0.0145	8e-18	(European)	0.2766	unit decrease	bone density	0	0	bone measurement	2
30741946	2,563 European ancestry individuals	NA	13q12.2	13	28000481	RN7SL272P - FLT3	rs11839192-A	rs11839192	intergenic_variant	0.336943	8e-06	----	0.15668	[0.088-0.226] unit increase	reading and spelling ability	0	0	mental process	1
30206230	4,910 European American individuals	NA	2q14.1	2	113142600	IL1RN - PSD4	rs11885498-?	rs11885498	intergenic_variant	NR	9e-06	----	0.244745	[0.14-0.35] unit decrease	interleukin-1 beta measurement	0	0	inflammatory biomarker measurement, cytokine measurement, protein measurement	11
28924203	93 Han Chinese cases, 134 Han Chinese controls	NA	2q37.3	2	236588594	ACKR3 - AC084030.1	rs11901793-?	rs11901793	intergenic_variant	NR	4e-08	----	0.02	unit decrease	schizophrenia, mean fractional anisotropy measurement, white matter microstructure measurement	psychiatric disorder	nervous system disease	mental or behavioural disorder biomarker	0
27117709	4,939 European ancestry estrogen receptor-negative cases, 14,352 European ancestry controls	7,333 European ancestry estrogen receptor-negative cases, 7,797 European ancestry BRCA1 mutation carrier cases, 7,455 European ancestry BRCA1 mutation carrier controls, 42,468 European ancestry controls	2q14.2	2	120330606	AC012363.2 - INHBB	rs11903787-?	rs11903787	intergenic_variant	0.74	7e-10	----	1.0989	[1.04-1.15] (BRCA1 carriers)	breast carcinoma	neoplasm	0	0	0
27117709	4,939 European ancestry cases, 14,352 European ancestry controls	7,333 European ancestry cases, 42,468 European ancestry controls	2q14.2	2	120330606	AC012363.2 - INHBB	rs11903787-?	rs11903787	intergenic_variant	0.75	9e-07	----	1.11111	[1.06-1.16]	estrogen-receptor negative breast cancer	neoplasm	0	0	0
28525603	3,837 Finnish ancestry individuals	NA	3p22.3	3	32920559	TRIM71 - CCR4	rs11919880-?	rs11919880	intergenic_variant	----	2e-06	----	----	----	psychosis predisposition measurement	0	0	measurement	0
28525603	3,868 Finnish ancestry individuals	NA	3p22.3	3	32920559	TRIM71 - CCR4	rs11919880-?	rs11919880	intergenic_variant	----	6e-07	----	----	----	psychosis predisposition measurement	0	0	measurement	0
28525603	3,820 Finnish ancestry individuals	NA	3p22.3	3	32920559	TRIM71 - CCR4	rs11919880-?	rs11919880	intergenic_variant	----	4e-06	----	----	----	psychosis predisposition measurement	0	0	measurement	0
28525603	4,025 Finnish ancestry individuals	NA	3p22.3	3	32920559	TRIM71 - CCR4	rs11919880-?	rs11919880	intergenic_variant	----	7e-07	----	----	----	psychosis predisposition measurement	0	0	measurement	0
29071344	3,041 African American individuals, 1,618 European ancestry individuals	1,612 African American individuals, 1,551 European ancestry individuals	3p22.3	3	32920559	TRIM71 - CCR4	rs11919880-G	rs11919880	intergenic_variant	0.313	6e-06	(AA)	0.509	unit decrease	unipolar depression, alcohol dependence	psychiatric disorder	nervous system disease	0	0
30048462	394,929 European ancestry individuals	NA	4q22.1	4	87910097	HSP90AB3P - SPP1	rs11934731-?	rs11934731	intergenic_variant	NR	2e-70	----	0.0379469	[0.034-0.042] unit increase	heel bone mineral density	0	0	bone measurement	9
30595370	approximately 446,000 European ancestry individuals	NA	4q22.1	4	87910097	HSP90AB3P - SPP1	rs11934731-?	rs11934731	intergenic_variant	NR	3e-75	----	----	----	heel bone mineral density	0	0	bone measurement	9
29499414	up to 4,692 European ancestry individuals, up to 1,539 Han Chinese ancestry individuals, up to 849 African American individuals, up to 446 Hispanic individuals, 2,882 European ancestry whole-genome sequenced individuals, 3,549 European ancestry whole-exome sequenced individuals, 26,534 European ancestry non-array genotype imputed individuals	NA	4q22.1	4	87910097	HSP90AB3P - SPP1	rs11934731-A	rs11934731	intergenic_variant	0.484937	2e-07	----	0.0379	[0.024-0.052] unit decrease	femoral neck bone mineral density	0	0	bone measurement	9
29499414	up to 4,692 European ancestry individuals, up to 1,539 Han Chinese ancestry individuals, up to 849 African American individuals, up to 446 Hispanic individuals, 2,882 European ancestry whole-genome sequenced individuals, 3,549 European ancestry whole-exome sequenced individuals, 26,534 European ancestry non-array genotype imputed individuals	NA	4q22.1	4	87910097	HSP90AB3P - SPP1	rs11934731-A	rs11934731	intergenic_variant	0.484937	7e-11	----	0.0536	[0.038-0.07] unit decrease	spine bone mineral density	0	0	bone measurement	9
29304378	18,805 European individuals	NA	4q22.1	4	87910097	HSP90AB3P - SPP1	rs11934731-A	rs11934731	intergenic_variant	0.6784	4e-10	----	0.0718	unit decrease	bone density	0	0	bone measurement	9
29304378	11,807 European and unknown ancestry individuals	NA	4q22.1	4	87910097	HSP90AB3P - SPP1	rs11934731-A	rs11934731	intergenic_variant	0.6716	2e-08	----	0.0777	unit decrease	bone density	0	0	bone measurement	9
29304378	56,284 European ancestry individuals, up to 1,333 African American individuals, up to 9,328 admixed individuals	NA	4q22.1	4	87910097	HSP90AB3P - SPP1	rs11934731-A	rs11934731	intergenic_variant	0.6738	8e-29	----	0.0674	unit decrease	bone density	0	0	bone measurement	9
29304378	56,284 European ancestry individuals, up to 1,333 African American individuals, up to 9,328 admixed individuals	NA	4q22.1	4	87910097	HSP90AB3P - SPP1	rs11934731-A	rs11934731	intergenic_variant	0.6774	2e-20	(European)	0.0616	unit decrease	bone density	0	0	bone measurement	9
30598549	426,824 British ancestry individuals	NA	4q22.1	4	87910097	HSP90AB3P - SPP1	rs11934731-G	rs11934731	intergenic_variant	0.31931	2e-60	----	0.0331137	[0.029-0.037] unit increase	heel bone mineral density	0	0	bone measurement	9
23934736	1,260 African American individuals	NA	5p12	5	43382756	CCL28	rs11951515-C	rs11951515	intron_variant	----	4e-07	----	0.04	[0.03-0.06] unit increase	hydroxy-leucine measurement	0	0	measurement	37
25751624	6,683 European ancestry cases, 12,173 European ancestry controls, 2,601 European ancestry affected sibling pair families, 69 European ancestry trios	NA	5p13.2	5	35883149	IL7R - AC112204.3	rs11954020-G	rs11954020	regulatory_region_variant	0.39	4e-08	----	1.11	----	type I diabetes mellitus	0	digestive system disease, endocrine system disease, immune system disease (autoimmune)	0	2
28240269	997 European ancestry individuals	338 Arab, South Asian and Filipino ancestry individuals	5p13.2	5	35883074	IL7R - AC112204.3	rs11957503-G	rs11957503	regulatory_region_variant	0.437249	2e-21	(Interleukin-7 receptor subunit alpha)	0.4248	[0.34-0.51] unit increase	interleukin 7 receptor subunit alpha measurement	0	0	protein measurement	2
30670697	7,294 African American inactive individuals, 12,832 African American active individuals, 1,352 Asian ancestry inactive individuals, 3,049 Asian ancestry active individuals, 20,622 European ancestry inactive individuals, 51,480 European ancestry active individuals, 2,166 Hispanic or Latin American inactive individuals, 3,486 Hispanic or Latin American active individuals	580 African American inactive individuals, 1,540 African American active individuals, 1,217 South African Black ancestry inactive individuals, 389 South African Black ancestry active individuals, 765 East Asian ancestry inactive individuals, 1,814 East Asian ancestry active individuals, 724 South Asian ancestry inactive individuals, 1,424 South Asian ancestry active individuals, 32,456 European a…	6p21.1	6	43792590	VEGFA - AL157371.2	rs11967262-C	rs11967262	intergenic_variant	0.5449	4e-25	----	----	----	triglyceride measurement, physical activity	0	0	lipid or lipoprotein measurement, measurement	0
27863252	170,761 European ancestry individuals	NA	6p21.1	6	43792590	VEGFA - AL157371.2	rs11967262-G	rs11967262	intergenic_variant	0.4889	5e-13	----	0.0259432	[0.019-0.033] unit increase	reticulocyte count	0	0	hematological measurement	0
30698716	89,893 European ancestry individuals, 20,989 African American individuals, 12,450 Asian ancestry individuals, 3,994 HIspanic individuals	136,986 European ancestry individuals, 4,475 African American or Afro-Caribbean individuals, 108,431 Asian ancestry individuals, 13,714 Hispanic individuals, 3,652 Brazilian ancestry individuals	6p21.1	6	43792590	VEGFA - AL157371.2	rs11967262-G	rs11967262	intergenic_variant	NR	3e-06	----	0.004191	NR unit increase	high density lipoprotein cholesterol measurement	0	0	lipid or lipoprotein measurement	0
30698716	89,893 European ancestry individuals, 20,989 African American individuals, 12,450 Asian ancestry individuals, 3,994 HIspanic individuals	136,986 European ancestry individuals, 4,475 African American or Afro-Caribbean individuals, 108,431 Asian ancestry individuals, 13,714 Hispanic individuals, 3,652 Brazilian ancestry individuals	6p21.1	6	43792590	VEGFA - AL157371.2	rs11967262-G	rs11967262	intergenic_variant	NR	2e-10	----	0.013	NR unit decrease	triglyceride measurement	0	0	lipid or lipoprotein measurement	0
30698716	56,505 European ancestry individuals, 9,870 African American individuals, 2,491 Asian ancestry individuals, 2,528 Hispanic individuals	107,548 European ancestry individuals, 2,028 African American or Afro-Caribbean individuals, 41,240 Asian ancestry individuals, 6,622 Hispanic individuals, 1,984 Brazilian ancestry individuals	6p21.1	6	43792590	VEGFA - AL157371.2	rs11967262-G	rs11967262	intergenic_variant	NR	3e-07	(EA)	0.006	NR unit increase	alcohol drinking, high density lipoprotein cholesterol measurement	0	0	behavior, lipid or lipoprotein measurement	0
30698716	56,505 European ancestry individuals, 9,870 African American individuals, 2,491 Asian ancestry individuals, 2,528 Hispanic individuals	107,548 European ancestry individuals, 2,028 African American or Afro-Caribbean individuals, 41,240 Asian ancestry individuals, 6,622 Hispanic individuals, 1,984 Brazilian ancestry individuals	6p21.1	6	43792590	VEGFA - AL157371.2	rs11967262-G	rs11967262	intergenic_variant	NR	6e-11	----	0.006	NR unit increase	alcohol drinking, high density lipoprotein cholesterol measurement	0	0	behavior, lipid or lipoprotein measurement	0
30698716	56,505 European ancestry individuals, 9,870 African American individuals, 2,491 Asian ancestry individuals, 2,528 Hispanic individuals	107,548 European ancestry individuals, 2,028 African American or Afro-Caribbean individuals, 41,240 Asian ancestry individuals, 6,622 Hispanic individuals, 1,984 Brazilian ancestry individuals	6p21.1	6	43792590	VEGFA - AL157371.2	rs11967262-G	rs11967262	intergenic_variant	NR	9e-10	(EA)	0.017	NR unit decrease	triglyceride measurement, alcohol drinking	0	0	behavior, lipid or lipoprotein measurement	0
30698716	56,505 European ancestry individuals, 9,870 African American individuals, 2,491 Asian ancestry individuals, 2,528 Hispanic individuals	107,548 European ancestry individuals, 2,028 African American or Afro-Caribbean individuals, 41,240 Asian ancestry individuals, 6,622 Hispanic individuals, 1,984 Brazilian ancestry individuals	6p21.1	6	43792590	VEGFA - AL157371.2	rs11967262-G	rs11967262	intergenic_variant	NR	3e-16	----	0.015	NR unit decrease	triglyceride measurement, alcohol drinking	0	0	behavior, lipid or lipoprotein measurement	0
30698716	56,505 European ancestry current drinkers, 9,870 African American current drinkers, 2,491 Asian ancestry current drinkers, 2,528 Hispanic current drinkers, 33,388 European ancestry non-drinkers, 11,119 African American non-drinkers, 9,959 Asian ancestry non-drinkers, 1,466 Hispanic non-drinkers	107,548 European ancestry current drinkers, 2,028 African American or Afro-Caribbean current drinkers, 41,240 Asian ancestry current drinkers, 6,622 Hispanic individuals, 1,984 Brazilian ancestry individuals, 29,438 European ancestry non-drinkers, 2,447 African American or Afro-Caribbean non-drinkers, 67,191 Asian ancestry non-drinkers, 7,092 Hispanic non-drinkers, 1,668 Brazilian ancestry non-dr…	6p21.1	6	43792590	VEGFA - AL157371.2	rs11967262-G	rs11967262	intergenic_variant	NR	1e-06	(Asian)	----	----	alcohol drinking, high density lipoprotein cholesterol measurement	0	0	behavior, lipid or lipoprotein measurement	0
30698716	56,505 European ancestry current drinkers, 9,870 African American current drinkers, 2,491 Asian ancestry current drinkers, 2,528 Hispanic current drinkers, 33,388 European ancestry non-drinkers, 11,119 African American non-drinkers, 9,959 Asian ancestry non-drinkers, 1,466 Hispanic non-drinkers	107,548 European ancestry current drinkers, 2,028 African American or Afro-Caribbean current drinkers, 41,240 Asian ancestry current drinkers, 6,622 Hispanic individuals, 1,984 Brazilian ancestry individuals, 29,438 European ancestry non-drinkers, 2,447 African American or Afro-Caribbean non-drinkers, 67,191 Asian ancestry non-drinkers, 7,092 Hispanic non-drinkers, 1,668 Brazilian ancestry non-dr…	6p21.1	6	43792590	VEGFA - AL157371.2	rs11967262-G	rs11967262	intergenic_variant	NR	7e-26	----	----	----	alcohol drinking, high density lipoprotein cholesterol measurement	0	0	behavior, lipid or lipoprotein measurement	0
30698716	56,505 European ancestry current drinkers, 9,870 African American current drinkers, 2,491 Asian ancestry current drinkers, 2,528 Hispanic current drinkers, 33,388 European ancestry non-drinkers, 11,119 African American non-drinkers, 9,959 Asian ancestry non-drinkers, 1,466 Hispanic non-drinkers	107,548 European ancestry current drinkers, 2,028 African American or Afro-Caribbean current drinkers, 41,240 Asian ancestry current drinkers, 6,622 Hispanic individuals, 1,984 Brazilian ancestry individuals, 29,438 European ancestry non-drinkers, 2,447 African American or Afro-Caribbean non-drinkers, 67,191 Asian ancestry non-drinkers, 7,092 Hispanic non-drinkers, 1,668 Brazilian ancestry non-dr…	6p21.1	6	43792590	VEGFA - AL157371.2	rs11967262-G	rs11967262	intergenic_variant	NR	4e-22	(EA)	----	----	triglyceride measurement, alcohol drinking	0	0	behavior, lipid or lipoprotein measurement	0
30698716	56,505 European ancestry current drinkers, 9,870 African American current drinkers, 2,491 Asian ancestry current drinkers, 2,528 Hispanic current drinkers, 33,388 European ancestry non-drinkers, 11,119 African American non-drinkers, 9,959 Asian ancestry non-drinkers, 1,466 Hispanic non-drinkers	107,548 European ancestry current drinkers, 2,028 African American or Afro-Caribbean current drinkers, 41,240 Asian ancestry current drinkers, 6,622 Hispanic individuals, 1,984 Brazilian ancestry individuals, 29,438 European ancestry non-drinkers, 2,447 African American or Afro-Caribbean non-drinkers, 67,191 Asian ancestry non-drinkers, 7,092 Hispanic non-drinkers, 1,668 Brazilian ancestry non-dr…	6p21.1	6	43792590	VEGFA - AL157371.2	rs11967262-G	rs11967262	intergenic_variant	NR	1e-08	(Asian)	----	----	triglyceride measurement, alcohol drinking	0	0	behavior, lipid or lipoprotein measurement	0
30698716	56,505 European ancestry current drinkers, 9,870 African American current drinkers, 2,491 Asian ancestry current drinkers, 2,528 Hispanic current drinkers, 33,388 European ancestry non-drinkers, 11,119 African American non-drinkers, 9,959 Asian ancestry non-drinkers, 1,466 Hispanic non-drinkers	107,548 European ancestry current drinkers, 2,028 African American or Afro-Caribbean current drinkers, 41,240 Asian ancestry current drinkers, 6,622 Hispanic individuals, 1,984 Brazilian ancestry individuals, 29,438 European ancestry non-drinkers, 2,447 African American or Afro-Caribbean non-drinkers, 67,191 Asian ancestry non-drinkers, 7,092 Hispanic non-drinkers, 1,668 Brazilian ancestry non-dr…	6p21.1	6	43792590	VEGFA - AL157371.2	rs11967262-G	rs11967262	intergenic_variant	NR	6e-34	----	----	----	triglyceride measurement, alcohol drinking	0	0	behavior, lipid or lipoprotein measurement	0
30698716	44,831 European ancestry regular drinkers, 3,976 African American regular drinkers, 1,288 Asian ancestry regular drinkers, 827 Hispanic regular drinkers, 11,674 European ancestry non-regular drinkers, 5,894 African American non-regular drinkers, 1,203 Asian ancestry non-regular drinkers, 1,701 Hispanic non-regular drinkers	71,281 European ancestry regular drinkers, 711 African American or Afro-Caribbean regular drinkers, 35,088 Asian ancestry regular drinkers, 3,742 Hispanic regular drinkers, 36,267 European ancestry non-regular drinkers, 1,317 African American or Afro-Caribbean non-regular drinkers, 6,152 Asian ancestry non-regular drinkers, 2,880 Hispanic non-regular drinkers	6p21.1	6	43792590	VEGFA - AL157371.2	rs11967262-G	rs11967262	intergenic_variant	NR	1e-13	(EA)	----	----	alcohol consumption measurement, high density lipoprotein cholesterol measurement	0	0	lipid or lipoprotein measurement, measurement	0
30698716	44,831 European ancestry regular drinkers, 3,976 African American regular drinkers, 1,288 Asian ancestry regular drinkers, 827 Hispanic regular drinkers, 11,674 European ancestry non-regular drinkers, 5,894 African American non-regular drinkers, 1,203 Asian ancestry non-regular drinkers, 1,701 Hispanic non-regular drinkers	71,281 European ancestry regular drinkers, 711 African American or Afro-Caribbean regular drinkers, 35,088 Asian ancestry regular drinkers, 3,742 Hispanic regular drinkers, 36,267 European ancestry non-regular drinkers, 1,317 African American or Afro-Caribbean non-regular drinkers, 6,152 Asian ancestry non-regular drinkers, 2,880 Hispanic non-regular drinkers	6p21.1	6	43792590	VEGFA - AL157371.2	rs11967262-G	rs11967262	intergenic_variant	NR	2e-22	----	----	----	alcohol consumption measurement, high density lipoprotein cholesterol measurement	0	0	lipid or lipoprotein measurement, measurement	0
30698716	44,831 European ancestry regular drinkers, 3,976 African American regular drinkers, 1,288 Asian ancestry regular drinkers, 827 Hispanic regular drinkers, 11,674 European ancestry non-regular drinkers, 5,894 African American non-regular drinkers, 1,203 Asian ancestry non-regular drinkers, 1,701 Hispanic non-regular drinkers	71,281 European ancestry regular drinkers, 711 African American or Afro-Caribbean regular drinkers, 35,088 Asian ancestry regular drinkers, 3,742 Hispanic regular drinkers, 36,267 European ancestry non-regular drinkers, 1,317 African American or Afro-Caribbean non-regular drinkers, 6,152 Asian ancestry non-regular drinkers, 2,880 Hispanic non-regular drinkers	6p21.1	6	43792590	VEGFA - AL157371.2	rs11967262-G	rs11967262	intergenic_variant	NR	6e-21	(EA)	----	----	triglyceride measurement, alcohol consumption measurement	0	0	lipid or lipoprotein measurement, measurement	0
30698716	44,831 European ancestry regular drinkers, 3,976 African American regular drinkers, 1,288 Asian ancestry regular drinkers, 827 Hispanic regular drinkers, 11,674 European ancestry non-regular drinkers, 5,894 African American non-regular drinkers, 1,203 Asian ancestry non-regular drinkers, 1,701 Hispanic non-regular drinkers	71,281 European ancestry regular drinkers, 711 African American or Afro-Caribbean regular drinkers, 35,088 Asian ancestry regular drinkers, 3,742 Hispanic regular drinkers, 36,267 European ancestry non-regular drinkers, 1,317 African American or Afro-Caribbean non-regular drinkers, 6,152 Asian ancestry non-regular drinkers, 2,880 Hispanic non-regular drinkers	6p21.1	6	43792590	VEGFA - AL157371.2	rs11967262-G	rs11967262	intergenic_variant	NR	1e-08	(Asian)	----	----	triglyceride measurement, alcohol consumption measurement	0	0	lipid or lipoprotein measurement, measurement	0
30698716	44,831 European ancestry regular drinkers, 3,976 African American regular drinkers, 1,288 Asian ancestry regular drinkers, 827 Hispanic regular drinkers, 11,674 European ancestry non-regular drinkers, 5,894 African American non-regular drinkers, 1,203 Asian ancestry non-regular drinkers, 1,701 Hispanic non-regular drinkers	71,281 European ancestry regular drinkers, 711 African American or Afro-Caribbean regular drinkers, 35,088 Asian ancestry regular drinkers, 3,742 Hispanic regular drinkers, 36,267 European ancestry non-regular drinkers, 1,317 African American or Afro-Caribbean non-regular drinkers, 6,152 Asian ancestry non-regular drinkers, 2,880 Hispanic non-regular drinkers	6p21.1	6	43792590	VEGFA - AL157371.2	rs11967262-G	rs11967262	intergenic_variant	NR	3e-32	----	----	----	triglyceride measurement, alcohol consumption measurement	0	0	lipid or lipoprotein measurement, measurement	0
30698716	56,505 European ancestry current drinkers, 9,870 African American current drinkers, 2,491 Asian ancestry current drinkers, 2,528 Hispanic current drinkers, 33,388 European ancestry non-drinkers, 11,119 African American non-drinkers, 9,959 Asian ancestry non-drinkers, 1,466 Hispanic non-drinkers	107,548 European ancestry current drinkers, 2,028 African American or Afro-Caribbean current drinkers, 41,240 Asian ancestry current drinkers, 6,622 Hispanic individuals, 1,984 Brazilian ancestry individuals, 29,438 European ancestry non-drinkers, 2,447 African American or Afro-Caribbean non-drinkers, 67,191 Asian ancestry non-drinkers, 7,092 Hispanic non-drinkers, 1,668 Brazilian ancestry non-dr…	6p21.1	6	43792590	VEGFA - AL157371.2	rs11967262-G	rs11967262	intergenic_variant	NR	2e-16	(EA)	----	----	alcohol drinking, high density lipoprotein cholesterol measurement	0	0	behavior, lipid or lipoprotein measurement	0
30348214	Up to 954 individuals	NA	8p21.3	8	21708111	GFRA2	rs11997721-?	rs11997721	intron_variant	NR	3e-08	----	----	----	DNA methylation	0	0	regulation of gene expression	0
24324551	580 Brazilian ancestry individuals	NA	7p14.1	7	41235906	LINC01449 - INHBA	rs12019358-?	rs12019358	intergenic_variant	NR	5e-06	----	----	----	PR interval, Trypanosoma cruzi seropositivity	0	0	cardiovascular measurement, infectious disease biomarker	0
26634245	10,094 European ancestry current and former smoker individuals, 3,260 African American current and former smoker individuals, 178 current and former smoker individuals	NA	1q41	1	218449297	TGFB2 - C1orf143	rs12023953-T	rs12023953	intergenic_variant	0.811	1e-08	----	0.013	unit decrease	response to bronchodilator, FEV/FEC ratio	0	0	response to drug, pulmonary function measurement	1
26634245	10,094 European ancestry current and former smoker individuals, 3,260 African American current and former smoker individuals, 178 current and former smoker individuals	NA	1q41	1	218449297	TGFB2 - C1orf143	rs12023953-T	rs12023953	intergenic_variant	0.81	6e-07	----	0.055	NR unit decrease	forced expiratory volume, response to bronchodilator	0	0	response to drug, pulmonary function measurement	1
26634245	10,094 European ancestry current and former smoker individuals, 3,260 African American current and former smoker individuals, 178 current and former smoker individuals	NA	1q41	1	218500660	TGFB2 - C1orf143	rs12025796-A	rs12025796	intergenic_variant	0.165	1e-06	----	0.012	unit increase	response to bronchodilator, FEV/FEC ratio	0	0	response to drug, pulmonary function measurement	0
30595370	approximately 443,000 European ancestry individuals	NA	1p31.3	1	65680563	LEPR - AL513493.1	rs12026918-?	rs12026918	intergenic_variant	NR	2e-38	----	----	----	mean corpuscular hemoglobin	0	0	hematological measurement	0
30595370	approximately 458,000 European ancestry individuals	NA	1p13.3	1	109961341	CSF1 - AHCYL1	rs12036565-?	rs12036565	regulatory_region_variant	NR	1e-08	----	----	----	body height	0	0	anthropometric measurement	0
26634245	10,094 European ancestry current and former smoker individuals, 3,260 African American current and former smoker individuals, 178 current and former smoker individuals	NA	1q41	1	218504957	TGFB2 - C1orf143	rs12039493-A	rs12039493	intergenic_variant	0.175	2e-06	----	0.012	unit increase	response to bronchodilator, FEV/FEC ratio	0	0	response to drug, pulmonary function measurement	0
26634245	10,094 European ancestry current and former smoker individuals, 3,260 African American current and former smoker individuals, 178 current and former smoker individuals	NA	1q41	1	218500473	TGFB2 - C1orf143	rs12039922-A	rs12039922	intergenic_variant	0.165	1e-06	----	0.012	unit increase	response to bronchodilator, FEV/FEC ratio	0	0	response to drug, pulmonary function measurement	0
26634245	10,094 European ancestry current and former smoker individuals, 3,260 African American current and former smoker individuals, 178 current and former smoker individuals	NA	1q41	1	218486935	TGFB2 - C1orf143	rs12040654-A	rs12040654	intergenic_variant	0.165	2e-06	----	0.012	unit increase	response to bronchodilator, FEV/FEC ratio	0	0	response to drug, pulmonary function measurement	0
26634245	10,094 European ancestry current and former smoker individuals, 3,260 African American current and former smoker individuals, 178 current and former smoker individuals	NA	1q41	1	218503717	TGFB2 - C1orf143	rs12041344-T	rs12041344	intergenic_variant	0.831	1e-06	----	0.012	unit decrease	response to bronchodilator, FEV/FEC ratio	0	0	response to drug, pulmonary function measurement	0
30072576	3,200 European ancestry individuals	NA	1p36.11	1	24199645	IFNLR1 - AL590683.1	rs12046369-G	rs12046369	regulatory_region_variant	0.853	3e-12	(IFNLR1)	0.244	[0.18-0.31] unit increase	blood protein measurement	0	0	protein measurement	2
26634245	10,094 European ancestry current and former smoker individuals, 3,260 African American current and former smoker individuals, 178 current and former smoker individuals	NA	1q41	1	218500251	TGFB2 - C1orf143	rs12046780-A	rs12046780	intergenic_variant	0.832	1e-06	----	0.012	unit decrease	response to bronchodilator, FEV/FEC ratio	0	0	response to drug, pulmonary function measurement	0
25673412	up to 56,910 European ancestry men, up to 86,570 European ancestry women	up to 36,570 European ancestry men, 30,172 European ancestry women, 915 Filipino ancestry men, 735 Filipino ancestry women, 2,351 African American/Afro-Caribbean ancestry men, 6,258 African American/Afro-Caribbean ancestry women, 2,285 South Asian ancestry men, 506 South Asian ancestry women, 195 Seychellois ancestry men, 266 Seychellois ancestry women	1q41	1	218423955	TGFB2	rs12048049-C	rs12048049	intron_variant	0.7108	6e-08	(EA, men)	0.0282	[0.018-0.038] unit decrease	BMI-adjusted waist circumference	0	0	anthropometric measurement	0
25673412	up to 56,910 European ancestry men, up to 86,570 European ancestry women	up to 36,570 European ancestry men, 30,172 European ancestry women, 915 Filipino ancestry men, 735 Filipino ancestry women, 2,351 African American/Afro-Caribbean ancestry men, 6,258 African American/Afro-Caribbean ancestry women, 2,285 South Asian ancestry men, 506 South Asian ancestry women, 195 Seychellois ancestry men, 266 Seychellois ancestry women	1q41	1	218423955	TGFB2	rs12048049-C	rs12048049	intron_variant	0.7108	2e-12	(EA)	0.0256	[0.018-0.033] unit decrease	BMI-adjusted waist circumference	0	0	anthropometric measurement	0
25673412	up to 56,910 European ancestry men, up to 86,570 European ancestry women	up to 36,570 European ancestry men, 30,172 European ancestry women, 915 Filipino ancestry men, 735 Filipino ancestry women, 2,351 African American/Afro-Caribbean ancestry men, 6,258 African American/Afro-Caribbean ancestry women, 2,285 South Asian ancestry men, 506 South Asian ancestry women, 195 Seychellois ancestry men, 266 Seychellois ancestry women	1q41	1	218423955	TGFB2	rs12048049-C	rs12048049	intron_variant	0.7108	2e-06	(EA,women)	0.0228	[0.013-0.032] unit decrease	BMI-adjusted waist circumference	0	0	anthropometric measurement	0
28443625	97,400 European ancestry women, 63,892 European ancestry men, 5,829 European ancestry individuals, 10,500 African American/Afro-Caribbean ancestry women, 2,706 African American/Afro-Caribbean ancestry men, 1,030 Indian Asian ancestry women, 7,648 Indian Asian ancestry men, 1,793 Filipino ancestry women, 2,944 Hispanic/Latino ancestry women, 1,764 Hispanic/Latino ancestry men	21,496 European ancestry women, 24,385 European ancestry men, 118,364 European ancestry individuals, 2,326 African American/Afro-Caribbean ancestry women, 855 African American/Afro-Caribbean ancestry men	1q41	1	218423955	TGFB2	rs12048049-C	rs12048049	intron_variant	0.6885	5e-10	----	----	----	smoking behavior, BMI-adjusted waist circumference	0	0	anthropometric measurement, behavior	0
28443625	97,400 European ancestry women, 63,892 European ancestry men, 5,829 European ancestry individuals, 10,500 African American/Afro-Caribbean ancestry women, 2,706 African American/Afro-Caribbean ancestry men, 1,030 Indian Asian ancestry women, 7,648 Indian Asian ancestry men, 1,793 Filipino ancestry women, 2,944 Hispanic/Latino ancestry women, 1,764 Hispanic/Latino ancestry men	21,496 European ancestry women, 24,385 European ancestry men, 118,364 European ancestry individuals, 2,326 African American/Afro-Caribbean ancestry women, 855 African American/Afro-Caribbean ancestry men	1q41	1	218423955	TGFB2	rs12048049-C	rs12048049	intron_variant	0.6885	8e-08	(men)	----	----	smoking behavior, BMI-adjusted waist circumference	0	0	anthropometric measurement, behavior	0
28443625	77,113 European ancestry women, 47,319 European ancestry men, 4,856 European ancestry individuals, 8,799 African American/Afro-Caribbean ancestry women, 1,803 African American/Afro-Caribbean ancestry men, 1,020 Indian Asian ancestry women, 6,691 Indian Asian ancestry men, 1,526 Filipino ancestry women, 2,469 Hispanic/Latino ancestry women, 1,318 Hispanic/Latino ancestry men	16,011 European ancestry women, 17,912 European ancestry men, 105,218 European ancestry individuals, 2,073 African American/Afro-Caribbean ancestry women, 647 African American/Afro-Caribbean ancestry men	1q41	1	218423955	TGFB2	rs12048049-C	rs12048049	intron_variant	0.6885	4e-06	(men)	0.0286	[0.016-0.041] unit decrease	BMI-adjusted waist circumference	0	0	anthropometric measurement	0
28443625	77,113 European ancestry women, 47,319 European ancestry men, 4,856 European ancestry individuals, 8,799 African American/Afro-Caribbean ancestry women, 1,803 African American/Afro-Caribbean ancestry men, 1,020 Indian Asian ancestry women, 6,691 Indian Asian ancestry men, 1,526 Filipino ancestry women, 2,469 Hispanic/Latino ancestry women, 1,318 Hispanic/Latino ancestry men	16,011 European ancestry women, 17,912 European ancestry men, 105,218 European ancestry individuals, 2,073 African American/Afro-Caribbean ancestry women, 647 African American/Afro-Caribbean ancestry men	1q41	1	218423955	TGFB2	rs12048049-C	rs12048049	intron_variant	0.6885	2e-09	----	0.0243	[0.016-0.032] unit decrease	BMI-adjusted waist circumference	0	0	anthropometric measurement	0
28443625	97,400 European ancestry women, 63,892 European ancestry men, 5,829 European ancestry individuals, 10,500 African American/Afro-Caribbean ancestry women, 2,706 African American/Afro-Caribbean ancestry men, 1,030 Indian Asian ancestry women, 7,648 Indian Asian ancestry men, 1,793 Filipino ancestry women, 2,944 Hispanic/Latino ancestry women, 1,764 Hispanic/Latino ancestry men	21,496 European ancestry women, 24,385 European ancestry men, 118,364 European ancestry individuals, 2,326 African American/Afro-Caribbean ancestry women, 855 African American/Afro-Caribbean ancestry men	1q41	1	218423955	TGFB2	rs12048049-C	rs12048049	intron_variant	0.6885	1e-08	(men)	0.0303	[0.02-0.041] unit decrease	smoking behavior, BMI-adjusted waist circumference	0	0	anthropometric measurement, behavior	0
28443625	97,400 European ancestry women, 63,892 European ancestry men, 5,829 European ancestry individuals, 10,500 African American/Afro-Caribbean ancestry women, 2,706 African American/Afro-Caribbean ancestry men, 1,030 Indian Asian ancestry women, 7,648 Indian Asian ancestry men, 1,793 Filipino ancestry women, 2,944 Hispanic/Latino ancestry women, 1,764 Hispanic/Latino ancestry men	21,496 European ancestry women, 24,385 European ancestry men, 118,364 European ancestry individuals, 2,326 African American/Afro-Caribbean ancestry women, 855 African American/Afro-Caribbean ancestry men	1q41	1	218423955	TGFB2	rs12048049-C	rs12048049	intron_variant	0.6885	1e-10	----	0.0239	[0.017-0.031] unit decrease	smoking behavior, BMI-adjusted waist circumference	0	0	anthropometric measurement, behavior	0
26634245	10,094 European ancestry current and former smoker individuals, 3,260 African American current and former smoker individuals, 178 current and former smoker individuals	NA	1q41	1	218419695	TGFB2	rs12048582-T	rs12048582	intron_variant	0.193	2e-08	----	0.012	unit increase	response to bronchodilator, FEV/FEC ratio	0	0	response to drug, pulmonary function measurement	1
26634245	10,094 European ancestry current and former smoker individuals, 3,260 African American current and former smoker individuals, 178 current and former smoker individuals	NA	1q41	1	218419695	TGFB2	rs12048582-T	rs12048582	intron_variant	0.194	3e-07	----	0.056	NR unit increase	forced expiratory volume, response to bronchodilator	0	0	response to drug, pulmonary function measurement	1
30224653	757,601 European ancestry individuals	NA	2p13.3	2	68838709	LINC01888 - BMP10	rs12052761-G	rs12052761	intergenic_variant	0.6062	4e-12	----	0.1229	[0.088-0.158] mmHg increase	diastolic blood pressure	0	0	measurement	0
26268530	41 European ancestry Alzheimer's disease cases, 294 European ancestry Mild Cognitive Impairment cases, 160 European ancestry cognitively normal individuals	NA	3q28	3	190582215	IL1RAP	rs12053868-G	rs12053868	intron_variant	0.12	1e-09	----	0.84	[0.57-1.11] unit increase	amyloid plaque accumulation rate	0	0	mental or behavioural disorder biomarker	0
28714469	6,748 European ancestry cases, 11,516 European ancestry controls, 2,970 African American cases, 2,452 African American controls, 1,872 Hispanic cases, 2,016 Hispanic controls	NA	1q24.3	1	172711891	FASLG - SLC25A38P1	rs12068671-?	rs12068671	intergenic_variant	NR	7e-08	----	1.13636	[1.09-1.19]	systemic lupus erythematosus	connective tissue disease, genetic disorder, syndromic disease (autoinflammatory syndrome), systemic or rheumatic disease	hematologic disease, immune system disease (autoimmune), musculoskeletal system disease, urinary system disease	0	4
22057235	11,812 European ancestry cases, 229 Indian ancestry cases, 11,837 European ancestry controls, 391 Indian ancestry controls	NA	1q24.3	1	172711891	FASLG - SLC25A38P1	rs12068671-?	rs12068671	intergenic_variant	0.815	1e-10	----	1.16279	----	celiac disease	0	digestive system disease, immune system disease (autoimmune)	0	4
26974007	8,726 European ancestry ankylosing spondylitis cases, 19,085 European ancestry CrohnвЂ™s disease cases, 6,530 European ancestry psoriasis cases, 3,408 European ancestry primary sclerosing cholangitis cases, 14,513 European ancestry ulcerative colitis cases, 34,213 European ancestry controls	NA	1q32.1	1	206788283	IL10 - IL19	rs12075255-?	rs12075255	intergenic_variant	NR	3e-11	(subset analysis)	----	----	ankylosing spondylitis, psoriasis, ulcerative colitis, Crohn's disease, sclerosing cholangitis	connective tissue disease, inflammatory disease	digestive system disease, endocrine system disease, immune system disease (autoimmune), integumentary system disease, musculoskeletal system disease	0	0
30388399	148,164 European ancestry individuals	NA	1q21.3	1	154408627	IL6R	rs12083537-A	rs12083537	intron_variant	0.79	1e-33	----	0.064	[0.054-0.074] unit increase	C-reactive protein measurement	0	0	inflammatory biomarker measurement, protein measurement	1
30578418	365,998 European ancestry individuals, 63,490 African ancestry individuals, 22,802 Hispanic individuals, 4,792 Asian ancestry individuals, 2,695 Native American ancestry individuals	299,024 European ancestry individuals, 17,277 individuals	1q41	1	218372828	TGFB2	rs12088448-A	rs12088448	intron_variant	0.6235	6e-09	----	0.1631	[0.11-0.22] mmHg decrease	systolic blood pressure	0	0	measurement	19
30206230	4,910 European American individuals	NA	2q14.1	2	112939658	CDK8P2 - IL36G	rs12105482-?	rs12105482	regulatory_region_variant	NR	4e-13	----	0.454116	[0.33-0.58] unit decrease	interleukin-1 beta measurement	0	0	inflammatory biomarker measurement, cytokine measurement, protein measurement	10
28537254	Up to 11,988 European ancestry cases, up to 275,335 European ancestry controls	7,044 European ancestry cases, 11,434 European ancestry controls	1q24.3	1	172705957	FASLG - SLC25A38P1	rs12118303-C	rs12118303	intergenic_variant	0.17	3e-10	----	1.12	----	psoriasis	inflammatory disease	immune system disease, integumentary system disease	0	4
26343387	27,509 European ancestry cases, 130 African American cases, 278 Hispanic American cases, 10,257 South Asian ancestry cases, 288 Lebanese ancestry cases, 1,687 East Asian ancestry cases, 99,121 European ancestry controls, 2,778 African American controls, 3,337 Hispanic American controls, 12,899 South Asian ancestry controls, 466 Lebanese ancestry controls, 7,709 East Asian ancestry controls	NA	1q21.3	1	154424940	IL6R	rs12118721-T	rs12118721	intron_variant	0.48	1e-07	----	1.06	[1.04-1.08]	myocardial infarction	0	cardiovascular disease	0	16
25574825	2,079 European ancestry atopic dermatitis cases, 4,212 European ancestry psoriasis cases, 11,899 European ancestry controls	NA	1p31.3	1	67281732	AL389925.1 - IL12RB2	rs12119179-?	rs12119179	intergenic_variant	NR	6e-13	(Psoriasis)	----	----	psoriasis	inflammatory disease	immune system disease, integumentary system disease	0	0
29892015	55,114 European ancestry cases, 482,295 European ancestry controls, 8,180 Japanese ancestry cases, 28,612 Japanese ancestry controls, 1,307 African American ancestry cases, 7,660 African American ancestry controls, 845 Hispanic cases, 4,177 Hispanic controls	NA	1q21.3	1	154451288	IL6R	rs12129500-T	rs12129500	intron_variant	0.43	1e-09	(EA)	1.05	----	atrial fibrillation	0	cardiovascular disease	0	19
29403010	75,391 Japanese ancestry individuals	NA	1q21.3	1	154455807	IL6R	rs12133641-?	rs12133641	intron_variant	NR	2e-14	----	0.04067	[0.03-0.051] unit decrease novel	C-reactive protein measurement	0	0	inflammatory biomarker measurement, protein measurement	13
27899403	4,972 European ancestry cases, 99,858 European ancestry controls	2,482 European ancestry cases, 2,750 cases, 2,645 European ancestry controls, 5,263 controls	1q21.3	1	154455807	IL6R	rs12133641-A	rs12133641	intron_variant	NR	5e-13	----	1.14	[1.10-1.18]	Abdominal Aortic Aneurysm	0	cardiovascular disease	0	13
29212778	34,541 cases, 261,984 controls	88,192 cases, 162,544 controls	1q21.3	1	154455807	IL6R	rs12133641-A	rs12133641	intron_variant	0.603	3e-11	----	0.043	[0.029-0.057] unit increase	coronary artery disease	0	cardiovascular disease	0	13
28199695	84,724 European ancestry individuals	NA	1q21.3	1	154455807	IL6R	rs12133641-G	rs12133641	intron_variant	0.395	9e-09	----	0.0214112	[0.014-0.029] unit decrease	mosquito bite reaction itch intensity measurement	0	0	measurement	13
28199695	84,724 European ancestry individuals	NA	1q21.3	1	154455807	IL6R	rs12133641-G	rs12133641	intron_variant	0.395	2e-07	----	0.0276866	[0.017-0.038] unit increase	mosquito bite reaction size measurement	0	0	measurement	13
27694959	984 European ancestry individuals	530 European ancestry individuals	1p31.3	1	67281753	AL389925.1 - IL12RB2	rs12141575-A	rs12141575	intergenic_variant	NR	2e-06	(PWY-6215_4-chlorobenzoate_degradation)	4.768668	Z-score increase	gut microbiome measurement	0	0	measurement	0
23749187	9,069 European ancestry cases, 1,550 East Asian ancestry cases, 13,578 European ancestry controls, 1,567 East Asian ancestry controls	NA	1p31.3	1	67281753	AL389925.1 - IL12RB2	rs12141575-A	rs12141575	intergenic_variant	0.33	9e-11	(conditioned on rs11209026, EA)	1.15	----	ankylosing spondylitis	connective tissue disease, inflammatory disease	immune system disease (autoimmune), musculoskeletal system disease	0	0
31217584	17,286 African American individuals, 22,192 Hispanic/Latino individuals, 4,680 Asian ancestry individuals, 3,939 Native Hawaiian ancestry individuals, 647 Native American ancestry individuals, 1,052 individuals	NA	6p24.3	6	7719826	AL390026.1 - BMP6	rs12198986-?	rs12198986	intergenic_variant	NR	2e-07	----	0.0331668	[0.021-0.046] unit increase	body height	0	0	anthropometric measurement	1
18391951	30,968 European ancestry individuals	8,541 European ancestry individuals	6p24.3	6	7719826	AL390026.1 - BMP6	rs12198986-A	rs12198986	intergenic_variant	0.5	2e-11	----	6.8	[4.84-8.76] % s.d. increase	body height	0	0	anthropometric measurement	1
30804560	321,047 European ancestry individuals	79,005 European ancestry individuals	6p24.3	6	7719826	AL390026.1 - BMP6	rs12198986-A	rs12198986	intergenic_variant	0.478	2e-22	----	0.0227	[0.018-0.027] unit decrease	vital capacity	0	0	pulmonary function measurement	1
30804560	321,047 European ancestry individuals	79,005 European ancestry individuals	6p24.3	6	7719826	AL390026.1 - BMP6	rs12198986-A	rs12198986	intergenic_variant	0.478	1e-19	----	0.021	[0.016-0.026] unit decrease	forced expiratory volume	0	0	pulmonary function measurement	1
29273807	up to 449,889 European ancestry individuals, up to 29,398 South Asian ancestry individuals, up to 27,610 African American individuals, up to 8,839 East Asian individuals, up to 10,772 Hispanic ancestry individuals	up to 196,766 European ancestry individuals	6p12.1	6	55331789	GFRAL	rs12199003-T	rs12199003	missense_variant	0.3652	1e-09	----	0.0111	[0.0076-0.0146] unit increase	body mass index	0	0	anthropometric measurement	0
24839885	3,121 European ancestry individuals, 1,475 children from 1,031 families	NA	1q42.12	1	225894725	AL117348.2, LEFTY1	rs1223245-A	rs1223245	intron_variant	0.3578	5e-06	----	0.11	[0.061-0.15] unit increase	Child Behaviour Checklist assessment	0	0	mental or behavioural disorder biomarker	30
28445677	2,273 Sardinian cases, 2,148 Sardinian controls	6,840 European ancestry cases, 661 Sardinian cases, 3,176 cases, 6,044 European ancestry controls, 1,244 Sardinian controls, 2,958 controls	10p15.1	10	6050383	IL2RA	rs12253981-G	rs12253981	intron_variant	0.519	1e-09	----	1.31	----	multiple sclerosis	degenerative disorder, disorder of development or morphogenesis	immune system disease (autoimmune), nervous system disease	0	0
29555444	3,513 north-western European ancestry individuals	599 north-western European ancestry individuals	6p24.3	6	7870804	BMP6	rs1225927-T	rs1225927	intron_variant	0.75	3e-06	----	4.69	[NR] z score increase	facial wrinkling	0	facial morphology	0	4
29875488	3,301 European ancestry individuals	NA	19p13.11	19	18390224	GDF15 - LRRC25	rs1227734-T	rs1227734	TF_binding_site_variant	0.151	1e-34	(Growth/differentiation factor 15, GDF15.4374.45.2)	0.42	[0.36-0.48] unit increase	blood protein measurement	0	0	protein measurement	4
23400010	425 European ancestry cases, 342 African American cases	NA	12p13.31	12	7702675	GDF3 - DPPA3	rs12307997-G	rs12307997	intergenic_variant	0.22	6e-07	(AA-triglyceride response)	22.11	[13.41-30.81] mg/dL increase	response to hydrochlorothiazide, triglyceride measurement	0	0	response to drug, lipid or lipoprotein measurement	1
27863252	170,721 European ancestry individuals	NA	12q23.3	12	108327859	CMKLR1	rs12312487-A	rs12312487	intron_variant	0.3868	2e-17	----	0.03115868	[0.024-0.038] unit increase	monocyte count	0	0	hematological measurement	2
30072576	3,200 European ancestry individuals	NA	13q33.3	13	108313821	TNFSF13B - AL138694.1	rs1232641-C	rs1232641	intergenic_variant	0.706	3e-07	(TNFSF13B)	0.14	[0.087-0.193] unit increase	blood protein measurement	0	0	protein measurement	3
29785011	25,685 European ancestry allergic diseases cases, 76,768 European ancestry controls	NA	9p24.1	9	6233082	IL33	rs12339348-?	rs12339348	intron_variant	NR	2e-08	----	1.07	[1.05-1.1]	allergy, asthma	0	immune system disease, respiratory system disease	0	0
30595370	approximately 372,000 European ancestry individuals	NA	9p13.3	9	34711638	CCL21 - FAM205A	rs12348523-?	rs12348523	intergenic_variant	NR	2e-08	----	----	----	vital capacity	0	0	pulmonary function measurement	9
30643258	315,894 European ancestry individuals	NA	11p11.2	11	47602338	C1QTNF4 - MTCH2	rs12363232-T	rs12363232	intergenic_variant	0.3496	1e-09	----	0.0164075	[0.011-0.022] unit decrease	risk-taking behaviour	0	0	behavior	109
28552196	3,399 whole genome sequenced individuals, 12,838 European ancestry individuals	10,667 European ancestry individuals	11q23.3	11	118893027	CXCR5	rs12363277-T	rs12363277	intron_variant	0.9408	6e-06	----	0.1191	[0.067-0.171] unit decrease	fat body mass	0	0	anthropometric measurement	1
28552196	1,254 whole genome sequenced European ancestry individuals, 3,074 whole genome sequenced individuals, 29,716 European ancestry individuals, 400 Carlantino (founder/genetic isolate) individuals, 701 Friuli Venezia Giulia (founder/genetic isolate) individuals, 1,050 Mylopotamos (founder/genetic isolate) individuals, 883 Pomak (founder/genetic isolate) individuals	205,909 European ancestry individuals	1p31.3	1	65478189	LEPR	rs12409877-A	rs12409877	intron_variant	0.3974	8e-06	----	0.0407	[0.023-0.059] unit increase	hip circumference	0	0	anthropometric measurement	6
23793025	5,118 European ancestry cases, 74,239 European ancestry controls	NA	10q25.3	10	116214085	GFRA1	rs12413355-?	rs12413355	intron_variant	0.78	3e-06	----	1.14	[1.08-1.19]	migraine disorder	0	cardiovascular disease, nervous system disease	0	1
29326435	120,934 British ancestry individuals, 127,548 individuals	NA	16p11.2	16	28532060	IL27 - NUPR1	rs12446550-A	rs12446550	intergenic_variant	NR	2e-19	----	0.0267929	[0.021-0.033] unit decrease	intelligence	0	0	mental process	370
29403010	62,076 Japanese ancestry individuals	NA	19p13.3	19	6671358	TNFSF14 - C3	rs12461821-?	rs12461821	intergenic_variant	NR	7e-11	----	0.03835	[0.027-0.05] unit decrease novel	monocyte count	0	0	hematological measurement	0
30206230	4,910 European American individuals	NA	2q14.1	2	112945704	CDK8P2 - IL36G	rs12464758-?	rs12464758	intergenic_variant	NR	3e-13	----	0.456412	[0.33-0.58] unit decrease	interleukin-1 beta measurement	0	0	inflammatory biomarker measurement, cytokine measurement, protein measurement	11
30206230	4,910 European American individuals	NA	2q14.1	2	112942404	CDK8P2 - IL36G	rs12465526-?	rs12465526	regulatory_region_variant	NR	3e-13	----	0.456161	[0.33-0.58] unit increase	interleukin-1 beta measurement	0	0	inflammatory biomarker measurement, cytokine measurement, protein measurement	11
30206230	4,910 European American individuals	NA	2q14.1	2	112945487	CDK8P2 - IL36G	rs12466604-?	rs12466604	intergenic_variant	NR	3e-13	----	0.456397	[0.33-0.58] unit decrease	interleukin-1 beta measurement	0	0	inflammatory biomarker measurement, cytokine measurement, protein measurement	11
30206230	4,910 European American individuals	NA	2q14.1	2	112943411	CDK8P2 - IL36G	rs12466653-?	rs12466653	intergenic_variant	NR	3e-13	----	0.456249	[0.33-0.58] unit increase	interleukin-1 beta measurement	0	0	inflammatory biomarker measurement, cytokine measurement, protein measurement	11
30206230	4,910 European American individuals	NA	2q14.1	2	112952299	CDK8P2 - IL36G	rs12466697-?	rs12466697	intergenic_variant	NR	3e-13	----	0.456403	[0.33-0.58] unit increase	interleukin-1 beta measurement	0	0	inflammatory biomarker measurement, cytokine measurement, protein measurement	11
22952603	1 American Indian ancestry individual, 18 African American individuals, 10 Asian ancestry individuals, 325 European ancestry individuals, 17 Hispanic individuals, 10 individuals	NA	2q14.1	2	112933827	CDK8P2 - IL36G	rs12467847-?	rs12467847	intergenic_variant	NR	5e-06	(SF4)	----	----	response to drug	0	0	response to drug	9
30206230	4,910 European American individuals	NA	2q14.1	2	112814780	IL1A - IL1B	rs12469600-?	rs12469600	regulatory_region_variant	NR	7e-08	----	0.310031	[0.2-0.42] unit increase	interleukin-1 beta measurement	0	0	inflammatory biomarker measurement, cytokine measurement, protein measurement	5
30206230	4,910 European American individuals	NA	2q14.1	2	112943587	CDK8P2 - IL36G	rs12470439-?	rs12470439	intergenic_variant	NR	3e-13	----	0.45629	[0.33-0.58] unit decrease	interleukin-1 beta measurement	0	0	inflammatory biomarker measurement, cytokine measurement, protein measurement	11
28240269	997 European ancestry individuals	338 Arab, South Asian and Filipino ancestry individuals	2q12.1	2	102309902	FAM183DP - IL1RL1	rs12470864-?	rs12470864	intergenic_variant	NR	3e-69	(EA, Interleukin-1 receptor-like 1)	----	----	interleukin 1 receptor-like 1 measurement	0	0	protein measurement	49
30929738	26,582 European ancestry cases, 300,671 European ancestry controls	16,297 European ancestry cases, 217,711 European ancestry controls	2q12.1	2	102309902	FAM183DP - IL1RL1	rs12470864-?	rs12470864	intergenic_variant	NR	1e-31	----	1.089	[1.08-1.1]	adult onset asthma	0	respiratory system disease	0	49
29083406	180,129 European ancestry cases, 180,709 European ancestry controls	NA	2q12.1	2	102309902	FAM183DP - IL1RL1	rs12470864-A	rs12470864	intergenic_variant	0.35	4e-26	----	1.057	[1.05-1.07]	allergy	0	immune system disease	0	49
30929738	40,544 European ancestry cases, 300,671 European ancestry controls	NA	2q12.1	2	102309902	FAM183DP - IL1RL1	rs12470864-A	rs12470864	intergenic_variant	NR	2e-56	----	1.117	[1.1-1.13]	asthma	0	respiratory system disease	0	49
30804560	321,047 European ancestry individuals	79,005 European ancestry individuals	2q12.1	2	102309902	FAM183DP - IL1RL1	rs12470864-A	rs12470864	intergenic_variant	0.3854	3e-06	----	0.0112	[0.0065-0.0159] unit decrease	forced expiratory volume	0	0	pulmonary function measurement	49
30804560	321,047 European ancestry individuals	79,005 European ancestry individuals	2q12.1	2	102309902	FAM183DP - IL1RL1	rs12470864-A	rs12470864	intergenic_variant	0.3854	1e-16	----	0.0203	[0.016-0.025] unit decrease	FEV/FEC ratio	0	0	pulmonary function measurement	49
30206230	4,910 European American individuals	NA	2q14.1	2	112897272	XIAPP3 - IL37	rs12472089-?	rs12472089	intergenic_variant	NR	6e-09	----	0.327814	[0.22-0.44] unit increase	interleukin-1 beta measurement	0	0	inflammatory biomarker measurement, cytokine measurement, protein measurement	9
30552067	5,135 European ancestry cases, 25,675 European ancestry controls	5,414 European ancestry cases, 21,471 European ancestry controls	2q12.1	2	102332701	IL1RL1, IL18R1	rs12479210-T	rs12479210	intron_variant	0.3873	2e-29	----	1.19	[1.16-1.23]	asthma	0	respiratory system disease	0	49
29064472	114 African ancestry schizophrenia cases, 69 African schizo-affective cases, 41 African ancestry bipolar disorder cases, 76 African ancestry controls, 116 European ancestry schizophrenia cases, 86 European ancestry schizo-affective cases, 165 European ancestry bipolar disorder cases, 182 European ancestry controls	NA	3q22.3	3	137044095	IL20RB - RNA5SP142	rs12489946-A	rs12489946	intergenic_variant	0.1506	6e-06	(EA)	----	----	initial pursuit acceleration	0	0	mental or behavioural disorder biomarker	6
27020472	2,604 Erasmus Rucphen population isolate individuals, 456 Sardinian population isolate individuals, 36,976 European ancestry individuals, 5,971 East Asian ancestry individuals, 2,256 Malay ancestry individuals, 2,088 Indian ancestry individuals	NA	4q13.3	4	74469147	AREG - AC239584.1	rs12511037-C	rs12511037	intergenic_variant	0.91	6e-10	(Asian ancestry)	----	----	self reported educational attainment, refractive error measurement	0	0	measurement	0
24324551	207 Brazilian ancestry cases, 306 Brazilian ancestry controls	NA	8p12	8	32460839	NRG1	rs12542743-?	rs12542743	intron_variant	NR	4e-06	----	----	----	Chagas cardiomyopathy, Trypanosoma cruzi seropositivity	0	cardiovascular disease, musculoskeletal system disease	infectious disease biomarker	3
29273806	7,131 European ancestry cases, 13,631 European ancestry controls, 1,239 Japanese ancestry cases, 3,976 Japanese ancestry controls, 606 Latino cases, 792 Latino controls	NA	9p24.1	9	6231239	IL33	rs12551256-A	rs12551256	intron_variant	NR	3e-08	----	1.1236	[1.08-1.16]	childhood onset asthma	0	respiratory system disease	0	1
26634245	10,094 European ancestry current and former smoker individuals, 3,260 African American current and former smoker individuals, 178 current and former smoker individuals	NA	1q41	1	218506388	TGFB2 - C1orf143	rs12563082-T	rs12563082	intergenic_variant	0.169	1e-06	----	0.012	unit increase	response to bronchodilator, FEV/FEC ratio	0	0	response to drug, pulmonary function measurement	0
25903422	3,496 European ancestry cases, 5,186 European ancestry controls, 1,588 Chinese ancestry cases, 3,546 Chinese ancestry controls	5,134 European ancestry cases, 5,633 European ancestry controls, 5,151 Chinese ancestry cases, 5,152 Chinese ancestry controls	1p31.3	1	67205072	IL23R, C1orf141	rs12564022-T	rs12564022	intron_variant	0.275	2e-09	(EA)	1.17	[1.11-1.23]	psoriasis	inflammatory disease	immune system disease, integumentary system disease	0	0
22863734	Up to 666 European ancestry trios, 399 European ancestry cases, 1,318 European ancestry controls	up to 795 East Asian ancestry trios	15q13.3	15	32758222	GREM1 - FMN1	rs1258763-?	rs1258763	intergenic_variant	NR	2e-06	(Meta-All, NSCL/P)	----	----	progranulin measurement	0	0	mental or behavioural disorder biomarker	2
20023658	399 European ancestry cases, 1,318 European ancestry controls	655 European ancestry triads	15q13.3	15	32758222	GREM1 - FMN1	rs1258763-A	rs1258763	intergenic_variant	0.66	1e-06	----	1.52	[1.23-1.86]	cleft lip	0	abnormality of head or neck	0	2
28240269	997 European ancestry individuals	338 Arab, South Asian and Filipino ancestry individuals	17q12	17	34333130	AC011193.2 - CCL13	rs12602195-?	rs12602195	intergenic_variant	NR	4e-11	(EA, C-C motif chemokine 8)	----	----	C-C motif chemokine 8 measurement	0	0	protein measurement	2
30206230	4,910 European American individuals	NA	2q14.1	2	112947826	CDK8P2 - IL36G	rs12614316-?	rs12614316	intergenic_variant	NR	3e-13	----	0.456437	[0.33-0.58] unit decrease	interleukin-1 beta measurement	0	0	inflammatory biomarker measurement, cytokine measurement, protein measurement	11
30206230	4,910 European American individuals	NA	2q14.1	2	112972848	CDK8P2 - IL36G	rs12616801-?	rs12616801	regulatory_region_variant	NR	1e-06	----	0.265919	[0.16-0.37] unit decrease	interleukin-1 beta measurement	0	0	inflammatory biomarker measurement, cytokine measurement, protein measurement	6
30206230	4,910 European American individuals	NA	2q14.1	2	112957399	CDK8P2 - IL36G	rs12617864-?	rs12617864	regulatory_region_variant	NR	3e-13	----	0.455791	[0.33-0.58] unit decrease	interleukin-1 beta measurement	0	0	inflammatory biomarker measurement, cytokine measurement, protein measurement	12
29875488	3,301 European ancestry individuals	NA	3p26.2	3	3095629	IL5RA	rs12632952-A	rs12632952	intron_variant	0.187	2e-27	(Interleukin-5 receptor subunit alpha, IL5RA.4491.4.2)	0.36	[0.3-0.42] unit decrease	blood protein measurement	0	0	protein measurement	0
23017229	815 Hispanic children	NA	3p21.31	3	46240900	CCR3	rs12636651-?	rs12636651	intron_variant	NR	7e-09	----	----	----	CCL2 measurement	0	0	mental or behavioural disorder biomarker, cytokine measurement, protein measurement	7
23251661	815 Hispanic children from 263 families	NA	3p21.31	3	46240900	CCR3	rs12636651-G	rs12636651	intron_variant	0.403	7e-09	(MCP1 )	0.05	[NR] pg/mL increase	CCL2 measurement	0	0	mental or behavioural disorder biomarker, cytokine measurement, protein measurement	7
27149122	1798 European ancestry cases, 1030 European ancestry controls	889 European ancestry cases, 981 European ancestry controls	3p22.3	3	32447042	CMTM7	rs12638540-G	rs12638540	intron_variant	0.04	3e-06	----	1.35	[1.19-1.54]	heart failure, mortality	0	cardiovascular disease	population measurement	2
20400778	1,645 European ancestry cases, 881 European ancestry controls, 281 African ancestry cases, 185 African ancestry controls	NA	3p22.3	3	32447042	CMTM7	rs12638540-G	rs12638540	intron_variant	0.043	3e-07	(EA)	1.53	[1.01-2.31]	heart failure, mortality	0	cardiovascular disease	population measurement	2
30694715	2,584 European ancestry individuals with chronic obstructive pulmonary disease, 3,002 European ancestry healthy individuals, 343 African American individuals with chronic obstructive pulmonary disease, 1,006 African American healthy individuals	NA	4q21.1	4	77616391	CXCL13 - RF00612	rs12647197-G	rs12647197	intergenic_variant	0.37	6e-06	(African American)	0.2	0.11-0.29 unit increase	diffusing capacity of the lung for carbon monoxide	0	0	pulmonary function measurement	0
21980299	9,934 European ancestry cases, 16,956 European ancestry controls	1,120 European ancestry affected trios	8q24.12	8	118965098	TNFRSF11B - RNU6-12P	rs12679857-?	rs12679857	intergenic_variant	0.69	4e-07	----	1.2	[NR]	type I diabetes mellitus	0	digestive system disease, endocrine system disease, immune system disease (autoimmune)	0	1
30595370	approximately 440,000 European ancestry individuals	NA	8q24.12	8	118960735	TNFRSF11B - RNU6-12P	rs12681644-?	rs12681644	intergenic_variant	NR	4e-10	----	----	----	eosinophil count	0	0	hematological measurement	1
26198764	592 Ashkenazi Jewish ancestry cases, 505 Ashkenazi Jewish ancestry controls, 36,989 cases, 113,075 controls	NA	8p21.3	8	21463493	AC021355.1 - GFRA2	rs12682527-C	rs12682527	intergenic_variant	NR	5e-06	----	1.0869565	[NR]	schizophrenia	psychiatric disorder	nervous system disease	0	0
30643196	1,855 Japanese ancestry cases, 1,719 Japanese ancestry controls	NA	5p13.2	5	35837132	AC137810.1 - IL7R	rs12697352-?	rs12697352	intergenic_variant	NR	2e-09	----	1.47059	----	primary biliary cirrhosis	neoplasm	0	0	1
30595370	approximately 459,000 European ancestry individuals	NA	5p13.2	5	35837132	AC137810.1 - IL7R	rs12697352-?	rs12697352	intergenic_variant	NR	1e-08	----	----	----	hypothyroidism	0	endocrine system disease	0	1
31015401	24,832 European ancestry cases, 280,750 European ancestry controls	NA	5p13.2	5	35837132	AC137810.1 - IL7R	rs12697352-A	rs12697352	intergenic_variant	0.33964	3e-10	----	0.0609072	[0.042-0.08] unit decrease	Thyroid preparation use measurement	0	0	drug use measurement	1
27286809	65,000 individuals (C-reactive protein), 95,454 individuals (LDL-cholesterol)	NA	2q14.1	2	113080188	IL1F10 - RNU6-1180P	rs12711751-T	rs12711751	regulatory_region_variant	NR	1e-11	----	----	----	low density lipoprotein cholesterol measurement, C-reactive protein measurement	0	0	inflammatory biomarker measurement, protein measurement	13
23969696	91,323 European ancestry individuals	8,423 African American individuals, 1,447 Hispanic individuals	2q12.1	2	102110201	IL1R1	rs12712127-A	rs12712127	intron_variant	0.41	3e-08	(EA)	0.006	[0.004-0.008] unit increase	fibrinogen measurement	0	0	hematological measurement	9
26394269	2,764 European ancestry cases, 10,475 European ancestry controls	3,716 European ancestry cases, 4,261 European ancestry controls	2q12.1	2	102249813	IL1RL2 - FAM183DP	rs12712133-A	rs12712133	intergenic_variant	NR	5e-09	----	1.14	[1.07-1.21]	primary biliary cirrhosis	neoplasm	0	0	3
28240269	997 European ancestry individuals	338 Arab, South Asian and Filipino ancestry individuals	2q12.1	2	102314488	IL1RL1, IL18R1	rs12712135-A	rs12712135	intron_variant	0.459839	4e-76	(Interleukin-1 receptor-like 1)	0.6838	[0.62-0.75] unit increase	interleukin 1 receptor-like 1 measurement	0	0	protein measurement	34
24554482	8 European ancestry cases, 12 African American cases, 3 Hispanic cases, 85 European ancestry controls, 49 African American controls, 30 Hispanic controls	NA	10p15.1	10	6061799	IL2RA	rs12722486-?	rs12722486	intron_variant	----	2e-09	(EA)	38.2	[NR]	response to reverse transcriptase inhibitor, HIV-1 infection, peripheral neuropathy	infectious disease	disease of genitourinary system	response to drug	2
22190364	5,545 European ancestry cases, 12,153 European ancestry controls	NA	10p15.1	10	6060049	IL2RA	rs12722489-C	rs12722489	intron_variant	0.85	4e-08	----	1.23	[NR]	multiple sclerosis	degenerative disorder, disorder of development or morphogenesis	immune system disease (autoimmune), nervous system disease	0	4
21102463	6,333 European ancestry cases, 15,056 European ancestry controls	15,694 European ancestry cases, 14,026 European ancestry controls, 414 European ancestry trios	10p15.1	10	6060049	IL2RA	rs12722489-C	rs12722489	intron_variant	0.852	3e-09	----	1.11	[1.05-1.16]	Crohn's disease	0	digestive system disease, immune system disease (autoimmune)	0	4
17660530	931 European ancestry trios, 2,431 European ancestry controls	609 European ancestry trios, 2,322 European ancestry cases, 2,987 European ancestry controls	10p15.1	10	6060049	IL2RA	rs12722489-C	rs12722489	intron_variant	0.85	3e-08	----	1.25	[1.11-1.36]	multiple sclerosis	degenerative disorder, disorder of development or morphogenesis	immune system disease (autoimmune), nervous system disease	0	4
21829393	8,506 European ancestry cases, up to 10,596 European ancestry controls	NA	10p15.1	10	6055320	IL2RA	rs12722495-A	rs12722495	intron_variant	NR	1e-38	----	1.61	[NR]	type I diabetes mellitus	0	digestive system disease, endocrine system disease, immune system disease (autoimmune)	0	0
28928442	52,487 European ancestry cases, 22,017 European ancestry controls	NA	10p15.1	10	6053965	IL2RA	rs12722497-?	rs12722497	intron_variant	NR	5e-07	----	0.0453	[0.028-0.063] unit decrease	susceptibility to strep throat measurement	infectious disease	0	0	17
27989323	3,677 Finnish ancestry individuals	NA	10p15.1	10	6053965	IL2RA	rs12722497-C	rs12722497	intron_variant	----	2e-38	----	0.6279	[0.53-0.72] SD units decrease	interleukin 2 receptor antagonist measurement	0	0	measurement	17
30595370	approximately 440,000 European ancestry individuals	NA	10p15.1	10	6051176	IL2RA	rs12722502-?	rs12722502	intron_variant	NR	8e-24	----	----	----	eosinophil count	0	0	hematological measurement	0
30929738	13,962 European ancestry cases, 300,671 European ancestry controls	31,759 European ancestry cases, 214,890 European ancestry controls	10p15.1	10	6051176	IL2RA	rs12722502-?	rs12722502	intron_variant	NR	7e-14	----	1.288	[1.22-1.35]	childhood onset asthma	0	respiratory system disease	0	0
30929738	26,582 European ancestry cases, 300,671 European ancestry controls	16,297 European ancestry cases, 217,711 European ancestry controls	10p15.1	10	6051176	IL2RA	rs12722502-?	rs12722502	intron_variant	NR	4e-12	----	1.222	[1.17-1.28]	adult onset asthma	0	respiratory system disease	0	0
30929738	40,544 European ancestry cases, 300,671 European ancestry controls	NA	10p15.1	10	6051176	IL2RA	rs12722502-C	rs12722502	intron_variant	NR	2e-18	----	1.253	[1.2-1.3]	asthma	0	respiratory system disease	0	0
23128233	12,924 European ancestry cases, 21,442 European ancestry controls	25,683 European ancestry cases, 17,015 European ancestry controls	10p15.1	10	6039267	IL2RA	rs12722515-C	rs12722515	intron_variant	0.849	4e-10	----	1.102	[1.06-1.147]	inflammatory bowel disease	0	digestive system disease, immune system disease (autoimmune)	0	3
26192919	12,882 European ancestry cases, 21,770 European ancestry controls	25,273 European ancestry cases, 26,715 European ancestry controls, 548 Iranian ancestry cases, 342 Iranian ancestry control, 1,423 Indian ancestry cases, 990 Indian ancestry controls, 2,824 East Asian ancestry cases, 3,719 East Asian ancestry controls	10p15.1	10	6039267	IL2RA	rs12722515-C	rs12722515	intron_variant	0.84	5e-12	(EA)	1.1039582	----	inflammatory bowel disease	0	digestive system disease, immune system disease (autoimmune)	0	3
26192919	5,956 European ancestry cases, 14,927 European ancestry controls	14,594 European ancestry cases, 26,715 European ancestry controls, 151 Iranian ancestry cases, 342 Iranian ancestry controls, 184 Indian ancestry cases, 990 Indian ancestry controls, 1,690 East Asian ancestry cases, 3,719 East Asian ancestry controls	10p15.1	10	6039267	IL2RA	rs12722515-C	rs12722515	intron_variant	0.84	8e-13	(EA)	1.1332967	[1.1-1.17]	Crohn's disease	0	digestive system disease, immune system disease (autoimmune)	0	3
30595370	approximately 459,000 European ancestry individuals	NA	10p15.1	10	6030130	AL137186.1, IL2RA	rs12722547-?	rs12722547	intron_variant	NR	3e-11	----	----	----	respiratory system disease	0	respiratory system disease	0	0
25918132	74 European ancestry cases, 824 European ancestry controls	NA	10p15.1	10	6028576	IL2RA, AL137186.1	rs12722556-A	rs12722556	intron_variant	0.019	2e-06	----	4.6	[2.31-9.16]	response to diisocyanate, asthma	0	respiratory system disease	response to drug	0
26819262	3,599 individuals, 1,956 Mexican American individuals, 5,545 European ancestry multiple sclerosis cases, 12,153 European ancestry non-multiple sclerosis controls	----	10p15.1	10	6027930	IL2RA, AL137186.1	rs12722561-C	rs12722561	intron_variant	NR	6e-08	----	----	----	multiple sclerosis, Epstein Barr virus nuclear antigen 1 IgG measurement	degenerative disorder, disorder of development or morphogenesis	immune system disease (autoimmune), nervous system disease	antibody measurement, infectious disease biomarker	4
27989323	3,677 Finnish ancestry individuals	NA	10p15.1	10	6018470	IL2RA	rs12722588-C	rs12722588	intron_variant	----	9e-20	(conditioned on rs12722497)	0.298	SD units increase	interleukin 2 receptor antagonist measurement	0	0	measurement	4
22228203	1,092 European ancestry individuals	NA	10p15.1	10	6011200	IL2RA	rs12722605-?	rs12722605	3_prime_UTR_variant	NR	3e-07	(MCP1-TNF-a pattern postfenofibrate)	----	----	response to fenofibrate	0	0	response to drug	6
26606652	862 Native American ancestry-enriched North American cases, 531 Native American ancestry-enriched South American cases, 1,973 Native American ancestry-enriched North American controls, 344 Native American ancestry-enriched South American controls	NA	1q25.1	1	173338762	TNFSF4 - AL645568.3	rs12736195-?	rs12736195	intergenic_variant	0.721	7e-11	----	1.51515	[1.35-1.69]	systemic lupus erythematosus	connective tissue disease, genetic disorder, syndromic disease (autoinflammatory syndrome), systemic or rheumatic disease	hematologic disease, immune system disease (autoimmune), musculoskeletal system disease, urinary system disease	0	0
26634245	10,094 European ancestry current and former smoker individuals, 3,260 African American current and former smoker individuals, 178 current and former smoker individuals	NA	1q41	1	218477441	TGFB2 - C1orf143	rs12743469-A	rs12743469	intergenic_variant	0.894	4e-07	----	0.017	unit decrease	response to bronchodilator, FEV/FEC ratio	0	0	response to drug, pulmonary function measurement	0
26634245	10,094 European ancestry current and former smoker individuals, 3,260 African American current and former smoker individuals, 178 current and former smoker individuals	NA	1q41	1	218477441	TGFB2 - C1orf143	rs12743469-A	rs12743469	intergenic_variant	0.896	2e-06	----	0.078	NR unit decrease	forced expiratory volume, response to bronchodilator	0	0	response to drug, pulmonary function measurement	0
28060188	2,307 Celtic ancestry individuals, 1,102 Slavic ancestry individuals	NA	1p31.3	1	67242674	IL23R	rs12743974-?	rs12743974	intron_variant	NR	5e-06	(Celtic)	----	----	type II diabetes mellitus	0	digestive system disease, endocrine system disease	0	1
28525603	3,820 Finnish ancestry individuals	NA	11p13	11	35222910	CD44	rs12804343-?	rs12804343	3_prime_UTR_variant	----	5e-06	----	----	----	psychosis predisposition measurement	0	0	measurement	1
30048462	394,929 European ancestry individuals	NA	Xp11.3	X	43982844	NDP - AL034370.1	rs12832436-?	rs12832436	intergenic_variant	NR	4e-54	----	0.027613	[0.024-0.031] unit increase	heel bone mineral density	0	0	bone measurement	0
30595370	approximately 440,000 European ancestry individuals	NA	13q12.3	13	30505047	HMGB1	rs12861824-?	rs12861824	intron_variant	NR	7e-16	----	----	----	eosinophil count	0	0	hematological measurement	0
30206230	4,910 European American individuals	NA	2q14.1	2	113130226	IL1RN	rs128964-?	rs128964	intron_variant	NR	7e-07	----	0.295553	[0.18-0.41] unit increase	interleukin-1 beta measurement	0	0	inflammatory biomarker measurement, cytokine measurement, protein measurement	22
30595370	approximately 458,000 European ancestry individuals	NA	16q22.1	16	70657405	IL34	rs12935589-?	rs12935589	intron_variant	NR	1e-10	----	----	----	body height	0	0	anthropometric measurement	66
29875488	3,301 European ancestry individuals	NA	17p13.1	17	7544971	RF00019 - TNFSF12	rs12941509-G	rs12941509	intergenic_variant	0.279	2e-49	(Tumor necrosis factor ligand superfamily member 12, TNFSF12.5939.42.3)	0.39	[0.33-0.45] unit increase	blood protein measurement	0	0	protein measurement	26
30595370	approximately 459,000 European ancestry individuals	NA	5q31.1	5	132660753	TH2LCRR, IL13	rs1295685-?	rs1295685	3_prime_UTR_variant	NR	6e-13	----	----	----	Eczema	0	abnormality of the immune system, abnormality of the integument	0	10
29273806	7,131 European ancestry cases, 13,631 European ancestry controls, 1,239 Japanese ancestry cases, 3,976 Japanese ancestry controls, 606 Latino cases, 792 Latino controls	NA	5q31.1	5	132660753	TH2LCRR, IL13	rs1295685-A	rs1295685	3_prime_UTR_variant	NR	2e-09	----	1.16279	[1.11-1.22]	childhood onset asthma	0	respiratory system disease	0	10
26626624	4,007 European ancestry cases, 4,934 European ancestry controls	up to 9,075 European ancestry cases, up to European ancestry 12,726 controls	5q31.1	5	132660753	TH2LCRR, IL13	rs1295685-G	rs1295685	3_prime_UTR_variant	0.7852	3e-14	----	1.216	NR	psoriasis vulgaris	inflammatory disease	immune system disease, integumentary system disease	0	10
23143594	10,588 European ancestry cases, 22,806 European ancestry controls	NA	5q31.1	5	132660753	TH2LCRR, IL13	rs1295685-G	rs1295685	3_prime_UTR_variant	0.798	3e-10	----	1.18	----	psoriasis	inflammatory disease	immune system disease, integumentary system disease	0	10
27182965	66,973 European ancestry cases, 113,768 European ancestry controls	NA	5q31.1	5	132660151	IL13, TH2LCRR	rs1295686-?	rs1295686	intron_variant	NR	6e-10	----	1.061	[1.041-1.080]	allergy	0	immune system disease	0	10
23886662	1563 European ancestry cases, 4,054 European ancestry controls	2,286 European ancestry cases, 3,160 European ancestry controls	5q31.1	5	132660151	IL13, TH2LCRR	rs1295686-A	rs1295686	intron_variant	NR	2e-17	----	1.383	[1.283-1.49]	atopic eczema	inflammatory disease	immune system disease, integumentary system disease	0	10
20860503	10,365 cases, 16,110 controls	NA	5q31.1	5	132660151	IL13, TH2LCRR	rs1295686-T	rs1295686	intron_variant	0.2	1e-07	----	1.15	[1.09-1.20]	asthma	0	respiratory system disease	0	10
24241537	1,173 European ancestry cases, 2,511 European ancestry controls	395 European ancestry cases, 2,663 European ancestry controls, 63 Turkish, Surinamese, Dutch Antillean, Moroccan, Cape Verdian and other ancestry cases, 917 Turkish, Surinamese, Dutch Antillean, Moroccan, Cape Verdian and other ancestry controls, 6,783 cases, 7,720 controls	5q31.1	5	132660151	IL13, TH2LCRR	rs1295686-T	rs1295686	intron_variant	NR	2e-06	----	1.31	[1.17-1.48]	childhood onset asthma	0	respiratory system disease	0	10
23042114	1,472 Japanese ancestry cases, 7,971 Japanese ancestry controls	1,856 Japanese ancestry cases, 7,021 Japanese ancestry controls	5q31.1	5	132660151	IL13, TH2LCRR	rs1295686-T	rs1295686	intron_variant	0.3	2e-06	----	1.22	[NR]	atopic eczema	inflammatory disease	immune system disease, integumentary system disease	0	10
25574825	2,079 European ancestry cases, 3,867 European ancestry controls	NA	5q31.1	5	132660151	IL13, TH2LCRR	rs1295686-T	rs1295686	intron_variant	NR	5e-09	----	1.347	[1.28-1.418]	atopic eczema	inflammatory disease	immune system disease, integumentary system disease	0	10
23420232	1,482 chronic HCV cases, 919 spontaneously cleared HCV cases	461 chronic HCV cases, 284 spontaneously cleared HCV cases	19q13.2	19	39248147	IFNL4	rs12979860-?	rs12979860	intron_variant	NR	2e-30	----	2.2	----	Chronic Hepatitis C infection	infectious disease, inflammatory disease	digestive system disease, endocrine system disease	0	3
19684573	871 European ancestry cases, 191 African American cases, 75 Hispanic cases	NA	19q13.2	19	39248147	IFNL4	rs12979860-C	rs12979860	intron_variant	0.72	1e-28	(combined, EA)	2.0	[1.8-2.3]	Chronic Hepatitis C infection	infectious disease, inflammatory disease	digestive system disease, endocrine system disease	0	3
22497812	1,017 European ancestry cases, 207 African American cases, 95 Hispanic cases	NA	19q13.2	19	39241143	IFNL3P1 - IFNL3	rs12980275-?	rs12980275	intergenic_variant	NR	5e-17	----	----	----	Chronic Hepatitis C infection, low density lipoprotein cholesterol measurement	infectious disease, inflammatory disease	digestive system disease, endocrine system disease	lipid or lipoprotein measurement	3
28604730	2,664 European ancestry cases, 21,444 European ancestry controls	NA	19q13.42	19	54064604	VSTM1 - TARM1	rs12981718-A	rs12981718	intergenic_variant	0.0715534	2e-07	----	1.35959	[1.210609031-1.52691111]	small cell lung carcinoma	neoplasm	0	0	1
30038396	430,445 European ancestry individuals	NA	19q13.2	19	39250484	IFNL4 - MSRB1P1	rs12983038-G	rs12983038	intergenic_variant	0.8091	2e-08	----	0.0161	[0.01-0.022] unit increase	mathematical ability	0	0	mental process	2
26974007	8,726 European ancestry ankylosing spondylitis cases, 19,085 European ancestry CrohnвЂ™s disease cases, 6,530 European ancestry psoriasis cases, 3,408 European ancestry primary sclerosing cholangitis cases, 14,513 European ancestry ulcerative colitis cases, 34,213 European ancestry controls	NA	2q12.1	2	102358876	IL18R1	rs12987977-?	rs12987977	intron_variant	NR	3e-17	(subset analysis)	----	----	ankylosing spondylitis, psoriasis, ulcerative colitis, Crohn's disease, sclerosing cholangitis	connective tissue disease, inflammatory disease	digestive system disease, endocrine system disease, immune system disease (autoimmune), integumentary system disease, musculoskeletal system disease	0	45
30206230	4,910 European American individuals	NA	2q14.1	2	112946069	CDK8P2 - IL36G	rs12995439-?	rs12995439	intergenic_variant	NR	3e-13	----	0.456426	[0.33-0.58] unit decrease	interleukin-1 beta measurement	0	0	inflammatory biomarker measurement, cytokine measurement, protein measurement	11
28173075	up to 96 African American lymphoblastoid cell lines, up to 96 Han Chinese American lymphoblastoid cell lines, up to 96 European ancestry lymphoblastoid cell lines	NA	2p11.2	2	88227895	THNSL2 - MRPL45P1	rs12995491-?	rs12995491	regulatory_region_variant	NR	2e-06	----	----	NR	cytotoxicity measurement, response to metformin	0	0	measurement, response to drug	21
23999434	2,797 individuals	NA	2q12.1	2	102348932	IL1RL1, IL18R1	rs12999542-C	rs12999542	intron_variant	0.11	2e-27	----	0.15	[0.13-0.17] unit decrease	serum ST2 measurement	0	0	cardiovascular measurement	10
28067908	12,194 European and unknown ancestry cases, 28,072 European and unknown ancestry controls	NA	2q12.1	2	102322576	IL18R1, IL1RL1	rs13001325-?	rs13001325	intron_variant	----	6e-11	----	----	----	Crohn's disease	0	digestive system disease, immune system disease (autoimmune)	0	49
28067908	25,042 European and unknown ancestry cases, 34,915 European and unknown ancestry controls	NA	2q12.1	2	102322576	IL18R1, IL1RL1	rs13001325-?	rs13001325	intron_variant	----	5e-11	----	----	----	inflammatory bowel disease	0	digestive system disease, immune system disease (autoimmune)	0	49
30206230	4,910 European American individuals	NA	2q14.1	2	113075993	IL1F10 - RNU6-1180P	rs13011842-?	rs13011842	intergenic_variant	NR	2e-08	----	0.360731	[0.23-0.49] unit increase	interleukin-1 beta measurement	0	0	inflammatory biomarker measurement, cytokine measurement, protein measurement	27
29875488	3,301 European ancestry individuals	NA	2q12.1	2	102354903	IL18R1	rs13014644-T	rs13014644	intron_variant	0.103	1e-34	(Interleukin-18 receptor 1, IL18R1.14079.14.3)	0.49	[0.41-0.57] unit decrease	blood protein measurement	0	0	protein measurement	11
29875488	3,301 European ancestry individuals	NA	2q12.1	2	102354903	IL18R1	rs13014644-T	rs13014644	intron_variant	0.103	3e-46	(Interleukin-18 receptor 1, IL18R1.3446.7.2)	0.56	[0.48-0.64] unit decrease	blood protein measurement	0	0	protein measurement	11
28031287	133 Japanese ancestry individuals.	NA	2q12.1	2	102355405	IL18R1	rs13015714-?	rs13015714	intron_variant	NR	3e-37	(Interleukin-1 receptor-like 1)	----	----	cerebrospinal fluid biomarker measurement	0	0	measurement	39
18311140	767 European ancestry cases, 1,422 European ancestry controls	1,643 European ancestry cases, 3,406 European ancestry controls	2q12.1	2	102355405	IL18R1	rs13015714-C	rs13015714	intron_variant	NR	4e-09	----	1.28	[1.18-1.39]	celiac disease	0	digestive system disease, immune system disease (autoimmune)	0	39
28031287	133 Japanese ancestry individuals.	NA	2q12.1	2	102355405	IL18R1	rs13015714-C	rs13015714	intron_variant	NR	7e-18	(Interleukin-18 receptor 1)	----	----	cerebrospinal fluid biomarker measurement	0	0	measurement	39
23042114	1,472 Japanese ancestry cases, 7,971 Japanese ancestry controls	1,856 Japanese ancestry cases, 7,021 Japanese ancestry controls	2q12.1	2	102355405	IL18R1	rs13015714-G	rs13015714	intron_variant	0.412	8e-18	----	1.27	[1.20-1.34]	atopic eczema	inflammatory disease	immune system disease, integumentary system disease	0	39
26482879	18,900 European ancestry cases, 1,472 Japanese ancestry cases, 422 African American cases, 300 Latino cases, 305 cases, 84,166 European ancestry controls, 7,966 Japanese ancestry controls, 844 African American controls, 1,592 Latino controls, 896 controls	30,588 European ancestry cases, 459 African American cases, 1,012 Chinese ancestry cases, 226,537 European ancestry controls, 729 African American controls, 1,362 Chinese ancestry controls	2q12.1	2	102355405	IL18R1	rs13015714-G	rs13015714	intron_variant	NR	2e-12	(EA, fixed effects)	1.1	[1.07-1.14]	atopic eczema	inflammatory disease	immune system disease, integumentary system disease	0	39
23999434	2,797 individuals	NA	2q12.1	2	102159742	IL1R1	rs13019803-T	rs13019803	intron_variant	0.11	6e-20	----	0.14	[0.1-0.18] unit decrease	serum ST2 measurement	0	0	cardiovascular measurement	1
27863252	170,721 European ancestry individuals	NA	2q22.1	2	136131638	CXCR4 - HNRNPKP2	rs13022141-G	rs13022141	intergenic_variant	0.7355	6e-33	----	0.0482806	[0.04-0.056] unit decrease	monocyte count	0	0	hematological measurement	0
30206230	4,910 European American individuals	NA	2q14.1	2	112925044	IL37 - CDK8P2	rs13023868-?	rs13023868	regulatory_region_variant	NR	4e-07	----	0.436338	[0.27-0.61] unit decrease	interleukin-1 beta measurement	0	0	inflammatory biomarker measurement, cytokine measurement, protein measurement	6
30206230	4,910 European American individuals	NA	2q14.1	2	112922859	IL37 - CDK8P2	rs13023984-?	rs13023984	intergenic_variant	NR	2e-07	----	0.435634	[0.27-0.6] unit increase	interleukin-1 beta measurement	0	0	inflammatory biomarker measurement, cytokine measurement, protein measurement	6
30206230	4,910 European American individuals	NA	2q14.1	2	112948096	CDK8P2 - IL36G	rs13026837-?	rs13026837	intergenic_variant	NR	3e-13	----	0.456435	[0.33-0.58] unit decrease	interleukin-1 beta measurement	0	0	inflammatory biomarker measurement, cytokine measurement, protein measurement	11
30206230	4,910 European American individuals	NA	2q14.1	2	113087209	RNU6-1180P - IL1RN	rs13027999-?	rs13027999	regulatory_region_variant	NR	3e-06	----	0.285775	[0.17-0.41] unit increase	interleukin-1 beta measurement	0	0	inflammatory biomarker measurement, cytokine measurement, protein measurement	14
23999434	2,797 individuals	NA	2q12.1	2	102340831	IL1RL1, IL18R1	rs13029918-G	rs13029918	splice_region_variant	0.05	2e-39	----	0.29	[0.25-0.33] unit decrease	serum ST2 measurement	0	0	cardiovascular measurement	1
29875488	3,301 European ancestry individuals	NA	2q12.1	2	102340831	IL1RL1, IL18R1	rs13029918-G	rs13029918	splice_region_variant	0.029	7e-76	(Interleukin-1 receptor-like 1, IL1RL1.4234.8.2)	1.28	[1.14-1.42] unit decrease	blood protein measurement	0	0	protein measurement	1
30206230	4,910 European American individuals	NA	2q14.1	2	113082437	IL1F10 - RNU6-1180P	rs13030546-?	rs13030546	regulatory_region_variant	NR	3e-06	----	0.287933	[0.17-0.41] unit increase	interleukin-1 beta measurement	0	0	inflammatory biomarker measurement, cytokine measurement, protein measurement	14
30206230	4,910 European American individuals	NA	2q14.1	2	112999200	AC016724.1 - IL36A	rs13033104-?	rs13033104	intergenic_variant	NR	4e-06	----	0.255851	[0.15-0.36] unit decrease	interleukin-1 beta measurement	0	0	inflammatory biomarker measurement, cytokine measurement, protein measurement	8
30595370	approximately 446,000 European ancestry individuals	NA	20p12.3	20	6774362	BMP2	rs13043599-?	rs13043599	intron_variant	NR	1e-29	----	----	----	heel bone mineral density	0	0	bone measurement	0
30048462	394,929 European ancestry individuals	NA	20p12.3	20	6774362	BMP2	rs13043599-?	rs13043599	intron_variant	NR	9e-26	----	0.0417829	[0.034-0.05] unit decrease	heel bone mineral density	0	0	bone measurement	0
30598549	426,824 British ancestry individuals	NA	20p12.3	20	6774362	BMP2	rs13043599-C	rs13043599	intron_variant	0.928474	1e-31	----	0.0419288	[0.035-0.049] unit decrease	heel bone mineral density	0	0	bone measurement	0
28552196	1,249 whole genome sequenced European ancestry individuals, 3,541 whole genome sequenced individuals, 46,910 European ancestry individuals, 471 Carlantino (founder/genetic isolate) individuals, 1,197 Friuli Venezia Giulia (founder/genetic isolate) individuals, 1,043 Mylopotamos (founder/genetic isolate) individuals, 933 Pomak (founder/genetic isolate) individuals, 1,785 Val Borbera (founder/genet…	205,003 European ancestry individuals	3p14.3	3	55457782	AC121764.3 - WNT5A	rs13059073-T	rs13059073	intergenic_variant	0.5474	7e-06	----	0.0288	[0.016-0.041] unit decrease	body height	0	0	anthropometric measurement	1
27863252	170,536 European ancestry individuals	NA	3p21.31	3	46131580	XCR1 - FLT1P1	rs13063635-C	rs13063635	regulatory_region_variant	0.0996	4e-09	----	0.0353631	[0.024-0.047] unit decrease	eosinophil percentage of granulocytes	0	0	hematological measurement	16
30595370	approximately 242,000 European ancestry individuals	NA	3q22.3	3	137402401	IL20RB - RNA5SP142	rs13064915-?	rs13064915	intergenic_variant	NR	1e-07	----	----	----	age at menarche	0	0	temporal measurement	1
29326435	120,934 British ancestry individuals, 127,548 individuals	NA	3q22.3	3	137402401	IL20RB - RNA5SP142	rs13064915-T	rs13064915	intergenic_variant	NR	3e-09	----	0.0183017	[0.012-0.024] unit increase	intelligence	0	0	mental process	1
25231870	Up to 182,413 European ancestry females	NA	3q22.3	3	137271149	IL20RB - RNA5SP142	rs13067731-T	rs13067731	intergenic_variant	0.16	1e-09	----	0.04	[0.026-0.054] unit increase	age at menarche	0	0	temporal measurement	2
29942086	269,867 European ancestry individuals	NA	3q22.3	3	137403552	IL20RB - RNA5SP142	rs13071190-T	rs13071190	intergenic_variant	NR	6e-10	----	6.203	z-score increase	intelligence	0	0	mental process	1
30038396	402,382 European ancestry individuals	NA	3q22.3	3	137403552	IL20RB - RNA5SP142	rs13071190-T	rs13071190	intergenic_variant	0.679	1e-09	(MTAG)	0.0149	[0.01-0.0198] unit increase	cognitive function measurement	0	0	measurement	1
28171663	1349 African American cases, 42 African ancestry cases, 4,150 African American controls, 624 African ancestry controls	573 African American cases, 2,939 African American controls	3q26.31	3	172550013	TNFSF10 - LINC02068	rs13074711-T	rs13074711	intergenic_variant	0.69	2e-08	----	1.29	[1.18-1.40]	estrogen-receptor negative breast cancer	neoplasm	0	0	0
28171663	3962 African American cases, 711 African ancestry cases, 4,150 African ancestry controls, 624 African ancestry controls	1,984 African American cases, 2,939 African American controls	3q26.31	3	172550013	TNFSF10 - LINC02068	rs13074711-T	rs13074711	intergenic_variant	0.69	2e-06	----	1.14	[1.08-1.21]	breast carcinoma	neoplasm	0	0	0
24999842	1,550 European ancestry cases, 3,084 European ancestry controls	NA	3p21.31	3	46240253	CCR3	rs13096142-?	rs13096142	intron_variant	----	4e-08	----	1.3	[1.18-1.43]	celiac disease	0	digestive system disease, immune system disease (autoimmune)	0	7
29875488	3,301 European ancestry individuals	NA	3p14.2	3	58653691	FAM3D	rs13097314-T	rs13097314	missense_variant	0.009	1e-21	(Protein FAM3D, FAM3D.13102.1.3)	1.23	[0.98-1.48] unit decrease	blood protein measurement	0	0	protein measurement	0
27863252	170,672 European ancestry individuals	NA	3p26.2	3	3102835	IL5RA	rs13097407-G	rs13097407	intron_variant	0.0711	2e-10	----	0.0443413	[0.031-0.058] unit decrease	neutrophil percentage of granulocytes	0	0	hematological measurement	0
29875488	3,301 European ancestry individuals	NA	3p26.2	3	3102835	IL5RA	rs13097407-G	rs13097407	intron_variant	0.077	6e-28	(Interleukin-5 receptor subunit alpha, IL5RA.4491.4.2)	0.52	[0.42-0.62] unit decrease	blood protein measurement	0	0	protein measurement	0
27863252	172,378 European ancestry individuals	NA	3p26.2	3	3102835	IL5RA	rs13097407-G	rs13097407	intron_variant	0.0711	2e-13	----	0.0508378	[0.037-0.064] unit increase	eosinophil percentage of leukocytes	0	0	hematological measurement	0
20190752	4,533 European ancestry cases, 10,750 European ancestry controls	4,918 European ancestry cases, 5,684 European ancestry controls	3p21.31	3	46193709	CCR3	rs13098911-A	rs13098911	intron_variant	0.1	3e-17	----	1.3	[1.23-1.39]	celiac disease	0	digestive system disease, immune system disease (autoimmune)	0	16
29844566	up to 300,486 European ancestry individuals	NA	3q22.3	3	137033748	IL20RB - RNA5SP142	rs13099657-?	rs13099657	intergenic_variant	NR	3e-06	----	4.648	z-score decrease	intelligence	0	0	mental process	27
26634245	10,094 European ancestry current and former smoker individuals, 3,260 African American current and former smoker individuals, 178 current and former smoker individuals	NA	4q27	4	122596078	IL2 - IL21	rs13103766-A	rs13103766	intergenic_variant	0.596	3e-06	(AA)	0.076	NR unit increase	forced expiratory volume, response to bronchodilator	0	0	response to drug, pulmonary function measurement	3
29808027	41,073 European ancestry individuals, 2,610 Erasmus Rucphen (founder/genetic isolate) individuals, 509 Talana (founder/genetic isolate) individuals, 15,044 East Asian ancestry individuals, 2,275 Malay ancestry individuals, 2,110 Indian ancestry individuals, 2,506 Asian ancestry individuals	NA	4q21.21	4	80980295	CFAP299 - BMP3	rs13136295-T	rs13136295	intergenic_variant	0.8527	2e-08	----	0.1111	[0.072-0.15] unit increase	refractive error measurement	0	0	measurement	1
23603763	3,789 European ancestry cases, 25,079 European ancestry controls	NA	4q27	4	122578590	IL2 - IL21	rs13140464-C	rs13140464	regulatory_region_variant	0.836	9e-13	----	1.3	[1.21-1.40]	sclerosing cholangitis	inflammatory disease	digestive system disease, endocrine system disease	0	0
27992413	2,871 European ancestry cases, 12,019 European ancestry controls	1,925 European ancestry cases, 7,936 European ancestry controls	4q27	4	122578590	IL2 - IL21	rs13140464-G	rs13140464	regulatory_region_variant	0.84	1e-13	----	1.28	[1.20-1.36]	sclerosing cholangitis	inflammatory disease	digestive system disease, endocrine system disease	0	0
27863252	170,672 European ancestry individuals	NA	4q13.3	4	73845409	CXCL6	rs13148728-T	rs13148728	intron_variant	0.5515	4e-14	----	0.0274693	[0.02-0.035] unit decrease	neutrophil percentage of granulocytes	0	0	hematological measurement	6
27863252	170,536 European ancestry individuals	NA	4q13.3	4	73845409	CXCL6	rs13148728-T	rs13148728	intron_variant	0.5514	9e-11	----	0.0235692	[0.016-0.031] unit increase	eosinophil percentage of granulocytes	0	0	hematological measurement	6
28928442	4,138 European ancestry cases, 85,089 European ancestry controls	NA	5p12	5	42633340	GHR	rs13166851-?	rs13166851	intron_variant	NR	8e-06	----	0.5211	[0.28-0.76] unit increase	susceptibility to childhood ear infection measurement	infectious disease	0	0	2
30108127	315,347 European ancestry individuals, 8,322 Hispanic/Latino individuals, 7,290 East Asian ancestry individuals, 3,069 African American individuals, 459 South Asian ancestry individuals	431,743 European ancestry individuals, 9,275 South Asian ancestry individuals, 8,261 African British individuals, 1,822 East Asian ancestry individuals, 7,620 individuals	Xq24	X	118753835	IL13RA1	rs1316982-A	rs1316982	intron_variant	NR	3e-09	----	0.029	[NR] unit decrease	body mass index	0	0	anthropometric measurement	9
26634245	10,094 European ancestry current and former smoker individuals, 3,260 African American current and former smoker individuals, 178 current and former smoker individuals	NA	1q41	1	218401860	TGFB2	rs1317681-A	rs1317681	intron_variant	0.844	6e-07	----	0.059	NR unit increase	forced expiratory volume, response to bronchodilator	0	0	response to drug, pulmonary function measurement	1
27082954	104 European ancestry cases, 1,519 European ancestry controls, 34 African American cases, 520 African American controls	NA	1q41	1	218401860	TGFB2	rs1317681-G	rs1317681	intron_variant	0.17	2e-06	(EA)	3.57	[3-4.14]	peripheral arterial disease, traffic air pollution measurement	0	cardiovascular disease	measurement	1
30206230	4,910 European American individuals	NA	2q14.1	2	112958600	CDK8P2 - IL36G	rs1317913-?	rs1317913	regulatory_region_variant	NR	1e-06	----	0.278383	[0.17-0.39] unit increase	interleukin-1 beta measurement	0	0	inflammatory biomarker measurement, cytokine measurement, protein measurement	8
26634245	10,094 European ancestry current and former smoker individuals, 3,260 African American current and former smoker individuals, 178 current and former smoker individuals	NA	1q41	1	218455687	TGFB2 - C1orf143	rs1318580-T	rs1318580	intergenic_variant	0.622	8e-07	----	0.009	unit decrease	response to bronchodilator, FEV/FEC ratio	0	0	response to drug, pulmonary function measurement	0
19084217	459 European ancestry twin pairs	NA	5p13.1	5	42473453	GHR	rs13188386-?	rs13188386	intron_variant	NR	8e-06	(transferrin saturation)	----	----	iron biomarker measurement	0	0	measurement	3
30595370	approximately 458,000 European ancestry individuals	NA	5p13.1	5	42473453	GHR	rs13188386-?	rs13188386	intron_variant	NR	4e-21	----	----	----	body height	0	0	anthropometric measurement	3
30595370	approximately 446,000 European ancestry individuals	NA	5p12	5	42521225	GHR	rs13189275-?	rs13189275	intron_variant	NR	3e-24	----	----	----	heel bone mineral density	0	0	bone measurement	4
26426971	up to 309,889 European ancestry individuals	NA	6q23.3	6	137354404	IFNGR1 - OLIG3	rs13201877-A	rs13201877	regulatory_region_variant	0.857176	1e-07	----	0.0207953	unit decrease	body mass index	0	0	anthropometric measurement	0
28443625	98,173 European ancestry women, 64,373 European ancestry men, 5,829 European ancestry individuals, 10,500 African American/Afro-Caribbean ancestry women, 2,706 African American/Afro-Caribbean ancestry men, 1,030 Indian Asian ancestry women, 7,648 Indian Asian ancestry men, 1,793 Filipino ancestry women, 2,944 Hispanic/Latino ancestry women, 1,764 Hispanic/Latino ancestry men	21,496 European ancestry women, 24,385 European ancestry men, 118,364 European ancestry individuals, 2,326 African American/Afro-Caribbean ancestry women, 855 African American/Afro-Caribbean ancestry men	6q23.3	6	137354404	IFNGR1 - OLIG3	rs13201877-A	rs13201877	regulatory_region_variant	0.8661	5e-06	----	0.0221	[0.013-0.032] kg/m2 decrease	smoking behavior, body mass index	0	0	behavior, anthropometric measurement	0
28443625	98,173 European ancestry women, 64,373 European ancestry men, 5,829 European ancestry individuals, 10,500 African American/Afro-Caribbean ancestry women, 2,706 African American/Afro-Caribbean ancestry men, 1,030 Indian Asian ancestry women, 7,648 Indian Asian ancestry men, 1,793 Filipino ancestry women, 2,944 Hispanic/Latino ancestry women, 1,764 Hispanic/Latino ancestry men	21,496 European ancestry women, 24,385 European ancestry men, 118,364 European ancestry individuals, 2,326 African American/Afro-Caribbean ancestry women, 855 African American/Afro-Caribbean ancestry men	6q23.3	6	137354404	IFNGR1 - OLIG3	rs13201877-A	rs13201877	regulatory_region_variant	0.8661	5e-06	----	----	----	smoking behavior, body mass index	0	0	behavior, anthropometric measurement	0
30108127	315,347 European ancestry individuals, 8,322 Hispanic/Latino individuals, 7,290 East Asian ancestry individuals, 3,069 African American individuals, 459 South Asian ancestry individuals	431,743 European ancestry individuals, 9,275 South Asian ancestry individuals, 8,261 African British individuals, 1,822 East Asian ancestry individuals, 7,620 individuals	6q23.3	6	137354404	IFNGR1 - OLIG3	rs13201877-A	rs13201877	regulatory_region_variant	NR	2e-06	----	0.018	[NR] unit decrease	body mass index	0	0	anthropometric measurement	0
25673413	up to 104,666 European ancestry male individuals, up to 132,115 European ancestry female individuals, 370 African American male individuals, 517 African American female individuals, 512 Hispanic male individuals, 764 Hispanic female individuals	up to 48,274 European ancestry male individuals, up to 39,864 European ancestry female individuals, 2,441 African American or Afro-Caribbean male individuals, 6,314 African American or Afro-Caribbean female individuals, 919 Filipino male individuals, 828 Filipino female individuals, 205 Seychellois male individuals, 287 Seychellois female individuals, 2,964 South Asian ancestry male individuals, …	6q23.3	6	137354404	IFNGR1 - OLIG3	rs13201877-G	rs13201877	regulatory_region_variant	0.143	2e-06	(EA, men)	0.028	[0.017-0.04] kg/m2 increase	body mass index	0	0	anthropometric measurement	0
25673413	up to 104,666 European ancestry male individuals, up to 132,115 European ancestry female individuals, 370 African American male individuals, 517 African American female individuals, 512 Hispanic male individuals, 764 Hispanic female individuals	up to 48,274 European ancestry male individuals, up to 39,864 European ancestry female individuals, 2,441 African American or Afro-Caribbean male individuals, 6,314 African American or Afro-Caribbean female individuals, 919 Filipino male individuals, 828 Filipino female individuals, 205 Seychellois male individuals, 287 Seychellois female individuals, 2,964 South Asian ancestry male individuals, …	6q23.3	6	137354404	IFNGR1 - OLIG3	rs13201877-G	rs13201877	regulatory_region_variant	0.142	2e-07	(EA)	0.023	[0.014-0.032] kg/m2 increase	body mass index	0	0	anthropometric measurement	0
25673413	up to 104,666 European ancestry male individuals, up to 132,115 European ancestry female individuals, 370 African American male individuals, 517 African American female individuals, 512 Hispanic male individuals, 764 Hispanic female individuals	up to 48,274 European ancestry male individuals, up to 39,864 European ancestry female individuals, 2,441 African American or Afro-Caribbean male individuals, 6,314 African American or Afro-Caribbean female individuals, 919 Filipino male individuals, 828 Filipino female individuals, 205 Seychellois male individuals, 287 Seychellois female individuals, 2,964 South Asian ancestry male individuals, …	6q23.3	6	137354404	IFNGR1 - OLIG3	rs13201877-G	rs13201877	regulatory_region_variant	0.14	4e-08	----	0.024	[0.015-0.032] kg/m2 increase	body mass index	0	0	anthropometric measurement	0
30696823	252,287 European ancestry cases, 150,908 European ancestry controls	120,478 European ancestry cases, 127,622 European ancestry controls	6p12.1	6	55407146	GFRAL - HMGCLL1	rs13203948-C	rs13203948	intergenic_variant	0.1102	8e-16	----	1.04965	----	chronotype measurement	0	0	measurement	2
30510241	55,105 European ancestry cases, 3,026 East Asian ancestry cases, 65,079 European ancestry controls, 2,268 East Asian ancestry controls	NA	6p12.1	6	55701310	AL590290.1 - BMP5	rs13204733-G	rs13204733	intergenic_variant	0.141	2e-07	(conditioned on lead SNPs in LD)	1.07	[1.04-1.10]	colorectal cancer, colorectal adenoma	neoplasm	0	0	2
25673412	up to 56,910 European ancestry men, up to 86,570 European ancestry women	up to 36,570 European ancestry men, 30,172 European ancestry women, 915 Filipino ancestry men, 735 Filipino ancestry women, 2,351 African American/Afro-Caribbean ancestry men, 6,258 African American/Afro-Caribbean ancestry women, 2,285 South Asian ancestry men, 506 South Asian ancestry women, 195 Seychellois ancestry men, 266 Seychellois ancestry women	6p24.3	6	7789710	BMP6	rs13216391-A	rs13216391	intron_variant	0.8167	3e-09	(EA)	0.028	[0.019-0.037] unit decrease	BMI-adjusted hip circumference	0	0	anthropometric measurement	1
25673412	up to 56,910 European ancestry men, up to 86,570 European ancestry women	up to 36,570 European ancestry men, 30,172 European ancestry women, 915 Filipino ancestry men, 735 Filipino ancestry women, 2,351 African American/Afro-Caribbean ancestry men, 6,258 African American/Afro-Caribbean ancestry women, 2,285 South Asian ancestry men, 506 South Asian ancestry women, 195 Seychellois ancestry men, 266 Seychellois ancestry women	6p24.3	6	7789710	BMP6	rs13216391-A	rs13216391	intron_variant	0.8167	4e-06	(EA,men)	0.031	[0.018-0.044] unit decrease	BMI-adjusted hip circumference	0	0	anthropometric measurement	1
30595370	approximately 440,000 European ancestry individuals	NA	7q11.23	7	75824834	CCL24 - AC005102.1	rs13226583-?	rs13226583	intergenic_variant	NR	4e-67	----	----	----	eosinophil count	0	0	hematological measurement	3
26053186	362 African American current smoker individuals, 329 Native Hawaiian ancestry current smoker individuals, 438 European ancestry current smoker individuals, 449 Latino current smoker individuals, 704 Japanese ancestry current smoker individuals	NA	13q14.11	13	42717153	TNFSF11 - FAM216B	rs1323612-?	rs1323612	intergenic_variant	NR	5e-06	(Native Hawaiian)	0.6004	[NR] unit decrease	smoking behavior, 3-hydroxypropylmercapturic acid measurement	0	0	behavior, measurement	0
30595370	approximately 410,000 European ancestry individuals	NA	8p12	8	31813814	NRG1	rs13255030-?	rs13255030	intron_variant	NR	9e-09	----	----	----	chronotype measurement	0	0	measurement	0
25367360	8,487 European ancestry cases aged 25 years or older, 23,481 European ancestry controls aged 25 years or older, 907 European ancestry cases aged less than 25 years, 4,733 European ancestry controls aged less than 25 years, 3,076 Asian ancestry cases aged 25 years or older, 6,219 Asian ancestry controls aged 25 years or older, 247 Chinese ancestry cases aged less than 25 years, 670 Chinese ancestr…	NA	8p12	8	32778056	NRG1	rs13257518-A	rs13257518	intron_variant	0.177	2e-06	(EA, less than 25 years)	1.37	[1.202-1.561]	Astigmatism	0	abnormality of head or neck	0	0
20190752	4,533 European ancestry cases, 10,750 European ancestry controls	4,918 European ancestry cases, 5,684 European ancestry controls	3p22.3	3	32973977	CCR4 - GLB1	rs13314993-C	rs13314993	regulatory_region_variant	0.46	3e-09	----	1.13	[1.08-1.17]	celiac disease	0	digestive system disease, immune system disease (autoimmune)	0	0
29942086	269,867 European ancestry individuals	NA	3q22.3	3	137479351	IL20RB - RNA5SP142	rs13324482-A	rs13324482	intergenic_variant	NR	4e-09	----	5.865	z-score decrease	intelligence	0	0	mental process	0
27863252	170,721 European ancestry individuals	NA	3p21.31	3	46256882	CCR3	rs13325613-T	rs13325613	intron_variant	0.0659	4e-25	----	0.0741414	[0.06-0.088] unit decrease	monocyte count	0	0	hematological measurement	6
30388399	148,164 European ancestry individuals	NA	1p31.3	1	65657453	LEPR - AL513493.1	rs13375019-C	rs13375019	intergenic_variant	0.39	1e-153	(BMI-adjusted)	0.105	[0.097-0.113] unit decrease	C-reactive protein measurement	0	0	inflammatory biomarker measurement, protein measurement	1
30388399	148,164 European ancestry individuals	NA	1p31.3	1	65657453	LEPR - AL513493.1	rs13375019-C	rs13375019	intergenic_variant	0.39	6e-133	----	0.104	[0.096-0.112] unit decrease	C-reactive protein measurement	0	0	inflammatory biomarker measurement, protein measurement	1
27899403	4,972 European ancestry cases, 99,858 European ancestry controls	2,482 European ancestry cases, 2,750 cases, 2,645 European ancestry controls, 5,263 controls	2p24.1	2	20682689	GDF7 - LDAH	rs13382862-A	rs13382862	regulatory_region_variant	0.341	1e-06	----	1.1	[1.06-1.14]	Abdominal Aortic Aneurysm	0	cardiovascular disease	0	4
29083406	180,129 European ancestry cases, 180,709 European ancestry controls	NA	2q36.3	2	227843146	CCL20 - TDGF1P2	rs13384448-T	rs13384448	intergenic_variant	0.76	3e-12	----	1.042	[1.03-1.05]	allergy	0	immune system disease	0	1
30206230	4,910 European American individuals	NA	2q14.1	2	112939319	CDK8P2 - IL36G	rs13389817-?	rs13389817	regulatory_region_variant	NR	1e-06	----	0.416744	[0.25-0.59] unit increase	interleukin-1 beta measurement	0	0	inflammatory biomarker measurement, cytokine measurement, protein measurement	5
30206230	4,910 European American individuals	NA	2q14.1	2	112982098	IL36G	rs13392494-?	rs13392494	intron_variant	NR	3e-09	----	0.397004	[0.27-0.53] unit decrease	interleukin-1 beta measurement	0	0	inflammatory biomarker measurement, cytokine measurement, protein measurement	1
30206230	4,910 European American individuals	NA	2q14.1	2	112947513	CDK8P2 - IL36G	rs13399759-?	rs13399759	regulatory_region_variant	NR	1e-06	----	0.423581	[0.25-0.59] unit increase	interleukin-1 beta measurement	0	0	inflammatory biomarker measurement, cytokine measurement, protein measurement	5
30206230	4,910 European American individuals	NA	2q14.1	2	113108948	IL1RN	rs13404928-?	rs13404928	intron_variant	NR	2e-07	----	0.330247	[0.21-0.45] unit decrease	interleukin-1 beta measurement	0	0	inflammatory biomarker measurement, cytokine measurement, protein measurement	26
23028483	1,716 European ancestry cases, 16,888 European ancestry controls	4,035 European ancestry cases, 11,251 European ancestry controls	2q12.1	2	102338622	IL1RL1, IL18R1	rs13408661-G	rs13408661	intron_variant	0.84	1e-09	----	1.23	[1.15-1.31]	asthma	0	respiratory system disease	0	39
27286809	65,000 individuals (C-reactive protein), 96,598 individuals (triglycerides)	NA	2q14.1	2	113080525	IL1F10 - RNU6-1180P	rs13409360-A	rs13409360	regulatory_region_variant	NR	5e-15	----	----	----	triglyceride measurement, C-reactive protein measurement	0	0	inflammatory biomarker measurement, protein measurement	11
30388399	up to 92,771 European ancestry males, up to 113,387 European ancestry females	NA	2q14.1	2	113080568	IL1F10 - RNU6-1180P	rs13409371-A	rs13409371	regulatory_region_variant	0.43	5e-36	----	0.048	[0.04-0.056] unit increase	C-reactive protein measurement	0	0	inflammatory biomarker measurement, protein measurement	11
30206230	4,910 European American individuals	NA	2q14.1	2	112980446	IL36G	rs13410389-?	rs13410389	intron_variant	NR	3e-09	----	0.397017	[0.27-0.53] unit increase	interleukin-1 beta measurement	0	0	inflammatory biomarker measurement, cytokine measurement, protein measurement	1
30019117	196 cases, 303 controls	NA	2q37.3	2	236538241	IQCA1 - ACKR3	rs13412209-?	rs13412209	intergenic_variant	NR	2e-06	----	----	----	adolescent idiopathic scoliosis	connective tissue disease	musculoskeletal system disease	0	0
30206230	4,910 European American individuals	NA	2q14.1	2	112959608	CDK8P2 - IL36G	rs13415097-?	rs13415097	regulatory_region_variant	NR	4e-10	----	0.418925	[0.29-0.55] unit increase	interleukin-1 beta measurement	0	0	inflammatory biomarker measurement, cytokine measurement, protein measurement	4
30206230	4,910 European American individuals	NA	2q14.1	2	112975232	IL36G	rs13418326-?	rs13418326	intron_variant	NR	2e-06	----	0.260859	[0.15-0.37] unit increase	interleukin-1 beta measurement	0	0	inflammatory biomarker measurement, cytokine measurement, protein measurement	5
30206230	4,910 European American individuals	NA	2q14.1	2	112921400	IL37 - CDK8P2	rs13420333-?	rs13420333	regulatory_region_variant	NR	4e-06	----	0.425454	[0.24-0.61] unit decrease	interleukin-1 beta measurement	0	0	inflammatory biomarker measurement, cytokine measurement, protein measurement	8
21441570	973 European ancestry cases, 1,856 European ancestry controls	NA	1q25.1	1	173332377	TNFSF4 - AL645568.3	rs1342038-G	rs1342038	intergenic_variant	0.64	4e-06	----	1.49	[NR]	diabetic retinopathy	0	cardiovascular disease, nervous system disease	0	1
26634245	10,094 European ancestry current and former smoker individuals, 3,260 African American current and former smoker individuals, 178 current and former smoker individuals	NA	1q41	1	218424517	TGFB2	rs1342586-T	rs1342586	intron_variant	0.811	9e-09	----	0.013	unit increase	response to bronchodilator, FEV/FEC ratio	0	0	response to drug, pulmonary function measurement	1
26634245	10,094 European ancestry current and former smoker individuals, 3,260 African American current and former smoker individuals, 178 current and former smoker individuals	NA	1q41	1	218424517	TGFB2	rs1342586-T	rs1342586	intron_variant	0.81	4e-07	----	0.056	NR unit increase	forced expiratory volume, response to bronchodilator	0	0	response to drug, pulmonary function measurement	1
26634245	10,094 European ancestry current and former smoker individuals, 3,260 African American current and former smoker individuals, 178 current and former smoker individuals	NA	1q41	1	218446304	TGFB2 - C1orf143	rs1342590-T	rs1342590	intergenic_variant	0.425	6e-07	----	0.01	unit increase	response to bronchodilator, FEV/FEC ratio	0	0	response to drug, pulmonary function measurement	0
30206230	4,910 European American individuals	NA	2q14.1	2	112959947	CDK8P2 - IL36G	rs13426809-?	rs13426809	regulatory_region_variant	NR	4e-06	----	0.416846	[0.24-0.59] unit increase	interleukin-1 beta measurement	0	0	inflammatory biomarker measurement, cytokine measurement, protein measurement	5
23966867	Up to 23,564 African American individuals	Up to 10,027 African American individuals	2q12.1	2	102259127	FAM183DP - IL1RL1	rs1345301-A	rs1345301	intergenic_variant	0.75	5e-06	(men)	0.08	[0.041-0.119] unit increase	waist circumference	0	0	anthropometric measurement	25
30598549	426,824 British ancestry individuals	NA	8q24.12	8	118860759	SAMD12-AS1 - TNFRSF11B	rs1353171-G	rs1353171	regulatory_region_variant	0.328292	7e-15	----	0.015752	[0.012-0.02] unit decrease	heel bone mineral density	0	0	bone measurement	3
30306274	Up to 86,335 European ancestry individuals	----	4q21.21	4	81025926	CFAP299 - BMP3	rs1353386-A	rs1353386	intergenic_variant	0.148	1e-06	----	0.019	[0.011-0.027] dioptres increase	Corneal astigmatism	0	integumentary system disease, nervous system disease	0	0
30573740	205,327 European ancestry males	NA	4q24	4	106348870	AIMP1	rs13534-A	rs13534	3_prime_UTR_variant	0.260484	9e-15	----	0.0273409	[0.02-0.034] unit decrease	balding measurement	0	0	hair morphology measurement	17
28928442	4,426 European ancestry cases, 84,290 European ancestry controls	NA	1p31.3	1	67171217	C1orf141, IL23R	rs1358748-?	rs1358748	intron_variant	NR	6e-06	----	0.1544	[0.086-0.223] unit increase	susceptibility to Mycobacterium tuberculosis infection measurement	infectious disease	0	0	5
28448500	2,518 African American women, 85,730 European ancestry women, 1,773 Filipino ancestry women, 1,030 Indian ancestry women, 1,457 African American men, 54,792 European ancestry men, 7,648 Indian ancestry men, 5,527 European ancestry individuals	6,244 African American women, 17,531 European ancestry women, 329 African American men, 19,956 European ancestry men	6p21.1	6	43796814	VEGFA - AL157371.2	rs1358980-?	rs1358980	intergenic_variant	0.4743	2e-16	(EA)	----	----	BMI-adjusted waist circumference, physical activity measurement	0	0	anthropometric measurement, measurement	0
28448500	2,518 African American women, 83,707 European ancestry women, 1,773 Filipino ancestry women, 1,030 Indian ancestry women, 1,457 African American men, 52,993 European ancestry men, 7,648 Indian ancestry men, 5,527 European ancestry individuals	6,244 African American women, 17,531 European ancestry women, 329 African American men, 19,956 European ancestry men	6p21.1	6	43796814	VEGFA - AL157371.2	rs1358980-?	rs1358980	intergenic_variant	0.4742	1e-20	(EA)	----	----	BMI-adjusted waist-hip ratio, physical activity measurement	0	0	anthropometric measurement, measurement	0
31217584	9,140 African American females, 11,555 Hispanic/Latino females, 1,843 Asian ancestry females, 1,715 Native Hawaiian ancestry females, 585 Native American ancestry females	NA	6p21.1	6	43796814	VEGFA - AL157371.2	rs1358980-?	rs1358980	intergenic_variant	NR	1e-06	----	0.0428645	[0.025-0.06] unit increase	waist-hip ratio	0	0	anthropometric measurement	0
31217584	1,146 African American males, 4,917 Hispanic/Latino males, 1,657 Asian ancestry males, 1,346 Native Hawaiian ancestry males	NA	6p21.1	6	43796814	VEGFA - AL157371.2	rs1358980-?	rs1358980	intergenic_variant	NR	9e-07	----	0.0726684	[0.044-0.102] unit increase	waist-hip ratio	0	0	anthropometric measurement	0
31217584	10,286 African American individuals, 16,472 Hispanic/Latino individuals, 3,500 Asian ancestry individuals, 3,061 Native Hawaiian ancestry individuals, 585 Native American ancestry individuals	NA	6p21.1	6	43796814	VEGFA - AL157371.2	rs1358980-?	rs1358980	intergenic_variant	NR	2e-10	----	0.049494	[0.034-0.065] unit increase	waist-hip ratio	0	0	anthropometric measurement	0
29403010	70,657 Japanese ancestry individuals	NA	6p21.1	6	43796814	VEGFA - AL157371.2	rs1358980-?	rs1358980	intergenic_variant	NR	3e-09	----	0.0313	[0.021-0.042] unit decrease novel	high density lipoprotein cholesterol measurement	0	0	lipid or lipoprotein measurement	0
25673412	up to 56,910 European ancestry men, up to 86,570 European ancestry women	up to 36,570 European ancestry men, 30,172 European ancestry women, 915 Filipino ancestry men, 735 Filipino ancestry women, 2,351 African American/Afro-Caribbean ancestry men, 6,258 African American/Afro-Caribbean ancestry women, 2,285 South Asian ancestry men, 506 South Asian ancestry women, 195 Seychellois ancestry men, 266 Seychellois ancestry women	6p21.1	6	43796814	VEGFA - AL157371.2	rs1358980-T	rs1358980	intergenic_variant	0.4699	2e-14	(EA)	0.027	[0.02-0.034] unit increase	waist-hip ratio	0	0	anthropometric measurement	0
28443625	95,362 European ancestry women, 62,085 European ancestry men, 5,829 European ancestry individuals, 10,500 African American/Afro-Caribbean ancestry women, 2,706 African American/Afro-Caribbean ancestry men, 1,030 Indian Asian ancestry women, 7,648 Indian Asian ancestry men, 1,793 Filipino ancestry women, 2,944 Hispanic/Latino ancestry women, 1,764 Hispanic/Latino ancestry men	21,496 European ancestry women, 24,385 European ancestry men, 118,364 European ancestry individuals, 2,326 African American/Afro-Caribbean ancestry women, 855 African American/Afro-Caribbean ancestry men	6p21.1	6	43796814	VEGFA - AL157371.2	rs1358980-T	rs1358980	intergenic_variant	0.4685	2e-22	----	0.0363	[0.029-0.044] unit increase	smoking behavior, BMI-adjusted waist-hip ratio	0	0	behavior, anthropometric measurement	0
28443625	95,362 European ancestry women, 62,085 European ancestry men, 5,829 European ancestry individuals, 10,500 African American/Afro-Caribbean ancestry women, 2,706 African American/Afro-Caribbean ancestry men, 1,030 Indian Asian ancestry women, 7,648 Indian Asian ancestry men, 1,793 Filipino ancestry women, 2,944 Hispanic/Latino ancestry women, 1,764 Hispanic/Latino ancestry men	21,496 European ancestry women, 24,385 European ancestry men, 118,364 European ancestry individuals, 2,326 African American/Afro-Caribbean ancestry women, 855 African American/Afro-Caribbean ancestry men	6p21.1	6	43796814	VEGFA - AL157371.2	rs1358980-T	rs1358980	intergenic_variant	0.4685	2e-26	(women)	0.0532	[0.043-0.063] unit increase	smoking behavior, BMI-adjusted waist-hip ratio	0	0	behavior, anthropometric measurement	0
28443625	75,379 European ancestry women, 45,811 European ancestry men, 4,856 European ancestry individuals, 8,799 African American/Afro-Caribbean ancestry women, 1,803 African American/Afro-Caribbean ancestry men, 1,020 Indian Asian ancestry women, 6,691 Indian Asian ancestry men, 1,526 Filipino ancestry women, 2,469 Hispanic/Latino ancestry women, 1,318 Hispanic/Latino ancestry men	16,011 European ancestry women, 17,912 European ancestry men, 105,218 European ancestry individuals, 2,073 African American/Afro-Caribbean ancestry women, 647 African American/Afro-Caribbean ancestry men	6p21.1	6	43796814	VEGFA - AL157371.2	rs1358980-T	rs1358980	intergenic_variant	0.4685	1e-07	----	0.0154	[0.0097-0.0211] unit increase	BMI-adjusted waist-hip ratio	0	0	anthropometric measurement	0
28443625	75,379 European ancestry women, 45,811 European ancestry men, 4,856 European ancestry individuals, 8,799 African American/Afro-Caribbean ancestry women, 1,803 African American/Afro-Caribbean ancestry men, 1,020 Indian Asian ancestry women, 6,691 Indian Asian ancestry men, 1,526 Filipino ancestry women, 2,469 Hispanic/Latino ancestry women, 1,318 Hispanic/Latino ancestry men	16,011 European ancestry women, 17,912 European ancestry men, 105,218 European ancestry individuals, 2,073 African American/Afro-Caribbean ancestry women, 647 African American/Afro-Caribbean ancestry men	6p21.1	6	43796814	VEGFA - AL157371.2	rs1358980-T	rs1358980	intergenic_variant	0.4685	2e-08	(women)	0.0193	[0.013-0.026] unit increase	BMI-adjusted waist-hip ratio	0	0	anthropometric measurement	0
23754948	up to 60,586 European ancestry males, up to 73,137 European ancestry females	up to 62,395 European ancestry males, up to 74,657 European ancestry females	6p21.1	6	43796814	VEGFA - AL157371.2	rs1358980-T	rs1358980	intergenic_variant	----	2e-11	(WHRadjBMI, women)	----	----	anthropometric measurement, waist-hip ratio, sexual dimorphism	0	0	anthropometric measurement, measurement	0
25961943	up to 62,166 European ancestry individuals	NA	6p21.1	6	43796814	VEGFA - AL157371.2	rs1358980-T	rs1358980	intergenic_variant	0.47	4e-09	----	0.039	[0.025-0.053] s.d. increase	triglyceride measurement	0	0	lipid or lipoprotein measurement	0
28443625	95,362 European ancestry women, 62,085 European ancestry men, 5,829 European ancestry individuals, 10,500 African American/Afro-Caribbean ancestry women, 2,706 African American/Afro-Caribbean ancestry men, 1,030 Indian Asian ancestry women, 7,648 Indian Asian ancestry men, 1,793 Filipino ancestry women, 2,944 Hispanic/Latino ancestry women, 1,764 Hispanic/Latino ancestry men	21,496 European ancestry women, 24,385 European ancestry men, 118,364 European ancestry individuals, 2,326 African American/Afro-Caribbean ancestry women, 855 African American/Afro-Caribbean ancestry men	6p21.1	6	43796814	VEGFA - AL157371.2	rs1358980-T	rs1358980	intergenic_variant	0.4685	5e-07	----	----	----	smoking behavior, BMI-adjusted waist-hip ratio	0	0	behavior, anthropometric measurement	0
26426971	up to 113,720 European ancestry men, up to 138,655 European ancestry women	NA	6p21.1	6	43796814	VEGFA - AL157371.2	rs1358980-T	rs1358980	intergenic_variant	0.471382	7e-10	----	----	----	BMI-adjusted waist-hip ratio, sex interaction measurement	0	0	anthropometric measurement, measurement	0
25673412	up to 56,910 European ancestry men, up to 86,570 European ancestry women	up to 36,570 European ancestry men, 30,172 European ancestry women, 915 Filipino ancestry men, 735 Filipino ancestry women, 2,351 African American/Afro-Caribbean ancestry men, 6,258 African American/Afro-Caribbean ancestry women, 2,285 South Asian ancestry men, 506 South Asian ancestry women, 195 Seychellois ancestry men, 266 Seychellois ancestry women	6p21.1	6	43796814	VEGFA - AL157371.2	rs1358980-T	rs1358980	intergenic_variant	0.4699	2e-24	(EA, women)	0.0486	[0.039-0.058] unit increase	waist-hip ratio	0	0	anthropometric measurement	0
28448500	2,518 African American women, 85,730 European ancestry women, 1,773 Filipino ancestry women, 1,030 Indian ancestry women, 1,457 African American men, 54,792 European ancestry men, 7,648 Indian ancestry men, 5,527 European ancestry individuals	6,244 African American women, 17,531 European ancestry women, 329 African American men, 19,956 European ancestry men	6p21.1	6	43796814	VEGFA - AL157371.2	rs1358980-T	rs1358980	intergenic_variant	0.4743	7e-16	(EA)	0.0323	[0.024-0.04] cm increase	BMI-adjusted waist circumference, physical activity measurement	0	0	anthropometric measurement, measurement	0
28448500	1,957 African American women, 1,773 Filipino ancestry women, 305 Indian ancestry women, 67,139 European ancestry women, 1,206 African American men, 2,029 Indian ancestry men, 43,100 European ancestry men, at least 4,819 European ancestry individuals	4,807 African American women, 12,347 European ancestry women, 265 African American men, 14,540 European ancestry men	6p21.1	6	43796814	VEGFA - AL157371.2	rs1358980-T	rs1358980	intergenic_variant	0.4743	3e-11	(EA)	0.0305	[0.021-0.04] cm increase	BMI-adjusted waist circumference, physical activity measurement	0	0	anthropometric measurement, measurement	0
28448500	561 African American women, 352 Filipino ancestry women, 725 Indian ancestry women, 19,288 European ancestry women, 251 African American men, 4,654 Indian ancestry men, 11,681 European ancestry men, 959 European ancestry individuals	1,437 African American women, 5,184 European ancestry women, 64 African American men, 5,416 European ancestry men	6p21.1	6	43796814	VEGFA - AL157371.2	rs1358980-T	rs1358980	intergenic_variant	0.4711	4e-10	(EA, women)	0.0699	[0.048-0.092] cm increase	BMI-adjusted waist circumference, physical activity measurement	0	0	anthropometric measurement, measurement	0
28448500	561 African American women, 352 Filipino ancestry women, 725 Indian ancestry women, 19,288 European ancestry women, 251 African American men, 4,654 Indian ancestry men, 11,681 European ancestry men, 959 European ancestry individuals	1,437 African American women, 5,184 European ancestry women, 64 African American men, 5,416 European ancestry men	6p21.1	6	43796814	VEGFA - AL157371.2	rs1358980-T	rs1358980	intergenic_variant	0.4747	1e-07	(EA)	0.0451	[0.028-0.062] cm increase	BMI-adjusted waist circumference, physical activity measurement	0	0	anthropometric measurement, measurement	0
28448500	2,518 African American women, 83,707 European ancestry women, 1,773 Filipino ancestry women, 1,030 Indian ancestry women, 1,457 African American men, 52,993 European ancestry men, 7,648 Indian ancestry men, 5,527 European ancestry individuals	6,244 African American women, 17,531 European ancestry women, 329 African American men, 19,956 European ancestry men	6p21.1	6	43796814	VEGFA - AL157371.2	rs1358980-T	rs1358980	intergenic_variant	0.4742	4e-21	(EA, women)	0.0531	[0.042-0.064] unit increase	BMI-adjusted waist-hip ratio, physical activity measurement	0	0	anthropometric measurement, measurement	0
28448500	2,518 African American women, 83,707 European ancestry women, 1,773 Filipino ancestry women, 1,030 Indian ancestry women, 1,457 African American men, 52,993 European ancestry men, 7,648 Indian ancestry men, 5,527 European ancestry individuals	6,244 African American women, 17,531 European ancestry women, 329 African American men, 19,956 European ancestry men	6p21.1	6	43796814	VEGFA - AL157371.2	rs1358980-T	rs1358980	intergenic_variant	0.4742	1e-20	(EA)	0.0401	[0.032-0.049] unit increase	BMI-adjusted waist-hip ratio, physical activity measurement	0	0	anthropometric measurement, measurement	0
28448500	1,957 African American women, 1,421 Filipino ancestry women, 305 Indian ancestry women, 65,539 European ancestry women, 1,206 African American men, 2,029 Indian ancestry men, 41,673 European ancestry men, 4,819 European ancestry individuals	4,807 African American women, 12,347 European ancestry women, 265 African American men, 14,540 European ancestry men	6p21.1	6	43796814	VEGFA - AL157371.2	rs1358980-T	rs1358980	intergenic_variant	0.4742	1e-18	(EA)	0.0428	[0.033-0.052] unit increase	BMI-adjusted waist-hip ratio, physical activity measurement	0	0	anthropometric measurement, measurement	0
25673412	up to 56,910 European ancestry men, up to 86,570 European ancestry women	up to 36,570 European ancestry men, 30,172 European ancestry women, 915 Filipino ancestry men, 735 Filipino ancestry women, 2,351 African American/Afro-Caribbean ancestry men, 6,258 African American/Afro-Caribbean ancestry women, 2,285 South Asian ancestry men, 506 South Asian ancestry women, 195 Seychellois ancestry men, 266 Seychellois ancestry women	6p21.1	6	43796814	VEGFA - AL157371.2	rs1358980-T	rs1358980	intergenic_variant	0.466	4e-34	(EA, women)	0.0595	[0.05-0.069] unit increase	BMI-adjusted waist-hip ratio	0	0	anthropometric measurement	0
25673412	up to 56,910 European ancestry men, up to 86,570 European ancestry women	up to 36,570 European ancestry men, 30,172 European ancestry women, 915 Filipino ancestry men, 735 Filipino ancestry women, 2,351 African American/Afro-Caribbean ancestry men, 6,258 African American/Afro-Caribbean ancestry women, 2,285 South Asian ancestry men, 506 South Asian ancestry women, 195 Seychellois ancestry men, 266 Seychellois ancestry women	6p21.1	6	43796814	VEGFA - AL157371.2	rs1358980-T	rs1358980	intergenic_variant	0.4676	3e-27	(EA)	0.0392	[0.032-0.046] unit increase	BMI-adjusted waist-hip ratio	0	0	anthropometric measurement	0
25673412	up to 56,910 European ancestry men, up to 86,570 European ancestry women	up to 36,570 European ancestry men, 30,172 European ancestry women, 915 Filipino ancestry men, 735 Filipino ancestry women, 2,351 African American/Afro-Caribbean ancestry men, 6,258 African American/Afro-Caribbean ancestry women, 2,285 South Asian ancestry men, 506 South Asian ancestry women, 195 Seychellois ancestry men, 266 Seychellois ancestry women	6p21.1	6	43796814	VEGFA - AL157371.2	rs1358980-T	rs1358980	intergenic_variant	0.459	2e-33	(women)	0.0579	[0.048-0.067] unit increase	BMI-adjusted waist-hip ratio	0	0	anthropometric measurement	0
25673412	up to 56,910 European ancestry men, up to 86,570 European ancestry women	up to 36,570 European ancestry men, 30,172 European ancestry women, 915 Filipino ancestry men, 735 Filipino ancestry women, 2,351 African American/Afro-Caribbean ancestry men, 6,258 African American/Afro-Caribbean ancestry women, 2,285 South Asian ancestry men, 506 South Asian ancestry women, 195 Seychellois ancestry men, 266 Seychellois ancestry women	6p21.1	6	43796814	VEGFA - AL157371.2	rs1358980-T	rs1358980	intergenic_variant	0.4628	1e-26	----	0.0376	[0.031-0.044] unit increase	BMI-adjusted waist-hip ratio	0	0	anthropometric measurement	0
28443625	95,362 European ancestry women, 62,085 European ancestry men, 5,829 European ancestry individuals, 10,500 African American/Afro-Caribbean ancestry women, 2,706 African American/Afro-Caribbean ancestry men, 1,030 Indian Asian ancestry women, 7,648 Indian Asian ancestry men, 1,793 Filipino ancestry women, 2,944 Hispanic/Latino ancestry women, 1,764 Hispanic/Latino ancestry men	21,496 European ancestry women, 24,385 European ancestry men, 118,364 European ancestry individuals, 2,326 African American/Afro-Caribbean ancestry women, 855 African American/Afro-Caribbean ancestry men	6p21.1	6	43796814	VEGFA - AL157371.2	rs1358980-T	rs1358980	intergenic_variant	0.4685	3e-08	(women)	----	----	smoking behavior, BMI-adjusted waist-hip ratio	0	0	behavior, anthropometric measurement	0
30595370	approximately 208,000 European ancestry individuals	NA	13q12.3	13	30457747	HMGB1	rs1360485-?	rs1360485	3_prime_UTR_variant	NR	3e-08	----	----	----	balding measurement	0	0	hair morphology measurement	2
21738479	16,388 African American individuals	3,551 Hispanic individuals, 14,767 Japanese ancestry individuals, 19,509 European ancestry individuals	4q13.3	4	74112120	CXCL2 - MTHFD2L	rs1371799-?	rs1371799	intergenic_variant	NR	2e-17	----	----	----	leukocyte count	0	0	hematological measurement	5
31217584	8,825 African American individuals, 18,251 Hispanic/Latino individuals, 543 Asian ancestry individuals, 606 Native American ancestry individuals, 383 individuals	NA	4q13.3	4	74112120	CXCL2 - MTHFD2L	rs1371799-?	rs1371799	intergenic_variant	NR	2e-06	----	0.0127057	[0.0075-0.0179] unit decrease	leukocyte count	0	0	hematological measurement	5
30206230	4,910 European American individuals	NA	2q14.1	2	113141212	IL1RN - PSD4	rs1374281-?	rs1374281	intergenic_variant	NR	4e-06	----	0.253844	[0.15-0.36] unit decrease	interleukin-1 beta measurement	0	0	inflammatory biomarker measurement, cytokine measurement, protein measurement	6
28566273	up to 26,676 European ancestry cases, up to 132,532 European ancestry controls	14,545 European ancestry cases, 38,994 European ancestry controls	22q13.33	22	50001867	IL17REL	rs137848-C	rs137848	intron_variant	0.5163	6e-08	----	1.05263	[1.03-1.08]	type II diabetes mellitus	0	digestive system disease, endocrine system disease	0	11
28928442	60,098 European ancestry cases, 113,323 European ancestry controls	NA	22q13.33	22	50008559	IL17REL	rs137864-?	rs137864	intron_variant	NR	2e-07	----	0.0426	[0.027-0.059] unit decrease	tonsillectomy risk measurement	0	0	measurement	14
30694715	2,584 European ancestry individuals with chronic obstructive pulmonary disease, 3,002 European ancestry healthy individuals, 343 African American individuals with chronic obstructive pulmonary disease, 1,006 African American healthy individuals	NA	8p12	8	32507202	NRG1	rs138138889-C	rs138138889	intron_variant	0.02	6e-07	(EA)	0.39	0.23-0.54 unit decrease	diffusing capacity of the lung for carbon monoxide	0	0	pulmonary function measurement	0
30072576	3,200 European ancestry individuals	NA	4q22.1	4	87911647	HSP90AB3P - SPP1	rs1381949-G	rs1381949	intergenic_variant	0.491	1e-07	(SPP1)	0.131	[0.082-0.18] unit increase	blood protein measurement	0	0	protein measurement	6
19043545	284 European ancestry male individuals	NA	3q22.3	3	137389640	IL20RB - RNA5SP142	rs1382269-?	rs1382269	intergenic_variant	0.47	5e-07	(SM)	----	----	sphingolipid measurement	0	0	lipid or lipoprotein measurement	0
30177863	27,444 British ancestry cases, 382,284 British ancestry controls	NA	21q22.11	21	33393039	IFNAR1 - IFNGR2	rs138262539-G	rs138262539	intergenic_variant	0.0102929	5e-06	----	0.012394	[NR] unit increase	diverticular disease	0	digestive system disease	0	0
30598549	426,824 British ancestry individuals	NA	8q24.12	8	118954094	TNFRSF11B - RNU6-12P	rs1385504-T	rs1385504	intergenic_variant	0.857126	4e-12	----	0.0186882	[0.013-0.024] unit increase	heel bone mineral density	0	0	bone measurement	2
29124443	847 Japanese ancestry cases, 4,640 Japanese ancestry controls	972 Japanese ancestry cases, 4,584 Japanese ancestry controls	6p21.1	6	43780749	VEGFA	rs138551969-?	rs138551969	missense_variant	9.97606e-05	2e-16	----	----	----	hyperuricemia	nutritional or metabolic disease, genetic disorder	0	0	0
29124443	5,847 Japanese ancestry individuals	NA	6p21.1	6	43780749	VEGFA	rs138551969-?	rs138551969	missense_variant	9.97606e-05	2e-16	----	----	----	uric acid measurement	0	0	cardiovascular measurement	0
29124443	5,636 Japanese ancestry individuals	NA	6p21.1	6	43780749	VEGFA	rs138551969-?	rs138551969	missense_variant	0.000193199	2e-16	----	----	----	glomerular filtration rate	0	0	renal system measurement	0
29124443	5,636 Japanese ancestry individuals	NA	6p21.1	6	43780749	VEGFA	rs138551969-?	rs138551969	missense_variant	0.000193199	2e-16	----	----	----	serum creatinine measurement	0	0	renal system measurement	0
27989323	8,293 Finnish ancestry individuals	NA	3p21.31	3	46247715	CCR3	rs138591554-T	rs138591554	intron_variant	----	8e-22	----	0.3171	[0.25-0.38] SD units increase	CCL2 measurement	0	0	mental or behavioural disorder biomarker, cytokine measurement, protein measurement	0
30595370	approximately 446,000 European ancestry individuals	NA	13q14.11	13	42574410	TNFSF11	rs138818878-?	rs138818878	missense_variant	NR	1e-24	----	----	----	heel bone mineral density	0	0	bone measurement	0
30598549	426,824 British ancestry individuals	NA	13q14.11	13	42574410	TNFSF11	rs138818878-C	rs138818878	missense_variant	0.973952	6e-15	----	0.043973	[0.033-0.055] unit decrease	heel bone mineral density	0	0	bone measurement	0
27863252	169,545 European ancestry individuals	NA	3p21.31	3	46316093	UQCRC2P1 - CCR2	rs139028709-A	rs139028709	intergenic_variant	0.0355	4e-17	----	0.0824002	[0.063-0.102] unit decrease	granulocyte percentage of myeloid white cells	0	0	hematological measurement	0
30595370	approximately 444,000 European ancestry individuals	NA	2q14.1	2	112954830	CDK8P2 - IL36G	rs139898952-?	rs139898952	intergenic_variant	NR	5e-09	----	----	----	leukocyte count	0	0	hematological measurement	0
28604730	2,664 European ancestry cases, 21,444 European ancestry controls	NA	6p24.3	6	7770278	BMP6	rs140013431-C	rs140013431	intron_variant	0.0212306	1e-06	----	1.66343	[1.355454781-2.041390117]	small cell lung carcinoma	neoplasm	0	0	0
26053186	361 African American current smoker individuals, 329 Native Hawaiian ancestry current smoker individuals, 440 European ancestry current smoker individuals, 452 Latino current smoker individuals, 702 Japanese ancestry current smoker individuals	NA	10q25.3	10	116258452	GFRA1	rs140018268-?	rs140018268	intron_variant	NR	2e-06	(EA)	0.6172	[NR] unit decrease	smoking behavior, 3-hydroxy-1-methylpropylmercapturic acid measurement	0	0	behavior, meaurement	0
27863252	170,721 European ancestry individuals	NA	3p21.31	3	46313128	UQCRC2P1 - CCR2	rs140058837-G	rs140058837	intergenic_variant	0.0351	1e-24	----	0.100779	[0.082-0.12] unit increase	monocyte count	0	0	hematological measurement	0
27863252	170,721 European ancestry individuals	NA	22q11.1	22	17105867	IL17RA	rs140221307-C	rs140221307	missense_variant	0.0055	4e-136	----	0.638072	[0.59-0.69] unit decrease	monocyte count	0	0	hematological measurement	0
27863252	169,545 European ancestry individuals	NA	22q11.1	22	17105867	IL17RA	rs140221307-C	rs140221307	missense_variant	0.0055	3e-78	----	0.481324	[0.43-0.53] unit increase	granulocyte percentage of myeloid white cells	0	0	hematological measurement	0
27863252	170,494 European ancestry individuals	NA	22q11.1	22	17105867	IL17RA	rs140221307-C	rs140221307	missense_variant	0.0055	6e-114	----	0.581211	[0.53-0.63] unit decrease	monocyte percentage of leukocytes	0	0	hematological measurement	0
27182965	55,871 European ancestry individuals	NA	1p31.3	1	65652647	LEPR - AL513493.1	rs140410685-?	rs140410685	intergenic_variant	NR	1e-10	----	0.045	[0.032-0.059] unit increase	age at voice drop	0	0	temporal measurement	0
17903295	558 individuals	NA	1q24.2	1	168649403	XCL1 - DPT	rs1412337-?	rs1412337	intergenic_variant	NR	2e-09	----	----	----	disease free survival	0	0	temporal measurement	0
27863252	171,748 European ancestry individuals	NA	3p22.1	3	42865920	CYP8B1, AC099329.2, AC092042.3, ACKR2, KRBOX1	rs141413113-TCTCC	rs141413113	3_prime_UTR_variant	0.3816	2e-09	----	0.02198668	[0.015-0.029] unit decrease	lymphocyte percentage of leukocytes	0	0	hematological measurement	0
30595370	approximately 458,000 European ancestry individuals	NA	1q41	1	218350388	TGFB2	rs1417488-?	rs1417488	intron_variant	NR	5e-32	----	----	----	body height	0	0	anthropometric measurement	39
26362759	931 European ancestry cases, 15,651 European ancestry controls	----	2q12.1	2	102396442	IL18R1	rs1420095-?	rs1420095	intron_variant	0.91	6e-06	----	1.5873	----	polymyositis	genetic disorder, inflammatory disease, systemic or rheumatic disease	immune system disease (autoimmune), musculoskeletal system disease, nervous system disease, urinary system disease	0	4
26192919	12,882 European ancestry cases, 21,770 European ancestry controls	25,273 European ancestry cases, 26,715 European ancestry controls, 548 Iranian ancestry cases, 342 Iranian ancestry control, 1,423 Indian ancestry cases, 990 Indian ancestry controls, 2,824 East Asian ancestry cases, 3,719 East Asian ancestry controls	2q12.1	2	102367819	IL18R1	rs1420098-?	rs1420098	splice_region_variant	NR	2e-20	(EA)	----	----	inflammatory bowel disease	0	digestive system disease, immune system disease (autoimmune)	0	46
19198610	9,392 European ancestry individuals	12,118 European ancestry individuals, 5,212 East Asian ancestry individuals	2q12.1	2	102341256	IL1RL1, IL18R1	rs1420101-A	rs1420101	synonymous_variant	0.41	5e-14	(EA)	6.4	[4.7-8.1] % standard unit increase	eosinophil count	0	0	hematological measurement	47
28158719	up to 11,809 Hispanic/Latino American individuals	up to 7,200 Hispanic/Latino American individuals	2q12.1	2	102341256	IL1RL1, IL18R1	rs1420101-A	rs1420101	synonymous_variant	0.71	5e-06	----	0.061	[0.036-0.086] unit increase	eosinophil count	0	0	hematological measurement	47
29273806	19,954 European ancestry cases, 107,715 European ancestry controls, 2,149 African ancestry cases, 6,055 African ancestry controls, 1,239 Japanese ancestry cases, 3,976 Japanese ancestry controls, 606 Latino cases, 792 Latino controls	NA	2q12.1	2	102341256	IL1RL1, IL18R1	rs1420101-T	rs1420101	synonymous_variant	0.37	4e-21	----	1.12	[1.09-1.15]	asthma	0	respiratory system disease	0	47
29273806	19,954 European ancestry cases, 107,715 European ancestry controls	NA	2q12.1	2	102341256	IL1RL1, IL18R1	rs1420101-T	rs1420101	synonymous_variant	0.37	9e-20	----	0.12	[0.1-0.14] unit increase	asthma	0	respiratory system disease	0	47
30643255	86 European ancestry whole-genome sequenced cases, 4,280 European ancestry cases, 13,941 European ancestry whole-genome sequenced controls, 700,740 European ancestry controls	NA	2q12.1	2	102341256	IL1RL1, IL18R1	rs1420101-T	rs1420101	synonymous_variant	NR	4e-09	----	1.15	[1.10-1.20]	Nasal Cavity Polyp	neoplasm	respiratory system disease	0	47
30578877	16,274 European ancestry cases, 38,269 European ancestry controls	10,365 European ancestry cases, 16,110 European ancestry controls, cases and controls (see Moffatt et al 2010)	2q12.1	2	102341256	IL1RL1, IL18R1	rs1420101-T	rs1420101	synonymous_variant	NR	8e-15	----	1.1	[1.06-1.13]	asthma	0	respiratory system disease	0	47
23999434	2,797 individuals	NA	2q12.1	2	102332172	IL1RL1, IL18R1	rs1420103-A	rs1420103	intron_variant	0.23	1e-35	----	0.13	[0.11-0.15] unit increase	serum ST2 measurement	0	0	cardiovascular measurement	35
30598549	426,824 British ancestry individuals	NA	13q14.11	13	42548939	LINC02341 - TNFSF11	rs142186557-G	rs142186557	TF_binding_site_variant	0.981664	3e-09	----	0.0398769	[0.027-0.053] unit decrease	heel bone mineral density	0	0	bone measurement	0
30778226	288,492 European ancestry individuals, up to 15,687 African American individuals, up to 29,315 South Asian ancestry individuals, up to 6,800 East Asian ancestry individuals, up to 4,075 Hispanic ancestry individuals	132,177 European ancestry individuals	5q35.3	5	180590643	SCGB3A1	rs142342609-T	rs142342609	missense_variant	0.0009	9e-06	----	0.2336	[0.13-0.34] unit increase	BMI-adjusted waist-hip ratio	0	0	anthropometric measurement	0
30778226	up to 130,976 European ancestry men	up to 62,500 European ancestry men	5q35.3	5	180590643	SCGB3A1	rs142342609-T	rs142342609	missense_variant	0.0013	7e-07	----	0.3797	[0.23-0.53] unit increase	BMI-adjusted waist-hip ratio	0	0	anthropometric measurement	0
30778226	up to 130,976 European ancestry men, up to 164,238 African American, South Asian, East Asian and Hispanic ancestry men	up to 62,500 European ancestry men	5q35.3	5	180590643	SCGB3A1	rs142342609-T	rs142342609	missense_variant	0.001	1e-06	----	0.3509	[0.21-0.49] unit increase	BMI-adjusted waist-hip ratio	0	0	anthropometric measurement	0
30048462	394,929 European ancestry individuals	NA	1q43	1	240493250	GREM2	rs142343894-?	rs142343894	missense_variant	NR	1e-14	----	0.127399	[0.094-0.161] unit increase	heel bone mineral density	0	0	bone measurement	0
30598549	426,824 British ancestry individuals	NA	1q43	1	240493250	GREM2	rs142343894-G	rs142343894	missense_variant	0.99638	8e-19	----	0.133808	[0.1-0.16] unit increase	heel bone mineral density	0	0	bone measurement	0
30595370	approximately 458,000 European ancestry individuals	NA	3q26.31	3	172534577	TNFSF10 - LINC02068	rs142505866-?	rs142505866	intergenic_variant	NR	4e-08	----	----	----	body height	0	0	anthropometric measurement	0
27863252	170,494 European ancestry individuals	NA	3q26.31	3	172516227	TNFSF10	rs142552223-A	rs142552223	intron_variant	0.0402	5e-09	----	0.0535331	[0.036-0.072] unit decrease	monocyte percentage of leukocytes	0	0	hematological measurement	2
27863252	172,435 European ancestry individuals	NA	22q11.1	22	17097075	IL17RA	rs143008696-T	rs143008696	missense_variant	0.0053	5e-12	----	0.184288	[0.13-0.24] unit decrease	leukocyte count	0	0	hematological measurement	0
27863252	169,219 European ancestry individuals	NA	22q11.1	22	17097075	IL17RA	rs143008696-T	rs143008696	missense_variant	0.0053	4e-13	----	0.195073	[0.14-0.25] unit decrease	myeloid white cell count	0	0	hematological measurement	0
30694715	2,584 European ancestry individuals with chronic obstructive pulmonary disease, 3,002 European ancestry healthy individuals, 343 African American individuals with chronic obstructive pulmonary disease, 1,006 African American healthy individuals	NA	2q35	2	218175100	CXCR1 - HMGB1P9	rs143014663-A	rs143014663	intergenic_variant	0.04	2e-06	(African American)	0.52	0.31-0.74 unit increase	diffusing capacity of the lung for carbon monoxide	0	0	pulmonary function measurement	0
30194396	16,595 European ancestry cases, 523,330 European ancestry controls	NA	17p13.1	17	7559785	TNFSF12-TNFSF13, TNFSF13	rs143094271-A	rs143094271	intron_variant	0.02686	3e-23	----	1.43	[1.34-1.54]	uterine fibroid	connective tissue disease, genetic disorder, neoplasm	disease of genitourinary system, musculoskeletal system disease	0	3
30595370	approximately 458,000 European ancestry individuals	NA	9p21.3	9	21159039	IFNW1 - RF00019	rs143138242-?	rs143138242	intergenic_variant	NR	4e-08	----	----	----	body height	0	0	anthropometric measurement	13
28928442	40,600 European ancestry cases, 90,039 European ancestry controls	NA	11q23.3	11	117984106	TMPRSS13 - IL10RA	rs143150842-?	rs143150842	intergenic_variant	NR	7e-07	----	0.5226	[0.32-0.73] unit increase	susceptibility to pneumonia measurement	infectious disease	0	0	0
27863252	171,771 European ancestry individuals	NA	9p24.1	9	6264551	IL33 - AL360221.1	rs143215670-C	rs143215670	intergenic_variant	0.0048	1e-22	----	0.260072	[0.21-0.31] unit decrease	basophil count, eosinophil count	0	0	hematological measurement	0
30072576	3,200 European ancestry individuals	NA	3q27.3	3	186834099	AC112907.2 - ADIPOQ	rs143257534-C	rs143257534	intergenic_variant	0.974063	3e-09	(AHSG)	0.46901342	[NR] unit decrease	blood protein measurement	0	0	protein measurement	5
30072576	3,200 European ancestry individuals	NA	3q27.3	3	186834099	AC112907.2 - ADIPOQ	rs143257534-C	rs143257534	intergenic_variant	0.974	3e-09	(ADIPOQ)	0.425	[0.28-0.57] unit increase	blood protein measurement	0	0	protein measurement	5
29403010	139,818 Japanese ancestry individuals	NA	6p12.1	6	55418058	GFRAL - HMGCLL1	rs143297173-?	rs143297173	intergenic_variant	NR	2e-12	----	0.08667	[0.062-0.111] unit increase novel	blood urea nitrogen measurement	0	0	renal system measurement	0
31015462	206,856 European ancestry individuals, 143,658 East Asian ancestry individuals	NA	6p12.1	6	55418058	GFRAL - HMGCLL1	rs143297173-C	rs143297173	intergenic_variant	0.0156	3e-10	----	6.284	NR z score decrease	glomerular filtration rate	0	0	renal system measurement	0
30664745	24,955 European ancestry cases, 378,169 European ancestry controls	NA	20q11.22	20	35438203	GDF5	rs143383-?	rs143383	5_prime_UTR_variant	NR	5e-07	----	1.04959	[1.03-1.07]	osteoarthritis, knee	connective tissue disease, inflammatory disease	musculoskeletal system disease	0	117
30374069	23,877 European ancestry cases, 562,153 European ancestry controls	NA	20q11.22	20	35438203	GDF5	rs143383-T	rs143383	5_prime_UTR_variant	0.64	8e-18	----	1.09287	[NR]	osteoarthritis, knee	connective tissue disease, inflammatory disease	musculoskeletal system disease	0	117
27182965	64,143 European ancestry individuals	NA	20q11.22	20	35437976	GDF5	rs143384-?	rs143384	5_prime_UTR_variant	NR	1e-12	----	0.079	[0.100-0.057] unit decrease	joint hypermobility measurement	0	0	measurement	116
30593698	70,700 European ancestry female individuals, 85,261 European ancestry male individuals	NA	20q11.22	20	35437976	GDF5	rs143384-?	rs143384	5_prime_UTR_variant	NR	7e-21	(female)	0.22962	[0.18-0.28] unit increase	lean body mass	0	0	anthropometric measurement	116
30593698	70,700 European ancestry female individuals, 85,261 European ancestry male individuals	NA	20q11.22	20	35437976	GDF5	rs143384-?	rs143384	5_prime_UTR_variant	NR	2e-49	(male)	0.52142	[0.45-0.59] unit increase	lean body mass	0	0	anthropometric measurement	116
30593698	70,700 European ancestry female individuals, 85,261 European ancestry male individuals	NA	20q11.22	20	35437976	GDF5	rs143384-?	rs143384	5_prime_UTR_variant	NR	6e-68	----	0.38971	[0.35-0.43] unit increase	lean body mass	0	0	anthropometric measurement	116
31217584	17,286 African American individuals, 22,192 Hispanic/Latino individuals, 4,680 Asian ancestry individuals, 3,939 Native Hawaiian ancestry individuals, 647 Native American ancestry individuals, 1,052 individuals	NA	20q11.22	20	35437976	GDF5	rs143384-?	rs143384	5_prime_UTR_variant	NR	5e-21	----	0.0623159	[0.049-0.075] unit increase	body height	0	0	anthropometric measurement	116
30595370	approximately 372,000 European ancestry individuals	NA	20q11.22	20	35437976	GDF5	rs143384-?	rs143384	5_prime_UTR_variant	NR	2e-38	----	----	----	vital capacity	0	0	pulmonary function measurement	116
30166351	4,988 Spanish ancestry individuals	336,107 British ancestry individuals	20q11.22	20	35437976	GDF5	rs143384-?	rs143384	5_prime_UTR_variant	----	1e-170	----	----	----	body weights and measures	0	0	anthropometric measurement	116
30595370	approximately 458,000 European ancestry individuals	NA	20q11.22	20	35437976	GDF5	rs143384-?	rs143384	5_prime_UTR_variant	NR	3e-21	----	----	----	waist-hip ratio	0	0	anthropometric measurement	116
20881960	133,653 European ancestry individuals	50,074 European ancestry individuals	20q11.22	20	35437976	GDF5	rs143384-A	rs143384	5_prime_UTR_variant	0.58	1e-58	----	0.063	[NR] unit decrease	body height	0	0	anthropometric measurement	116
28552196	1,249 whole genome sequenced European ancestry individuals, 3,541 whole genome sequenced individuals, 46,910 European ancestry individuals, 471 Carlantino (founder/genetic isolate) individuals, 1,197 Friuli Venezia Giulia (founder/genetic isolate) individuals, 1,043 Mylopotamos (founder/genetic isolate) individuals, 933 Pomak (founder/genetic isolate) individuals, 1,785 Val Borbera (founder/genet…	205,003 European ancestry individuals	20q11.22	20	35437976	GDF5	rs143384-A	rs143384	5_prime_UTR_variant	0.5722	4e-36	----	0.0816	[0.069-0.094] unit decrease	body height	0	0	anthropometric measurement	116
28552196	1,249 whole genome sequenced European ancestry individuals, 3,559 whole genome sequenced individuals, 46,819 European ancestry individuals, 472 Carlantino (founder/genetic isolate) individuals, 1,172 Friuli Venezia Giulia (founder/genetic isolate) individuals, 1,051 Mylopotamos (founder/genetic isolate) individuals, 942 Pomak (founder/genetic isolate) individuals, 1,779 Val Borbera (founder/genet…	179,022 European ancestry individuals	20q11.22	20	35437976	GDF5	rs143384-A	rs143384	5_prime_UTR_variant	0.5721	2e-10	----	0.0414	[0.029-0.054] unit decrease	body weight	0	0	anthropometric measurement	116
28552196	1,247 whole genome sequenced European ancestry individuals, 3,052 whole genome sequenced individuals, 29,518 European ancestry individuals, 400 Carlantino (founder/genetic isolate) individuals, 831 Friuli Venezia Giulia (founder/genetic isolate) individuals, 998 Mylopotamos (founder/genetic isolate) individuals, 871 Pomak (founder/genetic isolate) individuals	205,905 European ancestry individuals	20q11.22	20	35437976	GDF5	rs143384-A	rs143384	5_prime_UTR_variant	0.5714	3e-07	----	0.0422	[0.026-0.058] unit decrease	BMI-adjusted hip circumference	0	0	anthropometric measurement	116
25673412	up to 56,910 European ancestry men, up to 86,570 European ancestry women	up to 36,570 European ancestry men, 30,172 European ancestry women, 915 Filipino ancestry men, 735 Filipino ancestry women, 2,351 African American/Afro-Caribbean ancestry men, 6,258 African American/Afro-Caribbean ancestry women, 2,285 South Asian ancestry men, 506 South Asian ancestry women, 195 Seychellois ancestry men, 266 Seychellois ancestry women	20q11.22	20	35437976	GDF5	rs143384-A	rs143384	5_prime_UTR_variant	0.5666	4e-12	(EA)	0.0262	[0.019-0.034] unit decrease	hip circumference	0	0	anthropometric measurement	116
25673412	up to 56,910 European ancestry men, up to 86,570 European ancestry women	up to 36,570 European ancestry men, 30,172 European ancestry women, 915 Filipino ancestry men, 735 Filipino ancestry women, 2,351 African American/Afro-Caribbean ancestry men, 6,258 African American/Afro-Caribbean ancestry women, 2,285 South Asian ancestry men, 506 South Asian ancestry women, 195 Seychellois ancestry men, 266 Seychellois ancestry women	20q11.22	20	35437976	GDF5	rs143384-A	rs143384	5_prime_UTR_variant	0.5666	4e-11	(EA, men)	0.0339	[0.024-0.044] unit decrease	hip circumference	0	0	anthropometric measurement	116
25673412	up to 56,910 European ancestry men, up to 86,570 European ancestry women	up to 36,570 European ancestry men, 30,172 European ancestry women, 915 Filipino ancestry men, 735 Filipino ancestry women, 2,351 African American/Afro-Caribbean ancestry men, 6,258 African American/Afro-Caribbean ancestry women, 2,285 South Asian ancestry men, 506 South Asian ancestry women, 195 Seychellois ancestry men, 266 Seychellois ancestry women	20q11.22	20	35437976	GDF5	rs143384-A	rs143384	5_prime_UTR_variant	0.5668	1e-31	(EA)	0.0439	[0.036-0.051] unit decrease	BMI-adjusted hip circumference	0	0	anthropometric measurement	116
25673412	up to 56,910 European ancestry men, up to 86,570 European ancestry women	up to 36,570 European ancestry men, 30,172 European ancestry women, 915 Filipino ancestry men, 735 Filipino ancestry women, 2,351 African American/Afro-Caribbean ancestry men, 6,258 African American/Afro-Caribbean ancestry women, 2,285 South Asian ancestry men, 506 South Asian ancestry women, 195 Seychellois ancestry men, 266 Seychellois ancestry women	20q11.22	20	35437976	GDF5	rs143384-A	rs143384	5_prime_UTR_variant	0.5668	5e-21	(EA,men)	0.0505	[0.04-0.061] unit decrease	BMI-adjusted hip circumference	0	0	anthropometric measurement	116
25673412	up to 56,910 European ancestry men, up to 86,570 European ancestry women	up to 36,570 European ancestry men, 30,172 European ancestry women, 915 Filipino ancestry men, 735 Filipino ancestry women, 2,351 African American/Afro-Caribbean ancestry men, 6,258 African American/Afro-Caribbean ancestry women, 2,285 South Asian ancestry men, 506 South Asian ancestry women, 195 Seychellois ancestry men, 266 Seychellois ancestry women	20q11.22	20	35437976	GDF5	rs143384-A	rs143384	5_prime_UTR_variant	0.5668	3e-16	(EA, women)	0.0396	[0.03-0.049] unit decrease	BMI-adjusted hip circumference	0	0	anthropometric measurement	116
25282103	253,288 European ancestry individuals	80,067 European ancestry individuals	20q11.22	20	35437976	GDF5	rs143384-A	rs143384	5_prime_UTR_variant	0.576	1e-121	----	0.075	[0.016-0.134] unit decrease	body height	0	0	anthropometric measurement	116
30374069	23,877 European ancestry cases, 562,153 European ancestry controls	NA	20q11.22	20	35437976	GDF5	rs143384-A	rs143384	5_prime_UTR_variant	NR	1e-19	----	1.1	[1.07-1.12]	osteoarthritis, knee	connective tissue disease, inflammatory disease	musculoskeletal system disease	0	116
30273415	770 European ancestry cases, 3,364 European ancestry controls	1,129 European ancestry cases, 4,652 European ancestry controls	20q11.22	20	35437976	GDF5	rs143384-A	rs143384	5_prime_UTR_variant	0.6	4e-22	----	1.44	[1.34-1.56]	developmental dysplasia of the hip	connective tissue disease	musculoskeletal system disease	0	116
30664745	24,955 European ancestry cases, 378,169 European ancestry controls	NA	20q11.22	20	35437976	GDF5	rs143384-A	rs143384	5_prime_UTR_variant	0.6	5e-23	----	1.1	[1.08-1.12]	osteoarthritis, knee	connective tissue disease, inflammatory disease	musculoskeletal system disease	0	116
30804560	321,047 European ancestry individuals	79,005 European ancestry individuals	20q11.22	20	35437976	GDF5	rs143384-A	rs143384	5_prime_UTR_variant	0.5964	1e-23	----	0.0239	[0.019-0.029] unit increase	vital capacity	0	0	pulmonary function measurement	116
30804560	321,047 European ancestry individuals	79,005 European ancestry individuals	20q11.22	20	35437976	GDF5	rs143384-A	rs143384	5_prime_UTR_variant	0.5964	4e-12	----	0.0165	[0.012-0.021] unit increase	forced expiratory volume	0	0	pulmonary function measurement	116
30804560	321,047 European ancestry individuals	24,218 European ancestry individuals	20q11.22	20	35437976	GDF5	rs143384-A	rs143384	5_prime_UTR_variant	0.5964	1e-09	----	0.0156	[0.011-0.021] unit decrease	peak expiratory flow	0	0	pulmonary function measurement	116
25281659	28,238 European ancestry individuals	NA	20q11.22	20	35437976	GDF5	rs143384-G	rs143384	5_prime_UTR_variant	0.44	3e-10	----	0.058	[0.040-0.076] unit increase	infant body height	0	0	anthropometric measurement	116
30664634	55,006 British ancestry males, 61,132 British ancestry females	112,425 British ancestry males, 133,936 British ancestry females	20q11.22	20	35437976	GDF5	rs143384-G	rs143384	5_prime_UTR_variant	0.417618	6e-38	----	0.02963	NR unit increase (replication)	body fat distribution	0	0	anthropometric measurement	116
30664634	55,006 British ancestry males, 61,132 British ancestry females	112,425 British ancestry males, 133,936 British ancestry females	20q11.22	20	35437976	GDF5	rs143384-G	rs143384	5_prime_UTR_variant	0.417618	1e-40	(females)	0.04352	NR unit decrease (replication)	body fat distribution	0	0	anthropometric measurement	116
30664634	55,006 British ancestry males, 61,132 British ancestry females	112,425 British ancestry males, 133,936 British ancestry females	20q11.22	20	35437976	GDF5	rs143384-G	rs143384	5_prime_UTR_variant	0.417618	3e-09	(males)	0.01716	NR unit decrease (replication)	body fat distribution	0	0	anthropometric measurement	116
30664634	55,006 British ancestry males, 61,132 British ancestry females	112,425 British ancestry males, 133,936 British ancestry females	20q11.22	20	35437976	GDF5	rs143384-G	rs143384	5_prime_UTR_variant	0.417618	3e-43	----	0.03139	NR unit decrease (replication)	body fat distribution	0	0	anthropometric measurement	116
31053729	28,900 European ancestry individuals	7,912 European ancestry individuals, 5,699 East Asian ancestry individuals	20q11.22	20	35437976	GDF5	rs143384-G	rs143384	5_prime_UTR_variant	0.37	2e-22	----	0.071	[0.057-0.086] unit increase	hip bone size	0	0	anthropometric measurement	116
31053729	28,954 European ancestry individuals	9,383 European ancestry individuals, 6,351 East Asian ancestry individuals	20q11.22	20	35437976	GDF5	rs143384-G	rs143384	5_prime_UTR_variant	0.36977	3e-10	----	0.046	NR unit increase	n/a	N/A	N/A	N/A	117
31053729	28,944 European ancestry individuals	8,065 European ancestry individuals, 5,711 East Asian ancestry individuals	20q11.22	20	35437976	GDF5	rs143384-G	rs143384	5_prime_UTR_variant	0.37	1e-18	----	0.071	[0.055-0.086] unit increase	n/a	N/A	N/A	N/A	117
31053729	28,936 European ancestry individuals	7,912 European ancestry individuals, 5,696 East Asian ancestry individuals	20q11.22	20	35437976	GDF5	rs143384-G	rs143384	5_prime_UTR_variant	0.36977	1e-09	----	0.05	NR unit increase	n/a	N/A	N/A	N/A	117
31053729	29,059 European ancestry individuals	14,932 European ancestry individuals, 6,345 East Asian ancestry individuals	20q11.22	20	35437976	GDF5	rs143384-G	rs143384	5_prime_UTR_variant	0.37	4e-21	----	0.063	[0.050-0.076] unit increase	spine bone size	0	0	bone measurement	116
30664634	55,006 British ancestry males, 61,132 British ancestry females	112,425 British ancestry males, 133,936 British ancestry females	20q11.22	20	35437976	GDF5	rs143384-G	rs143384	5_prime_UTR_variant	0.417618	4e-48	(females)	0.04729	NR unit increase (replication)	body fat distribution	0	0	anthropometric measurement	116
30166351	4,988 Spanish ancestry individuals	336,107 British ancestry individuals	20q11.22	20	35437976	GDF5	rs143384-G	rs143384	5_prime_UTR_variant	0.403	9e-292	(height)	0.06411	[0.061-0.068] unit increase	body weights and measures, body height	0	0	anthropometric measurement	116
30595370	approximately 445,000 European ancestry individuals	NA	7q22.1	7	100711557	POP7 - EPO	rs143593369-?	rs143593369	intergenic_variant	NR	1e-123	----	----	----	erythrocyte count	0	0	hematological measurement	0
27863252	172,952 European ancestry individuals	NA	7q22.1	7	100711557	POP7 - EPO	rs143593369-G	rs143593369	intergenic_variant	0.0092	3e-38	----	0.287167	[0.24-0.33] unit decrease	erythrocyte count	0	0	hematological measurement	0
28199695	84,724 European ancestry individuals	NA	16p11.2	16	28528078	IL27 - NUPR1	rs143626010-?	rs143626010	intergenic_variant	0.611	5e-09	----	0.0327988	[0.022-0.044] unit increase	mosquito bite reaction size measurement	0	0	measurement	0
30019117	196 cases, 303 controls	NA	10q11.21	10	44331285	C10orf142 - CXCL12	rs1436931-?	rs1436931	intergenic_variant	NR	8e-28	----	----	----	adolescent idiopathic scoliosis	connective tissue disease	musculoskeletal system disease	0	0
27989323	8,243 Finnish ancestry individuals	NA	17q12	17	36039859	CCL23 - CCL18	rs143733871-C	rs143733871	intergenic_variant	NR	2e-27	----	0.7118	[0.58-0.84] SD units increase	macrophage inflammatory protein 1b measurement	0	0	protein measurement	0
27015805	45,627 middle-aged British individuals	NA	1q42.12	1	225907537	LEFTY1, AL117348.2	rs143772911-?	rs143772911	intron_variant	NR	3e-06	----	0.1653	[0.096-0.234] unit decrease	parental longevity	0	0	temporal measurement	0
26634245	10,094 European ancestry current and former smoker individuals, 3,260 African American current and former smoker individuals, 178 current and former smoker individuals	NA	2q37.3	2	236675079	ACKR3 - AC084030.1	rs144060362-T	rs144060362	regulatory_region_variant	0.999	2e-06	(AA)	0.265	unit increase	response to bronchodilator, FEV/FEC ratio	0	0	response to drug, pulmonary function measurement	0
26634245	10,094 European ancestry current and former smoker individuals, 3,260 African American current and former smoker individuals, 178 current and former smoker individuals	NA	2q37.3	2	236675079	ACKR3 - AC084030.1	rs144060362-T	rs144060362	regulatory_region_variant	0.999	3e-07	(AA)	1.44	NR unit increase	forced expiratory volume, response to bronchodilator	0	0	response to drug, pulmonary function measurement	0
30595370	approximately 443,000 European ancestry individuals	NA	3q26.31	3	172547843	TNFSF10 - LINC02068	rs144147880-?	rs144147880	intergenic_variant	NR	3e-10	----	----	----	mean corpuscular hemoglobin	0	0	hematological measurement	0
27863252	170,721 European ancestry individuals	NA	22q11.1	22	17099228	IL17RA	rs144322196-G	rs144322196	intron_variant	0.0363	1e-24	----	0.118114	[0.096-0.141] unit decrease	monocyte count	0	0	hematological measurement	0
27863252	170,494 European ancestry individuals	NA	22q11.1	22	17099228	IL17RA	rs144322196-G	rs144322196	intron_variant	0.0363	8e-14	----	0.0856466	[0.063-0.108] unit decrease	monocyte percentage of leukocytes	0	0	hematological measurement	0
27863252	170,721 European ancestry individuals	NA	22q11.1	22	17106857	IL17RA	rs144369129-G	rs144369129	intron_variant	0.2772	7e-12	----	0.0276626	[0.02-0.036] unit increase	monocyte count	0	0	hematological measurement	25
30837455	47,079 British or unknown ancestry cases, 414,027 British or unknown ancestry controls	98,298 cases, 247,446 controls	19p13.11	19	18584880	CRLF1	rs144474740-T	rs144474740	intron_variant	0.940779	1e-20	----	1.08479	[1.07-1.1]	oral ulcer	0	abnormality of head or neck	0	11
30019117	196 cases, 303 controls	NA	3p14.3	3	55362544	AC121764.3 - WNT5A	rs1444868-?	rs1444868	regulatory_region_variant	NR	3e-07	----	----	----	adolescent idiopathic scoliosis	connective tissue disease	musculoskeletal system disease	0	0
30206230	4,910 European American individuals	NA	2q14.1	2	112992893	IL36G - AC016724.1	rs1446516-?	rs1446516	intergenic_variant	NR	5e-09	----	0.390675	[0.26-0.52] unit decrease	interleukin-1 beta measurement	0	0	inflammatory biomarker measurement, cytokine measurement, protein measurement	3
27182965	28,399 European ancestry cases, 128,843 European ancestry controls	NA	9p24.1	9	6208030	GTF3AP1 - IL33	rs144829310-?	rs144829310	intergenic_variant	NR	1e-31	----	1.165	[1.136-1.195]	asthma	0	respiratory system disease	0	1
30552067	5,135 European ancestry cases, 25,675 European ancestry controls	5,414 European ancestry cases, 21,471 European ancestry controls	9p24.1	9	6208030	GTF3AP1 - IL33	rs144829310-T	rs144829310	intergenic_variant	0.164	2e-20	----	1.21	[1.16-1.26]	asthma	0	respiratory system disease	0	1
29083406	180,129 European ancestry cases, 180,709 European ancestry controls	NA	9p24.1	9	6208030	GTF3AP1 - IL33	rs144829310-T	rs144829310	intergenic_variant	0.16	1e-35	----	1.09	[1.08-1.1]	allergy	0	immune system disease	0	1
29124443	606 Japanese ancestry cases, 1,040 Japanese ancestry controls	2,517 Japanese ancestry cases, 885 Japanese ancestry controls	12q13.3	12	57449402	INHBC	rs145048495-?	rs145048495	missense_variant	0.000193237	2e-16	----	----	----	chronic kidney disease	0	urinary system disease	0	0
28552196	1,247 whole genome sequenced European ancestry individuals, 3,052 whole genome sequenced individuals, 29,518 European ancestry individuals, 400 Carlantino (founder/genetic isolate) individuals, 831 Friuli Venezia Giulia (founder/genetic isolate) individuals, 998 Mylopotamos (founder/genetic isolate) individuals, 871 Pomak (founder/genetic isolate) individuals	205,905 European ancestry individuals	10q11.21	10	44310558	C10orf142 - CXCL12	rs146275433-A	rs146275433	regulatory_region_variant	0.0257	9e-07	----	0.1541	[0.093-0.215] unit decrease	BMI-adjusted hip circumference	0	0	anthropometric measurement	0
23870195	5,823 African American individuals	9,992 European ancestry individuals	8p12	8	31936593	NRG1	rs1462872-A	rs1462872	intron_variant	0.56	9e-06	(AA)	0.16	[0.082-0.238] unit decrease	coronary artery calcification	0	abnormality of the cardiovascular system	0	0
28240269	997 European ancestry individuals	338 Arab, South Asian and Filipino ancestry individuals	3p14.3	3	57103433	IL17RD	rs1463657-C	rs1463657	intron_variant	0.333835	1e-42	(Interleukin-17 receptor D)	0.6169	[0.53-0.7] unit increase	interleukin 17 receptor D measurement	0	0	protein measurement	1
29875488	3,301 European ancestry individuals	NA	1q21.3	1	154426077	IL6R	rs146402667-G	rs146402667	intron_variant	0.502	1E-532	(Interleukin-6 receptor subunit alpha, IL6R.4139.71.2)	0.95	[0.91-0.99] unit increase	blood protein measurement	0	0	protein measurement	0
29875488	3,301 European ancestry individuals	NA	1q21.3	1	154426077	IL6R	rs146402667-G	rs146402667	intron_variant	0.502	9.00E-534	(Interleukin-6 receptor subunit alpha, IL6R.8092.29.3)	0.95	[0.91-0.99] unit increase	blood protein measurement	0	0	protein measurement	0
27723758	1,635 European ancestry cases, 4,852 European ancestry controls	NA	4q27	4	122571262	IL2 - IL21	rs146583707-?	rs146583707	intergenic_variant	----	1e-06	----	1.33	[NR]	selective IgA deficiency disease	genetic disorder	immune system disease, hematologic disease	0	11
27989323	8,290 Finnish ancestry individuals	NA	8p12	8	32624113	NRG1	rs146632675-G	rs146632675	intron_variant	----	4e-06	----	0.5374	[0.3-0.77] SD units increase	stem Cell Factor measurement	0	0	protein measurement	0
29942086	269,867 European ancestry individuals	NA	12q13.12	12	48991916	WNT1 - DDN	rs146865992-T	rs146865992	regulatory_region_variant	NR	8e-09	----	5.779	z-score increase	intelligence	0	0	mental process	2
27863252	171,542 European ancestry individuals	NA	17q21.1	17	40017384	CSF3	rs146890554-T	rs146890554	3_prime_UTR_variant	0.0135	1e-13	----	0.116692	[0.086-0.148] unit decrease	neutrophil percentage of leukocytes	0	0	hematological measurement	1
27863252	169,822 European ancestry individuals	NA	17q21.1	17	40017384	CSF3	rs146890554-T	rs146890554	3_prime_UTR_variant	0.0136	2e-17	----	0.134865	[0.1-0.17] unit decrease	granulocyte count	0	0	hematological measurement	1
27863252	169,545 European ancestry individuals	NA	17q21.1	17	40017384	CSF3	rs146890554-T	rs146890554	3_prime_UTR_variant	0.0135	8e-13	----	0.113	[0.082-0.144] unit decrease	granulocyte percentage of myeloid white cells	0	0	hematological measurement	1
27863252	172,435 European ancestry individuals	NA	17q21.1	17	40017384	CSF3	rs146890554-T	rs146890554	3_prime_UTR_variant	0.0135	1e-11	----	0.107754	[0.077-0.139] unit decrease	leukocyte count	0	0	hematological measurement	1
27863252	171,748 European ancestry individuals	NA	17q21.1	17	40017384	CSF3	rs146890554-T	rs146890554	3_prime_UTR_variant	0.0135	6e-12	----	0.108313	[0.077-0.139] unit increase	lymphocyte percentage of leukocytes	0	0	hematological measurement	1
27863252	169,219 European ancestry individuals	NA	17q21.1	17	40017384	CSF3	rs146890554-T	rs146890554	3_prime_UTR_variant	0.0135	4e-16	----	0.12915	[0.098-0.16] unit decrease	myeloid white cell count	0	0	hematological measurement	1
27863252	170,702 European ancestry individuals	NA	17q21.1	17	40017384	CSF3	rs146890554-T	rs146890554	3_prime_UTR_variant	0.0135	6e-17	----	0.132484	[0.1-0.16] unit decrease	neutrophil count	0	0	hematological measurement	1
27863252	170,384 European ancestry individuals	NA	17q21.1	17	40017384	CSF3	rs146890554-T	rs146890554	3_prime_UTR_variant	0.0135	1e-17	----	0.135162	[0.1-0.17] unit decrease	neutrophil count, eosinophil count	0	0	hematological measurement	1
27863252	170,143 European ancestry individuals	NA	17q21.1	17	40017384	CSF3	rs146890554-T	rs146890554	3_prime_UTR_variant	0.0136	6e-17	----	0.132392	[0.1-0.16] unit decrease	neutrophil count, basophil count	0	0	hematological measurement	1
30275531	215,551 European ancestry individuals, 57,332 African American individuals, 24,743 Hispanic individuals	Up to 319,677 individuals	5q31.1	5	132073149	IL3 - CSF2	rs1469149-A	rs1469149	intergenic_variant	0.586	2e-08	----	0.0148	[0.0095-0.0201] mgвЂ‰dlв€’1 increase	total cholesterol measurement	0	0	lipid or lipoprotein measurement, protein measurement	79
26634245	10,094 European ancestry current and former smoker individuals, 3,260 African American current and former smoker individuals, 178 current and former smoker individuals	NA	1q41	1	218447405	TGFB2 - C1orf143	rs1473526-T	rs1473526	intergenic_variant	0.408	4e-08	----	0.011	unit decrease	response to bronchodilator, FEV/FEC ratio	0	0	response to drug, pulmonary function measurement	0
26634245	10,094 European ancestry current and former smoker individuals, 3,260 African American current and former smoker individuals, 178 current and former smoker individuals	NA	1q41	1	218447405	TGFB2 - C1orf143	rs1473526-T	rs1473526	intergenic_variant	0.406	2e-06	----	0.045	NR unit decrease	forced expiratory volume, response to bronchodilator	0	0	response to drug, pulmonary function measurement	0
26634245	10,094 European ancestry current and former smoker individuals, 3,260 African American current and former smoker individuals, 178 current and former smoker individuals	NA	1q41	1	218448977	TGFB2 - C1orf143	rs1473527-A	rs1473527	intergenic_variant	0.508	2e-06	----	0.009	unit increase	response to bronchodilator, FEV/FEC ratio	0	0	response to drug, pulmonary function measurement	0
30595370	approximately 440,000 European ancestry individuals	NA	7p15.3	7	22728289	IL6	rs1474348-?	rs1474348	intron_variant	NR	1e-30	----	----	----	eosinophil count	0	0	hematological measurement	44
28067908	12,194 European and unknown ancestry cases, 28,072 European and unknown ancestry controls	NA	4q27	4	122430276	ADAD1 - IL2	rs1479918-?	rs1479918	intergenic_variant	----	9e-07	----	----	----	Crohn's disease	0	digestive system disease, immune system disease (autoimmune)	0	1
28067908	25,042 European and unknown ancestry cases, 34,915 European and unknown ancestry controls	NA	4q27	4	122430276	ADAD1 - IL2	rs1479918-?	rs1479918	intergenic_variant	----	1e-07	----	----	----	inflammatory bowel disease	0	digestive system disease, immune system disease (autoimmune)	0	1
23603761	2,816 European ancestry cases, 13,056 European ancestry controls	NA	4q27	4	122466445	IL2 - IL21	rs1479924-?	rs1479924	intergenic_variant	0.71	6e-11	(additive model)	1.2658228	[1.18-1.35]	systemic juvenile idiopathic arthritis, polyarticular juvenile idiopathic arthritis, rheumatoid factor negative, oligoarticular juvenile idiopathic arthritis	connective tissue disease, inflammatory disease	immune system disease (autoimmune), musculoskeletal system disease	0	0
25644384	51,719 European ancestry individuals, 1,473 Erasmus Rucphen (founder/genetic isolate) individuals, 327 Korculan (founder/genetic isolate) individuals, 430 Orcadian (founder/genetic isolate) individuals	NA	8p21.3	8	21626946	AC021355.1 - GFRA2	rs1480997-?	rs1480997	intergenic_variant	NR	8e-06	----	0.0558	[0.031-0.080] unit increase	intelligence	0	0	mental process	0
26835600	38,937 European ancestry morning chronotype individuals, 50,346 European ancestry evening chronotype individuals	NA	8p12	8	32110442	NRG1, NRG1-IT1	rs1481757-?	rs1481757	intron_variant	NR	9e-08	----	----	----	circadian rhythm	0	0	circadian rhythm	0
27182965	66,973 European ancestry cases, 113,768 European ancestry controls	NA	4q27	4	122496409	IL2 - IL21	rs148505069-?	rs148505069	intergenic_variant	NR	4e-11	----	1.056	[1.039-1.073]	allergy	0	immune system disease	0	2
30013184	59,762 European and unknown ancestry cases, 152,358 European and unknown ancestry controls	60,720 European ancestry cases, 618,527 European ancestry controls	4q27	4	122496409	IL2 - IL21	rs148505069-G	rs148505069	intergenic_variant	0.333	3e-15	----	1.07	[1.05-1.08]	allergic rhinitis	inflammatory disease	immune system disease, respiratory system disease	0	2
27476799	12,287 European ancestry individuals	2,987 individuals	8q24.12	8	118964017	TNFRSF11B - RNU6-12P	rs1485303-A	rs1485303	regulatory_region_variant	0.44	5e-09	----	0.057	[0.033-0.081] unit decrease	volumetric bone mineral density	0	0	bone measurement	3
27476799	11,080 European ancestry individuals	NA	8q24.12	8	118964017	TNFRSF11B - RNU6-12P	rs1485303-A	rs1485303	regulatory_region_variant	0.44	8e-06	----	0.054	[0.03-0.078] unit decrease	volumetric bone mineral density	0	0	bone measurement	3
23934736	1,260 African American individuals	NA	8p12	8	32282136	NRG1	rs1487141-C	rs1487141	intron_variant	----	3e-06	----	0.04	[0.02-0.06] unit increase	hydroxy-leucine measurement	0	0	measurement	0
29808027	104,293 European ancestry individuals	NA	Xp22.33	X	1353610	IL3RA	rs148844282-T	rs148844282	intron_variant	0.4846	9e-83	----	0.1976	[0.18-0.22] unit decrease	age at onset, Myopia	0	abnormality of head or neck	temporal measurement	0
30348214	Up to 954 individuals	NA	16q22.1	16	70636753	IL34	rs149131629-?	rs149131629	intron_variant	NR	1e-08	----	----	----	DNA methylation	0	0	regulation of gene expression	0
28928442	24,994 European ancestry cases, 37,451 European ancestry controls	NA	1q41	1	218394100	TGFB2	rs149147748-?	rs149147748	intron_variant	NR	3e-06	----	0.166	[0.097-0.235] unit decrease	susceptibility to plantar warts measurement	infectious disease	0	0	0
30837455	47,079 British or unknown ancestry cases, 414,027 British or unknown ancestry controls	98,298 cases, 247,446 controls	3p21.31	3	46081389	XCR1 - FLT1P1	rs1491958-T	rs1491958	intergenic_variant	0.066499	5e-21	----	1.07693	[1.06-1.1]	oral ulcer	0	abnormality of head or neck	0	15
27863252	164,339 European ancestry individuals	NA	3q27.1	3	184381484	CHRD, THPO	rs149400260-CT	rs149400260	splice_region_variant	0.0097	1e-09	----	0.114901	[0.078-0.152] unit increase	platelet crit	0	0	hematological measurement	0
20622879	611 Japanese ancestry cases, 737 Japanese ancestry controls	119 Korean ancestry cases, 140 Korean ancestry controls, 1,215 Turkish cases, 1,279 Turkish controls	1p31.3	1	67287825	AL389925.1 - IL12RB2	rs1495965-G	rs1495965	intergenic_variant	0.51	2e-11	----	1.35	[1.24-1.47]	Behcet's syndrome	connective tissue disease, inflammatory disease, syndromic disease (autoinflammatory syndrome), systemic or rheumatic disease	cardiovascular disease, immune system disease (autoimmune), integumentary system disease, musculoskeletal system disease, nervous system disease, urinary system disease	0	0
27863252	173,039 European ancestry individuals	NA	7q22.1	7	100716851	POP7 - EPO	rs149823406-T	rs149823406	regulatory_region_variant	0.0103	4e-12	----	0.131423	[0.094-0.169] unit decrease	hematocrit	0	0	hematological measurement	0
27863252	172,925 European ancestry individuals	NA	7q22.1	7	100716851	POP7 - EPO	rs149823406-T	rs149823406	regulatory_region_variant	0.0103	1e-10	----	0.123229	[0.086-0.161] unit decrease	hemoglobin measurement	0	0	hematological measurement	0
29924316	367 European ancestry cases, 31,563 European ancestry controls	NA	5p13.1	5	42284854	AC108099.1 - GHR	rs150007688-C	rs150007688	regulatory_region_variant	0.013	8e-07	----	4.38	[2.43-7.91]	squamous cell lung carcinoma, family history of lung cancer	neoplasm	0	0	0
29924316	367 European ancestry cases, 31,563 European ancestry controls	NA	5p13.1	5	42438811	GHR	rs150037323-C	rs150037323	intron_variant	0.015	9e-06	----	3.77	[2.10-6.79]	squamous cell lung carcinoma, family history of lung cancer	neoplasm	0	0	0
30048462	394,929 European ancestry individuals	NA	6p12.1	6	55400223	GFRAL	rs1502199-?	rs1502199	intron_variant	NR	2e-14	----	0.0168571	[0.012-0.022] unit increase	heel bone mineral density	0	0	bone measurement	0
28869591	76,067 European ancestry women, 66,420 European ancestry men	NA	6p12.1	6	55400223	GFRAL	rs1502199-A	rs1502199	intron_variant	0.252226	1e-08	(women)	0.0291702	[0.019-0.04] unit increase	heel bone mineral density	0	0	bone measurement	0
28869591	76,067 European ancestry women, 66,420 European ancestry men	NA	6p12.1	6	55400223	GFRAL	rs1502199-A	rs1502199	intron_variant	0.252244	5e-10	----	0.0231611	[0.016-0.031] unit increase	heel bone mineral density	0	0	bone measurement	0
30598549	426,824 British ancestry individuals	NA	6p12.1	6	55400223	GFRAL	rs1502199-A	rs1502199	intron_variant	0.25183	2e-26	----	0.0226177	[0.018-0.027] unit increase	heel bone mineral density	0	0	bone measurement	0
29083406	180,129 European ancestry cases, 180,709 European ancestry controls	NA	4q27	4	122532956	IL2 - IL21	rs150254607-ATAT	rs150254607	intergenic_variant	0.07	5e-14	----	1.078	[1.06-1.1]	allergy	0	immune system disease	0	0
30048462	394,929 European ancestry individuals	NA	6p12.1	6	55811823	BMP5	rs150445982-?	rs150445982	intron_variant	NR	6e-49	----	0.103724	[0.09-0.118] unit decrease	heel bone mineral density	0	0	bone measurement	0
30595370	approximately 446,000 European ancestry individuals	NA	6p12.1	6	55811823	BMP5	rs150445982-?	rs150445982	intron_variant	NR	2e-46	----	----	----	heel bone mineral density	0	0	bone measurement	0
30598549	426,824 British ancestry individuals	NA	6p12.1	6	55811823	BMP5	rs150445982-C	rs150445982	intron_variant	0.980367	1e-37	----	0.0867821	[0.074-0.1] unit decrease	heel bone mineral density	0	0	bone measurement	0
29563342	1,297 European ancestry individuals	NA	6q23.3	6	137063890	IL20RA - IL22RA2	rs150604736-A	rs150604736	intergenic_variant	0.01	3e-07	----	0.287	[0.18-0.4] unit increase	trimethyllysine measurement	0	0	hematological measurement, metabolite measurement	0
28869591	76,067 European ancestry women, 66,420 European ancestry men	NA	6p12.1	6	55932055	BMP5 - NPM1P36	rs150694678-AT	rs150694678	intergenic_variant	0.982434	9e-16	(women)	0.165128	[0.12-0.21] unit decrease	heel bone mineral density	0	0	bone measurement	0
28869591	76,067 European ancestry women, 66,420 European ancestry men	NA	6p12.1	6	55932055	BMP5 - NPM1P36	rs150694678-AT	rs150694678	intergenic_variant	0.982109	3e-07	(men)	0.110779	[0.066-0.156] unit decrease	heel bone mineral density	0	0	bone measurement	0
28869591	76,067 European ancestry women, 66,420 European ancestry men	NA	6p12.1	6	55932055	BMP5 - NPM1P36	rs150694678-AT	rs150694678	intergenic_variant	0.982283	6e-23	----	0.145913	[0.12-0.18] unit decrease	heel bone mineral density	0	0	bone measurement	0
26634245	10,094 European ancestry current and former smoker individuals, 3,260 African American current and former smoker individuals, 178 current and former smoker individuals	NA	1q41	1	218504461	TGFB2 - C1orf143	rs150751768-A	rs150751768	intergenic_variant	0.831	1e-06	----	0.012	unit decrease	response to bronchodilator, FEV/FEC ratio	0	0	response to drug, pulmonary function measurement	0
30595370	approximately 440,000 European ancestry individuals	NA	2q12.1	2	102116028	IL1R1	rs150946191-?	rs150946191	intron_variant	NR	3e-14	----	----	----	eosinophil count	0	0	hematological measurement	0
27863252	171,542 European ancestry individuals	NA	5p13.2	5	35852868	IL7R	rs151286246-C	rs151286246	5_prime_UTR_variant	0.2592	2e-19	----	0.0367004	[0.029-0.045] unit decrease	neutrophil percentage of leukocytes	0	0	hematological measurement	0
27863252	171,748 European ancestry individuals	NA	5p13.2	5	35852868	IL7R	rs151286246-C	rs151286246	5_prime_UTR_variant	0.2592	3e-29	----	0.0457387	[0.038-0.054] unit increase	lymphocyte percentage of leukocytes	0	0	hematological measurement	0
26634245	10,094 European ancestry current and former smoker individuals, 3,260 African American current and former smoker individuals, 178 current and former smoker individuals	NA	4q27	4	122584901	IL2 - IL21	rs1512973-G	rs1512973	regulatory_region_variant	0.4	5e-06	(AA)	0.073	NR unit decrease	forced expiratory volume, response to bronchodilator	0	0	response to drug, pulmonary function measurement	3
20622878	1,215 Turkish ancestry cases, 1,278 Turkish ancestry controls	Up to 111 Turkish ancestry cases, 225 Turkish ancestry controls, 189 Middle Eastern Arab ancestry cases, 163 Middle Eastern Arab ancestry controls, 227 European ancestry cases, 203 European ancestry controls, 688 East Asian ancestry cases, 791 East Asian ancestry controls	1q32.1	1	206771300	IL10	rs1518111-?	rs1518111	intron_variant	NR	4e-18	----	1.45	[1.34-1.58]	Behcet's syndrome	connective tissue disease, inflammatory disease, syndromic disease (autoinflammatory syndrome), systemic or rheumatic disease	cardiovascular disease, immune system disease (autoimmune), integumentary system disease, musculoskeletal system disease, nervous system disease, urinary system disease	0	1
29942086	269,867 European ancestry individuals	NA	16p11.2	16	28517302	IL27 - NUPR1	rs153103-T	rs153103	intergenic_variant	NR	5e-09	----	5.846	z-score decrease	intelligence	0	0	mental process	176
29875488	3,301 European ancestry individuals	NA	22q12.3	22	36933406	CSF2RB	rs1534881-A	rs1534881	intron_variant	0.446	3e-38	(Cytokine receptor common subunit beta, CSF2RB.10512.13.3)	0.32	[0.28-0.36] unit decrease	blood protein measurement	0	0	protein measurement	0
30206230	4,910 European American individuals	NA	2q14.1	2	113092260	RNU6-1180P - IL1RN	rs1542176-?	rs1542176	regulatory_region_variant	NR	2e-06	----	0.246716	[0.15-0.35] unit decrease	interleukin-1 beta measurement	0	0	inflammatory biomarker measurement, cytokine measurement, protein measurement	8
30598549	426,824 British ancestry individuals	NA	20p12.3	20	6872801	BMP2 - AL096799.1	rs1555136-T	rs1555136	intergenic_variant	0.368211	5e-18	----	0.0166749	[0.013-0.02] unit increase	heel bone mineral density	0	0	bone measurement	0
28107422	91,953 European ancestry individuals (imputed to HapMap)	----	2q12.1	2	102115231	IL1R1	rs1558643-?	rs1558643	intron_variant	NR	6e-10	----	0.0066	unit increase	fibrinogen measurement	0	0	hematological measurement	9
28107422	91,953 European ancestry individuals (imputed to 1000 Genomes)	----	2q12.1	2	102115231	IL1R1	rs1558643-?	rs1558643	intron_variant	NR	6e-10	----	0.0063	unit increase	fibrinogen measurement	0	0	hematological measurement	9
26561523	120,246 European ancestry individuals	NA	2q12.1	2	102115231	IL1R1	rs1558643-T	rs1558643	intron_variant	0.4	3e-10	----	0.0058	NR unit increase	fibrinogen measurement	0	0	hematological measurement	9
23999434	2,797 individuals	NA	2q12.1	2	102193708	IL1RL2	rs1558648-G	rs1558648	intron_variant	0.12	4e-16	----	0.13	[0.091-0.169] unit decrease	serum ST2 measurement	0	0	cardiovascular measurement	6
30072576	3,200 European ancestry individuals	NA	9p13.3	9	34572817	CNTFR, CNTFR-AS1	rs1571401-C	rs1571401	intron_variant	0.88	3e-18	(CNTFR)	0.314	[0.24-0.38] unit increase	blood protein measurement	0	0	protein measurement	10
23143596	up to 13,838 European ancestry cases, up to 33,742 European ancestry controls	NA	6q27	6	167127354	AL121935.2, Z94721.2, CCR6	rs1571878-?	rs1571878	intron_variant	NR	2e-08	----	----	----	rheumatoid arthritis	connective tissue disease, inflammatory disease	immune system disease (autoimmune), musculoskeletal system disease	0	17
23143596	up to 9,585 European ancestry cases, up to 33,742 European ancestry controls	NA	6q27	6	167127354	AL121935.2, Z94721.2, CCR6	rs1571878-?	rs1571878	intron_variant	NR	1e-12	----	----	----	rheumatoid arthritis	connective tissue disease, inflammatory disease	immune system disease (autoimmune), musculoskeletal system disease	0	17
24390342	up to 14,361 European ancestry cases, up to 42,923 European ancestry controls, up to 4,873 East Asian ancestry cases, up to 17,642 East Asian ancestry controls	up to 3,775 European ancestry cases, up to 5,801 European ancestry controls, up to 6,871 East Asian ancestry cases, up to 6,392 East Asian ancestry controls	6q27	6	167127354	AL121935.2, Z94721.2, CCR6	rs1571878-C	rs1571878	intron_variant	0.45	5e-35	----	1.17	[1.14-1.20]	rheumatoid arthritis	connective tissue disease, inflammatory disease	immune system disease (autoimmune), musculoskeletal system disease	0	17
24390342	up to 14,361 European ancestry cases, up to 42,923 European ancestry controls, up to 4,873 East Asian ancestry cases, up to 17,642 East Asian ancestry controls	up to 3,775 European ancestry cases, up to 5,801 European ancestry controls, up to 6,871 East Asian ancestry cases, up to 6,392 East Asian ancestry controls	6q27	6	167127354	AL121935.2, Z94721.2, CCR6	rs1571878-C	rs1571878	intron_variant	0.48	1e-22	(East Asian)	1.28	[1.22-1.35]	rheumatoid arthritis	connective tissue disease, inflammatory disease	immune system disease (autoimmune), musculoskeletal system disease	0	17
24390342	up to 14,361 European ancestry cases, up to 42,923 European ancestry controls, up to 4,873 East Asian ancestry cases, up to 17,642 East Asian ancestry controls	up to 3,775 European ancestry cases, up to 5,801 European ancestry controls, up to 6,871 East Asian ancestry cases, up to 6,392 East Asian ancestry controls	6q27	6	167127354	AL121935.2, Z94721.2, CCR6	rs1571878-C	rs1571878	intron_variant	0.44	2e-18	(EA)	1.13	[1.10-1.17]	rheumatoid arthritis	connective tissue disease, inflammatory disease	immune system disease (autoimmune), musculoskeletal system disease	0	17
24532676	2,234 Korean ancestry cases, 7,065 Korean ancestry controls, 10,288 European ancestry cases, 35,502 European ancestry controls	NA	6q27	6	167127354	AL121935.2, Z94721.2, CCR6	rs1571878-G	rs1571878	intron_variant	0.45	5e-17	----	1.14	[1.11-1.18]	rheumatoid arthritis	connective tissue disease, inflammatory disease	immune system disease (autoimmune), musculoskeletal system disease	0	17
30423114	916 African American cases, 1,392 African American controls,	4,873 East Asian ancestry cases, 17,641 East Asian ancestry controls, 19,234 European ancestry cases, 61,654 European ancestry controls	6q27	6	167127354	AL121935.2, Z94721.2, CCR6	rs1571878-T	rs1571878	intron_variant	0.56	5e-15	(EA)	0.12182	[0.091-0.152] unit decrease	rheumatoid arthritis	connective tissue disease, inflammatory disease	immune system disease (autoimmune), musculoskeletal system disease	0	17
30423114	916 African American cases, 1,392 African American controls,	4,873 East Asian ancestry cases, 17,641 East Asian ancestry controls, 19,234 European ancestry cases, 61,654 European ancestry controls	6q27	6	167127354	AL121935.2, Z94721.2, CCR6	rs1571878-T	rs1571878	intron_variant	0.52	1e-20	(East Asian)	0.24901	[0.2-0.3] unit decrease	rheumatoid arthritis	connective tissue disease, inflammatory disease	immune system disease (autoimmune), musculoskeletal system disease	0	17
30423114	916 African American cases, 1,392 African American controls,	4,873 East Asian ancestry cases, 17,641 East Asian ancestry controls, 19,234 European ancestry cases, 61,654 European ancestry controls	6q27	6	167127354	AL121935.2, Z94721.2, CCR6	rs1571878-T	rs1571878	intron_variant	NR	1e-31	----	0.145533	[0.035-0.256] unit decrease	rheumatoid arthritis	connective tissue disease, inflammatory disease	immune system disease (autoimmune), musculoskeletal system disease	0	17
29875488	3,301 European ancestry individuals	NA	8p21.3	8	21693256	GFRA2	rs15881-C	rs15881	3_prime_UTR_variant	0.456	4e-33	(GDNF family receptor alpha-2, GFRA2.2515.14.3)	0.3	[0.26-0.34] unit increase	blood protein measurement	0	0	protein measurement	3
30072576	3,200 European ancestry individuals	NA	8p21.3	8	21693256	GFRA2	rs15881-C	rs15881	3_prime_UTR_variant	0.514	6e-39	(GFRA2)	0.311	[0.27-0.36] unit increase	blood protein measurement	0	0	protein measurement	3
29212778	34,541 cases, 261,984 controls	88,192 cases, 162,544 controls	6p24.1	6	12295643	EDN1	rs1629862-A	rs1629862	intron_variant	0.127	2e-07	----	0.054	[0.034-0.074] unit decrease	coronary artery disease	0	cardiovascular disease	0	0
30206230	4,910 European American individuals	NA	2q14.1	2	113112226	IL1RN	rs1630153-?	rs1630153	intron_variant	NR	4e-07	----	0.291784	[0.18-0.4] unit decrease	interleukin-1 beta measurement	0	0	inflammatory biomarker measurement, cytokine measurement, protein measurement	14
30595370	approximately 422,000 European ancestry individuals	NA	6p24.1	6	12295754	EDN1	rs1630736-?	rs1630736	intron_variant	NR	4e-08	----	----	----	systolic blood pressure	0	0	measurement	0
30578418	365,998 European ancestry individuals, 63,490 African ancestry individuals, 22,802 Hispanic individuals, 4,792 Asian ancestry individuals, 2,695 Native American ancestry individuals	299,024 European ancestry individuals, 17,277 individuals	6p24.1	6	12295754	EDN1	rs1630736-T	rs1630736	intron_variant	0.4609	4e-10	----	0.1271	[0.087-0.167] mmHg decrease	pulse pressure measurement	0	0	cardiovascular measurement	0
30224653	757,601 European ancestry individuals	249,262 European ancestry individuals	6p24.1	6	12295754	EDN1	rs1630736-T	rs1630736	intron_variant	0.464	7e-14	----	0.1319	[0.097-0.166] unit decrease	pulse pressure measurement	0	0	cardiovascular measurement	0
29875488	3,301 European ancestry individuals	NA	17q12	17	35968999	AC244100.1 - CCL16	rs1635281-G	rs1635281	regulatory_region_variant	0.833	7e-29	(C-C motif chemokine 16, CCL16.4913.78.1)	0.37	[0.31-0.43] unit decrease	blood protein measurement	0	0	protein measurement	0
27863252	170,223 European ancestry individuals	NA	3p26.2	3	3081642	IL5RA	rs163546-G	rs163546	intron_variant	0.2882	5e-20	----	0.0358914	[0.028-0.044] unit decrease	basophil percentage of granulocytes	0	0	hematological measurement	0
20011104	8,531 European ancestry individuals	6,202 European ancestry individuals	3q27.3	3	186833922	AC112907.2 - ADIPOQ	rs1648707-C	rs1648707	intergenic_variant	0.07	3e-12	----	0.94	[NR] ug/ml increase	adiponectin measurement	0	0	hormone measurement	14
22589738	5,560 European ancestry female individuals, 4,997 European ancestry male individuals	NA	2p11.2	2	88360069	THNSL2 - MRPL45P1	rs1659258-A	rs1659258	intergenic_variant	0.92	2e-08	(women)	----	----	visceral adipose tissue measurement	0	0	anthropometric measurement	1
26776603	31 Japanese ancestry mild cases, 282 Japanese ancestry moderate cases, 131 Japanese ancestry severe cases	NA	10q25.3	10	116058040	GFRA1	rs1679568-?	rs1679568	3_prime_UTR_variant	0.15	8e-07	(GEE model, response at both 3 and 6 months)	0.35	[0.21-0.49] unit increase	rheumatoid arthritis, response to TNF antagonist	connective tissue disease, inflammatory disease	immune system disease (autoimmune), musculoskeletal system disease	response to drug	0
26776603	31 Japanese ancestry mild cases, 282 Japanese ancestry moderate cases, 131 Japanese ancestry severe cases	NA	10q25.3	10	116058040	GFRA1	rs1679568-A	rs1679568	3_prime_UTR_variant	0.15	5e-06	(response at 6 months)	0.44	[NR] unit increase	rheumatoid arthritis, response to TNF antagonist	connective tissue disease, inflammatory disease	immune system disease (autoimmune), musculoskeletal system disease	response to drug	0
26198764	592 Ashkenazi Jewish ancestry cases, 505 Ashkenazi Jewish ancestry controls, 36,989 cases, 113,075 controls	NA	3q22.3	3	137015172	IL20RB - RNA5SP142	rs1682361-G	rs1682361	regulatory_region_variant	NR	8e-07	----	1.05263	[NR]	schizophrenia	psychiatric disorder	nervous system disease	0	26
29403010	98,626 Japanese ancestry individuals	NA	2q22.1	2	136136294	CXCR4 - HNRNPKP2	rs16832995-?	rs16832995	intergenic_variant	NR	2e-11	----	0.03129	[0.022-0.04] unit decrease novel	albumin:globulin ratio measurement	0	0	cardiovascular measurement, hematological measurement	2
29403010	98,538 Japanese ancestry individuals	NA	2q22.1	2	136136294	CXCR4 - HNRNPKP2	rs16832995-?	rs16832995	intergenic_variant	NR	1e-11	----	0.03155	[0.022-0.041] unit increase novel	serum non-albumin protein measurement	0	0	protein measurement	2
28240269	997 European ancestry individuals	338 Arab, South Asian and Filipino ancestry individuals	4q13.3	4	73893084	CXCL1 - HNRNPA1P55	rs16845091-T	rs16845091	regulatory_region_variant	0.054664	2e-39	(Growth-regulated alpha protein)	1.237	[1.06-1.41] unit increase	growth-regulated alpha protein measurement	0	0	protein measurement	3
30595370	approximately 444,000 European ancestry individuals	NA	4q13.3	4	73838282	CXCL6	rs16850073-?	rs16850073	3_prime_UTR_variant	NR	8e-74	----	----	----	leukocyte count	0	0	hematological measurement	5
27863252	169,545 European ancestry individuals	NA	4q13.3	4	73838282	CXCL6	rs16850073-T	rs16850073	3_prime_UTR_variant	0.3749	5e-23	----	0.0366196	[0.029-0.044] unit increase	granulocyte percentage of myeloid white cells	0	0	hematological measurement	5
27863252	172,435 European ancestry individuals	NA	4q13.3	4	73838282	CXCL6	rs16850073-T	rs16850073	3_prime_UTR_variant	0.375	3e-34	----	0.0453424	[0.038-0.053] unit increase	leukocyte count	0	0	hematological measurement	5
28240269	997 European ancestry individuals	338 Arab, South Asian and Filipino ancestry individuals	4q13.3	4	73838282	CXCL6	rs16850073-T	rs16850073	3_prime_UTR_variant	0.376524	1e-97	(C-X-C motif chemokine 6)	0.8877	[0.81-0.96] unit increase	C-X-C motif chemokine 6 measurement	0	0	protein measurement	5
27863252	170,494 European ancestry individuals	NA	4q13.3	4	73838282	CXCL6	rs16850073-T	rs16850073	3_prime_UTR_variant	0.3749	5e-13	----	0.0267562	[0.02-0.034] unit decrease	monocyte percentage of leukocytes	0	0	hematological measurement	5
27863252	170,384 European ancestry individuals	NA	4q13.3	4	73838282	CXCL6	rs16850073-T	rs16850073	3_prime_UTR_variant	0.3748	2e-45	----	0.0526276	[0.045-0.06] unit increase	neutrophil count, eosinophil count	0	0	hematological measurement	5
30134952	764 Hispanic, European, Asian, South Asian or African American individuals	NA	4q13.3	4	73838282	CXCL6	rs16850073-T	rs16850073	3_prime_UTR_variant	0.32	6e-09	(CXCL6)	0.1	[0.061-0.139] unit increase	fetal genotype effect measurement, protein measurement, CXCL6 measurement	0	0	genotype effect measurement, protein measurement	5
22916037	6,608 European ancestry individuals	NA	4q13.3	4	74006728	CXCL5 - RN7SL218P	rs16850360-?	rs16850360	regulatory_region_variant	0.03	3e-10	----	----	----	coronary artery calcification	0	abnormality of the cardiovascular system	0	2
30019117	196 cases, 303 controls	NA	1q24.2	1	168572803	XCL2 - XCL1	rs16860928-?	rs16860928	intergenic_variant	NR	1e-11	----	----	----	adolescent idiopathic scoliosis	connective tissue disease	musculoskeletal system disease	0	12
30019117	196 cases, 303 controls	NA	2q36.1	2	223560190	AC013448.2 - SCG2	rs16864938-?	rs16864938	intergenic_variant	NR	9e-06	----	----	----	adolescent idiopathic scoliosis	connective tissue disease	musculoskeletal system disease	0	0
22095909	707 European ancestry cases	NA	2q36.1	2	223594965	AC013448.2 - SCG2	rs16864968-G	rs16864968	intergenic_variant	NR	3e-06	----	0.826	[0.48-1.17] ug/L decrease	Chronic Hepatitis C infection	infectious disease, inflammatory disease	digestive system disease, endocrine system disease	0	0
29650764	461 European ancestry individuals, 297 African American ancestry individuals	150 European ancestry individuals	5p13.1	5	42194757	AC108099.1 - GHR	rs16872401-C	rs16872401	intergenic_variant	0.26	6e-06	(AA)	0.31	[0.17-0.45] unit decrease	plasma renin activity measurement	0	0	cardiovascular measurement	3
19196962	181 Chinese ancestry cases, 346 Chinese ancestry controls	190 Chinese ancestry cases, 510 Chinese ancestry controls	8p12	8	32553698	NRG1	rs16879552-G	rs16879552	intron_variant	0.61	2e-08	----	1.68	[1.40-2.00]	Hirschsprung disease	congenital abnormality, disorder of development or morphogenesis, genetic disorder	digestive system disease	0	1
26634245	10,094 European ancestry current and former smoker individuals, 3,260 African American current and former smoker individuals, 178 current and former smoker individuals	NA	1q41	1	218471980	TGFB2 - C1orf143	rs1690791-A	rs1690791	intergenic_variant	0.468	4e-07	----	0.01	unit decrease	response to bronchodilator, FEV/FEC ratio	0	0	response to drug, pulmonary function measurement	2
30206230	4,910 European American individuals	NA	2q14.1	2	112837290	IL1B - AC079753.1	rs16944-?	rs16944	intergenic_variant	NR	7e-19	----	0.519201	[0.4-0.63] unit decrease	interleukin-1 beta measurement	0	0	inflammatory biomarker measurement, cytokine measurement, protein measurement	15
30595370	approximately 440,000 European ancestry individuals	NA	3p26.2	3	3111655	IL5RA	rs1695315-?	rs1695315	intron_variant	NR	8e-47	----	----	----	eosinophil count	0	0	hematological measurement	1
27863252	172,275 European ancestry individuals	NA	3p26.2	3	3111655	IL5RA	rs1695315-A	rs1695315	intron_variant	0.6055	2e-16	----	0.0302672	[0.023-0.037] unit decrease	eosinophil count	0	0	hematological measurement	1
27863252	170,536 European ancestry individuals	NA	3p26.2	3	3111655	IL5RA	rs1695315-A	rs1695315	intron_variant	0.6056	5e-12	----	0.0254875	[0.018-0.033] unit decrease	eosinophil percentage of granulocytes	0	0	hematological measurement	1
27863252	172,378 European ancestry individuals	NA	3p26.2	3	3111655	IL5RA	rs1695315-A	rs1695315	intron_variant	0.6055	3e-14	----	0.0279739	[0.021-0.035] unit decrease	eosinophil percentage of leukocytes	0	0	hematological measurement	1
30595370	approximately 440,000 European ancestry individuals	NA	16q21	16	57410090	CCL17	rs16956811-?	rs16956811	intron_variant	NR	1e-14	----	----	----	eosinophil count	0	0	hematological measurement	1
30072576	3,200 European ancestry individuals	NA	16q21	16	57410090	CCL17	rs16956811-T	rs16956811	intron_variant	0.922	6e-30	(CCL17)	0.523	[0.43-0.61] unit decrease	blood protein measurement	0	0	protein measurement	1
28240269	997 European ancestry individuals	338 Arab, South Asian and Filipino ancestry individuals	17q12	17	35984351	AC244100.2, CCL15-CCL14, CCL15-CCL14, CCL14, CCL14	rs16971802-C	rs16971802	missense_variant	0.0601805	1e-40	(EA, C-C motif chemokine 14)	1.151	[0.99-1.31] unit decrease	C-C motif chemokine 14 measurement	0	0	protein measurement	17
29875488	3,301 European ancestry individuals	NA	17q12	17	35984351	AC244100.2, CCL15-CCL14, CCL15-CCL14, CCL14, CCL14	rs16971802-C	rs16971802	missense_variant	0.051	5e-22	(C-C motif chemokine 14, CCL14.2900.53.3)	0.53	[0.41-0.65] unit decrease	blood protein measurement	0	0	protein measurement	17
28240269	997 European ancestry individuals	338 Arab, South Asian and Filipino ancestry individuals	17q12	17	36059035	CCL23 - CCL18	rs16971895-A	rs16971895	regulatory_region_variant	0.0422111	1e-12	(EA, C-C motif chemokine 3-like 1)	0.7756	[0.56-0.99] unit increase	C-C motif chemokine 3-like 1 measurement	0	0	protein measurement	6
29403010	98,538 Japanese ancestry individuals	NA	13q33.3	13	108283341	TNFSF13B	rs16972222-?	rs16972222	intron_variant	NR	1e-09	----	0.02789	[0.019-0.037] unit increase novel	serum non-albumin protein measurement	0	0	protein measurement	0
29563502	14,988 European ancestry individuals with no NVP, 14,292 European ancestry individuals with slight NVP, 17,786 European individuals with moderate NVP, 5,445 European ancestry individuals with severe NVP, 1,220 European ancestry individuals with very severe NVP	NA	19p13.11	19	18389912	GDF15 - LRRC25	rs16982345-A	rs16982345	intergenic_variant	0.25	2e-41	----	0.104	[0.089-0.12] unit decrease	nausea and vomiting of pregnancy severity measurement	0	0	measurement	0
29563502	1,306 European ancestry cases, 15,756 European ancestry controls without nausea and vomiting of pregnancy (NVP)	899 European ancestry cases, 749 European ancestry controls with and without nausea and vomiting of pregnancy (NVP)	19p13.11	19	18389912	GDF15 - LRRC25	rs16982345-G	rs16982345	intergenic_variant	0.73	2e-19	----	1.5	[1.38-1.65]	hyperemesis gravidarum	0	pregnancy disorder	0	0
19176441	356 European ancestry cases, 53 Black cases, 78 cases	NA	4q31.21	4	141788570	IL15 - INPP4B	rs17007695-C	rs17007695	regulatory_region_variant	NR	9e-07	----	2.67	[1.53-4.68]	acute lymphoblastic leukemia, response to antineoplastic agent	neoplasm	0	response to drug	2
30837455	47,079 British or unknown ancestry cases, 414,027 British or unknown ancestry controls	98,298 cases, 247,446 controls	1q32.1	1	206785242	IL10 - IL19	rs17015865-A	rs17015865	intergenic_variant	0.75302	2e-30	----	1.0585053	[1.05-1.07]	oral ulcer	0	abnormality of head or neck	0	2
29495422	662 African American cases, 1,138 African American controls	NA	1q32.1	1	206815766	IL19	rs17016480-C	rs17016480	intron_variant	0.35	4e-06	----	1.44	[1.54-3.28]	idiopathic dilated cardiomyopathy	0	cardiovascular disease, musculoskeletal system disease	0	2
30019117	196 cases, 303 controls	NA	3p22.3	3	32421669	CMTM7	rs17029445-?	rs17029445	intron_variant	NR	3e-08	----	----	----	adolescent idiopathic scoliosis	connective tissue disease	musculoskeletal system disease	0	7
30275531	215,551 European ancestry individuals, 57,332 African American individuals, 24,743 Hispanic individuals	Up to 319,677 individuals	3p22.3	3	32500061	CMTM6	rs17029617-A	rs17029617	intron_variant	0.1606	4e-16	----	0.0331	[0.025-0.041] mgвЂ‰dlв€’1 decrease	low density lipoprotein cholesterol measurement	0	0	cardiovascular measurement, lipid or lipoprotein measurement	2
22688191	836 European ancestry cases, 2,093 European ancestry controls	NA	12q23.3	12	108349043	CMKLR1 - LINC01498	rs17040430-T	rs17040430	regulatory_region_variant	NR	9e-07	----	1.89	[NR]	bipolar disorder	psychiatric disorder	nervous system disease	0	0
30206230	4,910 European American individuals	NA	2q14.1	2	112921112	IL37 - CDK8P2	rs17042542-?	rs17042542	TF_binding_site_variant	NR	4e-07	----	0.439679	[0.27-0.61] unit decrease	interleukin-1 beta measurement	0	0	inflammatory biomarker measurement, cytokine measurement, protein measurement	8
30206230	4,910 European American individuals	NA	2q14.1	2	112937764	CDK8P2 - IL36G	rs17042591-?	rs17042591	regulatory_region_variant	NR	7e-14	----	0.442131	[0.33-0.56] unit increase	interleukin-1 beta measurement	0	0	inflammatory biomarker measurement, cytokine measurement, protein measurement	5
30206230	4,910 European American individuals	NA	2q14.1	2	112988235	IL36G - AC016724.1	rs17042691-?	rs17042691	intergenic_variant	NR	4e-09	----	0.39465	[0.26-0.53] unit decrease	interleukin-1 beta measurement	0	0	inflammatory biomarker measurement, cytokine measurement, protein measurement	1
29617998	115,486 European ancestry individuals	NA	1q41	1	218352246	TGFB2	rs17047703-C	rs17047703	intron_variant	0.7685	1e-10	----	0.105	[0.073-0.137] unit increase	intraocular pressure measurement	0	0	measurement	29
26634245	10,094 European ancestry current and former smoker individuals, 3,260 African American current and former smoker individuals, 178 current and former smoker individuals	NA	1q41	1	218409436	TGFB2	rs17047804-T	rs17047804	intron_variant	0.842	3e-08	----	0.014	unit decrease	response to bronchodilator, FEV/FEC ratio	0	0	response to drug, pulmonary function measurement	0
26634245	10,094 European ancestry current and former smoker individuals, 3,260 African American current and former smoker individuals, 178 current and former smoker individuals	NA	1q41	1	218409436	TGFB2	rs17047804-T	rs17047804	intron_variant	0.845	2e-07	----	0.065	NR unit decrease	forced expiratory volume, response to bronchodilator	0	0	response to drug, pulmonary function measurement	0
28031287	133 Japanese ancestry individuals.	NA	3p14.3	3	57102557	IL17RD	rs17057718-?	rs17057718	missense_variant	NR	1e-11	(Interleukin-17 receptor D)	----	----	cerebrospinal fluid biomarker measurement	0	0	measurement	5
21833088	9,772 European ancestry cases, 16,849 European ancestry controls	4,218 European ancestry cases, 7,296 European ancestry controls	6q23.3	6	137131771	IL20RA - IL22RA2	rs17066096-G	rs17066096	intergenic_variant	NR	6e-13	----	1.14	[1.12-1.15]	multiple sclerosis	degenerative disorder, disorder of development or morphogenesis	immune system disease (autoimmune), nervous system disease	0	0
24076602	14,498 European ancestry cases, 24,091 European ancestry controls	14,802 European ancestry cases, 26,703 European ancestry controls	6q23.3	6	137131771	IL20RA - IL22RA2	rs17066096-G	rs17066096	intergenic_variant	0.25	2e-23	----	1.14	----	multiple sclerosis	degenerative disorder, disorder of development or morphogenesis	immune system disease (autoimmune), nervous system disease	0	0
30019117	196 cases, 303 controls	NA	10q25.3	10	116232050	GFRA1	rs17094393-?	rs17094393	intron_variant	NR	4e-08	----	----	----	adolescent idiopathic scoliosis	connective tissue disease	musculoskeletal system disease	0	0
30595370	approximately 458,000 European ancestry individuals	NA	20p12.3	20	6779784	BMP2	rs170986-?	rs170986	3_prime_UTR_variant	NR	2e-08	----	----	----	waist-hip ratio	0	0	anthropometric measurement	0
21399635	1,840 European ancestry cases, 5,163 European ancestry controls and (Liu et al)	620 European ancestry cases, 2,514 European ancestry controls	1p31.3	1	67324915	IL12RB2	rs17129789-C	rs17129789	intron_variant	0.18	9e-20	----	1.52	[1.39-1.67]	biliary liver cirrhosis	neoplasm	digestive system disease, endocrine system disease	0	4
28317342	1,322 European ancestry individuals	522 European ancestry individuals, 174 French Canadian founder individuals	3q27.3	3	186841671	AC112907.2 - ADIPOQ	rs17300539-G	rs17300539	regulatory_region_variant	0.92	9e-06	(adjusted for BMI, height & mean arterial pressure)	0.26	[0.15-0.37] unit decrease	adiponectin measurement	0	0	hormone measurement	0
30595370	approximately 458,000 European ancestry individuals	NA	12q23.3	12	108324698	CMKLR1	rs17322313-?	rs17322313	intron_variant	NR	2e-09	----	----	----	body height	0	0	anthropometric measurement	1
25881214	361 European ancestry cases, 160 European ancestry controls	NA	1q25.1	1	173331701	TNFSF4 - AL645568.3	rs17346536-G	rs17346536	intergenic_variant	0.42	9e-06	----	----	----	coronary artery bypass, vein graft stenosis	0	0	0	1
23128233	12,924 European ancestry cases, 21,442 European ancestry controls	25,683 European ancestry cases, 17,015 European ancestry controls	7q22.1	7	100717894	POP7 - EPO	rs1734907-A	rs1734907	intergenic_variant	0.149	2e-13	----	1.114	[1.071-1.158]	inflammatory bowel disease	0	digestive system disease, immune system disease (autoimmune)	0	60
26198764	592 Ashkenazi Jewish ancestry cases, 505 Ashkenazi Jewish ancestry controls, 36,989 cases, 113,075 controls	NA	7q22.1	7	100717894	POP7 - EPO	rs1734907-A	rs1734907	intergenic_variant	NR	4e-06	----	1.07	[NR]	schizophrenia	psychiatric disorder	nervous system disease	0	60
31015401	24,832 European ancestry cases, 280,750 European ancestry controls	NA	7q22.1	7	100711188	POP7 - EPO	rs1734911-C	rs1734911	intergenic_variant	0.113645	1e-08	----	0.0813135	[0.053-0.109] unit decrease	Thyroid preparation use measurement	0	0	drug use measurement	56
25200001	238 European ancestry primary acute anterior uveitis cases, 1,199 European ancestry cases with acute anterior uveitis and ankylosing spondylitis, 9,564 European ancestry controls	NR	1q32.1	1	206786182	IL10 - IL19	rs17351243-A	rs17351243	intergenic_variant	0.51	1e-06	----	1.24	[1.14-1.35]	anterior uveitis	inflammatory disease	nervous system disease	0	0
28240269	997 European ancestry individuals	338 Arab, South Asian and Filipino ancestry individuals	3q27.3	3	186852664	ADIPOQ-AS1, ADIPOQ	rs17366568-?	rs17366568	non_coding_transcript_exon_variant	NR	6e-07	(EA, Adiponectin)	0.2953	NR unit decrease	adiponectin measurement	0	0	hormone measurement	4
20018283	4,659 European ancestry individuals	13,795 European ancestry individuals	3q27.3	3	186852664	ADIPOQ-AS1, ADIPOQ	rs17366568-G	rs17366568	non_coding_transcript_exon_variant	0.89	1e-41	----	0.13	[NR] log(ug/ml) increase	adiponectin measurement	0	0	hormone measurement	4
24047446	1,080 European ancestry cases, 442 European ancestry controls	NA	3q22.3	3	137049168	IL20RB - RNA5SP142	rs17374749-?	rs17374749	intergenic_variant	0.78	7e-06	(Dichotomous)	1.54	[NR]	unipolar depression, anxiety	psychiatric disorder	nervous system disease	0	4
27863252	169,545 European ancestry individuals	NA	2q22.1	2	136135655	CXCR4 - HNRNPKP2	rs17382303-G	rs17382303	intergenic_variant	0.2614	5e-24	----	0.0410686	[0.033-0.049] unit decrease	granulocyte percentage of myeloid white cells	0	0	hematological measurement	1
25574825	2,079 European ancestry cases, 3,867 European ancestry controls	NA	4q27	4	122576542	IL2 - IL21	rs17389644-A	rs17389644	intergenic_variant	NR	1e-06	----	1.208	[1.119вЂ“1.304]	atopic eczema	inflammatory disease	immune system disease, integumentary system disease	0	18
26482879	18,900 European ancestry cases, 1,472 Japanese ancestry cases, 422 African American cases, 300 Latino cases, 305 cases, 84,166 European ancestry controls, 7,966 Japanese ancestry controls, 844 African American controls, 1,592 Latino controls, 896 controls	30,588 European ancestry cases, 459 African American cases, 1,012 Chinese ancestry cases, 226,537 European ancestry controls, 729 African American controls, 1,362 Chinese ancestry controls	4q27	4	122576542	IL2 - IL21	rs17389644-A	rs17389644	intergenic_variant	NR	4e-06	(EA, fixed effects)	1.07	[1.04-1.10]	atopic eczema	inflammatory disease	immune system disease, integumentary system disease	0	18
28240269	997 European ancestry individuals	338 Arab, South Asian and Filipino ancestry individuals	1p31.3	1	65476583	LEPR	rs17412403-C	rs17412403	intron_variant	0.463892	9e-14	(Leptin receptor)	0.3282	[0.24-0.41] unit decrease	leptin receptor measurement	0	0	hormone measurement	14
28240269	997 European ancestry individuals	338 Arab, South Asian and Filipino ancestry individuals	1p31.3	1	65633330	LEPR	rs17415296-A	rs17415296	3_prime_UTR_variant	0.19285	4e-229	(Leptin receptor)	1.4	[1.34-1.46] unit decrease	leptin receptor measurement	0	0	hormone measurement	0
24974787	572 European ancestry cases, 2,491 European ancestry controls	NA	8p21.3	8	21853920	GFRA2 - DOK2	rs17428041-T	rs17428041	intergenic_variant	0.7092	2e-07	----	1.49	[NR]	neuropathic pain, type II diabetes mellitus	0	digestive system disease, endocrine system disease	0	4
30595370	approximately 459,000 European ancestry individuals	NA	4q27	4	122432277	ADAD1 - IL2	rs17454584-?	rs17454584	intergenic_variant	NR	6e-17	----	----	----	respiratory system disease	0	respiratory system disease	0	16
30929738	13,962 European ancestry cases, 300,671 European ancestry controls	31,759 European ancestry cases, 214,890 European ancestry controls	4q27	4	122432277	ADAD1 - IL2	rs17454584-?	rs17454584	intergenic_variant	NR	6e-36	----	1.114	[1.1-1.13]	childhood onset asthma	0	respiratory system disease	0	16
23817571	5,789 European ancestry cases, 10,056 European ancestry controls	6,114 European ancestry cases, 9,920 European ancestry controls	4q27	4	122432277	ADAD1 - IL2	rs17454584-G	rs17454584	intergenic_variant	0.26	6e-10	----	1.15	[1.1-1.2]	allergic sensitization measurement	0	0	measurement	16
30929738	26,582 European ancestry cases, 300,671 European ancestry controls	16,297 European ancestry cases, 217,711 European ancestry controls	4q27	4	122432277	ADAD1 - IL2	rs17454584-G	rs17454584	intergenic_variant	0.212	2e-10	----	1.054	[1.04-1.07]	adult onset asthma	0	respiratory system disease	0	16
30929738	40,544 European ancestry cases, 300,671 European ancestry controls	NA	4q27	4	122432277	ADAD1 - IL2	rs17454584-G	rs17454584	intergenic_variant	NR	2e-21	----	1.082	[1.07-1.1]	asthma	0	respiratory system disease	0	16
30929738	13,962 European ancestry childhood onset cases, 14,873 European ancestry adult onset cases	31,002 European ancestry childhood onset cases, 16,297 European ancestry adult onset cases	4q27	4	122432277	ADAD1 - IL2	rs17454584-G	rs17454584	intergenic_variant	0.212	5e-08	----	1.066	[1.04-1.09]	age at onset, asthma	0	respiratory system disease	temporal measurement	16
30595370	approximately 440,000 European ancestry individuals	NA	10q11.21	10	44364170	C10orf142 - CXCL12	rs17482472-?	rs17482472	intergenic_variant	NR	4e-18	----	----	----	eosinophil count	0	0	hematological measurement	1
30595370	approximately 444,000 European ancestry individuals	NA	8q21.13	8	78777400	IL7	rs17505589-?	rs17505589	intron_variant	NR	3e-08	----	----	----	leukocyte count	0	0	hematological measurement	40
20167575	684 European ancestry type 2 diabetes female cases, 820 European ancestry female controls	875 European ancestry male individuals	1p31.3	1	65526942	LEPR	rs1751492-C	rs1751492	intron_variant	0.3	6e-13	(Nurses Health Study)	7.6	[5.64-9.56] % decrease	leptin receptor measurement	0	0	hormone measurement	0
24945404	8,007 European ancestry children, 289 Surinamese ancestry children, 300 Turkish ancestry children, 232 Moroccan ancestry children, 588 children	NA	13q14.11	13	42568893	TNFSF11	rs17536328-T	rs17536328	intron_variant	0.42	8e-09	----	0.086	[0.057-0.115] unit increase	bone density	0	0	bone measurement	0
24945404	8,007 European ancestry children, 289 Surinamese ancestry children, 300 Turkish ancestry children, 232 Moroccan ancestry children, 588 children	NA	13q14.11	13	42568893	TNFSF11	rs17536328-T	rs17536328	intron_variant	NR	3e-07	(EA)	0.0866	[0.053-0.12] unit increase	bone density	0	0	bone measurement	0
30598549	426,824 British ancestry individuals	NA	14q22.2	14	53950804	BMP4	rs17563-A	rs17563	stop_lost	0.42611	2e-42	----	0.0343817	[0.029-0.039] unit increase	heel bone mineral density	0	0	bone measurement	3
23704328	11,118 European ancestry individuals	----	14q22.2	14	53950804	BMP4	rs17563-G	rs17563	stop_lost	NR	9e-17	----	0.239	[0.18-0.3] unit decrease	tooth eruption	0	0	0	3
30072576	3,200 European ancestry individuals	NA	5p13.1	5	42436814	GHR	rs17574650-A	rs17574650	intron_variant	0.885	1e-13	(GHR)	0.275	[0.2-0.35] unit increase	blood protein measurement	0	0	protein measurement	3
21116278	424 European ancestry mild cognitive impairment cases, 236 European ancestry Alzheimer's disease cases, 279 European ancestry controls	NA	8p21.3	8	21804933	GFRA2	rs17581368-?	rs17581368	intron_variant	NR	7e-06	----	0.09	[NR] unit decrease	cortical thickness	0	0	mental or behavioural disorder biomarker	1
24763700	7,626 Korean ancestry individuals	903 Korean ancestry individuals	13q14.11	13	42543065	LINC02341 - TNFSF11	rs17596685-T	rs17596685	intergenic_variant	----	4e-06	----	0.093	[NR] unit decrease	C-reactive protein measurement	0	0	inflammatory biomarker measurement, protein measurement	0
30275531	215,551 European ancestry individuals, 57,332 African American individuals, 24,743 Hispanic individuals	Up to 319,677 individuals	3q26.31	3	172506192	TNFSF10	rs17600346-T	rs17600346	3_prime_UTR_variant	0.9621	2e-12	----	0.0472	[0.034-0.06] mgвЂ‰dlв€’1 decrease	triglyceride measurement	0	0	lipid or lipoprotein measurement	0
30206230	4,910 European American individuals	NA	2q14.1	2	112969305	CDK8P2 - IL36G	rs17607787-?	rs17607787	regulatory_region_variant	NR	2e-09	----	0.40038	[0.27-0.53] unit increase	interleukin-1 beta measurement	0	0	inflammatory biomarker measurement, cytokine measurement, protein measurement	3
27670397	148 European ancestry cases, 810 European ancestry controls	58 European ancestry cases, 352 European ancestry controls	9q33.2	9	120963648	C5	rs17612-?	rs17612	missense_variant	0.26	5e-06	----	4.34783	[2.27-7.69]	pain, head and neck squamous cell carcinoma	neoplasm	0	0	21
27182965	33,790 European ancestry individuals	NA	2q14.2	2	120332155	AC012363.2 - INHBB	rs17625845-?	rs17625845	intergenic_variant	NR	6e-18	----	0.14	[0.171-0.108] unit decrease	breast size	0	0	anthropometric measurement	0
22747683	16,175 European ancestry female individuals	NA	2q14.2	2	120332155	AC012363.2 - INHBB	rs17625845-C	rs17625845	intergenic_variant	0.205	5e-10	----	0.125	[.086-.164] cup size increase	breast size	0	0	anthropometric measurement	0
23999434	2,797 individuals	NA	2q12.1	2	102336984	IL18R1, IL1RL1	rs17639215-A	rs17639215	intron_variant	0.13	2e-30	----	0.15	[0.13-0.17] unit increase	serum ST2 measurement	0	0	cardiovascular measurement	19
26634245	10,094 European ancestry current and former smoker individuals, 3,260 African American current and former smoker individuals, 178 current and former smoker individuals	NA	1q41	1	218475214	TGFB2 - C1orf143	rs1764705-T	rs1764705	regulatory_region_variant	0.443	1e-06	----	0.01	unit decrease	response to bronchodilator, FEV/FEC ratio	0	0	response to drug, pulmonary function measurement	2
30206230	4,910 European American individuals	NA	2q14.1	2	112958729	CDK8P2 - IL36G	rs17659543-?	rs17659543	regulatory_region_variant	NR	4e-10	----	0.41871	[0.29-0.55] unit decrease	interleukin-1 beta measurement	0	0	inflammatory biomarker measurement, cytokine measurement, protein measurement	4
30206230	4,910 European American individuals	NA	2q14.1	2	113024752	IL36B	rs17660913-?	rs17660913	intron_variant	NR	2e-09	----	0.421768	[0.28-0.56] unit decrease	interleukin-1 beta measurement	0	0	inflammatory biomarker measurement, cytokine measurement, protein measurement	1
25944848	Up to 290 European ancestry cases	NA	8p12	8	32840440	NRG1	rs17673138-C	rs17673138	intron_variant	NR	6e-08	----	0.4143	[NR] unit decrease	unipolar depression, schizophrenia, bipolar disorder, response to olanzapine, concentration dose ratio	psychiatric disorder	nervous system disease	response to drug	0
27989323	8,243 Finnish ancestry individuals	NA	3p21.31	3	45902103	LZTFL1, CCR9	rs17765088-G	rs17765088	3_prime_UTR_variant	NR	6e-84	----	0.4577	[0.41-0.5] SD units increase	macrophage inflammatory protein 1b measurement	0	0	protein measurement	13
28928442	43,826 European ancestry cases, 15,720 European ancestry controls	NA	15q25.1	15	81295416	IL16	rs17875496-?	rs17875496	3_prime_UTR_variant	NR	9e-06	----	0.0216	[0.012-0.031] unit decrease	susceptibility to common cold measurement	infectious disease	respiratory system disease	0	3
30595370	approximately 458,000 European ancestry individuals	NA	15q25.1	15	81305884	AC103858.1, IL16	rs17875533-?	rs17875533	non_coding_transcript_exon_variant	NR	1e-18	----	----	----	body height	0	0	anthropometric measurement	0
23166209	13,105 African American individuals	NA	3p26.2	3	3106297	IL5RA	rs17879755-C	rs17879755	intron_variant	0.91	2e-06	----	5.64	[3.37-7.91] unit increase	QT interval	0	0	cardiovascular measurement, temporal measurement	0
30206230	4,910 European American individuals	NA	2q14.1	2	113128807	IL1RN	rs1794067-?	rs1794067	intron_variant	NR	7e-07	----	0.294647	[0.18-0.41] unit decrease	interleukin-1 beta measurement	0	0	inflammatory biomarker measurement, cytokine measurement, protein measurement	14
30206230	4,910 European American individuals	NA	2q14.1	2	113128926	IL1RN	rs1794068-?	rs1794068	intron_variant	NR	7e-07	----	0.294772	[0.18-0.41] unit decrease	interleukin-1 beta measurement	0	0	inflammatory biomarker measurement, cytokine measurement, protein measurement	22
30595370	approximately 445,000 European ancestry individuals	NA	6p24.1	6	12294629	EDN1	rs1794849-?	rs1794849	intron_variant	NR	3e-16	----	----	----	erythrocyte count	0	0	hematological measurement	0
26634245	10,094 European ancestry current and former smoker individuals, 3,260 African American current and former smoker individuals, 178 current and former smoker individuals	NA	1q41	1	218455991	TGFB2 - C1orf143	rs1797069-A	rs1797069	intergenic_variant	0.732	3e-07	----	0.01	unit decrease	response to bronchodilator, FEV/FEC ratio	0	0	response to drug, pulmonary function measurement	0
26634245	10,094 European ancestry current and former smoker individuals, 3,260 African American current and former smoker individuals, 178 current and former smoker individuals	NA	1q41	1	218456859	TGFB2 - C1orf143	rs1797070-A	rs1797070	regulatory_region_variant	0.293	7e-08	----	0.01	unit increase	response to bronchodilator, FEV/FEC ratio	0	0	response to drug, pulmonary function measurement	0
26634245	10,094 European ancestry current and former smoker individuals, 3,260 African American current and former smoker individuals, 178 current and former smoker individuals	NA	1q41	1	218456859	TGFB2 - C1orf143	rs1797070-A	rs1797070	regulatory_region_variant	0.291	5e-06	----	0.044	NR unit increase	forced expiratory volume, response to bronchodilator	0	0	response to drug, pulmonary function measurement	0
29228715	855 Austrian ancestry colonoscopy-negative controls, 3,439 European ancestry controls	NA	16p12.1	16	27429962	IL21R	rs179760-?	rs179760	intron_variant	NR	9e-06	----	1.391	[NR]	colorectal health	0	0	0	1
28199695	84,724 European ancestry individuals	NA	16p12.1	16	27406324	IL21R	rs179772-G	rs179772	intron_variant	NR	8e-06	----	0.026523	[0.015-0.038] unit increase	mosquito bite reaction size measurement	0	0	measurement	1
27863252	170,721 European ancestry individuals	NA	3p21.31	3	46357717	CCR2	rs1799864-A	rs1799864	missense_variant	0.0746	1e-11	----	0.0458816	[0.033-0.059] unit decrease	monocyte count	0	0	hematological measurement	2
30595370	approximately 440,000 European ancestry individuals	NA	5q31.1	5	135896167	IL9 - AC002428.2	rs1799962-?	rs1799962	intergenic_variant	NR	5e-13	----	----	----	eosinophil count	0	0	hematological measurement	1
21102463	6,333 European ancestry cases, 15,056 European ancestry controls	15,694 European ancestry cases, 14,026 European ancestry controls, 414 European ancestry trios	6p21.33	6	31574531	LTA - TNF	rs1799964-C	rs1799964	regulatory_region_variant	0.209	4e-11	----	1.19	[1.13-1.25]	Crohn's disease	0	digestive system disease, immune system disease (autoimmune)	0	29
27863252	169,545 European ancestry individuals	NA	3p21.31	3	46371068	CCR5, AC098613.1	rs1800024-T	rs1800024	intron_variant	0.0763	1e-09	----	0.0408854	[0.028-0.054] unit increase	granulocyte percentage of myeloid white cells	0	0	hematological measurement	2
27749845	2,717 European ancestry cases, 273 cases, 5,984 European ancestry controls, 601 controls	NA	6p21.33	6	31579073	TNF - LTB	rs1800628-A	rs1800628	regulatory_region_variant	0.07	7e-08	----	1.3962	NR	oral cavity cancer	neoplasm	0	0	437
30578418	365,998 European ancestry individuals, 63,490 African ancestry individuals, 22,802 Hispanic individuals, 4,792 Asian ancestry individuals, 2,695 Native American ancestry individuals	299,024 European ancestry individuals, 17,277 individuals	6p21.33	6	31575254	LTA - TNF	rs1800629-A	rs1800629	regulatory_region_variant	0.166	8e-19	----	0.2902	[0.23-0.35] mmHg increase	pulse pressure measurement	0	0	cardiovascular measurement	255
26545630	123 Alzheimer's disease cases, 270 controls	NA	7p15.3	7	22727026	STEAP1B, IL6, AC073072.1	rs1800795-?	rs1800795	intron_variant	----	7e-08	----	0.375	[NR] unit increase	Alzheimer's disease, cerebrospinal fluid clusterin measurement	degenerative disease, psychiatric disorder	nervous system disease	lipid or lipoprotein measurement, mental or behavioural disorder biomarker	44
30224653	757,601 European ancestry individuals	249,262 European ancestry individuals	7p15.3	7	22727026	STEAP1B, IL6, AC073072.1	rs1800795-T	rs1800795	intron_variant	0.5757	2e-25	----	0.1818	[0.15-0.22] unit decrease	pulse pressure measurement	0	0	cardiovascular measurement	44
28714469	6,748 European ancestry cases, 11,516 European ancestry controls, 2,970 African American cases, 2,452 African American controls, 1,872 Hispanic cases, 2,016 Hispanic controls	NA	7p15.3	7	22726602	IL6, AC073072.1, STEAP1B	rs1800797-?	rs1800797	non_coding_transcript_exon_variant	NR	8e-06	----	1.1236	[1.06-1.19]	systemic lupus erythematosus	connective tissue disease, genetic disorder, syndromic disease (autoinflammatory syndrome), systemic or rheumatic disease	hematologic disease, immune system disease (autoimmune), musculoskeletal system disease, urinary system disease	0	41
27694959	984 European ancestry individuals	530 European ancestry individuals	1q32.1	1	206773289	IL10 - IL19	rs1800871-A	rs1800871	intergenic_variant	NR	2e-06	(GO:0031461|CC|04|cullin-RING ubiquitin ligase complex)	4.711804	Z-score increase	gut microbiome measurement	0	0	measurement	1
30837455	47,079 British or unknown ancestry cases, 414,027 British or unknown ancestry controls	98,298 cases, 247,446 controls	1q32.1	1	206773289	IL10 - IL19	rs1800871-G	rs1800871	intergenic_variant	0.244271	6e-236	----	1.18143	[1.17-1.19]	oral ulcer	0	abnormality of head or neck	0	1
20622879	611 Japanese ancestry cases, 737 Japanese ancestry controls	119 Korean ancestry cases, 140 Korean ancestry controls, 1,215 Turkish cases, 1,279 Turkish controls	1q32.1	1	206773289	IL10 - IL19	rs1800871-T	rs1800871	intergenic_variant	0.31	1e-14	----	1.45	[1.32-1.60]	Behcet's syndrome	connective tissue disease, inflammatory disease, syndromic disease (autoinflammatory syndrome), systemic or rheumatic disease	cardiovascular disease, immune system disease (autoimmune), integumentary system disease, musculoskeletal system disease, nervous system disease, urinary system disease	0	1
22075330	6,819 European ancestry individuals	7,809 European ancestry indivduals	16p12.1	16	27363079	IL4R	rs1801275-G	rs1801275	missense_variant	NR	1e-07	----	0.05	[NR] unit increase	serum IgE measurement	0	0	antibody measurement	0
31217584	8,349 African American individuals, 15,912 Hispanic/Latino individuals, 1,811 Asian ancestry individuals, 1,777 Native Hawaiian ancestry individuals, 574 Native American ancestry individuals, 97 individuals	NA	1p31.3	1	65636574	LEPR	rs1805096-?	rs1805096	synonymous_variant	NR	7e-25	----	0.086355	[0.07-0.103] unit decrease	C-reactive protein measurement	0	0	inflammatory biomarker measurement, protein measurement	1
22939635	8,280 African American female individuals, 3,548 Hispanic female individuals	3,787 African American female individuals, 3,548 Hispanic female individuals, 5,656 European ancestry individuals	1p31.3	1	65636574	LEPR	rs1805096-A	rs1805096	synonymous_variant	0.451	2e-09	(HA women)	0.113	[0.064-0.162] unit decrease	C-reactive protein measurement	0	0	inflammatory biomarker measurement, protein measurement	1
30388399	up to 92,771 European ancestry males, up to 113,387 European ancestry females	NA	1p31.3	1	65636574	LEPR	rs1805096-A	rs1805096	synonymous_variant	NR	2e-162	(women)	0.132	[NR] unit decrease	C-reactive protein measurement	0	0	inflammatory biomarker measurement, protein measurement	1
30388399	up to 92,771 European ancestry males, up to 113,387 European ancestry females	NA	1p31.3	1	65636574	LEPR	rs1805096-A	rs1805096	synonymous_variant	NR	2e-39	(men)	0.07	[NR] unit decrease	C-reactive protein measurement	0	0	inflammatory biomarker measurement, protein measurement	1
30388399	up to 92,771 European ancestry males, up to 113,387 European ancestry females	NA	1p31.3	1	65636574	LEPR	rs1805096-G	rs1805096	synonymous_variant	0.39	2e-183	----	0.104	[0.096-0.112] unit increase	C-reactive protein measurement	0	0	inflammatory biomarker measurement, protein measurement	1
26634245	5,439 European ancestry current and former smoker cases, 821 African American current and former smoker cases	NA	5p13.2	5	35402086	PRLR - RF00012	rs181169315-A	rs181169315	intergenic_variant	0.059	1e-06	----	0.179	NR unit decrease	forced expiratory volume, response to bronchodilator, chronic obstructive pulmonary disease	0	respiratory system disease	response to drug, pulmonary function measurement	0
28067908	25,042 European and unknown ancestry cases, 34,915 European and unknown ancestry controls	NA	2q36.3	2	227805760	CCL20	rs1811711-?	rs1811711	5_prime_UTR_variant	----	2e-07	----	----	----	inflammatory bowel disease	0	digestive system disease, immune system disease (autoimmune)	0	9
28067908	12,366 European and unknown ancestry cases, 33,609 European and unknown ancestry controls	NA	2q36.3	2	227805760	CCL20	rs1811711-C	rs1811711	5_prime_UTR_variant	0.826	6e-09	----	1.14	[1.10вЂ“1.18]	ulcerative colitis	inflammatory disease	digestive system disease, immune system disease (autoimmune)	0	9
30595370	approximately 445,000 European ancestry individuals	NA	16p11.2	16	28502082	IL27	rs181206-?	rs181206	missense_variant	NR	2e-15	----	----	----	red blood cell distribution width	0	0	hematological measurement	278
29875488	3,301 European ancestry individuals	NA	16p11.2	16	28503533	IL27	rs181209-T	rs181209	intron_variant	0.327	9e-12	(Interleukin-27, IL27.EBI3.2829.19.2)	0.18	[0.12-0.24] unit decrease	blood protein measurement	0	0	protein measurement	285
26830138	2,478 European ancestry cases, 979 ancestry controls both from the same 1,070 families	NA	1q41	1	218421142	TGFB2	rs181424343-A	rs181424343	intron_variant	NR	8e-08	(within families)	5.375	unit increase	Alzheimer's disease, age at onset	degenerative disease, psychiatric disorder	nervous system disease	temporal measurement	0
27863252	170,494 European ancestry individuals	NA	2q22.1	2	136134595	CXCR4 - HNRNPKP2	rs1818690-G	rs1818690	intergenic_variant	0.7358	1e-33	----	0.0487226	[0.041-0.057] unit decrease	monocyte percentage of leukocytes	0	0	hematological measurement	0
22479202	29,347 European ancestry individuals	10,536 European ancestry individuals	3q27.3	3	186842993	ADIPOQ	rs182052-G	rs182052	intron_variant	NR	5e-44	----	0.062	[NR] unit increase	adiponectin measurement	0	0	hormone measurement	11
30713548	242 South African admixed female cases, 168 South African admixed male cases, 223 South African admixed female controls, 182 South African admixed male controls	NA	Xp22.33 x Xq13.1	X x X	3164354 x 71629984	AC112653.1 - LINC01546 x CXCR3 - BX276092.7	rs1823897-? x rs7053176-?	rs1823897 x rs7053176	intergenic_variant x regulatory_region_variant	NR	3e-11	----	----	----	Tuberculosis	infectious disease	respiratory system disease	0	14
20150558	1,523 European ancestry female individuals	435 European ancestry female individuals	11q23.1	11	112153104	AP002884.3, IL18	rs1834481-G	rs1834481	non_coding_transcript_exon_variant	0.24	1e-08	----	----	----	interleukin 18 measurement	0	0	protein measurement	15
26634245	5,439 European ancestry current and former smoker cases, 821 African American current and former smoker cases	NA	5p12	5	43417980	CCL28 - TMEM267	rs183575223-T	rs183575223	intergenic_variant	0.963	3e-06	(AA)	0.074	NR unit increase	response to bronchodilator, chronic obstructive pulmonary disease, FEV/FEC ratio	0	respiratory system disease	response to drug, pulmonary function measurement	0
26974007	8,726 European ancestry ankylosing spondylitis cases, 19,085 European ancestry CrohnвЂ™s disease cases, 6,530 European ancestry psoriasis cases, 3,408 European ancestry primary sclerosing cholangitis cases, 14,513 European ancestry ulcerative colitis cases, 34,213 European ancestry controls	NA	1p31.3	1	67237759	IL23R	rs183686347-?	rs183686347	intron_variant	NR	6e-14	(subset analysis)	----	----	ankylosing spondylitis, psoriasis, ulcerative colitis, Crohn's disease, sclerosing cholangitis	connective tissue disease, inflammatory disease	digestive system disease, endocrine system disease, immune system disease (autoimmune), integumentary system disease, musculoskeletal system disease	0	0
21804549	2,088 European ancestry cases, 1,612 African American and African Caribbean cases, 1,688 Hispanic cases	2,727 European ancestry cases, 2,147 African American and African Caribbean cases, 2,299 Hispanic cases	5q22.1	5	111066174	AC010395.1 - TSLP	rs1837253-?	rs1837253	intergenic_variant	NR	1e-14	----	----	----	asthma	0	respiratory system disease	0	2
27182965	28,399 European ancestry cases, 128,843 European ancestry controls	NA	5q22.1	5	111066174	AC010395.1 - TSLP	rs1837253-?	rs1837253	intergenic_variant	NR	3e-31	----	1.14155	[1.12-1.17]	asthma	0	respiratory system disease	0	2
27611488	819 African American non-allergic asthma cases, 2,218 African American allergic asthma cases 4,360 African American controls, 808 European American non-allergic asthma cases, 1,464 European American allergic asthma cases, 11,975 European American controls	NA	5q22.1	5	111066174	AC010395.1 - TSLP	rs1837253-?	rs1837253	intergenic_variant	----	7e-08	----	----	----	asthma	0	respiratory system disease	0	2
27611488	819 African American non-allergic asthma cases, 2,218 African American allergic asthma cases 4,360 African American controls, 808 European American non-allergic asthma cases, 1,464 European American allergic asthma cases, 11,975 European American controls	NA	5q22.1	5	111066174	AC010395.1 - TSLP	rs1837253-?	rs1837253	intergenic_variant	----	4e-07	(EA)	----	----	asthma	0	respiratory system disease	0	2
30595370	approximately 459,000 European ancestry individuals	NA	5q22.1	5	111066174	AC010395.1 - TSLP	rs1837253-?	rs1837253	intergenic_variant	NR	2e-39	----	----	----	respiratory system disease	0	respiratory system disease	0	2
30929738	13,962 European ancestry cases, 300,671 European ancestry controls	31,759 European ancestry cases, 214,890 European ancestry controls	5q22.1	5	111066174	AC010395.1 - TSLP	rs1837253-?	rs1837253	intergenic_variant	NR	7e-94	----	1.186	[1.17-1.2]	childhood onset asthma	0	respiratory system disease	0	2
30929738	26,582 European ancestry cases, 300,671 European ancestry controls	16,297 European ancestry cases, 217,711 European ancestry controls	5q22.1	5	111066174	AC010395.1 - TSLP	rs1837253-?	rs1837253	intergenic_variant	NR	1e-18	----	1.074	[1.06-1.09]	adult onset asthma	0	respiratory system disease	0	2
29785011	14,085 European ancestry cases, 76,768 European ancestry controls	10,365 cases, 16,110 controls	5q22.1	5	111066174	AC010395.1 - TSLP	rs1837253-?	rs1837253	intergenic_variant	NR	2e-20	----	0.140412	[0.11-0.17] unit decrease	asthma	0	respiratory system disease	0	2
29785011	14,085 European asthma cases, 25,685 European ancestry allergic diseases cases, 76,768 European ancestry controls	NA	5q22.1	5	111066174	AC010395.1 - TSLP	rs1837253-?	rs1837253	intergenic_variant	NR	4e-21	----	1.07527	----	allergy, asthma	0	immune system disease, respiratory system disease	0	2
21804548	1,532 Japanese ancestry cases, 3,304 Japanese ancestry controls	5,639 Japanese ancestry cases, 24,608 Japanese ancestry controls	5q22.1	5	111066174	AC010395.1 - TSLP	rs1837253-C	rs1837253	intergenic_variant	0.35	1e-16	----	1.17	[1.13-1.22]	asthma	0	respiratory system disease	0	2
24388013	6,685 European ancestry cases, 14,091 European ancestry controls	878 European ancestry cases, 2,455 European ancestry controls	5q22.1	5	111066174	AC010395.1 - TSLP	rs1837253-C	rs1837253	intergenic_variant	0.71	1e-09	----	1.17	[1.12-1.24]	seasonal allergic rhinitis, asthma	inflammatory disease	immune system disease, respiratory system disease	0	2
27863252	170,672 European ancestry individuals	NA	5q22.1	5	111066174	AC010395.1 - TSLP	rs1837253-C	rs1837253	intergenic_variant	0.7393	3e-15	----	0.0322131	[0.024-0.04] unit decrease	neutrophil percentage of granulocytes	0	0	hematological measurement	2
27863252	172,275 European ancestry individuals	NA	5q22.1	5	111066174	AC010395.1 - TSLP	rs1837253-C	rs1837253	intergenic_variant	0.7393	2e-22	----	0.0396041	[0.032-0.048] unit increase	eosinophil count	0	0	hematological measurement	2
27863252	170,536 European ancestry individuals	NA	5q22.1	5	111066174	AC010395.1 - TSLP	rs1837253-C	rs1837253	intergenic_variant	0.7393	2e-18	----	0.0356266	[0.028-0.044] unit increase	eosinophil percentage of granulocytes	0	0	hematological measurement	2
27863252	172,378 European ancestry individuals	NA	5q22.1	5	111066174	AC010395.1 - TSLP	rs1837253-C	rs1837253	intergenic_variant	0.7394	4e-21	----	0.0382409	[0.03-0.046] unit increase	eosinophil percentage of leukocytes	0	0	hematological measurement	2
30552067	5,135 European ancestry cases, 25,675 European ancestry controls	5,414 European ancestry cases, 21,471 European ancestry controls	5q22.1	5	111066174	AC010395.1 - TSLP	rs1837253-C	rs1837253	intergenic_variant	0.7416	2e-22	----	1.19	[1.15-1.23]	asthma	0	respiratory system disease	0	2
30643255	86 European ancestry whole-genome sequenced cases, 4,280 European ancestry cases, 13,941 European ancestry whole-genome sequenced controls, 700,740 European ancestry controls	NA	5q22.1	5	111066174	AC010395.1 - TSLP	rs1837253-C	rs1837253	intergenic_variant	0.723	4e-29	----	1.35135	[1.28-1.43]	Nasal Cavity Polyp	neoplasm	respiratory system disease	0	2
29083406	180,129 European ancestry cases, 180,709 European ancestry controls	NA	5q22.1	5	111066174	AC010395.1 - TSLP	rs1837253-C	rs1837253	intergenic_variant	0.78	2e-31	----	1.07	[1.06-1.08]	allergy	0	immune system disease	0	2
30929738	40,544 European ancestry cases, 300,671 European ancestry controls	NA	5q22.1	5	111066174	AC010395.1 - TSLP	rs1837253-C	rs1837253	intergenic_variant	NR	1e-41	----	1.11	[1.09-1.13]	asthma	0	respiratory system disease	0	2
30929738	13,962 European ancestry childhood onset cases, 14,873 European ancestry adult onset cases	31,002 European ancestry childhood onset cases, 16,297 European ancestry adult onset cases	5q22.1	5	111066174	AC010395.1 - TSLP	rs1837253-C	rs1837253	intergenic_variant	0.736	5e-15	----	1.095	[1.07-1.12]	age at onset, asthma	0	respiratory system disease	temporal measurement	2
31036433	21,564 British ancestry cases, 318,237 British ancestry controls	NA	5q22.1	5	111066174	AC010395.1 - TSLP	rs1837253-C	rs1837253	intergenic_variant	0.74	3e-13	----	1.088	[1.064-1.113]	adult onset asthma	0	respiratory system disease	0	2
31036433	9,433 British ancestry cases, 318,237 British ancestry controls	NA	5q22.1	5	111066174	AC010395.1 - TSLP	rs1837253-C	rs1837253	intergenic_variant	0.74	2e-27	----	1.211	[1.169-1.253]	childhood onset asthma	0	respiratory system disease	0	2
31036433	37,846 British ancestry individuals	NA	5q22.1	5	111066174	AC010395.1 - TSLP	rs1837253-C	rs1837253	intergenic_variant	0.74	4e-06	----	0.733	[0.42-1.04] unit decrease	asthma	0	respiratory system disease	0	2
31015401	28,880 European ancestry cases, 147,565 European ancestry controls	NA	5q22.1	5	111066174	AC010395.1 - TSLP	rs1837253-T	rs1837253	intergenic_variant	0.257988	4e-23	----	0.101923	[0.082-0.122] unit decrease	Inhalant adrenergic use measurement	0	0	drug use measurement	2
29875488	3,301 European ancestry individuals	NA	1p31.3	1	65672410	LEPR - AL513493.1	rs183790625-A	rs183790625	intergenic_variant	0.117	1e-285	(Leptin receptor, LEPR.5400.52.3)	1.32	[1.24-1.4] unit decrease	blood protein measurement	0	0	protein measurement	0
30617256	47,793 European ancestry cases, 328,320 European ancestry controls	NA	3p14.3	3	57192122	IL17RD - HESX1	rs184384746-T	rs184384746	intergenic_variant	NR	1e-08	----	5.695	NR z-score increase	family history of Alzheimer's disease	0	0	mental or behavioural disorder biomarker	0
30617256	24,087 European ancestry late-onset Alzheimer's disease cases, 47,793 European ancestry individuals with family history of Alzheimer's disease, 383,378 European ancestry controls	NA	3p14.3	3	57192122	IL17RD - HESX1	rs184384746-T	rs184384746	intergenic_variant	0.002	1e-08	----	5.69	NR z-unit increase	Alzheimer's disease, family history of AlzheimerвЂ™s disease	degenerative disease, psychiatric disorder	nervous system disease	0	0
27005778	2,118 Erasmus Rucphen (founder/genetic isolate), 22,807 European ancestry individuals	NA	4q13.3	4	73984932	PF4 - PPBP	rs184650103-T	rs184650103	intergenic_variant	0.01	1e-36	(Albumin)	0.6	[0.5-0.7] unit decrease	blood metabolite measurement, protein measurement, amino acid measurement	0	0	protein measurement	0
24782177	433 Han Chinese ancestry ACPA positive cases, 519 Han Chinese ancestry ACPA negative cases, 943 Han Chinese ancestry controls	1,032 Han Chinese ancestry ACPA positive cases, 1,100 Han Chinese ancestry ACPA negative cases, 2,553 Han Chinese ancestry controls	6q27	6	167119574	AL121935.1, CCR6, Z94721.2	rs1854853-A	rs1854853	intron_variant	0.468	7e-15	(ACPA+ cases vs. all controls)	1.4164	[NR]	rheumatoid arthritis	connective tissue disease, inflammatory disease	immune system disease (autoimmune), musculoskeletal system disease	0	20
24782177	433 Han Chinese ancestry ACPA positive cases, 519 Han Chinese ancestry ACPA negative cases, 943 Han Chinese ancestry controls	1,032 Han Chinese ancestry ACPA positive cases, 1,100 Han Chinese ancestry ACPA negative cases, 2,553 Han Chinese ancestry controls	6q27	6	167119574	AL121935.1, CCR6, Z94721.2	rs1854853-A	rs1854853	intron_variant	0.468	2e-10	(all cases vs. all controls)	1.2642	[NR]	rheumatoid arthritis	connective tissue disease, inflammatory disease	immune system disease (autoimmune), musculoskeletal system disease	0	20
28199695	16,576 European ancestry individuals	NA	5q31.1	5	132036306	AC034228.2 - IL3	rs1858074-G	rs1858074	intergenic_variant	0.317	1e-09	----	0.148864	[0.1-0.2] unit increase	perceived unattractiveness to mosquitos measurement	0	0	measurement	63
29924316	367 European ancestry cases, 31,563 European ancestry controls	NA	2q12.1	2	102241279	IL1RL2 - FAM183DP	rs185815317-T	rs185815317	regulatory_region_variant	0.004	1e-06	----	8.34	[3.55-19.59]	squamous cell lung carcinoma, family history of lung cancer	neoplasm	0	respiratory disease biomarker	0
26394269	2,764 European ancestry cases, 10,475 European ancestry controls	3,716 European ancestry cases, 4,261 European ancestry controls	16p12.1	16	27386677	IL4R - IL21R	rs1859308-C	rs1859308	intergenic_variant	----	2e-07	----	1.17647	[1.08-1.30]	primary biliary cirrhosis	neoplasm	0	0	0
28447399	155 African American cases, 150 European ancestry cases, 49 Hispanic cases, 5 cases, 297 African American controls, 230 European ancestry controls, 29 Hispanic controls, 11 controls	NA	16p12.1	16	27386677	IL4R - IL21R	rs1859308-G	rs1859308	intergenic_variant	----	2e-06	----	2.48756	[NR]	HIV-associated neurocognitive disorder, asymptomatic neurocognitive impairment	0	abnormality of the nervous system	infectious disease biomarker	0
30929738	13,962 European ancestry cases, 300,671 European ancestry controls	31,759 European ancestry cases, 214,890 European ancestry controls	2q12.1	2	102350446	IL18R1, IL1RL1	rs1861245-?	rs1861245	intron_variant	NR	2e-69	----	1.15	[1.13-1.17]	childhood onset asthma	0	respiratory system disease	0	0
30929738	40,544 European ancestry cases, 300,671 European ancestry controls	NA	2q12.1	2	102350446	IL18R1, IL1RL1	rs1861245-C	rs1861245	intron_variant	NR	1e-52	----	1.117	[1.1-1.13]	asthma	0	respiratory system disease	0	0
30929738	13,962 European ancestry childhood onset cases, 14,873 European ancestry adult onset cases	31,002 European ancestry childhood onset cases, 16,297 European ancestry adult onset cases	2q12.1	2	102350446	IL18R1, IL1RL1	rs1861245-C	rs1861245	intron_variant	0.662	2e-11	----	1.075	[1.05-1.1]	age at onset, asthma	0	respiratory system disease	temporal measurement	0
30072576	3,200 European ancestry individuals	NA	2q12.1	2	102350323	IL1RL1, IL18R1	rs1861246-C	rs1861246	intron_variant	0.814	6e-134	(IL18R1)	0.732	[0.68-0.79] unit decrease	blood protein measurement	0	0	protein measurement	39
29875488	3,301 European ancestry individuals	NA	8p21.3	8	21619852	AC021355.1 - GFRA2	rs1871742-C	rs1871742	intergenic_variant	0.564	1e-25	(GDNF family receptor alpha-2, GFRA2.2515.14.3)	0.27	[0.21-0.33] unit increase	blood protein measurement	0	0	protein measurement	14
30531825	39,397 British ancestry blond hair individuals, 283,920 British ancestry brown or black hair individuals	NA	4q13.3	4	74462762	AREG - AC239584.1	rs1874202-?	rs1874202	regulatory_region_variant	NR	1e-22	----	1.0803803	NR	hair color	0	0	hair morphology	1
30595370	approximately 452,000 European ancestry individuals	NA	4q13.3	4	74462762	AREG - AC239584.1	rs1874202-?	rs1874202	regulatory_region_variant	NR	4e-35	----	----	----	hair colour measurement	0	0	hair morphology measurement	1
19838195	1,310 European ancestry cases, 7,859 European ancestry controls	1,963 European ancestry cases, 4,329 European ancestry controls	1p31.3	1	67340749	IL12RB2	rs1874791-A	rs1874791	intron_variant	0.18	3e-07	----	1.18	[1.10-1.26]	systemic lupus erythematosus	connective tissue disease, genetic disorder, syndromic disease (autoinflammatory syndrome), systemic or rheumatic disease	hematologic disease, immune system disease (autoimmune), musculoskeletal system disease, urinary system disease	0	5
26502338	5,201 European ancestry cases, 9,066 European ancestry controls	2,018 European ancestry cases, 6,925 European ancestry controls	1p31.3	1	67340749	IL12RB2	rs1874791-A	rs1874791	intron_variant	----	3e-07	----	1.14	[1.09-1.20]	systemic lupus erythematosus	connective tissue disease, genetic disorder, syndromic disease (autoinflammatory syndrome), systemic or rheumatic disease	hematologic disease, immune system disease (autoimmune), musculoskeletal system disease, urinary system disease	0	5
21483023	327 European ancestry individuals	735 European ancestry individuals	12q23.3	12	108305255	CMKLR1	rs1878022-?	rs1878022	intron_variant	NR	5e-07	----	1.33	[1.19-1.48]	response to platinum based chemotherapy, non-small cell lung carcinoma	neoplasm	0	response to drug	1
28054174	83 Asian ancestry cases, 1,173 Asian ancestry case-parent trios, 161 Asian ancestry controls,170 European ancestry cases, 988 European ancestry case-parent trios, 835 European ancestry controls, 570 Latino or African cases, 629 Latino or African case-parent trios, 704 Latino or African controls, 21 case-parent trios.	NA	8p12	8	32476054	NRG1	rs1878918-?	rs1878918	intron_variant	NR	3e-07	----	1.29	[1.15-1.45] (GENEVA cohort)	cleft palate, cleft lip	congenital abnormality, disorder of development or morphogenesis, genetic disorder, syndromic disease	integumentary system disease	0	3
28203683	393 African American cases, 4,941 African American controls.	NR	3p22.3	3	32409838	CMTM7	rs188198692-C	rs188198692	intron_variant	0.0208	3e-06	----	2.704	[1.778-4.114]	venous thromboembolism	0	cardiovascular disease	0	0
28240269	997 European ancestry individuals	338 Arab, South Asian and Filipino ancestry individuals	2q12.1	2	102267158	FAM183DP - IL1RL1	rs1882510-?	rs1882510	regulatory_region_variant	NR	1e-26	(EA, Interleukin-18 receptor 1)	----	----	interleukin 18 receptor 1 measurement	0	0	protein measurement	15
31217584	17,286 African American individuals, 22,192 Hispanic/Latino individuals, 4,680 Asian ancestry individuals, 3,939 Native Hawaiian ancestry individuals, 647 Native American ancestry individuals, 1,052 individuals	NA	6p24.3	6	7695740	AL390026.1 - BMP6	rs1885486-?	rs1885486	intergenic_variant	NR	6e-06	----	0.0281404	[0.016-0.04] unit increase	body height	0	0	anthropometric measurement	1
30595370	approximately 445,000 European ancestry individuals	NA	6p24.3	6	7695740	AL390026.1 - BMP6	rs1885486-?	rs1885486	intergenic_variant	NR	3e-10	----	----	----	red blood cell distribution width	0	0	hematological measurement	1
23563607	8,097 European ancestry tall individuals, 8,099 European ancestry short individuals	4,872 European ancestry tall individuals, 4,831 European ancestry short individuals	6p24.3	6	7695740	AL390026.1 - BMP6	rs1885486-A	rs1885486	intergenic_variant	0.48	5e-17	----	1.18	[NR]	body height	0	0	anthropometric measurement	1
30643255	251 European ancestry whole-genome sequenced cases, 5,357 European ancestry cases, 13,957 European ancestry whole-genome sequenced controls, 746,129 European ancestry controls	NA	9p24.1	9	6197392	GTF3AP1 - IL33	rs1888909-T	rs1888909	regulatory_region_variant	0.253	6e-07	----	1.12	(1.07-1.18)	chronic rhinosinusitis	connective tissue disease, inflammatory disease	musculoskeletal system disease, respiratory system disease	0	1
30643255	86 European ancestry whole-genome sequenced cases, 4,280 European ancestry cases, 13,941 European ancestry whole-genome sequenced controls, 700,740 European ancestry controls	NA	9p24.1	9	6197392	GTF3AP1 - IL33	rs1888909-T	rs1888909	regulatory_region_variant	0.253	7e-32	----	1.34	[1.27-1.40]	Nasal Cavity Polyp	neoplasm	respiratory system disease	0	1
26634245	10,094 European ancestry current and former smoker individuals, 3,260 African American current and former smoker individuals, 178 current and former smoker individuals	NA	1q41	1	218431367	TGFB2	rs1890994-T	rs1890994	intron_variant	0.615	6e-07	----	0.012	unit increase	response to bronchodilator, FEV/FEC ratio	0	0	response to drug, pulmonary function measurement	1
31217584	17,286 African American individuals, 22,192 Hispanic/Latino individuals, 4,680 Asian ancestry individuals, 3,939 Native Hawaiian ancestry individuals, 647 Native American ancestry individuals, 1,052 individuals	NA	1q41	1	218431336	TGFB2	rs1890995-?	rs1890995	intron_variant	NR	1e-06	----	0.0284168	[0.017-0.04] unit increase	body height	0	0	anthropometric measurement	0
26634245	10,094 European ancestry current and former smoker individuals, 3,260 African American current and former smoker individuals, 178 current and former smoker individuals	NA	1q41	1	218431336	TGFB2	rs1890995-A	rs1890995	intron_variant	0.287	3e-08	----	0.011	unit increase	response to bronchodilator, FEV/FEC ratio	0	0	response to drug, pulmonary function measurement	0
25429064	36,227 East Asian ancestry individuals	57,699 East Asian ancestry individuals	1q41	1	218431336	TGFB2	rs1890995-A	rs1890995	intron_variant	0.73	6e-13	----	0.033	[0.019-0.047] unit increase	body height	0	0	anthropometric measurement	0
26634245	10,094 European ancestry current and former smoker individuals, 3,260 African American current and former smoker individuals, 178 current and former smoker individuals	NA	1q41	1	218431336	TGFB2	rs1890995-A	rs1890995	intron_variant	0.286	9e-07	----	0.047	NR unit increase	forced expiratory volume, response to bronchodilator	0	0	response to drug, pulmonary function measurement	0
31217584	8,349 African American individuals, 15,912 Hispanic/Latino individuals, 1,811 Asian ancestry individuals, 1,777 Native Hawaiian ancestry individuals, 574 Native American ancestry individuals, 97 individuals	NA	1p31.3	1	65640261	LEPR	rs1892534-?	rs1892534	3_prime_UTR_variant	NR	2e-24	----	0.0853203	[0.069-0.102] unit decrease	C-reactive protein measurement	0	0	inflammatory biomarker measurement, protein measurement	0
18439548	6,345 European ancestry female individuals	NA	1p31.3	1	65640261	LEPR	rs1892534-A	rs1892534	3_prime_UTR_variant	NR	7e-21	----	0.17	[NR] mg/dl decrease	C-reactive protein measurement	0	0	inflammatory biomarker measurement, protein measurement	0
27863252	169,822 European ancestry individuals	NA	1p31.3	1	65640261	LEPR	rs1892534-T	rs1892534	3_prime_UTR_variant	0.3767	4e-37	----	0.0471161	[0.04-0.054] unit decrease	granulocyte count	0	0	hematological measurement	0
27863252	169,219 European ancestry individuals	NA	1p31.3	1	65640261	LEPR	rs1892534-T	rs1892534	3_prime_UTR_variant	0.3766	8e-36	----	0.0463462	[0.039-0.054] unit decrease	myeloid white cell count	0	0	hematological measurement	0
26561523	120,246 European ancestry individuals	NA	1p31.3	1	65640261	LEPR	rs1892534-T	rs1892534	3_prime_UTR_variant	0.38	4e-15	----	0.0073	NR unit decrease	fibrinogen measurement	0	0	hematological measurement	0
26634245	5,439 European ancestry current and former smoker cases, 821 African American current and former smoker cases	NA	5p12	5	43439818	CCL28 - TMEM267	rs189522918-T	rs189522918	intergenic_variant	0.964	2e-06	(AA)	0.075	NR unit increase	response to bronchodilator, chronic obstructive pulmonary disease, FEV/FEC ratio	0	respiratory system disease	response to drug, pulmonary function measurement	0
30929738	26,582 European ancestry cases, 300,671 European ancestry controls	16,297 European ancestry cases, 217,711 European ancestry controls	5q22.1	5	111072304	TSLP	rs1898671-?	rs1898671	intron_variant	NR	1e-22	----	1.074	[1.06-1.09]	adult onset asthma	0	respiratory system disease	0	24
22036096	3,933 European ancestry cases, 8,965 European ancestry controls	NA	5q22.1	5	111072304	TSLP	rs1898671-T	rs1898671	intron_variant	0.35	5e-06	----	1.15	[1.08-1.22]	seasonal allergic rhinitis	inflammatory disease	immune system disease, respiratory system disease	0	24
31015401	17,352 European ancestry cases, 188,348 European ancestry controls	NA	5q22.1	5	111072304	TSLP	rs1898671-T	rs1898671	intron_variant	0.350684	8e-17	----	0.0975384	[0.075-0.12] unit increase	Glucocorticoid use measurement	0	0	drug use measurement	24
30929738	40,544 European ancestry cases, 300,671 European ancestry controls	NA	5q22.1	5	111072304	TSLP	rs1898671-T	rs1898671	intron_variant	NR	1e-38	----	1.097	[1.08-1.11]	asthma	0	respiratory system disease	0	24
30929738	13,962 European ancestry childhood onset cases, 14,873 European ancestry adult onset cases	31,002 European ancestry childhood onset cases, 16,297 European ancestry adult onset cases	5q22.1	5	111072304	TSLP	rs1898671-T	rs1898671	intron_variant	0.346	8e-10	----	1.064	[1.04-1.08]	age at onset, asthma	0	respiratory system disease	temporal measurement	24
29942086	269,867 European ancestry individuals	NA	3q22.3	3	137517600	IL20RB - RNA5SP142	rs1899459-T	rs1899459	intergenic_variant	NR	5e-08	----	5.461	z-score decrease	intelligence	0	0	mental process	0
27863252	170,721 European ancestry individuals	NA	13q12.2	13	28075859	FLT3	rs189992044-A	rs189992044	intron_variant	0.0039	7e-12	----	0.228844	[0.16-0.29] unit increase	monocyte count	0	0	hematological measurement	0
30531825	39,397 British ancestry blond hair individuals, 283,920 British ancestry brown or black hair individuals	NA	12q21.32	12	88561865	KITLG	rs1907703-?	rs1907703	intron_variant	NR	2e-24	----	1.12271	NR	hair color	0	0	hair morphology	3
29875488	3,301 European ancestry individuals	NA	6p21.33	6	31567356	NFKBIL1 - LTA	rs190775951-A	rs190775951	intergenic_variant	0.017	8e-16	(MHC class I polypeptide-related sequence B, MICB.5102.55.3)	0.86	[0.64-1.08] unit increase	blood protein measurement	0	0	protein measurement	0
30048462	394,929 European ancestry individuals	NA	6p12.1	6	55720353	AL590290.1 - BMP5	rs191147097-?	rs191147097	intergenic_variant	NR	1e-14	----	0.195215	[0.14-0.25] unit decrease	heel bone mineral density	0	0	bone measurement	0
28869591	76,067 European ancestry women, 66,420 European ancestry men	NA	6p12.1	6	55720353	AL590290.1 - BMP5	rs191147097-A	rs191147097	intergenic_variant	0.995358	3e-07	(women)	0.250497	[0.15-0.35] unit decrease	heel bone mineral density	0	0	bone measurement	0
28869591	76,067 European ancestry women, 66,420 European ancestry men	NA	6p12.1	6	55720353	AL590290.1 - BMP5	rs191147097-A	rs191147097	intergenic_variant	0.995258	4e-11	----	0.237358	[0.17-0.31] unit decrease	heel bone mineral density	0	0	bone measurement	0
27082954	104 European ancestry cases, 1,519 European ancestry controls, 34 African American cases, 520 African American controls	NA	15q25.1	15	81206630	IL16	rs1912124-?	rs1912124	intron_variant	NR	2e-06	(AA)	118.9	[115.08-122.72]	peripheral arterial disease, traffic air pollution measurement	0	cardiovascular disease	measurement	4
28552196	1,247 whole genome sequenced European ancestry individuals, 3,050 whole genome sequenced individuals, 41,027 European ancestry individuals, 397 Carlantino (founder/genetic isolate) individuals, 790 Friuli Venezia Giulia (founder/genetic isolate) individuals, 1,005 Mylopotamos (founder/genetic isolate) individuals, 875 Pomak (founder/genetic isolate) individuals, 1,754 Val Borbera (founder/genetic…	206,723 European ancestry individuals	4q21.1	4	77581902	CXCL13	rs191403645-A	rs191403645	intron_variant	0.0071	2e-06	----	0.2328	[0.14-0.33] unit decrease	BMI-adjusted waist circumference	0	0	anthropometric measurement	0
27989323	3,557 Finnish ancestry individuals	NA	13q12.2	13	27999224	RN7SL272P - FLT3	rs191570382-G	rs191570382	intergenic_variant	----	5e-06	----	0.1311	[0.074-0.188] SD units increase	interleukin 13 measurement	0	0	protein measurement	0
26634245	5,439 European ancestry current and former smoker cases, 821 African American current and former smoker cases	NA	8p12	8	32586186	NRG1	rs191631123-A	rs191631123	intron_variant	0.007	2e-06	----	0.093	NR unit decrease	response to bronchodilator, chronic obstructive pulmonary disease, FEV/FEC ratio	0	respiratory system disease	response to drug, pulmonary function measurement	0
30595370	approximately 370,000 European ancestry individuals	NA	2q12.1	2	102349607	IL1RL1, IL18R1	rs1921622-?	rs1921622	intron_variant	NR	3e-20	----	----	----	FEV/FEC ratio	0	0	pulmonary function measurement	20
28240269	997 European ancestry individuals	338 Arab, South Asian and Filipino ancestry individuals	2q12.1	2	102212357	IL1RL2	rs1922291-A	rs1922291	intron_variant	0.398092	1e-14	(EA, Interleukin-1 receptor-like 2)	0.3406	[0.26-0.43] unit increase	interleukin 1 receptor-like 2 measurement	0	0	protein measurement	9
27841878	295,529 European ancestry individuals, 8,231 Latino individuals, 3,058 African American individuals, 2,029 African British individuals, 7,701 East Asian ancestry individuals, 2,735 South Asian ancestry individuals, 1,979 mixed and unknown ancestry individuals	NA	6p24.3	6	7727979	BMP6	rs1923409-G	rs1923409	intron_variant	----	2e-10	----	0.164	unit decrease	pulse pressure measurement	0	0	cardiovascular measurement	1
30593698	70,700 European ancestry female individuals, 85,261 European ancestry male individuals	NA	13q12.3	13	30438767	UBE2L5 - HMGB1	rs1928496-?	rs1928496	intergenic_variant	NR	2e-08	----	0.13473	[0.087-0.182] unit increase	body fat percentage	0	0	anthropometric measurement	1
28199695	41,355 European ancestry men and 43,369 European ancestry women	NA	7q11.23	7	75806305	CCL26 - CCL24	rs192952984-T	rs192952984	intergenic_variant	NR	6e-06	(men)	0.193164	[0.11-0.28] unit decrease	mosquito bite reaction itch intensity measurement, mosquito bite reaction size measurement	0	0	measurement	0
27989323	3,505 Finnish ancestry individuals	NA	4q13.3	4	74002748	CXCL5 - RN7SL218P	rs193055909-G	rs193055909	intergenic_variant	----	9e-06	----	0.2716	[0.15-0.39] SD units increase	growth-regulated alpha protein measurement	0	0	protein measurement	0
28282560	7,189 European ancestry individuals	NA	3q26.31	3	172504898	GHSR - TNFSF10	rs193272075-T	rs193272075	intergenic_variant	NR	8e-06	----	0.140198	[0.079-0.202] unit increase	carotid plaque build	0	0	cardiovascular measurement	1
28240269	997 European ancestry individuals	338 Arab, South Asian and Filipino ancestry individuals	1q24.2	1	168552179	XCL2 - XCL1	rs1933112-?	rs1933112	intergenic_variant	NR	6e-07	(EA, Lymphotactin)	----	----	lymphotactin measurement	0	0	protein measurement	22
30595370	approximately 242,000 European ancestry individuals	NA	13q12.2	13	28050157	FLT3	rs1933437-?	rs1933437	missense_variant	NR	2e-09	----	----	----	age at menarche	0	0	temporal measurement	15
30108127	315,347 European ancestry individuals, 8,322 Hispanic/Latino individuals, 7,290 East Asian ancestry individuals, 3,069 African American individuals, 459 South Asian ancestry individuals	431,743 European ancestry individuals, 9,275 South Asian ancestry individuals, 8,261 African British individuals, 1,822 East Asian ancestry individuals, 7,620 individuals	13q12.2	13	28050157	FLT3	rs1933437-G	rs1933437	missense_variant	NR	1e-07	----	0.015	[NR] unit increase	body mass index	0	0	anthropometric measurement	15
29273807	up to 449,889 European ancestry individuals, up to 29,398 South Asian ancestry individuals, up to 27,610 African American individuals, up to 8,839 East Asian individuals, up to 10,772 Hispanic ancestry individuals	up to 196,766 European ancestry individuals	13q12.2	13	28050157	FLT3	rs1933437-G	rs1933437	missense_variant	0.3894	1e-18	----	0.0162	[0.013-0.02] unit increase	body mass index	0	0	anthropometric measurement	15
30924126	2,647 European ancestry cases, 303 East Asian cases, 115 African American cases, 114 Latino cases	355 European ancestry cases	1q43	1	240558252	GREM2	rs1934341-T	rs1934341	intron_variant	NR	3e-06	----	0.162	[0.093-0.231] mg/dL decrease	response to allopurinol, gout, uric acid measurement	connective tissue disease, inflammatory disease	musculoskeletal system disease	cardiovascular measurement, response to drug	1
28584286	45,465 European ancestry females, 44,088 European ancestry males	NA	6p12.2	6	52197401	IL17A - IL17F	rs1937143-A	rs1937143	intergenic_variant	NR	8e-06	----	0.0879	[0.049-0.127] unit decrease	empathy measurement	0	0	measurement	1
23969696	91,323 European ancestry individuals	8,423 African American individuals, 1,447 Hispanic individuals	1p31.3	1	65652146	LEPR - AL513493.1	rs1938492-A	rs1938492	intergenic_variant	0.62	5e-14	(EA)	0.008	[0.006-0.01] unit increase	fibrinogen measurement	0	0	hematological measurement	1
23396134	37,382 European ancestry individuals, 3,995 Chinese ancestry individuals, 2,273 Malay ancestry individuals, 2,108 Indian ancestry individuals	NA	4q21.21	4	81009660	CFAP299 - BMP3	rs1960445-C	rs1960445	intergenic_variant	0.017	1e-06	----	0.114	[0.067-0.161] unit decrease	Abnormality of refraction	0	abnormality of the eye	0	1
27863252	172,275 European ancestry individuals	NA	5p13.2	5	35844023	AC137810.1 - IL7R	rs1961220-A	rs1961220	intergenic_variant	0.34	3e-18	----	0.0328697	[0.025-0.04] unit decrease	eosinophil count	0	0	hematological measurement	1
27863252	171,771 European ancestry individuals	NA	5p13.2	5	35844023	AC137810.1 - IL7R	rs1961220-A	rs1961220	intergenic_variant	0.3399	5e-19	----	0.0336082	[0.026-0.041] unit decrease	basophil count, eosinophil count	0	0	hematological measurement	1
30595370	approximately 446,000 European ancestry individuals	NA	1q41	1	218502242	TGFB2 - C1orf143	rs1962709-?	rs1962709	intergenic_variant	NR	3e-08	----	----	----	heel bone mineral density	0	0	bone measurement	0
30552067	5,135 European ancestry cases, 25,675 European ancestry controls	5,414 European ancestry cases, 21,471 European ancestry controls	5q31.1	5	132552294	IL5, AC116366.3	rs1986009-A	rs1986009	intron_variant	0.1871	2e-15	----	1.17	[1.13-1.22]	asthma	0	respiratory system disease	0	0
29124443	5,847 Japanese ancestry individuals	NA	3p25.1	3	13854632	WNT7A	rs199592697-?	rs199592697	missense_variant	9.97606e-05	2e-16	----	----	----	uric acid measurement	0	0	cardiovascular measurement	0
29124443	5,636 Japanese ancestry individuals	NA	3p25.1	3	13854632	WNT7A	rs199592697-?	rs199592697	missense_variant	9.65997e-05	2e-16	----	----	----	glomerular filtration rate	0	0	renal system measurement	0
29124443	5,636 Japanese ancestry individuals	NA	3p25.1	3	13854632	WNT7A	rs199592697-?	rs199592697	missense_variant	9.65997e-05	3e-13	----	----	----	serum creatinine measurement	0	0	renal system measurement	0
27989323	8,153 Finnish ancestry individuals	NA	19q13.2	19	39294154	IFNL2 - IFNL1	rs199597369-AC	rs199597369	intergenic_variant	NR	7e-06	----	0.3621	[0.2-0.52] SD units increase	eotaxin measurement	0	0	protein measurement	0
28584286	45,465 European ancestry females, 44,088 European ancestry males	NA	16p11.2	16	28528058	IL27 - NUPR1	rs199618702-?	rs199618702	intergenic_variant	NR	9e-06	(female)	0.1135	[0.064-0.163] unit increase	empathy measurement	0	0	measurement	0
30595370	approximately 440,000 European ancestry individuals	NA	2q12.1	2	102227789	IL1RL2	rs1997502-?	rs1997502	intron_variant	NR	5e-82	----	----	----	eosinophil count	0	0	hematological measurement	9
28928442	52,487 European ancestry cases, 22,017 European ancestry controls	NA	2q12.1	2	102302472	FAM183DP - IL1RL1	rs200094563-?	rs200094563	intergenic_variant	NR	4e-06	----	0.0269	[0.016-0.038] unit increase	susceptibility to strep throat measurement	infectious disease	0	0	0
29875488	3,301 European ancestry individuals	NA	2q12.1	2	102390760	IL18R1	rs2001461-C	rs2001461	intron_variant	0.778	3e-129	(Interleukin-18 receptor 1, IL18R1.14079.14.3)	0.68	[0.62-0.74] unit decrease	blood protein measurement	0	0	protein measurement	40
27989323	8,290 Finnish ancestry individuals	NA	8p12	8	32736709	NRG1	rs200393053-AT	rs200393053	intron_variant	----	1e-06	----	0.6565	[0.39-0.93] SD units decrease	stem Cell Factor measurement	0	0	protein measurement	0
28199695	69,057 European ancestry individuals without immune related conditions	NA	1q21.3	1	154447549	IL6R	rs200586940-?	rs200586940	intron_variant	NR	4e-06	----	0.0235299	[0.014-0.033] unit increase	mosquito bite reaction itch intensity measurement, mosquito bite reaction size measurement	0	0	measurement	0
27182965	60,098 European ancestry cases, 113,323 European ancestry controls	NA	7q31.2	7	117277191	WNT2	rs200608253-?	rs200608253	3_prime_UTR_variant	NR	4e-08	----	1.046	[1.029-1.063]	tonsillectomy risk measurement	0	0	measurement	0
28928442	60,098 European ancestry cases, 113,323 European ancestry controls	NA	7q31.2	7	117277191	WNT2	rs200608253-?	rs200608253	3_prime_UTR_variant	0.52	4e-08	----	1.05	[1.04-1.05]	tonsillectomy risk measurement	0	0	measurement	0
21699788	372 Japanese ancestry Crohn's disease cases, 372 Japanese ancestry ulcerative colitis cases	607 Japanese ancestry Crohn's disease cases, 376 Japanese ancestry ulcerative colitis cases	9q32	9	114830358	TNFSF15 - AL133412.1	rs2006996-T	rs2006996	regulatory_region_variant	0.47	4e-13	(UC vs. CD)	1.67	[1.47-1.92]	ulcerative colitis, Crohn's disease	inflammatory disease	digestive system disease, immune system disease (autoimmune)	0	0
27182965	60,098 European ancestry cases, 113,323 European ancestry controls	NA	13q33.3	13	108308033	TNFSF13B	rs200748895-?	rs200748895	3_prime_UTR_variant	NR	1e-17	----	1.25945	[1.19-1.33]	tonsillectomy risk measurement	0	0	measurement	0
28928442	60,098 European ancestry cases, 113,323 European ancestry controls	NA	13q33.3	13	108308033	TNFSF13B	rs200748895-?	rs200748895	3_prime_UTR_variant	0.03	1e-17	----	1.26	[1.23-1.29]	tonsillectomy risk measurement	0	0	measurement	0
27863252	172,435 European ancestry individuals	NA	13q33.3	13	108308033	TNFSF13B	rs200748895-T	rs200748895	3_prime_UTR_variant	0.0213	9e-11	----	0.0876427	[0.061-0.114] unit decrease	leukocyte count	0	0	hematological measurement	0
27863252	169,219 European ancestry individuals	NA	13q33.3	13	108308033	TNFSF13B	rs200748895-T	rs200748895	3_prime_UTR_variant	0.0214	1e-10	----	0.0870925	[0.06-0.114] unit decrease	myeloid white cell count	0	0	hematological measurement	0
[truncated: 1,849 more rows]
