# Supplementary material for: Cytokines mapping for tissue-specific expression, eQTLs and GWAS traits
Source: Sci Rep. 2020 Sep 7;10:14740. doi: 10.1038/s41598-020-71018-6 (PMC7477549; doi:10.1038/s41598-020-71018-6)
Supplement: Supplementary file 7 — Supplementary Table 6. [file 41598_2020_71018_MOESM7_ESM.xlsx]

## Sheet: Sheet1
Ethnicity	Chrmosome	Position (GRCh38)	rsID	Reference allele	Alternative allele	AFR	AMR	ASN	EUR	GERP cons	SiPhy cons	Chromatin states	Chromatin states imputed	Chromatin marks	DNAse	Proteins	eQTLs	GWAS	GRASP	Motifs	GENCODE ID	GENCODE name	GENCODE direction	GENCODE distance	RefSeq ID	RefSeq name	RefSeq direction	RefSeq distance	dbSNP functional annotation	Promoter histone marks	Enhancer histone marks	SIFT (Variant, Transcript, Protein, AA Position, wild_AA/mutant_AA, Score, Prediction)	PolyPhen (Variant, Transcript, Protein, AA Position, wild_AA/mutant_AA, Score, Prediction)	CpG Islands (pos hg37, CpG Island, Length, CpG%, C/G%, Ratio	TarBase miRNA Target Sites (pos GRCh37, Target Site, Strand, miRNA)	IW-score (K10)	IW-score P-val(K10)
EUR	4	87931491	rs10005067	T	C	0.09	0.52	0.37	0.49	0	0	----	----	E003,H3K27ac_Enh;E014,H3K27ac_Enh;E016,H3K27ac_Enh;E003,H3K4me1_Enh;E014,H3K4me1_Enh;E019,H3K4me1_Enh;E020,H3K4me1_Enh;E024,H3K4me1_Enh;E003,H3K4me3_Pro;E014,H3K4me3_Pro;E019,H3K4me3_Pro;E025,H3K4me3_Pro;E066,H3K4me3_Pro;E019,H3K9ac_Pro	E004	H1-hESC,POL2,HudsonAlpha,None;H1-hESC,POL2,HudsonAlpha,None;H1-hESC,POL24H8,HudsonAlpha,None;H1-hESC,POL24H8,HudsonAlpha,None	GTEx2015_v6,Lung,MEPE,2.051733807081e-06	----	----	CEBPB_known6	ENSG00000118785.9	SPP1	5	44175	NR_036694	HSP90AB3P	3	37475	----	----	----	----	----	----	----	-2.5133	0.8783
EUR	4	76003780	rs10031452	T	C	0.77	0.72	0.94	0.49	0	0	----	----	E025,H3K4me1_Enh;E029,H3K4me1_Enh;E036,H3K4me1_Enh;E093,H3K4me1_Enh;E095,H3K4me1_Enh;E098,H3K4me1_Enh;E104,H3K4me1_Enh;E115,H3K4me1_Enh;E058,H3K27ac_Enh;E068,H3K27ac_Enh;E095,H3K27ac_Enh;E108,H3K27ac_Enh	----	----	Fairfax2014,Monocytes_IFN,GAD1,2.69E-44;Fairfax2014,Monocytes_IFN,LOC400836,1.54E-28;Fairfax2014,Monocytes_LPS2,GAD1,6.49E-17;Fairfax2014,Monocytes_LPS2,LOC400836,2.62E-08;Fairfax2014,Monocytes_LPS24,LOC400836,1.10E-09;Fairfax2014,Monocytes_Naive,LOC400836,2.89E-09 ;GTEx2015_v6,Adipose_Subcutaneous,NAAA,4.18650372041141e-28;GTEx2015_v6,Adipose_Visceral_Omentum,NAAA,2.59341429302625e-15;GTEx2015_v…	----	17873874,Gene expression of ASAHL in YRI lymphoblastoid cell lines,1.56207E-07;17873877,Gene expression of ASAHL in lymphoblastoid cell lines,1.11173E-21;17873877,Gene expression of CXCL10 [probe 204533_at] in lymphoblastoid cell lines,2.60E-09;17873877,Gene expression of CXCL10 in lymphoblastoid cell lines,1.99067E-08;17873877,Gene expression of NAAA [probe 214765_s_at] in lymphoblastoid cell li…	CDP_7;Sox_17	ENSG00000245928.2	RP11-630D6.5	0	0	NM_002416	CXCL9	0	0	INT	----	----	----	----	----	----	-2.5148	0.8784
EUR	5	42215710	rs10035253	G	A,T	0.5	0.54	0.89	0.66	0	0	----	----	E006,H3K9ac_Pro;E007,H3K4me1_Enh;E079,H3K4me3_Pro;E083,H3K4me3_Pro;E113,H3K4me3_Pro	----	----	----	----	----	----	ENSG00000260786.1	RP11-112L7.1	3	24186	NM_000163	GHR	5	208063	----	----	----	----	----	----	----	-3.4712	0.9458
EUR, Other	17	36013244	rs1003645	C	T	0.13	0.74	0.56	0.81	0	0	----	----	E061,H3K27ac_Enh;E063,H3K4me3_Pro;E077,H3K4me3_Pro;E078,H3K4me3_Pro;E113,H3K4me3_Pro;E113,H3K4me1_Enh	E051	----	Westra2013,Whole_Blood,CCL23,6.172289599770871E-6;Westra2013,Whole_Blood,CCL23,8.365780241447286E-4	----	----	AhR::Arnt_2;AhR_1;AhR_2;Arnt_2;Nanog_disc4;Pax-8_2;Pou5f1_disc1;Pou5f1_known1;Pou5f1_known2;RBP-Jkappa_2;Sox_4	ENSG00000167236.1	CCL23	0	0	NM_005064	CCL23	0	0	NSM	----	----	T|C, ENST00000612516, ENSP00000484748, 106_M/V, 0.42, tolerated, T|C, ENST00000615050, ENSP00000481357, 123_M/V, 0.72, tolerated	T|C, ENST00000612516, ENSP00000484748, 106_M/V, 0.21, benign, T|C, ENST00000615050, ENSP00000481357, 123_M/V, 0.011, benign	----	----	----	----
Other	1	218464949	rs10047116	G	A	0.96	0.63	0.81	0.49	0	0	----	----	E001,H3K4me1_Enh;E006,H3K4me1_Enh;E017,H3K4me1_Enh;E023,H3K4me1_Enh;E025,H3K4me1_Enh;E026,H3K4me1_Enh;E028,H3K4me1_Enh;E029,H3K4me1_Enh;E049,H3K4me1_Enh;E052,H3K4me1_Enh;E053,H3K4me1_Enh;E055,H3K4me1_Enh;E056,H3K4me1_Enh;E058,H3K4me1_Enh;E065,H3K4me1_Enh;E068,H3K4me1_Enh;E071,H3K4me1_Enh;E073,H3K4me1_Enh;E074,H3K4me1_Enh;E078,H3K4me1_Enh;E090,H3K4me1_Enh;E091,H3K4me1_Enh;E096,H3K4me1_Enh;E103,H3K…	----	----	GTEx2015_v6,Thyroid,TGFB2,1.29023357994069e-09	----	----	AP-2_disc2;AP-2_known4;EBF_known1	ENSG00000092969.7	TGFB2	3	20329	NM_003238	TGFB2	3	20329	----	----	----	----	----	----	----	-2.0809	0.8335
EUR, Other	1	67204530	rs1004819	G	A	0.29	0.25	0.56	0.29	0	0	----	----	E023,H3K4me1_Enh;E038,H3K9ac_Pro	----	----	----	17804789,Crohn's disease,1E-8;17804789,Crohn's disease,2E-7	21886157,Serum concentration of 1-palmitoylglycerophosphoethanolamine,1.60E-04	AIRE_2;Gfi1_1	ENSG00000162594.10	IL23R	0	0	NM_144701	IL23R	0	0	INT	----	----	----	----	----	----	-2.3131	0.8588
EUR	5	35220302	rs10058356	C	T	0.39	0.57	0.31	0.7	0	0	----	----	E080,H3K27ac_Enh;E097,H3K27ac_Enh;E087,H3K4me1_Enh;E091,H3K4me1_Enh;E094,H3K4me1_Enh;E097,H3K4me1_Enh;E098,H3K4me1_Enh;E099,H3K4me1_Enh	----	----	----	----	----	BCL_disc4;DMRT2;DMRT7;Foxj2_2;HES1;Irf_disc3;Irf_known1;Irf_known10;Irf_known11;Irf_known3;Irf_known5;Irf_known6;Pax-5_disc3;RXRA_disc4;STAT_disc3;YY1_known5;p300_disc5	ENSG00000113494.12	PRLR	0	0	NM_000949	PRLR	0	0	INT	----	----	----	----	----	----	-1.9854	0.8224
EUR	5	35841347	rs10075764	A	G	0.08	0.22	0.19	0.32	0	0	----	----	E014,H3K4me3_Pro;E038,H3K4me3_Pro;E040,H3K4me3_Pro;E041,H3K4me3_Pro;E048,H3K4me3_Pro;E033,H3K4me1_Enh;E037,H3K4me1_Enh;E038,H3K4me1_Enh;E039,H3K4me1_Enh;E040,H3K4me1_Enh;E041,H3K4me1_Enh;E042,H3K4me1_Enh;E043,H3K4me1_Enh;E045,H3K4me1_Enh;E047,H3K4me1_Enh;E048,H3K4me1_Enh;E038,H3K9ac_Pro;E041,H3K27ac_Enh;E042,H3K27ac_Enh	----	----	----	----	21572414,3-Aminoisobutyrate concentration,1.8E-02	Pax-4_2;RREB-1_1	ENSG00000168685.10	IL7R	5	11347	NM_002185	IL7R	5	15540	----	----	----	----	----	----	----	-3.141	0.9271
Other	8	32523319	rs10088648	A	T	0.59	0.46	0.81	0.55	1	1	----	----	----	----	----	GTEx2015_v6,Thyroid,NRG1,6.73338387035283e-07;GTEx2015_v6,Thyroid,RP11-1002K11.1,1.330301798561e-06;Westra2013,Whole_Blood,-,6.221868149702556E-19;Westra2013,Whole_Blood,NRG1,5.4285937271445107E-48	----	20502693,Gene expression of NRG1 in peripheral blood monocytes,8.12E-18	Hoxc9;Nkx6-1_1;Nkx6-1_2	ENSG00000157168.13	NRG1	0	0	NM_013962	NRG1	0	0	INT	----	----	----	----	----	----	-0.3599	0.5711
ASN	8	32488779	rs10097555	G	A	0.58	0.53	0.81	0.64	0	0	----	----	E001,H3K4me1_Enh;E002,H3K4me1_Enh;E003,H3K4me1_Enh;E007,H3K4me1_Enh;E009,H3K4me1_Enh;E010,H3K4me1_Enh;E011,H3K4me1_Enh;E012,H3K4me1_Enh;E014,H3K4me1_Enh;E015,H3K4me1_Enh;E016,H3K4me1_Enh;E018,H3K4me1_Enh;E019,H3K4me1_Enh;E020,H3K4me1_Enh;E024,H3K4me1_Enh;E027,H3K4me1_Enh;E029,H3K4me1_Enh;E030,H3K4me1_Enh;E046,H3K4me1_Enh;E063,H3K4me1_Enh;E070,H3K4me1_Enh;E081,H3K4me1_Enh;E082,H3K4me1_Enh;E098,H3K…	E007	----	GTEx2015_v6,Lung,RP11-1002K11.1,5.73960190627592e-06;Westra2013,Whole_Blood,NRG1,1.0291656754032319E-14	----	20502693,Gene expression of NRG1 in peripheral blood monocytes,9.65E-08	CTCFL_disc1	ENSG00000157168.13	NRG1	0	0	NM_013962	NRG1	0	0	INT	----	----	----	----	----	----	0.467	0.4207
Other	8	32578102	rs10102889	C	G	0.23	0.08	0.61	0.02	0	0	----	----	E001,H3K4me1_Enh;E011,H3K4me1_Enh;E012,H3K4me1_Enh;E013,H3K4me1_Enh;E017,H3K4me1_Enh;E025,H3K4me1_Enh;E026,H3K4me1_Enh;E027,H3K4me1_Enh;E028,H3K4me1_Enh;E029,H3K4me1_Enh;E030,H3K4me1_Enh;E049,H3K4me1_Enh;E052,H3K4me1_Enh;E055,H3K4me1_Enh;E056,H3K4me1_Enh;E057,H3K4me1_Enh;E058,H3K4me1_Enh;E114,H3K4me1_Enh;E117,H3K4me1_Enh;E119,H3K4me1_Enh;E120,H3K4me1_Enh;E121,H3K4me1_Enh;E122,H3K4me1_Enh;E124,H3K…	E028;E057;E119;E120;E121	----	GTEx2015_v6,Thyroid,NRG1,7.17152323498669e-07;GTEx2015_v6,Thyroid,RP11-1002K11.1,2.25423335343563e-07	----	----	----	ENSG00000157168.13	NRG1	0	0	NM_001160002	NRG1	0	0	INT	----	----	----	----	----	----	-1.6757	0.783
Other	8	21629619	rs10110287	C	T	0.39	0.11	0.11	0.09	0	0	----	----	E023,H3K4me1_Enh;E027,H3K4me1_Enh;E055,H3K4me1_Enh;E067,H3K4me1_Enh;E089,H3K4me1_Enh;E090,H3K4me1_Enh;E095,H3K4me1_Enh;E105,H3K4me1_Enh;E107,H3K4me1_Enh;E108,H3K4me1_Enh;E113,H3K4me1_Enh;E121,H3K4me1_Enh;E126,H3K4me1_Enh;E129,H3K4me1_Enh;E105,H3K27ac_Enh;E108,H3K27ac_Enh;E107,H3K9ac_Pro	----	A549,GR,HudsonAlpha,DEX_100nM;A549,GR,HudsonAlpha,DEX_50nM	----	----	----	ATF3_disc1;CDP_6;GATA_known11;SREBP_known4	ENSG00000168546.5	GFRA2	3	60784	NM_001165039	GFRA2	3	62398	----	----	----	----	----	----	----	-2.0967	0.8353
EUR	9	6227418	rs10118776	G	A	0.94	0.94	1	0.96	0	0	----	----	E001,H3K4me1_Enh;E003,H3K4me1_Enh;E012,H3K4me1_Enh;E013,H3K4me1_Enh;E014,H3K4me1_Enh;E015,H3K4me1_Enh;E016,H3K4me1_Enh;E018,H3K4me1_Enh;E019,H3K4me1_Enh;E020,H3K4me1_Enh;E024,H3K4me1_Enh;E025,H3K4me1_Enh;E026,H3K4me1_Enh;E027,H3K4me1_Enh;E028,H3K4me1_Enh;E050,H3K4me1_Enh;E051,H3K4me1_Enh;E057,H3K4me1_Enh;E058,H3K4me1_Enh;E061,H3K4me1_Enh;E063,H3K4me1_Enh;E065,H3K4me1_Enh;E069,H3K4me1_Enh;E071,H3K…	E122	----	----	----	----	DMRT7;Foxo_1;Foxo_2;Foxo_3	ENSG00000137033.7	IL33	0	0	NM_001199641	IL33	0	0	INT	----	----	----	----	----	----	-2.7674	0.9003
EUR	14	53952392	rs10130587	G	C	0.56	0.43	0.48	0.37	0	0	----	----	E001,H3K4me1_Enh;E003,H3K4me1_Enh;E005,H3K4me1_Enh;E006,H3K4me1_Enh;E007,H3K4me1_Enh;E009,H3K4me1_Enh;E010,H3K4me1_Enh;E012,H3K4me1_Enh;E013,H3K4me1_Enh;E014,H3K4me1_Enh;E015,H3K4me1_Enh;E016,H3K4me1_Enh;E017,H3K4me1_Enh;E018,H3K4me1_Enh;E019,H3K4me1_Enh;E020,H3K4me1_Enh;E022,H3K4me1_Enh;E023,H3K4me1_Enh;E024,H3K4me1_Enh;E025,H3K4me1_Enh;E026,H3K4me1_Enh;E027,H3K4me1_Enh;E028,H3K4me1_Enh;E039,H3K…	E003;E004;E006;E007;E008;E021;E088;E091	T-47D,GATA3,HudsonAlpha,DMSO_0.02pct	GTEx2015_v6,Brain_Cerebellum,BMP4,4.71638627855704e-06	----	----	ATF3_disc3;BHLHE40_disc2;CACD_1;CACD_2;Egr-1_known1;Egr-1_known2;Egr-1_known3;Egr-1_known5;GLI;Klf4;Myc_disc10;RREB-1_1;RREB-1_2;SP1_disc3;SP1_known2;SP1_known4;STAT_disc7;Sp4;ZNF219;Zfp281;Zfp740;Zic_2;p300_disc9	ENSG00000125378.10	BMP4	0	0	NM_001202	BMP4	0	0	INT	----	----	----	----	----	----	0.8314	0.3567
EUR, Other	14	23370824	rs10137082	C	T	0.27	0.24	0.16	0.23	0	0	----	----	E007,H3K9ac_Pro;E027,H3K9ac_Pro;E062,H3K9ac_Pro;E063,H3K9ac_Pro;E067,H3K9ac_Pro;E074,H3K9ac_Pro;E111,H3K9ac_Pro;E124,H3K9ac_Pro;E027,H3K4me1_Enh;E056,H3K4me1_Enh;E058,H3K4me1_Enh;E079,H3K4me1_Enh;E123,H3K4me1_Enh;E059,H3K27ac_Enh;E067,H3K27ac_Enh;E069,H3K27ac_Enh;E071,H3K27ac_Enh;E072,H3K27ac_Enh;E074,H3K27ac_Enh;E111,H3K27ac_Enh;E113,H3K4me3_Pro	E007;E128	----	----	21980299,Type 1 diabetes,6E-6	----	----	ENSG00000166090.8	IL25	5	1984	NM_172314	IL25	5	1983	----	----	----	----	----	----	----	-0.6146	0.6163
EUR	3	46410189	rs1015164	A	G	0.96	0.78	0.8	0.7	0	0	----	----	E007,H3K9ac_Pro;E027,H3K9ac_Pro;E038,H3K9ac_Pro;E062,H3K9ac_Pro;E067,H3K9ac_Pro;E068,H3K9ac_Pro;E072,H3K9ac_Pro;E075,H3K9ac_Pro;E083,H3K9ac_Pro;E088,H3K9ac_Pro;E102,H3K9ac_Pro;E107,H3K9ac_Pro;E110,H3K9ac_Pro;E115,H3K9ac_Pro;E013,H3K27ac_Enh;E021,H3K27ac_Enh;E038,H3K27ac_Enh;E048,H3K27ac_Enh;E050,H3K27ac_Enh;E061,H3K27ac_Enh;E063,H3K27ac_Enh;E067,H3K27ac_Enh;E068,H3K27ac_Enh;E069,H3K27ac_Enh;E071,…	E083;E093	----	----	21502085,AIDS progression,9E-6	21886157,Serum ratio of (ADpSGEGDFXAEGGGVR*)/(N-(2-furoyl)glycine),4.90E-05	BHLHE40_disc2;NRSF_disc5;PTF1-beta	ENSG00000240310.1	RP11-24F11.5	0	0	NM_003965	CCRL2	3	665	----	----	----	----	----	----	----	-2.5067	0.8777
Other	1	218496799	rs1015275	G	C	0.28	0.18	0.28	0.11	0	0	----	----	E001,H3K4me1_Enh;E002,H3K4me1_Enh;E009,H3K4me1_Enh;E011,H3K4me1_Enh;E012,H3K4me1_Enh;E013,H3K4me1_Enh;E014,H3K4me1_Enh;E015,H3K4me1_Enh;E016,H3K4me1_Enh;E018,H3K4me1_Enh;E020,H3K4me1_Enh;E023,H3K4me1_Enh;E025,H3K4me1_Enh;E026,H3K4me1_Enh;E028,H3K4me1_Enh;E049,H3K4me1_Enh;E052,H3K4me1_Enh;E053,H3K4me1_Enh;E054,H3K4me1_Enh;E055,H3K4me1_Enh;E057,H3K4me1_Enh;E058,H3K4me1_Enh;E061,H3K4me1_Enh;E076,H3K…	E003;E004;E005;E006;E017;E028;E055;E056;E057;E059;E091;E094;E100;E114;E117;E119;E120;E121;E122;E125;E126;E127;E128	A549,GR,HudsonAlpha,DEX_100nM;A549,GR,HudsonAlpha,DEX_500pM;A549,GR,HudsonAlpha,DEX_50nM;A549,GR,HudsonAlpha,DEX_5nM;A549,USF1,HudsonAlpha,DEX_100nM;A549,USF1,HudsonAlpha,EtOH_0.02pct;ECC-1,FOXA1,HudsonAlpha,DMSO_0.02pct;ECC-1,GR,HudsonAlpha,DEX_100nM;HUVEC,GATA2,UCD,None;HeLa-S3,AP2ALPHA,UCD,None;HeLa-S3,AP2GAMMA,UCD,None;HeLa-S3,CEBPB,Stanford,None;HeLa-S3,CFOS,Stanford,None;HeLa-S3,GTF2F1,Stan…	----	----	----	CACD_1;Hand1_1;Hand1_2	ENSG00000228208.2	C1orf143	5	13296	NM_003238	TGFB2	3	52179	----	----	----	----	----	----	----	1.0034	0.3278
ASN, Other	2	112805784	rs10167914	A	G	0.27	0.45	0.7	0.33	0	0	----	----	E001,H3K4me1_Enh;E005,H3K4me1_Enh;E006,H3K4me1_Enh;E009,H3K4me1_Enh;E010,H3K4me1_Enh;E013,H3K4me1_Enh;E017,H3K4me1_Enh;E022,H3K4me1_Enh;E027,H3K4me1_Enh;E028,H3K4me1_Enh;E032,H3K4me1_Enh;E057,H3K4me1_Enh;E058,H3K4me1_Enh;E079,H3K4me1_Enh;E093,H3K4me1_Enh;E099,H3K4me1_Enh;E113,H3K4me1_Enh;E114,H3K4me1_Enh;E116,H3K4me1_Enh;E118,H3K4me1_Enh;E119,H3K4me1_Enh;E123,H3K4me1_Enh;E125,H3K4me1_Enh;E127,H3K…	E028;E057;E116;E119;E127	GM12878,BATF,HudsonAlpha,None;GM12878,EBF1,HudsonAlpha,None;GM12878,ELF1,HudsonAlpha,None;GM12878,MAX,Stanford,None;GM12878,OCT2,HudsonAlpha,None;GM12878,PAX5C20,HudsonAlpha,None;GM12878,POL2,HudsonAlpha,None;GM12878,POU2F2,HudsonAlpha,None;GM12878,SP1,HudsonAlpha,None;GM12878,USF1,HudsonAlpha,None;GM12878,USF2,Stanford,None;GM18951,NFKB,Stanford,None;MCF10A-Er-Src,STAT3,Stanford,EtOH_0.01pct_12hr	Westra2013,Whole_Blood,NT5DC4,0.0029375354199863194	----	----	ATF3_known8;E2A_3;Lmo2-complex_1;Mxi1_known1;Myc_known5;Smad3_2;p53_1;p53_2	ENSG00000115008.5	IL1A	5	21193	NM_000575	IL1A	5	20389	----	----	----	----	----	----	----	0.6796	0.383
EUR	2	113108257	rs10171849	A	C	0.31	0.3	0.07	0.36	0	0	----	----	E011,H3K4me1_Enh	----	----	Lappalainen2013,Lymphoblastoid_EUR_exonlevel,ENSG00000136689.14_113890233_113891593,7.63955765648342e-06;Lappalainen2013,Lymphoblastoid_EUR_genelevel,IL1RN,5.53634596513128e-06;Westra2013,Whole_Blood,IL1RN,1.3269622050176758E-4;Westra2013,Whole_Blood,IL1RN,2.56499697437406E-8	----	----	Cdx2_1;Cdx2_2;FXR_3;Glis2;HDAC2_disc6;HMG-IY_2;Hoxa9;Hoxc9;Mef2_known1;Pax-4_4;Pax-4_5;Pou6f1_1;TATA_known3;Zfp105	ENSG00000136689.14	IL1RN	0	0	NM_173843	IL1RN	5	9634	----	----	----	----	----	----	----	-3.3298	0.9383
EUR	2	227805859	rs10175070	G	A	0.31	0.61	0.82	0.76	0	0	----	----	E001,H3K4me1_Enh;E002,H3K4me1_Enh;E005,H3K4me1_Enh;E025,H3K4me1_Enh;E026,H3K4me1_Enh;E029,H3K4me1_Enh;E030,H3K4me1_Enh;E031,H3K4me1_Enh;E032,H3K4me1_Enh;E033,H3K4me1_Enh;E034,H3K4me1_Enh;E035,H3K4me1_Enh;E036,H3K4me1_Enh;E037,H3K4me1_Enh;E040,H3K4me1_Enh;E041,H3K4me1_Enh;E042,H3K4me1_Enh;E043,H3K4me1_Enh;E044,H3K4me1_Enh;E045,H3K4me1_Enh;E046,H3K4me1_Enh;E048,H3K4me1_Enh;E049,H3K4me1_Enh;E050,H3K…	E029;E032;E033;E034;E046;E051;E059;E116	GM12878,EBF1,Stanford,None;MCF10A-Er-Src,STAT3,Stanford,EtOH_0.01pct_12hr;NB4,MAX,Stanford,None	GTEx2015_v6,Nerve_Tibial,CCL20,2.79233167384917e-08;GTEx2015_v6,Whole_Blood,CCL20,6.92556154250054e-09	23568457,Eating disorders (purging via substances),2E-6	----	Arnt_1;HNF4_known8;Myc_known1	ENSG00000115009.7	CCL20	5	7982	NM_004591	CCL20	5	7981	----	----	----	----	----	----	----	-1.0915	0.6966
EUR	2	102305323	rs10179654	T	G	0.73	0.41	0.59	0.49	0	0	----	----	E013,H3K27ac_Enh;E041,H3K27ac_Enh;E042,H3K27ac_Enh;E049,H3K27ac_Enh;E050,H3K27ac_Enh;E055,H3K27ac_Enh;E068,H3K27ac_Enh;E075,H3K27ac_Enh;E080,H3K27ac_Enh;E095,H3K27ac_Enh;E096,H3K27ac_Enh;E102,H3K27ac_Enh;E104,H3K27ac_Enh;E109,H3K27ac_Enh;E122,H3K27ac_Enh;E013,H3K4me1_Enh;E023,H3K4me1_Enh;E034,H3K4me1_Enh;E035,H3K4me1_Enh;E036,H3K4me1_Enh;E037,H3K4me1_Enh;E038,H3K4me1_Enh;E039,H3K4me1_Enh;E040,H3K…	E050;E051;E122	HUVEC,GATA2,UCD,None	GTEx2015_v6,Brain_Anterior_cingulate_cortex_BA24,IL18R1,2.25715883983912e-12;GTEx2015_v6,Brain_Anterior_cingulate_cortex_BA24,IL1RL1,9.38786426774125e-10;GTEx2015_v6,Brain_Caudate_basal_ganglia,IL18R1,3.15280357551988e-18;GTEx2015_v6,Brain_Caudate_basal_ganglia,IL1RL1,3.18121864478853e-15;GTEx2015_v6,Brain_Cerebellar_Hemisphere,IL18R1,1.78095921401547e-12;GTEx2015_v6,Brain_Cerebellar_Hemisphere,I…	----	22595970,Q01638 protein abundance levels,4.15E-03	Arid5a;Foxa_known4;Foxd3;Foxj2_2;Foxl1_1;Hoxa9	ENSG00000115602.12	IL1RL1	5	6178	NM_016232	IL1RL1	5	6177	----	----	----	----	----	----	----	-0.9544	0.6743
EUR	2	102046427	rs10185424	T	G	0.76	0.62	0.69	0.56	0	0	----	----	E005,H3K27ac_Enh;E013,H3K27ac_Enh;E017,H3K27ac_Enh;E021,H3K27ac_Enh;E049,H3K27ac_Enh;E055,H3K27ac_Enh;E063,H3K27ac_Enh;E066,H3K27ac_Enh;E075,H3K27ac_Enh;E076,H3K27ac_Enh;E078,H3K27ac_Enh;E079,H3K27ac_Enh;E080,H3K27ac_Enh;E084,H3K27ac_Enh;E085,H3K27ac_Enh;E090,H3K27ac_Enh;E091,H3K27ac_Enh;E092,H3K27ac_Enh;E094,H3K27ac_Enh;E096,H3K27ac_Enh;E101,H3K27ac_Enh;E102,H3K27ac_Enh;E103,H3K27ac_Enh;E104,H3K…	E005;E006;E017;E055;E056;E059;E080;E083;E086;E088;E092;E094;E097;E118;E120;E122;E125;E128	HepG2,CEBPB,Stanford,None;HepG2,CEBPB,Stanford,forskolin;HepG2,ELF1,HudsonAlpha,None;HepG2,FOSL2,HudsonAlpha,None;HepG2,FOXA1,HudsonAlpha,None;HepG2,FOXA1,HudsonAlpha,None;HepG2,FOXA2,HudsonAlpha,None;HepG2,HDAC2,HudsonAlpha,None;HepG2,HNF4A,HudsonAlpha,None;HepG2,HNF4A,Stanford,forskolin;HepG2,HNF4G,HudsonAlpha,None;HepG2,JUND,HudsonAlpha,None;HepG2,P300,HudsonAlpha,None;HepG2,P300,HudsonAlpha,N…	Lappalainen2013,Lymphoblastoid_EUR_exonlevel,ENSG00000115590.9_102638649_102638711,1.41996825572856e-05;Lappalainen2013,Lymphoblastoid_EUR_genelevel,IL1R2,2.01596521317952e-06;Westra2013,Whole_Blood,IL1R2,1.3019200038264883E-16;Westra2013,Whole_Blood,IL1R2,3.085664900979574E-4	----	21886157,Serum ratio of (3-methylhistidine)/(allantoin),1.30E-04	----	ENSG00000115590.9	IL1R2	3	17881	NM_004633	IL1R2	3	18003	----	----	----	----	----	----	----	0.9211	0.3415
Other	2	113079367	rs10186133	G	T	0.58	0.58	0.15	0.62	0	0	----	----	E001,H3K4me1_Enh;E003,H3K4me1_Enh;E007,H3K4me1_Enh;E011,H3K4me1_Enh;E012,H3K4me1_Enh;E014,H3K4me1_Enh;E015,H3K4me1_Enh;E016,H3K4me1_Enh;E018,H3K4me1_Enh;E020,H3K4me1_Enh;E023,H3K4me1_Enh;E025,H3K4me1_Enh;E027,H3K4me1_Enh;E028,H3K4me1_Enh;E047,H3K4me1_Enh;E057,H3K4me1_Enh;E058,H3K4me1_Enh;E066,H3K4me1_Enh;E075,H3K4me1_Enh;E077,H3K4me1_Enh;E079,H3K4me1_Enh;E085,H3K4me1_Enh;E090,H3K4me1_Enh;E091,H3K…	E028;E057;E091;E092;E094;E119;E120	T-47D,ERALPHA_A,HudsonAlpha,Estradiol_10nM;T-47D,ERALPHA_A,HudsonAlpha,Genistein_100nM;T-47D,FOXA1,HudsonAlpha,DMSO_0.02pct;T-47D,GATA3,HudsonAlpha,DMSO_0.02pct;T-47D,P300,HudsonAlpha,DMSO_0.02pct	GTEx2015_v6,Esophagus_Mucosa,IL36A,2.44897039565127e-08;GTEx2015_v6,Esophagus_Mucosa,IL36B,1.89247545076181e-08;GTEx2015_v6,Esophagus_Mucosa,IL36RN,5.80505235826929e-08;GTEx2015_v6,Nerve_Tibial,PSD4,7.27757519870431e-08;GTEx2015_v6,Skin_Sun_Exposed_Lower_leg,IL36B,6.13467575330774e-07;Westra2013,Whole_Blood,-,0.002456897491383761;Westra2013,Whole_Blood,PSD4,9.428789709040601E-7	----	21886157,Serum concentration of pantothenate,9.60E-04	GATA_known13	ENSG00000136697.8	IL1F10	3	3516	NM_173161	IL1F10	3	3516	----	----	----	----	----	----	----	0.946	0.3373
EUR	2	227805721	rs10187276	T	C	0.31	0.61	0.81	0.76	0	0	----	----	E001,H3K4me1_Enh;E002,H3K4me1_Enh;E005,H3K4me1_Enh;E025,H3K4me1_Enh;E026,H3K4me1_Enh;E029,H3K4me1_Enh;E030,H3K4me1_Enh;E031,H3K4me1_Enh;E032,H3K4me1_Enh;E033,H3K4me1_Enh;E034,H3K4me1_Enh;E035,H3K4me1_Enh;E036,H3K4me1_Enh;E037,H3K4me1_Enh;E040,H3K4me1_Enh;E041,H3K4me1_Enh;E042,H3K4me1_Enh;E043,H3K4me1_Enh;E044,H3K4me1_Enh;E045,H3K4me1_Enh;E046,H3K4me1_Enh;E048,H3K4me1_Enh;E049,H3K4me1_Enh;E050,H3K…	E029;E033;E034;E046;E050;E051;E055;E056;E059;E089;E090;E093;E109;E116;E124;E125;E128	GM12878,EBF1,Stanford,None;GM12878,PU1,HudsonAlpha,None;GM12891,PU1,HudsonAlpha,None	GTEx2015_v6,Nerve_Tibial,CCL20,3.29373919558312e-08;GTEx2015_v6,Whole_Blood,CCL20,7.42529475898221e-09	----	----	EBF_known3;NF-kappaB_disc2;NF-kappaB_disc4	ENSG00000115009.7	CCL20	5	8120	NM_004591	CCL20	5	8119	----	----	----	----	----	----	----	-0.6224	0.6177
EUR	2	102263004	rs10189629	C	A	0.26	0.13	0.09	0.15	0	0	----	----	E015,H3K4me1_Enh;E017,H3K4me1_Enh;E025,H3K4me1_Enh;E029,H3K4me1_Enh;E030,H3K4me1_Enh;E034,H3K4me1_Enh;E036,H3K4me1_Enh;E037,H3K4me1_Enh;E038,H3K4me1_Enh;E040,H3K4me1_Enh;E041,H3K4me1_Enh;E043,H3K4me1_Enh;E046,H3K4me1_Enh;E047,H3K4me1_Enh;E048,H3K4me1_Enh;E055,H3K4me1_Enh;E100,H3K4me1_Enh;E124,H3K4me1_Enh;E017,H3K27ac_Enh;E046,H3K27ac_Enh;E094,H3K27ac_Enh;E096,H3K27ac_Enh;E106,H3K27ac_Enh;E109,H3K…	E006;E017;E055;E056;E126	----	GTEx2015_v6,Brain_Cerebellum,IL18R1,6.53823976932344e-06;GTEx2015_v6,Lung,IL1RL1,1.58107670253621e-05;Westra2013,Whole_Blood,IL18R1|IL1RL1,0.001231854192568445;Westra2013,Whole_Blood,IL18RAP,2.889633335085975E-110	23817569,Self-reported allergy,2E-16	22685416,Gene expression of IL18R1 (probeID ILMN_1781700) in cerebellum in Alzheimer's disease cases and controls,4.37E-10;22685416,Gene expression of IL18R1 (probeID ILMN_1781700) in temporal cortex in Alzheimer's disease cases and controls,6.503E-11;22685416,Gene expression of IL1RL1 (probeID ILMN_2242900) in cerebellum in Alzheimer's disease cases and controls,7.103E-08;22685416,Gene expressio…	EWSR1-FLI1;Irf_known9	ENSG00000115598.5	IL1RL2	3	23001	NM_003854	IL1RL2	3	23652	----	----	----	----	----	----	----	-0.8199	0.6517
EUR	2	102366243	rs10197284	G	A	0.89	0.57	0.58	0.79	0	0	----	----	E001,H3K4me3_Pro;E011,H3K4me3_Pro;E023,H3K4me3_Pro;E034,H3K4me3_Pro;E036,H3K4me3_Pro;E037,H3K4me3_Pro;E038,H3K4me3_Pro;E039,H3K4me3_Pro;E040,H3K4me3_Pro;E041,H3K4me3_Pro;E042,H3K4me3_Pro;E044,H3K4me3_Pro;E045,H3K4me3_Pro;E047,H3K4me3_Pro;E048,H3K4me3_Pro;E074,H3K4me3_Pro;E075,H3K4me3_Pro;E078,H3K4me3_Pro;E096,H3K4me3_Pro;E109,H3K4me3_Pro;E116,H3K4me3_Pro;E030,H3K4me1_Enh;E032,H3K4me1_Enh;E033,H3K…	----	----	GTEx2015_v6,Brain_Cerebellum,IL18R1,1.07761321010586e-05;GTEx2015_v6,Brain_Hippocampus,IL18R1,1.3948011247318e-06;GTEx2015_v6,Lung,AC007278.3,7.02432431072127e-06;GTEx2015_v6,Lung,IL18R1,2.88749733861869e-06;GTEx2015_v6,Lung,IL1RL1,3.90372194913659e-07;GTEx2015_v6,Muscle_Skeletal,IL18R1,2.37757438066449e-06;GTEx2015_v6,Skin_Sun_Exposed_Lower_leg,IL18R1,1.13004163938665e-08;GTEx2015_v6,Testis,SLC9…	----	22595970,Q13478 protein abundance levels,1.48E-02	----	ENSG00000115604.6	IL18R1	0	0	NM_003855	IL18R1	0	0	INT	----	----	----	----	----	----	-2.9214	0.9121
EUR	2	102350089	rs10197862	A	G	0.26	0.13	0.12	0.14	0	0	----	----	E002,H3K4me3_Pro	----	----	GTEx2015_v6,Brain_Cerebellum,IL18R1,1.38043087055158e-06;GTEx2015_v6,Lung,IL1RL1,1.99787467769749e-06;GTEx2015_v6,Whole_Blood,AC007278.3,1.88357261308073e-08;Westra2013,Whole_Blood,IL18R1,0.0028376379178782314;Westra2013,Whole_Blood,IL18RAP,2.8248842599585004E-137	24388013,Asthma and hay fever,4E-11	22685416,Gene expression of IL18R1 (probeID ILMN_1781700) in cerebellum in Alzheimer's disease cases and controls,9.164E-12;22685416,Gene expression of IL18R1 (probeID ILMN_1781700) in temporal cortex in Alzheimer's disease cases and controls,2.166E-12;22685416,Gene expression of IL1RL1 (probeID ILMN_2242900) in cerebellum in Alzheimer's disease cases and controls,8.891E-10;22685416,Gene expressi…	----	ENSG00000115602.12	IL1RL1	0	0	NM_016232	IL1RL1	0	0	INT	----	----	----	----	----	----	-1.7681	0.7953
EUR	2	102090719	rs10199359	T	C	0.25	0.23	0.51	0.22	0	0	----	----	E102,H3K4me1_Enh;E102,H3K4me3_Pro	----	----	----	----	----	Foxp1;GR_known1;HNF1_6;HNF1_7	ENSG00000115594.7	IL1R1	0	0	NM_004633	IL1R2	3	62294	----	----	----	----	----	----	----	-3.617	0.9528
EUR	2	112921027	rs10199469	A	G	0.16	0.07	0.0017	0.07	0	0	----	----	E007,H3K9ac_Pro;E025,H3K4me1_Enh;E028,H3K4me1_Enh;E034,H3K4me1_Enh;E038,H3K4me1_Enh;E046,H3K4me1_Enh;E047,H3K4me1_Enh;E048,H3K4me1_Enh;E057,H3K4me1_Enh;E058,H3K4me1_Enh;E061,H3K4me1_Enh;E071,H3K4me1_Enh;E074,H3K4me1_Enh;E075,H3K4me1_Enh;E084,H3K4me1_Enh;E085,H3K4me1_Enh;E101,H3K4me1_Enh;E102,H3K4me1_Enh;E106,H3K4me1_Enh;E109,H3K4me1_Enh;E113,H3K4me1_Enh;E119,H3K4me1_Enh;E123,H3K4me1_Enh;E125,H3K4…	E017;E028;E029;E034;E046;E055;E057;E059;E100;E114;E119;E125;E126;E127;E128	K562,CJUN,Stanford,None	GTEx2015_v6,Skin_Sun_Exposed_Lower_leg,AC079753.5,1.10818125003551e-06;Westra2013,Whole_Blood,IL1RN,5.235673439675295E-4	----	----	GR_disc5	ENSG00000125571.5	IL37	3	2144	NM_173205	IL37	3	2145	----	----	----	----	----	----	----	-2.1371	0.8399
EUR	2	113103284	rs10207930	C	A	0.82	0.47	0.33	0.49	0	0	----	----	E011,H3K4me3_Pro;E023,H3K4me1_Enh;E025,H3K4me1_Enh;E042,H3K4me1_Enh;E079,H3K4me1_Enh;E041,H3K27ac_Enh;E042,H3K27ac_Enh;E079,H3K27ac_Enh;E094,H3K27ac_Enh	----	----	----	----	----	----	ENSG00000136689.14	IL1RN	5	3929	NM_173843	IL1RN	5	14607	----	----	----	----	----	----	----	-2.1689	0.8434
EUR	2	102349850	rs10208293	G	A	0.55	0.23	0.15	0.28	0	0	----	----	E002,H3K4me3_Pro	----	----	GTEx2015_v6,Adipose_Subcutaneous,IL18R1,1.73033953185678e-08;GTEx2015_v6,Heart_Atrial_Appendage,IL18R1,3.71174881533629e-06;GTEx2015_v6,Lung,AC007248.7,1.35991842781303e-05;GTEx2015_v6,Lung,AC007278.3,8.95930708271259e-08;GTEx2015_v6,Nerve_Tibial,IL18R1,9.74781111124707e-08;GTEx2015_v6,Whole_Blood,AC007278.3,1.81290096307822e-15;GTEx2015_v6,Whole_Blood,IL18R1,5.85681488288706e-08;GTEx2015_v6,Whol…	----	----	NF-kappaB_known4	ENSG00000115602.12	IL1RL1	0	0	NM_016232	IL1RL1	0	0	INT	----	----	----	----	----	----	-2.4489	0.8722
EUR	13	42541997	rs1021188	C	T	0.73	0.7	0.72	0.83	0	0	----	----	E012,H3K4me1_Enh;E049,H3K4me1_Enh	E021	----	----	21124946,Bone mineral density,2E-14;23437003,Bone mineral density,4E-14	----	CEBPA_1;CEBPB_known1;CEBPB_known3;Dbx1;Dlx3;Dlx5;HNF1_3;Hoxb6;Nkx2_8;Pou2f2_known3;Prrx2_1;p300_disc2	ENSG00000120659.10	TNFSF11	5	20738	NM_033012	TNFSF11	5	20737	----	----	----	----	----	----	----	-2.4338	0.8708
EUR	3	3118530	rs10212483	G	A	0.24	0.08	0.15	0.04	0	0	----	----	E046,H3K4me1_Enh;E065,H3K4me1_Enh;E116,H3K4me1_Enh	----	----	----	----	----	HDAC2_disc6	ENSG00000091181.15	IL5RA	0	0	NM_175728	IL5RA	5	8155	----	----	----	----	----	----	----	-2.7282	0.8971
Other	5	35883632	rs10214237	T	C	0.07	0.2	0.18	0.28	0	0	----	----	E002,H3K4me1_Enh;E005,H3K4me1_Enh;E006,H3K4me1_Enh;E013,H3K4me1_Enh;E014,H3K4me1_Enh;E015,H3K4me1_Enh;E017,H3K4me1_Enh;E022,H3K4me1_Enh;E023,H3K4me1_Enh;E026,H3K4me1_Enh;E028,H3K4me1_Enh;E029,H3K4me1_Enh;E031,H3K4me1_Enh;E033,H3K4me1_Enh;E034,H3K4me1_Enh;E035,H3K4me1_Enh;E036,H3K4me1_Enh;E037,H3K4me1_Enh;E038,H3K4me1_Enh;E039,H3K4me1_Enh;E040,H3K4me1_Enh;E041,H3K4me1_Enh;E042,H3K4me1_Enh;E043,H3K…	E126	----	GTEx2015_v6,Lung,LMBRD2,3.00327548589567e-06	----	21572414,3-Aminoisobutyrate concentration,1.9E-02	CTCF_disc3;DMRT2;Rad21_disc9	ENSG00000168685.10	IL7R	3	4028	NM_002185	IL7R	3	6810	----	----	----	----	----	----	----	-2.0985	0.8356
EUR	7	41352852	rs10244501	T	C	0.97	0.66	0.47	0.8	0	0	----	----	----	----	----	----	----	----	Cdx2_2;Hoxb13;Hoxd10;Irx;PLZF;XBP-1_1;XBP-1_2	ENSG00000224017.1	AC005022.1	3	219344	NM_002192	INHBA	3	336149	----	----	----	----	----	----	----	-2.8474	0.9065
EUR	3	190629892	rs1024948	C	T	0.99	0.93	1	0.83	1	0	----	----	E001,H3K4me1_Enh;E012,H3K27ac_Enh;E124,H3K27ac_Enh	----	HepG2,CEBPB,Stanford,None	Lappalainen2013,Lymphoblastoid_EUR_exonlevel,ENSG00000196083.5_190347139_190348074,1.14003484960701e-06	----	22595970,Q9NPH3 protein abundance levels,3.05E-08	Nkx2_2	ENSG00000196083.5	IL1RAP	0	0	NM_001167928	IL1RAP	0	0	U3	----	----	----	----	----	----	0.1097	0.4856
EUR	8	118939661	rs1032129	A	C	0.42	0.37	0.62	0.38	0	0	----	----	E002,H3K4me3_Pro;E011,H3K4me3_Pro;E011,H3K4me1_Enh;E013,H3K4me1_Enh;E049,H3K4me1_Enh;E105,H3K4me1_Enh;E117,H3K4me1_Enh;E121,H3K4me1_Enh;E129,H3K4me1_Enh;E017,H3K27ac_Enh;E026,H3K27ac_Enh	E006	----	GTEx2015_v6,Heart_Left_Ventricle,COLEC10,8.03764678364001e-07	----	22233810,Gene expression of TNFRSF11B (ENSG00000164761) in dendritic cells,0.001115783	Foxa_disc4;HDAC2_disc6;KAP1_disc2;STAT_disc5;TATA_disc7;p300_disc10	ENSG00000164761.4	TNFRSF11B	0	0	NM_002546	TNFRSF11B	0	0	INT	----	----	----	----	----	----	-1.4954	0.758
EUR	6	55393137	rs1032772	C	A	0.51	0.12	0.12	0.14	0	0	----	----	----	----	----	----	----	----	Hoxb13;Hoxb9;TATA_known1	ENSG00000187871.2	GFRAL	0	0	NM_207410	GFRAL	0	0	INT	----	----	----	----	----	----	-2.4458	0.8719
EUR	9	120980540	rs1035029	G	A	0.65	0.62	0.77	0.63	0	0	----	----	E001,H3K4me1_Enh;E014,H3K4me1_Enh;E015,H3K4me1_Enh;E018,H3K4me1_Enh;E056,H3K4me1_Enh;E123,H3K4me1_Enh;E001,H3K4me3_Pro;E018,H3K4me3_Pro;E123,H3K4me3_Pro;E001,H3K9ac_Pro;E003,H3K9ac_Pro;E006,H3K9ac_Pro;E014,H3K9ac_Pro;E015,H3K9ac_Pro;E016,H3K9ac_Pro;E018,H3K9ac_Pro;E049,H3K9ac_Pro;E123,H3K9ac_Pro;E066,H3K27ac_Enh;E073,H3K27ac_Enh;E123,H3K27ac_Enh	E123	----	GTEx2015_v6,Adipose_Subcutaneous,C5,2.68623589918655e-10;GTEx2015_v6,Esophagus_Mucosa,PSMD5-AS1,4.41803301858179e-06;GTEx2015_v6,Esophagus_Mucosa,RAB14,1.59209962421306e-08;GTEx2015_v6,Lung,C5,2.65484572799708e-06;Hao2012,Lung,C5,0.00E+00;Lappalainen2013,Lymphoblastoid_EUR_exonlevel,ENSG00000106804.5_123714616_123715146,1.46087628351379e-07;Lappalainen2013,Lymphoblastoid_EUR_exonlevel,ENSG0000010…	----	20502693,Gene expression of C5 in peripheral blood monocytes,6.11E-26;20502693,Gene expression of GSN in peripheral blood monocytes,5.48E-20;20502693,Gene expression of RAB14 in peripheral blood monocytes,1.67E-20	----	ENSG00000106804.6	C5	0	0	NM_001735	C5	0	0	INT	----	----	----	----	----	----	-1.4375	0.7496
EUR	8	21350697	rs1037779	G	C	0.87	0.42	0.34	0.55	1	1	----	----	E001,H3K4me1_Enh;E003,H3K4me1_Enh;E008,H3K4me1_Enh;E011,H3K4me1_Enh;E014,H3K4me1_Enh;E015,H3K4me1_Enh;E016,H3K4me1_Enh;E018,H3K4me1_Enh;E019,H3K4me1_Enh;E020,H3K4me1_Enh;E021,H3K4me1_Enh;E022,H3K4me1_Enh;E024,H3K4me1_Enh;E080,H3K4me1_Enh;E113,H3K4me1_Enh;E014,H3K27ac_Enh;E080,H3K27ac_Enh;E113,H3K4me3_Pro	E003;E004;E008	----	----	----	----	----	ENSG00000254334.1	RP11-24P4.1	3	41247	NM_001165039	GFRA2	3	341320	----	----	----	----	----	----	----	2.7744	0.1042
Other	6	12196980	rs1040994	C	A	0.06	0.13	0.02	0.19	0	0	----	----	E001,H3K4me1_Enh;E006,H3K4me1_Enh;E013,H3K4me1_Enh;E017,H3K4me1_Enh;E028,H3K4me1_Enh;E052,H3K4me1_Enh;E054,H3K4me1_Enh;E055,H3K4me1_Enh;E057,H3K4me1_Enh;E058,H3K4me1_Enh;E065,H3K4me1_Enh;E120,H3K4me1_Enh;E125,H3K4me1_Enh;E128,H3K4me1_Enh;E003,H3K27ac_Enh;E006,H3K27ac_Enh;E017,H3K27ac_Enh;E113,H3K27ac_Enh;E125,H3K27ac_Enh;E125,H3K9ac_Pro	----	----	----	19721433,Response to antipsychotic treatment,2E-6	----	----	ENSG00000095951.12	HIVEP1	3	31980	NM_002114	HIVEP1	3	31980	----	----	----	----	----	----	----	-2.6558	0.891
Other	1	218451191	rs10429950	T	C	0.36	0.42	0.76	0.28	0	0	----	----	E005,H3K27ac_Enh;E006,H3K27ac_Enh;E011,H3K27ac_Enh;E013,H3K27ac_Enh;E113,H3K27ac_Enh;E121,H3K27ac_Enh;E005,H3K4me1_Enh;E010,H3K4me1_Enh;E012,H3K4me1_Enh;E013,H3K4me1_Enh;E054,H3K4me1_Enh;E061,H3K4me1_Enh;E065,H3K4me1_Enh;E068,H3K4me1_Enh;E100,H3K4me1_Enh;E120,H3K4me1_Enh;E121,H3K4me1_Enh;E006,H3K9ac_Pro	----	----	----	----	21886157,Serum concentration of indolepropionate,7.20E-04;21886157,Serum ratio of (4-vinylphenol sulfate)/(gamma-glutamylglutamate),3.10E-04	CEBPB_known6;Ets_known9;Hdx;p300_disc2	ENSG00000092969.7	TGFB2	3	6571	NM_003238	TGFB2	3	6571	----	----	----	----	----	----	----	-2.5059	0.8776
Other	1	218507634	rs10429951	A	G	0.3	0.19	0.28	0.12	0	0	----	----	E005,H3K4me3_Pro;E011,H3K4me3_Pro;E015,H3K4me3_Pro;E020,H3K4me3_Pro;E056,H3K4me3_Pro;E066,H3K4me3_Pro;E072,H3K4me3_Pro;E096,H3K4me3_Pro	----	K562b,KAP1,UCD,None	----	----	----	HNF4_disc1;HNF4_known1;PLAG1	ENSG00000228208.2	C1orf143	5	2461	NM_003238	TGFB2	3	63014	----	----	----	----	----	----	----	-3.789	0.9601
Other	1	218507756	rs10429952	C	T	0.3	0.18	0.28	0.12	0	0	----	----	E005,H3K4me3_Pro;E011,H3K4me3_Pro;E020,H3K4me3_Pro;E066,H3K4me3_Pro;E072,H3K4me3_Pro;E096,H3K4me3_Pro	E114	K562b,KAP1,UCD,None;K562b,SETDB1,UCD,None;U2OS,SETDB1,UCD,None	----	----	----	Maf_known2;Nkx2_11;Nkx3_3;Nkx3_5;PU.1_disc1;PU.1_known3	ENSG00000228208.2	C1orf143	5	2339	NM_003238	TGFB2	3	63136	----	----	----	----	----	----	----	-2.6464	0.8902
EUR	17	35979070	rs10445391	A	G	0.27	0.22	0.1	0.1	0	0	----	----	E062,H3K9ac_Pro;E066,H3K9ac_Pro;E063,H3K4me1_Enh;E066,H3K4me1_Enh;E084,H3K4me1_Enh;E085,H3K4me1_Enh;E113,H3K4me1_Enh;E118,H3K4me1_Enh;E122,H3K4me1_Enh;E066,H3K27ac_Enh;E122,H3K27ac_Enh;E066,H3K4me3_Pro;E113,H3K4me3_Pro	----	----	----	----	22595970,O15467 protein abundance levels,2.00E-07	ERalpha-a_known3;THAP1_disc1;TLX1::NFIC;YY1_disc1	ENSG00000161573.5	CCL16	0	0	NM_004590	CCL16	0	0	INT	----	----	----	----	----	----	-2.1223	0.8382
EUR, Other	5	111069301	rs10455025	A	C	0.03	0.27	0.04	0.34	0	0	----	----	E001,H3K4me1_Enh;E014,H3K4me1_Enh;E020,H3K4me1_Enh;E024,H3K4me1_Enh;E025,H3K4me1_Enh;E042,H3K4me1_Enh;E055,H3K4me1_Enh;E088,H3K4me1_Enh;E108,H3K4me1_Enh;E111,H3K4me1_Enh;E128,H3K4me1_Enh;E001,H3K4me3_Pro;E014,H3K4me3_Pro;E067,H3K4me3_Pro;E073,H3K4me3_Pro;E083,H3K4me3_Pro;E086,H3K4me3_Pro;E107,H3K4me3_Pro;E113,H3K4me3_Pro;E056,H3K27ac_Enh;E129,H3K27ac_Enh;E086,H3K9ac_Pro;E088,H3K9ac_Pro	----	----	GTEx2015_v6,Adipose_Subcutaneous,TSLP,1.16872285072274e-09;GTEx2015_v6,Adrenal_Gland,TSLP,1.20063969976197e-07;GTEx2015_v6,Artery_Tibial,TSLP,3.96560958492492e-14;GTEx2015_v6,Breast_Mammary_Tissue,TSLP,2.93230048556409e-06;GTEx2015_v6,Esophagus_Mucosa,TSLP,9.12278826395195e-10;GTEx2015_v6,Nerve_Tibial,TSLP,1.88667926034232e-07;GTEx2015_v6,Skin_Sun_Exposed_Lower_leg,TSLP,1.43728520940212e-09;GTEx2…	----	22685416,Gene expression of TSLP (probeID ILMN_1801098) in cerebellum in Alzheimer's disease cases and controls,0.00002106;22685416,Gene expression of TSLP (probeID ILMN_1801098) in temporal cortex in Alzheimer's disease cases and controls,5.445E-07	YY1_known2	ENSG00000145777.10	TSLP	5	760	NM_033035	TSLP	5	2389	----	----	----	----	----	----	----	-1.0939	0.697
EUR	16	30903305	rs1046276	T	C	0.52	0.63	0.93	0.65	0	0	----	----	E001,H3K4me1_Enh;E002,H3K4me1_Enh;E003,H3K4me1_Enh;E004,H3K4me1_Enh;E005,H3K4me1_Enh;E006,H3K4me1_Enh;E007,H3K4me1_Enh;E012,H3K4me1_Enh;E013,H3K4me1_Enh;E015,H3K4me1_Enh;E016,H3K4me1_Enh;E017,H3K4me1_Enh;E018,H3K4me1_Enh;E019,H3K4me1_Enh;E020,H3K4me1_Enh;E022,H3K4me1_Enh;E023,H3K4me1_Enh;E024,H3K4me1_Enh;E025,H3K4me1_Enh;E027,H3K4me1_Enh;E028,H3K4me1_Enh;E029,H3K4me1_Enh;E030,H3K4me1_Enh;E031,H3K…	E021;E022;E029;E032;E046;E083;E086;E089;E092;E093;E098;E118;E123;E124	HCT-116,TCF4,UCD,None;K562,CMYC,Stanford,IFNa30;K562,CMYC,Stanford,IFNg30;K562,CMYC,Stanford,IFNg6h;K562,GABP,HudsonAlpha,None;NB4,MAX,Stanford,None	GTEx2015_v6,Adipose_Subcutaneous,KAT8,5.00376032640854e-08;GTEx2015_v6,Adipose_Subcutaneous,RP11-196G11.2,6.6213931472448e-17;GTEx2015_v6,Adipose_Visceral_Omentum,RP11-196G11.2,3.40618254765966e-09;GTEx2015_v6,Artery_Aorta,RP11-196G11.2,7.59062002115777e-06;GTEx2015_v6,Artery_Aorta,STX1B,4.27811800669359e-06;GTEx2015_v6,Artery_Tibial,RP11-196G11.2,2.19079522447161e-07;GTEx2015_v6,Brain_Cerebellum…	----	20502693,Gene expression of BCKDK in peripheral blood monocytes,5.63E-11;20502693,Gene expression of ITGAX in peripheral blood monocytes,6.48E-09;20502693,Gene expression of STX4 in peripheral blood monocytes,1.27E-06;20502693,Gene expression of ZNF668 in peripheral blood monocytes,1.12E-11;23474282,Gene expression of HSD3B7 in normal prepouch ileum,2.91694E-05;23474282,Gene expression of VKORC1 …	----	ENSG00000150281.6	CTF1	0	0	NM_001330	CTF1	0	0	U3	----	----	----	----	----	----	1.193	0.297
EUR	5	55940546	rs10471960	A	G	0.5	0.14	0.03	0.12	0	0	----	----	E005,H3K9ac_Pro;E023,H3K9ac_Pro;E025,H3K9ac_Pro;E062,H3K9ac_Pro;E066,H3K9ac_Pro;E023,H3K4me1_Enh;E033,H3K4me1_Enh;E037,H3K4me1_Enh;E038,H3K4me1_Enh;E039,H3K4me1_Enh;E041,H3K4me1_Enh;E043,H3K4me1_Enh;E044,H3K4me1_Enh;E045,H3K4me1_Enh;E050,H3K4me1_Enh;E051,H3K4me1_Enh;E066,H3K4me1_Enh;E039,H3K27ac_Enh;E041,H3K27ac_Enh;E043,H3K27ac_Enh;E044,H3K27ac_Enh;E056,H3K27ac_Enh;E058,H3K27ac_Enh;E063,H3K27ac_…	----	----	----	----	----	HEN1_2	ENSG00000262211.1	CTD-2031P19.5	0	0	NM_001190981	IL6ST	0	0	U3	----	----	----	----	----	----	-0.4422	0.5858
Other	1	218432119	rs10482792	G	A	0.35	0.43	0.75	0.27	0	0	----	----	E006,H3K27ac_Enh;E013,H3K27ac_Enh;E108,H3K27ac_Enh;E120,H3K27ac_Enh;E125,H3K27ac_Enh;E013,H3K4me1_Enh;E017,H3K4me1_Enh;E053,H3K4me1_Enh;E054,H3K4me1_Enh;E074,H3K4me1_Enh;E075,H3K4me1_Enh;E083,H3K4me1_Enh;E092,H3K4me1_Enh;E097,H3K4me1_Enh;E103,H3K4me1_Enh;E105,H3K4me1_Enh;E114,H3K4me1_Enh;E120,H3K4me1_Enh;E121,H3K4me1_Enh;E125,H3K4me1_Enh;E128,H3K4me1_Enh	E056;E091	T-47D,GATA3,HudsonAlpha,DMSO_0.02pct	----	----	21886157,Serum ratio of (deoxycholate)/(hyodeoxycholate),2.40E-04	AP-1_known2;AP-1_known3;AP-1_known4;AP-2_disc1;BAF155_disc1;BATF_disc1;BATF_disc3;BCL_disc2;Bach1;GR_disc2;HMGN3_disc1;Irf_disc2;KAP1_disc1;Maf_disc1;Maf_known1;Mef2_disc3;Myc_disc3;Nrf-2_2;PRDM1_disc2;STAT_disc2;TCF4_disc1;p300_disc1	ENSG00000092969.7	TGFB2	0	0	NM_003238	TGFB2	0	0	INT	----	----	----	----	----	----	-1.1072	0.6991
EUR, Other	1	218432267	rs10482795	G	A	0.51	0.44	0.75	0.28	0	0	----	----	E006,H3K27ac_Enh;E013,H3K27ac_Enh;E108,H3K27ac_Enh;E120,H3K27ac_Enh;E125,H3K27ac_Enh;E013,H3K4me1_Enh;E053,H3K4me1_Enh;E054,H3K4me1_Enh;E074,H3K4me1_Enh;E075,H3K4me1_Enh;E083,H3K4me1_Enh;E092,H3K4me1_Enh;E097,H3K4me1_Enh;E103,H3K4me1_Enh;E105,H3K4me1_Enh;E114,H3K4me1_Enh;E120,H3K4me1_Enh;E121,H3K4me1_Enh;E125,H3K4me1_Enh;E128,H3K4me1_Enh	----	----	----	----	20502693,Gene expression of ZNF75A in peripheral blood monocytes,8.03E-06	GR_disc1;GR_known3;GR_known4	ENSG00000092969.7	TGFB2	0	0	NM_003238	TGFB2	0	0	INT	----	----	----	----	----	----	-2.7154	0.896
Other	1	218432293	rs10482796	T	C	0.14	0.3	0.59	0.22	0	0	----	----	E006,H3K27ac_Enh;E013,H3K27ac_Enh;E108,H3K27ac_Enh;E120,H3K27ac_Enh;E125,H3K27ac_Enh;E013,H3K4me1_Enh;E053,H3K4me1_Enh;E054,H3K4me1_Enh;E074,H3K4me1_Enh;E075,H3K4me1_Enh;E083,H3K4me1_Enh;E092,H3K4me1_Enh;E097,H3K4me1_Enh;E103,H3K4me1_Enh;E105,H3K4me1_Enh;E114,H3K4me1_Enh;E120,H3K4me1_Enh;E121,H3K4me1_Enh;E125,H3K4me1_Enh;E128,H3K4me1_Enh	----	----	----	----	----	BCL_disc5;Foxj2_1;Foxl1_1;GATA_disc1;GATA_known10;GATA_known2;GATA_known4;HDAC2_disc1;HMGN3_disc2	ENSG00000092969.7	TGFB2	0	0	NM_003238	TGFB2	0	0	INT	----	----	----	----	----	----	-0.2569	0.5525
ASN	7	41439010	rs10486715	G	A	0.49	0.07	0.18	0.02	1	1	----	----	E001,H3K4me1_Enh;E004,H3K4me1_Enh;E005,H3K4me1_Enh;E009,H3K4me1_Enh;E011,H3K4me1_Enh;E012,H3K4me1_Enh;E013,H3K4me1_Enh;E014,H3K4me1_Enh;E015,H3K4me1_Enh;E017,H3K4me1_Enh;E023,H3K4me1_Enh;E025,H3K4me1_Enh;E026,H3K4me1_Enh;E027,H3K4me1_Enh;E049,H3K4me1_Enh;E055,H3K4me1_Enh;E063,H3K4me1_Enh;E065,H3K4me1_Enh;E066,H3K4me1_Enh;E081,H3K4me1_Enh;E082,H3K4me1_Enh;E083,H3K4me1_Enh;E097,H3K4me1_Enh;E126,H3K…	E082	H1-hESC,CTCF,Broad,None;H1-hESC,RAD21,Stanford,None	----	19197348,Quantitative traits,3E-6	----	CEBPG	ENSG00000236310.1	AC005027.3	3	228157	NM_002192	INHBA	3	249991	----	----	----	----	----	----	----	3.5805	0.0518
EUR	1	67327488	rs10489626	C	G	0.18	0.12	0.04	0.16	0	0	----	----	E014,H3K4me1_Enh;E018,H3K4me1_Enh;E028,H3K4me1_Enh;E057,H3K4me1_Enh;E058,H3K4me1_Enh;E100,H3K4me1_Enh;E107,H3K4me1_Enh;E017,H3K27ac_Enh;E058,H3K27ac_Enh	----	----	GTEx2015_v6,Whole_Blood,IL12RB2,2.56771948160468e-13;Westra2013,Whole_Blood,IL12RB2,8.658573540504502E-5	----	----	CTCF_disc4;Irf_known2;KAP1_disc2;TATA_disc1;YY1_known3	ENSG00000081985.6	IL12RB2	0	0	NM_001559	IL12RB2	0	0	INT	----	----	----	----	----	----	-1.9262	0.8152
Other	1	67222666	rs10489629	T	C	0.57	0.54	0.28	0.45	0	0	----	----	E079,H3K27ac_Enh;E113,H3K4me3_Pro	----	----	----	----	21886157,Serum concentration of caprate (10:0),5.70E-06	GR_disc4;NF-I_1;SRF_disc1;SRF_known1;SRF_known3;SRF_known4;THAP1_disc1;YY1_disc1;YY1_known2	ENSG00000162594.10	IL23R	0	0	NM_144701	IL23R	0	0	INT	----	----	----	----	----	----	-2.2134	0.8483
Other	1	240542807	rs10495471	A	G	0.05	0.12	0.25	0.13	0	0	----	----	----	----	----	----	22542470,Immune response to smallpox vaccine (IL-6),2E-7	21886157,Serum ratio of (glycocholate)/(pyroglutamylglycine),2.00E-04	----	ENSG00000180875.4	GREM2	0	0	NM_022469	GREM2	0	0	INT	----	----	----	----	----	----	-2.8951	0.9101
EUR	2	112963535	rs10496446	T	C	0.28	0.47	0.4	0.35	0	0	----	----	E099,H3K27ac_Enh;E113,H3K4me3_Pro	----	----	Westra2013,Whole_Blood,IL1RN,1.9478144507928906E-10;Westra2013,Whole_Blood,IL1RN,4.394393880009578E-6;Westra2013,Whole_Blood,PSD4,1.5476374666981965E-7	----	----	Arid3a_2;Bsx;Dbx2;Dlx2;Dmbx1;En-1_3;Hmx_2;Hoxb8;Lhx3_1;Lhx3_2;Msx2;Nkx2_10;Nkx3_1;Pax7;Pou3f2_4;Pou3f4;Pou6f1_1;Sox_18	ENSG00000136688.5	IL36G	5	9667	NM_019618	IL36G	5	14492	----	----	----	----	----	----	----	-2.2701	0.8543
EUR	2	113024482	rs10496447	A	G	0.12	0.1	0.02	0.15	0	0	----	----	E006,H3K9ac_Pro;E080,H3K27ac_Enh;E080,H3K4me1_Enh;E114,H3K4me1_Enh	----	----	----	----	21886157,Serum ratio of (1-myristoylglycerophosphocholine)/(17-dimethylurate),1.10E-04	CTCF_disc2;SMC3_disc2;Znf143_known1	ENSG00000136696.6	IL36B	0	0	NM_014438	IL36B	0	0	INT	----	----	----	----	----	----	-1.2313	0.7186
EUR	6	7797607	rs10498672	C	G	0.03	0.12	0	0.17	1	1	----	----	E097,H3K4me1_Enh;E122,H3K4me1_Enh	----	----	----	----	----	AP-1_disc2;NF-Y_disc1;NF-Y_known2;Pbx3_disc1;SP1_disc1;TATA_disc6	ENSG00000153162.8	BMP6	0	0	NM_001718	BMP6	0	0	INT	----	----	----	----	----	----	4.1798	0.0286
EUR	8	21616538	rs10503709	C	T	0.5	0.6	0.42	0.55	1	0	----	----	E007,H3K9ac_Pro;E027,H3K9ac_Pro;E074,H3K9ac_Pro;E012,H3K27ac_Enh;E013,H3K27ac_Enh;E056,H3K27ac_Enh;E059,H3K27ac_Enh;E061,H3K27ac_Enh;E089,H3K27ac_Enh;E012,H3K4me1_Enh;E027,H3K4me1_Enh;E059,H3K4me1_Enh;E061,H3K4me1_Enh;E079,H3K4me1_Enh;E089,H3K4me1_Enh;E092,H3K4me1_Enh;E113,H3K4me1_Enh	E059	----	GTEx2015_v6,Colon_Sigmoid,GFRA2,5.79526652814465e-10;GTEx2015_v6,Colon_Transverse,GFRA2,1.60347900429599e-07;GTEx2015_v6,Esophagus_Gastroesophageal_Junction,GFRA2,3.55346825234786e-16;GTEx2015_v6,Esophagus_Mucosa,GFRA2,3.78930945134915e-17;GTEx2015_v6,Esophagus_Muscularis,GFRA2,1.60644486668551e-30;GTEx2015_v6,Heart_Atrial_Appendage,GFRA2,3.92898718014066e-12;GTEx2015_v6,Stomach,GFRA2,6.271111955…	----	----	BATF_disc3;GATA_disc6	ENSG00000266630.1	AC022716.1	3	66453	NM_001165039	GFRA2	3	75479	----	----	----	----	----	----	----	-0.5505	0.6051
EUR, Other	8	31775931	rs10503887	G	T	0.01	0.19	0.01	0.2	0	0	----	----	----	----	----	----	17903296,Hip geometry,2E-7	21829388,Gene expression of [probe 940228 centered at chr19:20939788] in blood,7.3E-06	Mef2_known2;Mef2_known3	ENSG00000157168.13	NRG1	0	0	NM_013962	NRG1	0	0	INT	----	----	----	----	----	----	-2.5964	0.8858
Other	4	122841742	rs10518406	A	G	0.04	0.04	0	0.05	0	0	----	----	E001,H3K4me1_Enh;E002,H3K4me1_Enh;E004,H3K4me1_Enh;E012,H3K4me1_Enh;E013,H3K4me1_Enh;E014,H3K4me1_Enh;E015,H3K4me1_Enh;E016,H3K4me1_Enh;E018,H3K4me1_Enh;E019,H3K4me1_Enh;E020,H3K4me1_Enh;E023,H3K4me1_Enh;E024,H3K4me1_Enh;E026,H3K4me1_Enh;E027,H3K4me1_Enh;E049,H3K4me1_Enh;E052,H3K4me1_Enh;E056,H3K4me1_Enh;E063,H3K4me1_Enh;E067,H3K4me1_Enh;E068,H3K4me1_Enh;E069,H3K4me1_Enh;E074,H3K4me1_Enh;E076,H3K…	----	----	----	----	----	GLI;PLZF	ENSG00000138685.7	FGF2	0	0	NM_002006	FGF2	0	0	INT	----	----	----	----	----	----	-0.5448	0.6041
EUR	19	18389005	rs1054564	G	C	0.02	0.1	0.16	0.13	0	0	----	----	E001,H3K4me3_Pro;E002,H3K4me3_Pro;E003,H3K4me3_Pro;E005,H3K4me3_Pro;E006,H3K4me3_Pro;E007,H3K4me3_Pro;E013,H3K4me3_Pro;E014,H3K4me3_Pro;E015,H3K4me3_Pro;E017,H3K4me3_Pro;E018,H3K4me3_Pro;E019,H3K4me3_Pro;E020,H3K4me3_Pro;E021,H3K4me3_Pro;E022,H3K4me3_Pro;E023,H3K4me3_Pro;E025,H3K4me3_Pro;E026,H3K4me3_Pro;E027,H3K4me3_Pro;E030,H3K4me3_Pro;E031,H3K4me3_Pro;E033,H3K4me3_Pro;E034,H3K4me3_Pro;E036,H3K…	E008;E032;E033;E034;E046;E050;E059;E082;E083;E086;E088;E090;E092;E098;E117;E118;E123;E124;E127	HepG2,POL2,Stanford,forskolin	Westra2013,Whole_Blood,ELL|PGPEP1,1.0229451661996856E-7;Westra2013,Whole_Blood,LRRC25|PGPEP1,1.3714078008919586E-9;Westra2013,Whole_Blood,LSM4,3.2042717873366873E-4	----	20502693,Gene expression of CRLF2 in peripheral blood monocytes,1.61E-11;20502693,Gene expression of LRRC25 in peripheral blood monocytes,3.61E-66;20502693,Gene expression of LRRC31 in peripheral blood monocytes,2.87E-11;22522925,Gene expression of LRRC25 (probeID ILMN_2150196) in breast tumors,0.000301995	HNF4_known3;TEF-1_2;ZID	ENSG00000130513.3	GDF15	0	0	NM_004864	GDF15	0	0	U3	----	----	----	----	----	----	3.3389	0.0646
EUR	2	112838707	rs10560589	CTCTT	C	0.05	0	0.0017	0	0	0	----	----	E013,H3K4me1_Enh;E014,H3K4me1_Enh;E016,H3K4me1_Enh;E018,H3K4me1_Enh;E019,H3K4me1_Enh;E022,H3K4me1_Enh;E024,H3K4me1_Enh;E028,H3K4me1_Enh;E029,H3K4me1_Enh;E030,H3K4me1_Enh;E031,H3K4me1_Enh;E032,H3K4me1_Enh;E035,H3K4me1_Enh;E036,H3K4me1_Enh;E046,H3K4me1_Enh;E050,H3K4me1_Enh;E051,H3K4me1_Enh;E066,H3K4me1_Enh;E068,H3K4me1_Enh;E071,H3K4me1_Enh;E075,H3K4me1_Enh;E085,H3K4me1_Enh;E090,H3K4me1_Enh;E092,H3K…	----	----	----	----	----	EWSR1-FLI1;Evi-1_4;Foxp1;GATA_known1;HDAC2_disc6;Irf_known9;Nanog_disc2;p300_disc5	ENSG00000125538.7	IL1B	5	1803	NM_000576	IL1B	5	1927	----	----	----	----	----	----	----	-1.1815	0.7108
EUR	19	18386331	rs1059369	T	A	0.17	0.34	0.41	0.25	0	0	----	----	E001,H3K4me1_Enh;E003,H3K4me1_Enh;E005,H3K4me1_Enh;E006,H3K4me1_Enh;E009,H3K4me1_Enh;E010,H3K4me1_Enh;E011,H3K4me1_Enh;E012,H3K4me1_Enh;E013,H3K4me1_Enh;E015,H3K4me1_Enh;E016,H3K4me1_Enh;E017,H3K4me1_Enh;E018,H3K4me1_Enh;E020,H3K4me1_Enh;E022,H3K4me1_Enh;E023,H3K4me1_Enh;E024,H3K4me1_Enh;E025,H3K4me1_Enh;E026,H3K4me1_Enh;E027,H3K4me1_Enh;E028,H3K4me1_Enh;E029,H3K4me1_Enh;E032,H3K4me1_Enh;E034,H3K…	E003;E004;E006;E008;E017;E021;E022;E029;E032;E034;E046;E055;E056;E059;E084;E085;E086;E088;E090;E091;E092;E094;E097;E098;E100;E109;E114;E116;E117;E118;E119;E120;E121;E122;E123;E125;E126;E127;E128	A549,POL2,HudsonAlpha,DEX_100nM;A549,POL2,HudsonAlpha,EtOH_0.02pct;AG04449,CTCF,UW,None;AG04450,CTCF,UW,None;AG09319,CTCF,UW,None;AG10803,CTCF,UW,None;AoAF,CTCF,UW,None;BJ,CTCF,UW,None;Caco-2,CTCF,UW,None;Fibrobl,CTCF,UT-A,None;GM06990,CTCF,UW,None;GM12864,CTCF,UW,None;GM12865,CTCF,UW,None;GM12872,CTCF,UW,None;GM12873,CTCF,UW,None;GM12874,CTCF,UW,None;GM12878,CTCF,Broad,None;GM12878,CTCF,Stanford…	GTEx2015_v6,Whole_Blood,GDF15,6.88346664269265e-07;Westra2013,Whole_Blood,CRLF1,0.0018595043025472929;Westra2013,Whole_Blood,ELL|PGPEP1,1.2217665450183988E-13;Westra2013,Whole_Blood,LRRC25|PGPEP1,5.071016570987494E-96;Westra2013,Whole_Blood,LRRC25|PGPEP1,9.931149179908472E-43	----	----	Mtf1_1	ENSG00000130513.3	GDF15	0	0	NM_004864	GDF15	0	0	NSM	----	----	T|G, ENST00000252809, ENSP00000252809, 48_S/A, 0.7, tolerated, T|A, ENST00000252809, ENSP00000252809, 48_S/T, 0.46, tolerated, T|G, ENST00000595973, ENSP00000470531, 48_S/A, 0.68, tolerated, T|A, ENST00000595973, ENSP00000470531, 48_S/T, 0.41, tolerated	T|G, ENST00000252809, ENSP00000252809, 48_S/A, 0.007, benign, T|A, ENST00000252809, ENSP00000252809, 48_S/T, 0.242, benign, T|G, ENST00000595973, ENSP00000470531, 48_S/A, 0.007, benign, T|A, ENST00000595973, ENSP00000470531, 48_S/T, 0.242, benign	chr19:18386253–18386459, CpG: 20, 206, 19.4, 65, 0.92	----	----	----
EUR	19	18386214	rs1059519	G	C	0.82	0.72	0.69	0.68	0	0	----	----	E001,H3K4me1_Enh;E003,H3K4me1_Enh;E005,H3K4me1_Enh;E006,H3K4me1_Enh;E009,H3K4me1_Enh;E010,H3K4me1_Enh;E011,H3K4me1_Enh;E012,H3K4me1_Enh;E013,H3K4me1_Enh;E015,H3K4me1_Enh;E016,H3K4me1_Enh;E017,H3K4me1_Enh;E018,H3K4me1_Enh;E020,H3K4me1_Enh;E022,H3K4me1_Enh;E023,H3K4me1_Enh;E024,H3K4me1_Enh;E025,H3K4me1_Enh;E026,H3K4me1_Enh;E027,H3K4me1_Enh;E028,H3K4me1_Enh;E029,H3K4me1_Enh;E032,H3K4me1_Enh;E034,H3K…	E003;E004;E006;E007;E008;E017;E021;E022;E028;E029;E032;E034;E046;E050;E051;E055;E056;E057;E059;E084;E085;E086;E088;E089;E090;E091;E092;E094;E097;E098;E100;E109;E114;E116;E117;E118;E119;E120;E121;E122;E123;E124;E125;E126;E127;E128	A549,POL2,HudsonAlpha,DEX_100nM;A549,POL2,HudsonAlpha,EtOH_0.02pct;AG04449,CTCF,UW,None;AG04450,CTCF,UW,None;AG09309,CTCF,UW,None;AG09319,CTCF,UW,None;AG10803,CTCF,UW,None;AoAF,CTCF,UW,None;BJ,CTCF,UW,None;Caco-2,CTCF,UW,None;ECC-1,POL2,HudsonAlpha,DMSO_0.02pct;Fibrobl,CTCF,UT-A,None;GM06990,CTCF,UW,None;GM12864,CTCF,UW,None;GM12865,CTCF,UW,None;GM12872,CTCF,UW,None;GM12873,CTCF,UW,None;GM12874,C…	GTEx2015_v6,Whole_Blood,PGPEP1,1.18909952676514e-06;Lappalainen2013,Lymphoblastoid_EUR_exonlevel,ENSG00000175489.6_18506995_18508415,5.7320986691843e-06;Westra2013,Whole_Blood,ELL|PGPEP1,6.218342592427936E-14;Westra2013,Whole_Blood,LRRC25|PGPEP1,2.859524673681822E-22;Westra2013,Whole_Blood,LSM4,1.1802746915142669E-5	----	----	----	ENSG00000130513.3	GDF15	0	0	NM_004864	GDF15	0	0	NSM	----	----	G|C, ENST00000252809, ENSP00000252809, 9_V/L, 0.68, tolerated - low confidence, G|C, ENST00000595973, ENSP00000470531, 9_V/L, 0.72, tolerated - low confidence	G|C, ENST00000252809, ENSP00000252809, 9_V/L, 0, benign, G|C, ENST00000595973, ENSP00000470531, 9_V/L, 0, benign	----	----	----	----
Other	13	30462700	rs1060348	G	A	0.26	0.03	0	0.03	1	1	----	----	E001,H3K4me1_Enh;E009,H3K4me1_Enh;E010,H3K4me1_Enh;E011,H3K4me1_Enh;E012,H3K4me1_Enh;E013,H3K4me1_Enh;E016,H3K4me1_Enh;E018,H3K4me1_Enh;E019,H3K4me1_Enh;E020,H3K4me1_Enh;E023,H3K4me1_Enh;E024,H3K4me1_Enh;E025,H3K4me1_Enh;E026,H3K4me1_Enh;E027,H3K4me1_Enh;E028,H3K4me1_Enh;E029,H3K4me1_Enh;E030,H3K4me1_Enh;E031,H3K4me1_Enh;E032,H3K4me1_Enh;E033,H3K4me1_Enh;E034,H3K4me1_Enh;E035,H3K4me1_Enh;E036,H3K…	----	----	----	----	----	BCL_disc4;ELF1_known1;Irf_disc3;Irf_known9;PU.1_known2;Pax-5_disc3;Pax-5_known3;RXRA_disc4;SPIB;STAT_disc3;TATA_disc7;p300_disc5	ENSG00000189403.9	HMGB1	0	0	NM_002128	HMGB1	0	0	SYN	----	----	----	----	----	----	3.6044	0.0506
EUR	5	35857481	rs10624573	C	CAGAAG	----	----	----	----	0	0	----	----	E001,H3K4me1_Enh;E002,H3K4me1_Enh;E011,H3K4me1_Enh;E013,H3K4me1_Enh;E014,H3K4me1_Enh;E015,H3K4me1_Enh;E016,H3K4me1_Enh;E017,H3K4me1_Enh;E018,H3K4me1_Enh;E019,H3K4me1_Enh;E020,H3K4me1_Enh;E023,H3K4me1_Enh;E025,H3K4me1_Enh;E026,H3K4me1_Enh;E028,H3K4me1_Enh;E031,H3K4me1_Enh;E032,H3K4me1_Enh;E033,H3K4me1_Enh;E036,H3K4me1_Enh;E039,H3K4me1_Enh;E040,H3K4me1_Enh;E041,H3K4me1_Enh;E043,H3K4me1_Enh;E044,H3K…	E006;E034;E057;E117;E128	----	----	----	----	HNF1_5;Osr	ENSG00000168685.10	IL7R	0	0	NM_002185	IL7R	0	0	INT	----	----	----	----	----	----	1.1853	0.2982
EUR	20	6875700	rs10668467	T	TGCG	0.42	0.6	0.43	0.64	0	0	----	----	----	----	----	----	----	----	GR_known2;Gfi1_1;Pou2f2_known10;STAT_known11;STAT_known15;STAT_known7	ENSG00000251833.1	snoR26	3	14591	NM_001200	BMP2	3	95436	----	----	----	----	----	----	----	-1.8437	0.805
EUR	9	120933004	rs10739580	C	T	0.63	0.69	0.72	0.65	0	0	----	----	E013,H3K27ac_Enh;E032,H3K27ac_Enh;E034,H3K27ac_Enh;E037,H3K27ac_Enh;E038,H3K27ac_Enh;E039,H3K27ac_Enh;E040,H3K27ac_Enh;E041,H3K27ac_Enh;E042,H3K27ac_Enh;E043,H3K27ac_Enh;E044,H3K27ac_Enh;E045,H3K27ac_Enh;E046,H3K27ac_Enh;E047,H3K27ac_Enh;E048,H3K27ac_Enh;E050,H3K27ac_Enh;E056,H3K27ac_Enh;E058,H3K27ac_Enh;E061,H3K27ac_Enh;E062,H3K27ac_Enh;E063,H3K27ac_Enh;E066,H3K27ac_Enh;E068,H3K27ac_Enh;E069,H3K…	----	----	GTEx2015_v6,Adipose_Subcutaneous,MEGF9,4.39333054970773e-06;GTEx2015_v6,Adipose_Subcutaneous,PSMD5-AS1,6.31420075046017e-24;GTEx2015_v6,Adipose_Visceral_Omentum,PSMD5-AS1,1.20961480497769e-11;GTEx2015_v6,Adrenal_Gland,PSMD5,3.23997101969968e-08;GTEx2015_v6,Adrenal_Gland,PSMD5-AS1,1.49077536146454e-09;GTEx2015_v6,Artery_Aorta,PSMD5-AS1,1.434673480424e-22;GTEx2015_v6,Artery_Coronary,PSMD5-AS1,3.347…	----	20485568,Methylation levels at chr9:122644335-122644385 [hg18 coord probe cg21717724] in Caudal pons,6.72E-12;20485568,Methylation levels at chr9:122644335-122644385 [hg18 coord probe cg21717724] in Cerebellum,6.97E-12;20485568,Methylation levels at chr9:122644335-122644385 [hg18 coord probe cg21717724] in Frontal cortex,3.07E-12;20485568,Methylation levels at chr9:122644335-122644385 [hg18 coord…	Irx;Pou2f2_known8;Pou3f3;TEF	ENSG00000056558.6	TRAF1	5	3830	NM_001190945	TRAF1	5	3830	----	----	----	----	----	----	----	-1.0457	0.6892
Other	1	218402545	rs10746379	A	G	0.23	0.3	0.55	0.14	1	0	----	----	E001,H3K4me1_Enh;E003,H3K4me1_Enh;E005,H3K4me1_Enh;E006,H3K4me1_Enh;E007,H3K4me1_Enh;E008,H3K4me1_Enh;E011,H3K4me1_Enh;E012,H3K4me1_Enh;E013,H3K4me1_Enh;E014,H3K4me1_Enh;E015,H3K4me1_Enh;E016,H3K4me1_Enh;E017,H3K4me1_Enh;E018,H3K4me1_Enh;E019,H3K4me1_Enh;E020,H3K4me1_Enh;E021,H3K4me1_Enh;E052,H3K4me1_Enh;E053,H3K4me1_Enh;E054,H3K4me1_Enh;E061,H3K4me1_Enh;E067,H3K4me1_Enh;E068,H3K4me1_Enh;E069,H3K…	E006;E084;E086;E088;E089;E092;E118	HepG2,FOXA1,HudsonAlpha,None;HepG2,P300,HudsonAlpha,None;HepG2b,TCF4,UCD,None;T-47D,GATA3,HudsonAlpha,DMSO_0.02pct	----	----	----	CIZ;MAZR;MZF1::1-4_1;Zfp740	ENSG00000092969.7	TGFB2	0	0	NM_003238	TGFB2	0	0	INT	----	----	----	----	----	----	-1.4593	0.7528
EUR	11	47604940	rs10769282	T	G	0.04	0.22	0.32	0.27	0	0	----	----	E027,H3K9ac_Pro;E049,H3K9ac_Pro;E062,H3K9ac_Pro;E055,H3K4me1_Enh;E056,H3K4me1_Enh;E068,H3K4me1_Enh;E067,H3K27ac_Enh;E068,H3K27ac_Enh	----	----	GTEx2015_v6,Adipose_Subcutaneous,C1QTNF4,4.44787375805341e-08;GTEx2015_v6,Artery_Tibial,MADD,4.55886283619254e-05;GTEx2015_v6,Cells_Transformed_fibroblasts,FNBP4,1.18287455149422e-05;GTEx2015_v6,Liver,C1QTNF4,6.09551051180681e-06;GTEx2015_v6,Nerve_Tibial,C1QTNF4,3.49211145367792e-05;GTEx2015_v6,Nerve_Tibial,CELF1,2.40874127420689e-05;GTEx2015_v6,Skin_Sun_Exposed_Lower_leg,C1QTNF4,1.45630171270003…	----	----	FAC1;Foxa_known2;Foxa_known4;Foxd3;Foxj1_2;Foxk1;Foxo_2;Foxo_3;Foxp1;HDAC2_disc6;HMG-IY_2;Irf_disc3;Mef2_known1;Mef2_known3;Nanog_disc2;RREB-1_2;Sox_13;Sox_2;Sox_6;Sox_7;Zfp105;p300_disc5	ENSG00000223187.1	Y_RNA	3	9957	NM_031909	C1QTNF4	5	10530	----	----	----	----	----	----	----	-2.4146	0.8689
EUR	19	6668961	rs1077667	C	T	0.12	0.25	0.32	0.24	0	0	----	----	E007,H3K4me3_Pro;E029,H3K4me3_Pro;E030,H3K4me3_Pro;E031,H3K4me3_Pro;E033,H3K4me3_Pro;E034,H3K4me3_Pro;E035,H3K4me3_Pro;E036,H3K4me3_Pro;E037,H3K4me3_Pro;E038,H3K4me3_Pro;E039,H3K4me3_Pro;E040,H3K4me3_Pro;E041,H3K4me3_Pro;E042,H3K4me3_Pro;E043,H3K4me3_Pro;E044,H3K4me3_Pro;E045,H3K4me3_Pro;E046,H3K4me3_Pro;E047,H3K4me3_Pro;E048,H3K4me3_Pro;E062,H3K4me3_Pro;E063,H3K4me3_Pro;E066,H3K4me3_Pro;E075,H3K…	E033;E034;E046;E116;E124	GM12878,POL2,HudsonAlpha,None;NB4,CMYC,Stanford,None;NB4,MAX,Stanford,None	Lappalainen2013,Lymphoblastoid_EUR_exonlevel,ENSG00000125735.5_6663148_6665361,1.35488098515716e-09;Lappalainen2013,Lymphoblastoid_EUR_exonlevel,ENSG00000125735.5_6667124_6667165,1.79310898705926e-06;Lappalainen2013,Lymphoblastoid_EUR_exonlevel,ENSG00000125735.5_6667424_6667460,4.0590136703715e-09;Lappalainen2013,Lymphoblastoid_EUR_exonlevel,ENSG00000125735.5_6669862_6670169,2.80254354318082e-09;…	21833088,Multiple sclerosis,9E-14	21829388,Gene expression of TNFSF14 in blood,3.2E-13	p53_1	ENSG00000125735.5	TNFSF14	0	0	NM_172014	TNFSF14	0	0	INT	----	----	----	----	----	----	-1.5159	0.7609
EUR	12	108326799	rs10778623	C	T	0.44	0.32	0.22	0.42	0	0	----	----	E005,H3K4me1_Enh;E006,H3K4me1_Enh;E015,H3K4me1_Enh;E025,H3K4me1_Enh;E026,H3K4me1_Enh;E029,H3K4me1_Enh;E034,H3K4me1_Enh;E042,H3K4me1_Enh;E046,H3K4me1_Enh;E047,H3K4me1_Enh;E048,H3K4me1_Enh;E063,H3K4me1_Enh;E068,H3K4me1_Enh;E069,H3K4me1_Enh;E073,H3K4me1_Enh;E075,H3K4me1_Enh;E076,H3K4me1_Enh;E077,H3K4me1_Enh;E078,H3K4me1_Enh;E088,H3K4me1_Enh;E089,H3K4me1_Enh;E090,H3K4me1_Enh;E091,H3K4me1_Enh;E092,H3K…	----	----	Westra2013,Whole_Blood,-,8.270237106698378E-104;Westra2013,Whole_Blood,CMKLR1,1.4286342848384683E-25	----	20502693,Gene expression of CMKLR1 in peripheral blood monocytes,3.97E-58	CEBPB_known2;STAT_known8;STAT_known9	ENSG00000174600.9	CMKLR1	0	0	NM_004072	CMKLR1	0	0	INT	----	----	----	----	----	----	-3.0164	0.9188
EUR	1	67264945	rs10789230	G	T	0.19	0.3	0.77	0.33	0	0	----	----	E001,H3K4me1_Enh;E014,H3K4me1_Enh;E016,H3K4me1_Enh;E024,H3K4me1_Enh;E031,H3K4me1_Enh;E032,H3K4me1_Enh;E033,H3K4me1_Enh;E035,H3K4me1_Enh;E036,H3K4me1_Enh;E037,H3K4me1_Enh;E038,H3K4me1_Enh;E039,H3K4me1_Enh;E040,H3K4me1_Enh;E041,H3K4me1_Enh;E042,H3K4me1_Enh;E043,H3K4me1_Enh;E044,H3K4me1_Enh;E047,H3K4me1_Enh;E048,H3K4me1_Enh;E050,H3K4me1_Enh;E051,H3K4me1_Enh;E062,H3K4me1_Enh;E063,H3K4me1_Enh;E086,H3K…	E050;E093;E122	----	----	17804789,Crohn's disease,1E-8;17804789,Crohn's disease,2E-7	----	CCNT2_disc2;Ik-1_2;MZF1::1-4_1;MZF1::1-4_2;ZBTB7A_known2;Zfp740	ENSG00000252116.1	U4atac	3	2655	NM_144701	IL23R	3	4977	----	----	----	----	----	----	----	-2.2733	0.8546
AFR, Other	11	118858682	rs10790268	A	G	0.7	0.76	0.81	0.75	0	0	----	----	E006,H3K4me1_Enh;E031,H3K4me1_Enh;E032,H3K4me1_Enh;E034,H3K4me1_Enh;E039,H3K4me1_Enh;E046,H3K4me1_Enh;E047,H3K4me1_Enh;E028,H3K4me3_Pro;E038,H3K9ac_Pro	----	----	----	24390342,Rheumatoid arthritis,1E-15;24390342,Rheumatoid arthritis,1E-17	----	ATF3_disc2;CDP_6;CEBPB_disc2;CTCF_disc7;NRSF_disc9;Rad21_disc6;SREBP_known1;SREBP_known3	ENSG00000201535.1	Y_RNA	3	22571	NM_001716	CXCR5	5	25148	----	----	----	----	----	----	----	-3.6554	0.9545
EUR, Other	1	24191716	rs10794648	T	C	0.49	0.77	0.65	0.74	0	0	----	----	E013,H3K4me1_Enh;E023,H3K4me1_Enh;E025,H3K4me1_Enh;E027,H3K4me1_Enh;E028,H3K4me1_Enh;E029,H3K4me1_Enh;E030,H3K4me1_Enh;E031,H3K4me1_Enh;E032,H3K4me1_Enh;E034,H3K4me1_Enh;E035,H3K4me1_Enh;E036,H3K4me1_Enh;E037,H3K4me1_Enh;E038,H3K4me1_Enh;E040,H3K4me1_Enh;E041,H3K4me1_Enh;E042,H3K4me1_Enh;E043,H3K4me1_Enh;E044,H3K4me1_Enh;E046,H3K4me1_Enh;E047,H3K4me1_Enh;E048,H3K4me1_Enh;E051,H3K4me1_Enh;E052,H3K…	E059	GM12878,YY1,HudsonAlpha,None;GM12892,YY1,HudsonAlpha,None	GTEx2015_v6,Esophagus_Mucosa,IFNLR1,1.02404268206519e-05;GTEx2015_v6,Lung,RP11-10N16.2,4.97500573377925e-07;GTEx2015_v6,Skin_Sun_Exposed_Lower_leg,IFNLR1,8.5804890837225e-07	----	21886157,Serum ratio of (dodecanedioate)/(lathosterol),1.20E-04	Hoxb3;Hoxb9;Hoxd10;TATA_known5;Vax2;Zfp187	ENSG00000185436.7	IL28RA	5	3756	NM_170743	IL28RA	5	4440	----	----	----	----	----	----	----	-0.9837	0.6791
Other	10	6054236	rs10795763	G	T	0.17	0.37	0.4	0.55	0	0	----	----	E022,H3K4me1_Enh;E027,H3K4me1_Enh;E028,H3K4me1_Enh;E029,H3K4me1_Enh;E030,H3K4me1_Enh;E031,H3K4me1_Enh;E032,H3K4me1_Enh;E033,H3K4me1_Enh;E034,H3K4me1_Enh;E035,H3K4me1_Enh;E036,H3K4me1_Enh;E037,H3K4me1_Enh;E038,H3K4me1_Enh;E039,H3K4me1_Enh;E040,H3K4me1_Enh;E041,H3K4me1_Enh;E042,H3K4me1_Enh;E043,H3K4me1_Enh;E044,H3K4me1_Enh;E045,H3K4me1_Enh;E046,H3K4me1_Enh;E047,H3K4me1_Enh;E048,H3K4me1_Enh;E050,H3K…	E032;E033;E083;E084;E085;E093;E098;E100;E109;E116;E118	K562,USF1,HudsonAlpha,None	----	----	----	Zfp410	ENSG00000134460.10	IL2RA	0	0	NM_000417	IL2RA	0	0	INT	----	----	----	----	----	----	-0.2258	0.5468
EUR, Other	10	6066377	rs10795791	A	G	0.28	0.51	0.56	0.42	0	0	----	----	E002,H3K4me3_Pro;E023,H3K4me3_Pro;E030,H3K4me3_Pro;E041,H3K4me3_Pro;E042,H3K4me3_Pro;E044,H3K4me3_Pro;E051,H3K4me3_Pro;E063,H3K4me3_Pro;E101,H3K4me3_Pro;E106,H3K4me3_Pro;E124,H3K4me3_Pro;E011,H3K27ac_Enh;E017,H3K27ac_Enh;E029,H3K27ac_Enh;E037,H3K27ac_Enh;E041,H3K27ac_Enh;E042,H3K27ac_Enh;E043,H3K27ac_Enh;E044,H3K27ac_Enh;E046,H3K27ac_Enh;E048,H3K27ac_Enh;E050,H3K27ac_Enh;E063,H3K27ac_Enh;E066,H3K…	E123;E124	----	----	----	----	GATA_disc4;Mrg_2;TAL1_known1	ENSG00000134460.10	IL2RA	5	4006	NM_000417	IL2RA	5	4006	----	----	----	----	----	----	----	-2.0041	0.8246
EUR	1	172706385	rs10798176	T	C	0.1	0.09	0.0017	0.19	0	0	----	----	E001,H3K4me1_Enh;E018,H3K4me1_Enh;E020,H3K4me1_Enh;E021,H3K4me1_Enh;E033,H3K4me1_Enh;E034,H3K4me1_Enh;E036,H3K4me1_Enh;E037,H3K4me1_Enh;E038,H3K4me1_Enh;E039,H3K4me1_Enh;E040,H3K4me1_Enh;E041,H3K4me1_Enh;E042,H3K4me1_Enh;E043,H3K4me1_Enh;E045,H3K4me1_Enh;E046,H3K4me1_Enh;E047,H3K4me1_Enh;E048,H3K4me1_Enh;E093,H3K4me1_Enh;E105,H3K4me1_Enh;E112,H3K4me1_Enh;E020,H3K27ac_Enh;E021,H3K27ac_Enh;E034,H3K…	----	----	----	----	21886157,Serum ratio of (malate)/(stearoylcarnitine),8.40E-04	Ncx_1;Zfp410	ENSG00000117560.6	FASLG	3	39510	NM_000639	FASLG	3	39512	----	----	----	----	----	----	----	-2.4263	0.87
EUR	1	173340574	rs10798269	A	G	0.51	0.69	0.65	0.67	0	0	----	----	E011,H3K4me1_Enh;E013,H3K4me1_Enh;E025,H3K4me1_Enh;E049,H3K4me1_Enh;E052,H3K4me1_Enh;E055,H3K4me1_Enh;E056,H3K4me1_Enh;E065,H3K4me1_Enh;E094,H3K4me1_Enh;E095,H3K4me1_Enh;E100,H3K4me1_Enh;E104,H3K4me1_Enh;E105,H3K4me1_Enh;E110,H3K4me1_Enh;E120,H3K4me1_Enh;E121,H3K4me1_Enh;E125,H3K4me1_Enh;E126,H3K4me1_Enh;E128,H3K4me1_Enh;E129,H3K4me1_Enh;E011,H3K4me3_Pro;E049,H3K27ac_Enh;E056,H3K27ac_Enh;E103,H3K…	----	----	Westra2013,Whole_Blood,-,0.0031348077477267922	18204446,Systemic lupus erythematosus,1E-7	21829388,Gene expression of PAG1///AC012533.11 in blood,4.2E-06	----	ENSG00000251817.1	snoU13	3	59403	NR_037845	LOC100506023	0	0	INT	----	----	----	----	----	----	-2.3707	0.8646
EUR, Other	7	41430495	rs1079866	C	G	0.08	0.07	0.21	0.15	0	0	----	----	E007,H3K9ac_Pro;E103,H3K9ac_Pro	----	----	----	21102462,Menarche (age at onset),6E-14;25231870,Menarche (age at onset),9E-24	----	HNF4_known2;YY1_known6	ENSG00000236310.1	AC005027.3	3	236672	NM_002192	INHBA	3	258506	----	----	----	----	----	----	----	-2.9957	0.9174
EUR	6	55404014	rs10807491	A	G	0.64	0.78	0.8	0.73	0	0	----	----	E012,H3K27ac_Enh;E017,H3K4me1_Enh;E023,H3K4me1_Enh;E087,H3K4me1_Enh;E092,H3K4me1_Enh;E020,H3K9ac_Pro	----	----	----	----	----	ELF1_disc2;HEN1_2	ENSG00000187871.2	GFRAL	3	1520	NM_207410	GFRAL	3	1520	----	----	----	----	----	----	----	-3.6477	0.9542
EUR	9	21255050	rs10811516	C	T	0.01	0.12	0	0.17	0	0	----	----	E027,H3K4me1_Enh;E030,H3K4me1_Enh;E035,H3K4me1_Enh;E040,H3K4me1_Enh;E051,H3K4me1_Enh;E124,H3K4me1_Enh;E027,H3K9ac_Pro;E049,H3K9ac_Pro	----	----	----	----	----	Smad4	ENSG00000228083.1	IFNA14	5	15070	NM_002172	IFNA14	5	15070	----	----	----	----	----	----	----	-3.3867	0.9414
EUR	9	6226289	rs10815381	A	G	0.28	0.21	0.48	0.23	0	0	----	----	E003,H3K27ac_Enh;E015,H3K27ac_Enh;E050,H3K27ac_Enh;E067,H3K27ac_Enh;E068,H3K27ac_Enh;E076,H3K27ac_Enh;E078,H3K27ac_Enh;E079,H3K27ac_Enh;E080,H3K27ac_Enh;E095,H3K27ac_Enh;E104,H3K27ac_Enh;E117,H3K27ac_Enh;E003,H3K4me1_Enh;E014,H3K4me1_Enh;E015,H3K4me1_Enh;E016,H3K4me1_Enh;E018,H3K4me1_Enh;E020,H3K4me1_Enh;E023,H3K4me1_Enh;E027,H3K4me1_Enh;E028,H3K4me1_Enh;E050,H3K4me1_Enh;E053,H3K4me1_Enh;E058,H3K…	----	----	----	----	----	Pitx2	ENSG00000137033.7	IL33	0	0	NM_001199641	IL33	0	0	INT	----	----	----	----	----	----	-2.9105	0.9113
EUR	9	114817177	rs10817678	G	A	0.89	0.74	0.53	0.67	0	0	----	----	E003,H3K9ac_Pro;E011,H3K4me1_Enh;E012,H3K4me1_Enh;E024,H3K4me1_Enh;E011,H3K4me3_Pro;E021,H3K27ac_Enh	----	----	GTEx2015_v6,Whole_Blood,TNFSF15,1.81830103056359e-08;Westra2013,Whole_Blood,TNFSF8,3.2474288521798556E-36	----	----	CDP_4;FAC1;Fox;Foxa_known3;Foxf2;Foxi1;Foxj1_2;Foxj2_1;Myc_known1;RREB-1_1;p300_disc3	ENSG00000181634.6	TNFSF15	5	11050	NM_005118	TNFSF15	5	11048	----	----	----	----	----	----	----	-2.8171	0.9042
EUR	12	88451258	rs10858740	A	G	0.14	0.75	0.74	0.68	0	0	----	----	E001,H3K4me1_Enh;E005,H3K4me1_Enh;E012,H3K4me1_Enh;E013,H3K4me1_Enh;E016,H3K4me1_Enh;E027,H3K4me1_Enh;E088,H3K4me1_Enh;E099,H3K4me1_Enh;E125,H3K4me1_Enh;E004,H3K27ac_Enh;E055,H3K27ac_Enh	E004;E007;E088;E125	----	----	----	----	Irf_known6;Irf_known7;Irf_known9;p300_disc5	ENSG00000199245.1	Y_RNA	3	20707	NM_003994	KITLG	3	41533	----	----	----	----	----	----	----	-2.4885	0.876
AFR	12	108373556	rs10861905	C	A	0.16	0.06	0.29	0.07	0	0	----	----	E011,H3K4me3_Pro;E023,H3K4me3_Pro;E063,H3K4me3_Pro;E066,H3K4me3_Pro;E106,H3K4me3_Pro;E109,H3K4me3_Pro;E124,H3K4me3_Pro;E129,H3K4me3_Pro;E029,H3K4me1_Enh;E129,H3K4me1_Enh;E067,H3K27ac_Enh;E072,H3K27ac_Enh;E124,H3K27ac_Enh	----	----	----	20932654,Erectile dysfunction and prostate cancer treatment,8E-7	20502693,Gene expression of CMKLR1 in peripheral blood monocytes,4.81E-08	CHX10;Dbx2;Dlx2;Dlx3;En-1_3;Evi-1_4;Gbx1;Hoxa4;Msx-1_2;Msx2;Nanog_disc2;Nkx6-2;Pax-4_2;Pax-6_3;Pax7;Pou2f2_known4;Pou3f2_4;Pou3f4	ENSG00000174600.9	CMKLR1	5	34214	NM_004072	CMKLR1	5	34238	----	----	----	----	----	----	----	-2.2333	0.8504
Other	1	218414937	rs10863398	G	A	0.29	0.28	0.6	0.13	0	0	----	----	E006,H3K27ac_Enh;E061,H3K27ac_Enh;E100,H3K27ac_Enh;E108,H3K27ac_Enh;E114,H3K27ac_Enh;E006,H3K4me1_Enh;E013,H3K4me1_Enh;E069,H3K4me1_Enh;E081,H3K4me1_Enh;E083,H3K4me1_Enh;E088,H3K4me1_Enh;E090,H3K4me1_Enh;E100,H3K4me1_Enh;E107,H3K4me1_Enh;E108,H3K4me1_Enh;E114,H3K4me1_Enh;E120,H3K4me1_Enh;E121,H3K4me1_Enh;E125,H3K4me1_Enh;E108,H3K4me3_Pro;E114,H3K4me3_Pro;E114,H3K9ac_Pro;E119,H3K9ac_Pro	----	----	----	----	----	ERalpha-a_known4;HNF4_known5;Smad_1	ENSG00000092969.7	TGFB2	0	0	NM_003238	TGFB2	0	0	INT	----	----	----	----	----	----	-2.1176	0.8377
EUR	2	112926298	rs10864907	C	T	0.09	0.54	0.35	0.5	0	0	----	----	E005,H3K9ac_Pro;E101,H3K9ac_Pro;E051,H3K4me1_Enh;E075,H3K4me1_Enh;E085,H3K4me1_Enh;E096,H3K4me1_Enh;E101,H3K4me1_Enh;E102,H3K4me1_Enh;E109,H3K4me1_Enh;E110,H3K4me1_Enh;E096,H3K27ac_Enh;E102,H3K27ac_Enh;E106,H3K27ac_Enh	----	----	GTEx2015_v6,Skin_Sun_Exposed_Lower_leg,IL1A,8.52139617763885e-07;GTEx2015_v6,Skin_Sun_Exposed_Lower_leg,IL36B,2.2970663077674e-07;Lappalainen2013,Lymphoblastoid_EUR_genelevel,IL1B,2.69959883291708e-07;Westra2013,Whole_Blood,IL1RN,1.369450668723879E-6;Westra2013,Whole_Blood,IL1RN,3.083639347638984E-5	23932459,Pulmonary function,7E-6	21886157,Serum ratio of (leucylleucine)/(N-acetylglycine),4.40E-05	DMRT7;Homez;Pbx-1_4;Sox_3	ENSG00000125571.5	IL37	3	7415	NM_173205	IL37	3	7416	----	----	----	----	----	----	----	-2.4689	0.8741
EUR	2	102324851	rs10865050	G	A	0.26	0.12	0.1	0.12	0	0	----	----	E038,H3K9ac_Pro	----	----	GTEx2015_v6,Brain_Cerebellum,IL18R1,2.58006333230916e-06;GTEx2015_v6,Heart_Atrial_Appendage,IL18R1,3.794529813155e-06;GTEx2015_v6,Lung,IL1RL1,1.14618051096776e-06;GTEx2015_v6,Whole_Blood,AC007278.3,3.73066252665282e-08	----	----	Ets_known3;Ets_known8;STAT_disc6	ENSG00000115602.12	IL1RL1	0	0	NM_016232	IL1RL1	0	0	INT	----	----	----	----	----	----	-3.6506	0.9543
EUR	3	42852935	rs10865924	C	G	0.02	0.48	0.61	0.31	0	0	----	----	E005,H3K27ac_Enh;E011,H3K27ac_Enh;E013,H3K27ac_Enh;E026,H3K27ac_Enh;E049,H3K27ac_Enh;E058,H3K27ac_Enh;E063,H3K27ac_Enh;E065,H3K27ac_Enh;E066,H3K27ac_Enh;E068,H3K27ac_Enh;E075,H3K27ac_Enh;E076,H3K27ac_Enh;E079,H3K27ac_Enh;E080,H3K27ac_Enh;E085,H3K27ac_Enh;E089,H3K27ac_Enh;E090,H3K27ac_Enh;E092,H3K27ac_Enh;E096,H3K27ac_Enh;E099,H3K27ac_Enh;E104,H3K27ac_Enh;E108,H3K27ac_Enh;E111,H3K27ac_Enh;E118,H3K…	E080;E089;E090	----	GTEx2015_v6,Testis,RP11-141M3.5,1.11317378663329e-05	25187353,Clozapine-induced agranulocytosis,3E-6	----	AP-4_2;AP-4_3;Ascl2;BHLHE40_disc2;EBF_disc2;HEN1_2;LBP-1_2;Myf_3;NRSF_disc8;Nanog_disc3;RP58;Sin3Ak-20_disc7;TCF12_disc5;TCF12_known1	ENSG00000144648.9	CCBP2	0	0	NM_001296	CCBP2	0	0	INT	----	----	----	----	----	----	0.6589	0.3866
EUR	12	48991896	rs10875906	C	T	0.03	0.21	0.4	0.27	0	0	----	----	E001,H3K4me1_Enh;E012,H3K4me1_Enh;E013,H3K4me1_Enh;E022,H3K4me1_Enh;E038,H3K9ac_Pro;E113,H3K4me3_Pro	E117	----	GTEx2015_v6,Artery_Aorta,CCDC65,7.77494026147557e-06;GTEx2015_v6,Artery_Tibial,FKBP11,3.30383088675233e-06;GTEx2015_v6,Esophagus_Mucosa,LMBR1L,9.03470649644952e-06;GTEx2015_v6,Muscle_Skeletal,DDN,3.46110449410914e-06;GTEx2015_v6,Skin_Sun_Exposed_Lower_leg,CCDC65,1.36538886818566e-05;Lappalainen2013,Lymphoblastoid_EUR_exonlevel,ENSG00000167553.9_49666036_49667116,1.06861129706231e-07	----	----	BDP1_disc3;GR_disc5	ENSG00000181418.7	DDN	3	3252	NM_015086	DDN	3	3252	----	----	----	----	----	----	----	-2.0669	0.8319
Other	12	68215266	rs10878791	G	A	0.41	0.04	0.02	0.03	0	0	----	----	E013,H3K4me1_Enh;E049,H3K4me1_Enh	----	----	----	----	----	Myc_disc7;NF-AT;SIX5_disc3	ENSG00000111536.4	IL26	0	0	NM_018402	IL26	0	0	INT	----	----	----	----	----	----	-3.0255	0.9194
EUR	10	116206578	rs10885877	C	G	0.06	0.25	0.29	0.32	0	0	----	----	E006,H3K4me1_Enh;E066,H3K4me1_Enh;E078,H3K4me1_Enh;E092,H3K4me1_Enh;E011,H3K27ac_Enh;E066,H3K27ac_Enh	----	----	----	----	----	DMRT4;GR_disc4;TATA_disc1;YY1_known3;YY1_known6	ENSG00000151892.9	GFRA1	0	0	NM_145793	GFRA1	0	0	INT	----	----	----	----	----	----	-0.1284	0.5291
ASN, Other	1	65620511	rs10889569	A	T	0.53	0.48	0.87	0.39	0	0	----	----	E013,H3K27ac_Enh;E013,H3K4me1_Enh;E015,H3K4me1_Enh;E110,H3K4me1_Enh	----	----	Westra2013,Whole_Blood,LEPROT|LEPR,3.102353329761956E-4	23844046,C-reactive protein,9E-9	----	Bsx;Cdx2_1;Cdx2_2;Dbx1;Dbx2;Dlx2;Dlx3;Foxj1_1;HNF1_1;Hlx1;Hoxa10;Hoxa9;Hoxb8;Hoxc9;Hoxd8;Ncx_2;Nkx6-1_2;Nkx6-1_3;Nkx6-2;Pax-6_3;Pou2f2_known4;Pou3f2_2;Pou3f4;Prrx2_1;Sox_18;Sox_5	ENSG00000116678.14	LEPR	0	0	NM_002303	LEPR	0	0	INT	----	----	----	----	----	----	-2.2957	0.857
EUR	1	65683658	rs10889574	G	A	0.17	0.41	0.82	0.37	0	0	----	----	----	----	----	----	----	----	Fox;Foxa_known2;Foxa_known3;Foxd1_1;Pax-4_3;Pou3f1;RREB-1_1;RREB-1_2;SREBP_known2;Zfp740	ENSG00000116678.14	LEPR	3	42098	NM_002303	LEPR	3	46164	----	----	----	----	----	----	----	-3.3494	0.9394
EUR	1	67256884	rs10889676	C	A	0.15	0.27	0.7	0.29	0	0	----	----	E001,H3K4me1_Enh;E002,H3K4me1_Enh;E003,H3K4me1_Enh;E007,H3K4me1_Enh;E008,H3K4me1_Enh;E010,H3K4me1_Enh;E011,H3K4me1_Enh;E012,H3K4me1_Enh;E014,H3K4me1_Enh;E015,H3K4me1_Enh;E016,H3K4me1_Enh;E018,H3K4me1_Enh;E019,H3K4me1_Enh;E020,H3K4me1_Enh;E021,H3K4me1_Enh;E023,H3K4me1_Enh;E024,H3K4me1_Enh;E042,H3K4me1_Enh;E049,H3K4me1_Enh;E050,H3K4me1_Enh;E051,H3K4me1_Enh;E054,H3K4me1_Enh;E059,H3K4me1_Enh;E061,H3K…	E059;E120	----	----	17804789,Crohn's disease,1E-8;17804789,Crohn's disease,2E-7	----	Cdx;DMRT2;Dbx1;Foxd3;HNF1_7;HP1-site-factor;Mef2_known5;Mef2_known6;Ncx_2;Nkx3_1;PLZF;Pou2f2_known8;Pou3f2_2;Zfp105	ENSG00000162594.10	IL23R	0	0	NM_144701	IL23R	0	0	INT	----	----	----	----	----	----	-2.5209	0.879
EUR, Other	1	67259437	rs10889677	C	A	0.15	0.27	0.7	0.29	0	0	----	----	E012,H3K27ac_Enh;E015,H3K4me1_Enh;E016,H3K4me1_Enh;E018,H3K4me1_Enh;E019,H3K4me1_Enh;E020,H3K4me1_Enh;E021,H3K4me1_Enh;E024,H3K4me1_Enh;E047,H3K9ac_Pro	----	----	----	17804789,Crohn's disease,1E-8;17804789,Crohn's disease,2E-7;19122664,Ulcerative colitis,1E-8	21886157,Serum concentration of caprate (10:0),2.20E-04	GATA_known8;Hoxd10;Pax-6_3;STAT_known1;Sox_4	ENSG00000162594.10	IL23R	0	0	NM_144701	IL23R	0	0	U3	----	----	----	----	----	----	-0.1783	0.5382
EUR	1	67333487	rs10889681	T	C	0.58	0.8	0.74	0.82	0	0	----	----	E001,H3K4me1_Enh;E004,H3K4me1_Enh;E011,H3K4me1_Enh;E014,H3K4me1_Enh;E015,H3K4me1_Enh;E016,H3K4me1_Enh;E018,H3K4me1_Enh;E019,H3K4me1_Enh;E020,H3K4me1_Enh;E024,H3K4me1_Enh;E027,H3K4me1_Enh;E028,H3K4me1_Enh;E032,H3K4me1_Enh;E033,H3K4me1_Enh;E034,H3K4me1_Enh;E037,H3K4me1_Enh;E038,H3K4me1_Enh;E039,H3K4me1_Enh;E040,H3K4me1_Enh;E041,H3K4me1_Enh;E042,H3K4me1_Enh;E043,H3K4me1_Enh;E044,H3K4me1_Enh;E046,H3K…	E034;E046;E057;E116	----	GTEx2015_v6,Nerve_Tibial,SERBP1,4.09523825237792e-06;GTEx2015_v6,Whole_Blood,IL12RB2,9.13038257228488e-12	----	----	DMRT3;DMRT4	ENSG00000081985.6	IL12RB2	0	0	NM_001559	IL12RB2	0	0	INT	----	----	----	----	----	----	-0.8236	0.6524
EUR	10	44331749	rs10900020	A	T	0.2	0.06	0	0.06	0	0	----	----	E097,H3K4me1_Enh;E108,H3K4me1_Enh	----	----	----	23212062,Schizophrenia,3E-6	----	AP-4_1;Myc_disc5	ENSG00000107562.12	CXCL12	0	0	NM_000609	CXCL12	3	38406	----	----	----	----	----	----	----	-3.2312	0.9326
Other	1	173282717	rs10912578	A	G	0.57	0.55	0.62	0.72	0	0	----	----	E055,H3K4me1_Enh	----	----	----	----	----	GR_known3;NRSF_disc1;NRSF_disc10	ENSG00000251817.1	snoU13	3	1546	NR_037845	LOC100506023	0	0	INT	----	----	----	----	----	----	-2.7568	0.8994
ASN	3	186831906	rs10937273	G	A	0.14	0.35	0.37	0.4	0	0	----	----	E007,H3K27ac_Enh;E063,H3K27ac_Enh;E023,H3K4me1_Enh;E063,H3K4me1_Enh;E068,H3K4me1_Enh;E074,H3K4me1_Enh;E077,H3K4me1_Enh;E062,H3K9ac_Pro	----	HeLa-S3,NRSF,HudsonAlpha,None;HepG2,NRSF,HudsonAlpha,None	Westra2013,Whole_Blood,EIF4A2,0.0011070722094658541;Westra2013,Whole_Blood,RFC4,5.9546693699119505E-5	24105470,Adiponectin levels,2E-22	----	AhR_1;Egr-1_disc1;Egr-1_known4;Egr-1_known5	ENSG00000232233.1	RP11-573D15.2	5	6384	NM_001177800	ADIPOQ	5	10766	----	----	----	----	----	----	----	-0.9931	0.6806
EUR	6	55324684	rs10948901	T	C	0.29	0.35	0.25	0.49	0	0	----	----	----	----	----	----	----	----	Ik-2_2;Ik-3;Pou3f2_2	ENSG00000187871.2	GFRAL	5	2784	NM_207410	GFRAL	5	2783	----	----	----	----	----	----	----	-1.4687	0.7541
EUR	6	55410129	rs10948917	C	G	0.04	0.38	0.43	0.33	0	0	----	----	----	----	----	----	----	----	GATA_known3;ZID	ENSG00000187871.2	GFRAL	3	7635	NM_207410	GFRAL	3	7635	----	----	----	----	----	----	----	-3.303	0.9368
Other	8	31622107	rs10954808	A	G	0.05	0.22	0.33	0.25	0	0	----	----	----	----	----	----	----	----	Hltf	ENSG00000157168.13	NRG1	5	17278	NM_013962	NRG1	5	17643	----	----	----	----	----	----	----	-2.6945	0.8943
EUR	9	34593088	rs10972159	G	A	0.06	0.06	0.26	0.01	1	1	----	----	E001,H3K4me1_Enh;E003,H3K4me1_Enh;E004,H3K4me1_Enh;E005,H3K4me1_Enh;E006,H3K4me1_Enh;E007,H3K4me1_Enh;E008,H3K4me1_Enh;E009,H3K4me1_Enh;E010,H3K4me1_Enh;E011,H3K4me1_Enh;E012,H3K4me1_Enh;E013,H3K4me1_Enh;E014,H3K4me1_Enh;E015,H3K4me1_Enh;E016,H3K4me1_Enh;E018,H3K4me1_Enh;E019,H3K4me1_Enh;E020,H3K4me1_Enh;E021,H3K4me1_Enh;E022,H3K4me1_Enh;E023,H3K4me1_Enh;E024,H3K4me1_Enh;E027,H3K4me1_Enh;E028,H3K…	E003;E007;E029;E046;E050;E051;E055;E056;E059;E080;E081;E082;E088;E089;E090;E091;E092;E093;E097;E098;E100;E117;E124;E126;E127	HeLa-S3,AP2ALPHA,UCD,None;HeLa-S3,AP2GAMMA,UCD,None;HeLa-S3,CEBPB,Stanford,None	----	----	----	Klf7;MAZ;Pax-4_1;RREB-1_1;RREB-1_2;SP1_known4	ENSG00000122756.10	CNTFR	5	2964	NM_001207011	CNTFR	5	2947	----	----	----	----	----	----	----	6.0539	0.0029
EUR	9	6197377	rs10975479	A	G	0.08	0.13	0	0.15	0	0	----	----	E025,H3K4me1_Enh;E028,H3K4me1_Enh;E066,H3K4me1_Enh;E075,H3K4me1_Enh;E078,H3K4me1_Enh;E096,H3K4me1_Enh;E097,H3K4me1_Enh;E101,H3K4me1_Enh;E104,H3K4me1_Enh;E106,H3K4me1_Enh;E107,H3K4me1_Enh;E110,H3K4me1_Enh;E116,H3K4me1_Enh;E117,H3K4me1_Enh;E122,H3K4me1_Enh;E089,H3K27ac_Enh;E111,H3K27ac_Enh;E109,H3K4me3_Pro;E110,H3K9ac_Pro	E008;E059	GM12878,CTCF,Broad,None;HRE,CTCF,UW,None;HSMM,CTCF,Broad,None;HSMMtube,CTCF,Broad,None;HeLa-S3,CTCF,Broad,None;HepG2,CTCF,Broad,None;K562,CTCF,Broad,None;NH-A,CTCF,Broad,None;NHLF,CTCF,Broad,None;Osteobl,CTCF,Broad,None	----	----	----	Pax-5_known1;Pax-5_known3	ENSG00000137033.7	IL33	5	18427	NM_001199641	IL33	5	18407	----	----	----	----	----	----	----	-1.0584	0.6912
EUR	9	6213829	rs10975488	A	G	0.15	0.11	0.02	0.12	0	0	----	----	E023,H3K4me1_Enh;E025,H3K4me1_Enh;E026,H3K4me1_Enh;E028,H3K4me1_Enh;E053,H3K4me1_Enh;E054,H3K4me1_Enh;E058,H3K4me1_Enh;E070,H3K4me1_Enh;E078,H3K4me1_Enh;E081,H3K4me1_Enh;E109,H3K4me1_Enh;E117,H3K4me1_Enh;E126,H3K4me1_Enh;E127,H3K4me1_Enh;E129,H3K4me1_Enh;E023,H3K4me3_Pro;E025,H3K4me3_Pro;E025,H3K9ac_Pro;E026,H3K27ac_Enh;E076,H3K27ac_Enh;E080,H3K27ac_Enh;E111,H3K27ac_Enh;E129,H3K27ac_Enh	----	----	----	----	----	EBF_disc2;Irf_disc4;Sp4	ENSG00000137033.7	IL33	5	1975	NM_001199641	IL33	5	1955	----	----	----	----	----	----	----	-3.6089	0.9524
EUR	9	6253571	rs10975519	C	T	0.41	0.43	0.46	0.32	0	0	----	----	E021,H3K27ac_Enh;E038,H3K9ac_Pro	----	----	----	23472165,Endometriosis,9E-7	----	Mef2_disc3;RFX5_known3	ENSG00000137033.7	IL33	0	0	NM_001199641	IL33	0	0	SYN	----	----	----	----	----	----	0.4256	0.4282
EUR	9	114928478	rs10982456	T	C	0.86	0.67	0.44	0.44	0	0	----	----	E005,H3K27ac_Enh;E012,H3K27ac_Enh;E029,H3K27ac_Enh;E034,H3K27ac_Enh;E037,H3K27ac_Enh;E038,H3K27ac_Enh;E039,H3K27ac_Enh;E040,H3K27ac_Enh;E041,H3K27ac_Enh;E042,H3K27ac_Enh;E043,H3K27ac_Enh;E044,H3K27ac_Enh;E045,H3K27ac_Enh;E046,H3K27ac_Enh;E047,H3K27ac_Enh;E048,H3K27ac_Enh;E062,H3K27ac_Enh;E063,H3K27ac_Enh;E066,H3K27ac_Enh;E068,H3K27ac_Enh;E071,H3K27ac_Enh;E074,H3K27ac_Enh;E075,H3K27ac_Enh;E076,H3K…	E124	----	----	----	----	COMP1	ENSG00000106952.3	TNFSF8	0	0	NM_001244	TNFSF8	0	0	INT	----	----	----	----	----	----	-2.5973	0.8859
EUR	1	173262759	rs1099448	C	T	0.74	0.5	0.38	0.41	0	0	----	----	E032,H3K4me1_Enh	----	----	----	----	----	CTCF_disc8;NRSF_disc9;Sin3Ak-20_disc5	ENSG00000251817.1	snoU13	5	18317	NR_037845	LOC100506023	0	0	INT	----	----	----	----	----	----	-3.8149	0.9611
EUR	1	172731728	rs1102705	G	A	0.98	0.96	1	0.89	0	0	----	----	----	----	----	----	----	----	AP-1_disc4;Cdx2_2;Evi-1_4;HDAC2_disc6;Hoxa10;Hoxa9;Hoxb8;Hoxb9;Mef2_known4;PLZF;TATA_known1;Zfp105	ENSG00000224228.1	RP1-15D23.2	5	44176	NM_000639	FASLG	3	64855	----	----	----	----	----	----	----	-3.6555	0.9545
EUR	17	36062554	rs1102934	G	A	0.36	0.68	0.91	0.85	0	0	----	----	E061,H3K27ac_Enh;E061,H3K4me1_Enh	----	----	----	----	----	HNF1_1;HNF1_6;HNF1_7;HNF4_disc3;HP1-site-factor;Ik-2_3;NF-AT	ENSG00000006074.3	CCL18	5	1725	NM_002988	CCL18	5	1727	----	----	----	----	----	----	----	-2.6479	0.8903
EUR	11	47600860	rs11039308	G	A	0.24	0.42	0.33	0.42	0	0	----	----	E004,H3K27ac_Enh;E011,H3K27ac_Enh;E061,H3K27ac_Enh;E068,H3K27ac_Enh;E071,H3K27ac_Enh;E073,H3K27ac_Enh;E005,H3K4me3_Pro;E011,H3K4me3_Pro;E009,H3K4me1_Enh;E011,H3K4me1_Enh;E055,H3K4me1_Enh;E056,H3K4me1_Enh;E059,H3K4me1_Enh;E108,H3K4me1_Enh;E016,H3K9ac_Pro;E063,H3K9ac_Pro;E068,H3K9ac_Pro	----	----	GTEx2015_v6,Adipose_Subcutaneous,C1QTNF4,2.88745391292439e-31;GTEx2015_v6,Adipose_Visceral_Omentum,C1QTNF4,3.74415552064868e-08;GTEx2015_v6,Artery_Aorta,C1QTNF4,3.42901115321973e-11;GTEx2015_v6,Artery_Coronary,C1QTNF4,2.57447920589054e-06;GTEx2015_v6,Artery_Tibial,C1QTNF4,1.75638191991855e-11;GTEx2015_v6,Brain_Cerebellum,FAM180B,1.10674697294974e-05;GTEx2015_v6,Breast_Mammary_Tissue,C1QTNF4,2.077…	----	----	RFX5_known5;RXRA_known6	ENSG00000172247.3	C1QTNF4	5	6200	NM_031909	C1QTNF4	5	6450	----	----	----	----	----	----	----	-3.2173	0.9318
EUR	15	81237069	rs11072996	C	T	0.98	0.96	0.84	0.95	0	0	E025,7_Enh;E049,7_Enh;E052,7_Enh	E023,15_EnhAF;E025,15_EnhAF;E026,15_EnhAF;E049,13_EnhA1;E052,15_EnhAF;E078,17_EnhW2;E086,18_EnhAc;E114,18_EnhAc;E121,18_EnhAc;E125,15_EnhAF;E126,18_EnhAc;E129,15_EnhAF	E017,H3K27ac_Enh;E026,H3K27ac_Enh;E049,H3K27ac_Enh;E056,H3K27ac_Enh;E059,H3K27ac_Enh;E061,H3K27ac_Enh;E063,H3K27ac_Enh;E067,H3K27ac_Enh;E072,H3K27ac_Enh;E073,H3K27ac_Enh;E076,H3K27ac_Enh;E078,H3K27ac_Enh;E096,H3K27ac_Enh;E097,H3K27ac_Enh;E102,H3K27ac_Enh;E104,H3K27ac_Enh;E108,H3K27ac_Enh;E121,H3K27ac_Enh;E125,H3K27ac_Enh;E128,H3K27ac_Enh;E129,H3K27ac_Enh;E017,H3K4me1_Enh;E023,H3K4me1_Enh;E025,H3K…	E100	----	----	----	----	GR_known4;T3R	ENSG00000172349.12	IL16	0	0	NM_172217	IL16	0	0	INT	----	FAT, STRM, MUS	----	----	----	----	-2.2579	0.853
EUR	17	35978128	rs11080369	A	C	0.15	0.13	0.04	0.07	0	0	E046,7_Enh;E066,6_EnhG;E113,7_Enh;E116,7_Enh;E118,7_Enh;E122,7_Enh	E066,9_TxReg	E022,H3K4me1_Enh;E032,H3K4me1_Enh;E046,H3K4me1_Enh;E063,H3K4me1_Enh;E066,H3K4me1_Enh;E077,H3K4me1_Enh;E113,H3K4me1_Enh;E116,H3K4me1_Enh;E118,H3K4me1_Enh;E122,H3K4me1_Enh;E062,H3K9ac_Pro;E066,H3K9ac_Pro;E066,H3K27ac_Enh;E122,H3K27ac_Enh;E066,H3K4me3_Pro;E113,H3K4me3_Pro	E032	----	Schadt2008,Liver,CCL16,2.84e-06	----	18462017,Gene expression of CCL16 in liver,2.84212E-06;21637794,Gene expression of CCL16 [transcript NM_004590 probe A_23_P207582] in liver,2.24889E-11;22595970,O15467 protein abundance levels,2.18E-06	TFIIA;Zfp161_1	ENSG00000161573.5	CCL16	0	0	NM_004590	CCL16	0	0	INT	----	BLD, LIV, SPLN, VAS	----	----	----	----	-2.0081	0.8251
EUR, Other	1	218461445	rs1108548	A	G	0.65	0.47	0.77	0.27	0	0	E009,7_Enh;E025,7_Enh;E026,7_Enh;E049,7_Enh;E052,7_Enh;E053,7_Enh;E054,7_Enh;E068,7_Enh;E076,7_Enh;E083,7_Enh;E107,7_Enh;E114,7_Enh;E120,7_Enh;E121,7_Enh;E122,7_Enh;E125,7_Enh;E129,7_Enh	E023,17_EnhW2;E025,15_EnhAF;E026,14_EnhA2;E049,15_EnhAF;E052,15_EnhAF;E108,17_EnhW2;E114,18_EnhAc;E120,17_EnhW2;E121,17_EnhW2;E122,15_EnhAF;E125,15_EnhAF;E126,17_EnhW2;E129,15_EnhAF	E001,H3K4me1_Enh;E009,H3K4me1_Enh;E010,H3K4me1_Enh;E011,H3K4me1_Enh;E013,H3K4me1_Enh;E014,H3K4me1_Enh;E016,H3K4me1_Enh;E019,H3K4me1_Enh;E020,H3K4me1_Enh;E023,H3K4me1_Enh;E025,H3K4me1_Enh;E026,H3K4me1_Enh;E027,H3K4me1_Enh;E028,H3K4me1_Enh;E049,H3K4me1_Enh;E052,H3K4me1_Enh;E053,H3K4me1_Enh;E054,H3K4me1_Enh;E055,H3K4me1_Enh;E056,H3K4me1_Enh;E057,H3K4me1_Enh;E058,H3K4me1_Enh;E063,H3K4me1_Enh;E067,H3K…	E017	----	----	----	----	Arid5b	ENSG00000092969.7	TGFB2	3	16825	NM_003238	TGFB2	3	16825	----	----	ESDR, FAT, STRM, MUS, BRN, GI, HRT, LNG, VAS, BONE	----	----	----	----	-2.5184	0.8788
EUR, Other	12	88435517	rs11104870	C	T	0.11	0.75	0.74	0.68	0	0	E025,7_Enh;E026,7_Enh;E029,7_Enh;E035,7_Enh;E036,2_TssAFlnk;E049,7_Enh;E050,7_Enh;E051,7_Enh;E056,7_Enh;E076,2_TssAFlnk;E078,7_Enh;E080,7_Enh;E088,7_Enh;E091,7_Enh;E092,7_Enh;E097,7_Enh;E103,7_Enh;E110,7_Enh;E111,2_TssAFlnk;E123,7_Enh;E124,2_TssAFlnk;E128,7_Enh;E129,7_Enh	E017,17_EnhW2;E023,17_EnhW2;E025,14_EnhA2;E026,16_EnhW1;E027,17_EnhW2;E028,17_EnhW2;E029,14_EnhA2;E030,15_EnhAF;E031,15_EnhAF;E033,17_EnhW2;E035,15_EnhAF;E036,14_EnhA2;E049,14_EnhA2;E050,14_EnhA2;E051,14_EnhA2;E052,17_EnhW2;E055,17_EnhW2;E056,15_EnhAF;E062,17_EnhW2;E063,15_EnhAF;E067,19_DNase;E071,17_EnhW2;E072,17_EnhW2;E073,17_EnhW2;E075,15_EnhAF;E076,2_PromU;E077,17_EnhW2;E078,13_EnhA1;E080,18_…	E001,H3K4me1_Enh;E003,H3K4me1_Enh;E008,H3K4me1_Enh;E014,H3K4me1_Enh;E015,H3K4me1_Enh;E017,H3K4me1_Enh;E023,H3K4me1_Enh;E025,H3K4me1_Enh;E026,H3K4me1_Enh;E029,H3K4me1_Enh;E030,H3K4me1_Enh;E035,H3K4me1_Enh;E036,H3K4me1_Enh;E049,H3K4me1_Enh;E050,H3K4me1_Enh;E051,H3K4me1_Enh;E052,H3K4me1_Enh;E055,H3K4me1_Enh;E056,H3K4me1_Enh;E058,H3K4me1_Enh;E063,H3K4me1_Enh;E067,H3K4me1_Enh;E073,H3K4me1_Enh;E076,H3K…	E050;E055;E083	----	----	23222517,Red blood cell traits,6E-11	----	Pou2f2_known2	ENSG00000199245.1	Y_RNA	3	4966	NM_003994	KITLG	3	57274	----	BLD, GI	FAT, STRM, BLD, SKIN, GI, ADRL, LNG, PLCNT, OVRY, BONE	----	----	----	----	-3.1313	0.9265
EUR	12	88443467	rs11104877	T	G	0.01	0.07	0.0017	0.08	0	0	----	----	----	----	----	----	25646338,Trans fatty acid levels,4E-7	----	Irx;Pou2f2_known2;Pou2f2_known5;Pou5f1_disc2;Smad_2	ENSG00000199245.1	Y_RNA	3	12916	NM_003994	KITLG	3	49324	----	----	----	----	----	----	----	-3.1789	0.9295
EUR	12	88449697	rs11104881	T	C	0.13	0.75	0.74	0.68	0	0	E110,7_Enh	----	E002,H3K4me1_Enh;E011,H3K4me1_Enh;E016,H3K4me1_Enh;E019,H3K4me1_Enh;E020,H3K4me1_Enh;E027,H3K4me1_Enh;E058,H3K4me1_Enh;E110,H3K4me1_Enh;E055,H3K27ac_Enh;E093,H3K27ac_Enh	----	----	----	----	----	----	ENSG00000199245.1	Y_RNA	3	19146	NM_003994	KITLG	3	43094	----	----	GI	----	----	----	----	-3.0349	0.9201
EUR	12	108324152	rs11113818	C	T	0.43	0.45	0.24	0.33	0	0	E022,7_Enh;E034,12_EnhBiv;E036,7_Enh;E046,7_Enh;E051,7_Enh;E063,7_Enh;E072,7_Enh;E073,7_Enh;E074,7_Enh;E088,7_Enh;E091,6_EnhG;E096,6_EnhG;E113,7_Enh	E029,17_EnhW2;E032,17_EnhW2;E034,15_EnhAF;E035,17_EnhW2;E036,18_EnhAc;E046,15_EnhAF;E050,17_EnhW2;E067,17_EnhW2;E068,17_EnhW2;E069,17_EnhW2;E072,17_EnhW2;E073,17_EnhW2;E093,17_EnhW2	E005,H3K4me1_Enh;E012,H3K4me1_Enh;E021,H3K4me1_Enh;E022,H3K4me1_Enh;E027,H3K4me1_Enh;E029,H3K4me1_Enh;E034,H3K4me1_Enh;E036,H3K4me1_Enh;E037,H3K4me1_Enh;E046,H3K4me1_Enh;E047,H3K4me1_Enh;E048,H3K4me1_Enh;E049,H3K4me1_Enh;E050,H3K4me1_Enh;E051,H3K4me1_Enh;E052,H3K4me1_Enh;E063,H3K4me1_Enh;E065,H3K4me1_Enh;E067,H3K4me1_Enh;E068,H3K4me1_Enh;E069,H3K4me1_Enh;E071,H3K4me1_Enh;E072,H3K4me1_Enh;E073,H3K…	----	----	Westra2013,Whole_Blood,-,4.54840933084714E-65;Westra2013,Whole_Blood,CMKLR1,1.1992989774423543E-17	24709693,Response to methotrexate in juvenile idiopathic arthritis,4E-6	20502693,Gene expression of CMKLR1 in peripheral blood monocytes,2.85E-41	LXR_1	ENSG00000174600.9	CMKLR1	0	0	NM_004072	CMKLR1	0	0	INT	----	IPSC, BLD, FAT, BRN, LNG, PLCNT, SPLN	----	----	----	----	-2.2064	0.8475
Other	1	218398662	rs11118102	G	A	0.16	0.28	0.41	0.14	0	0	E006,7_Enh;E028,7_Enh;E057,6_EnhG;E058,7_Enh;E090,6_EnhG;E127,7_Enh	E114,18_EnhAc;E117,18_EnhAc;E119,17_EnhW2	E005,H3K4me1_Enh;E006,H3K4me1_Enh;E013,H3K4me1_Enh;E025,H3K4me1_Enh;E028,H3K4me1_Enh;E052,H3K4me1_Enh;E057,H3K4me1_Enh;E058,H3K4me1_Enh;E065,H3K4me1_Enh;E080,H3K4me1_Enh;E088,H3K4me1_Enh;E089,H3K4me1_Enh;E090,H3K4me1_Enh;E096,H3K4me1_Enh;E097,H3K4me1_Enh;E098,H3K4me1_Enh;E108,H3K4me1_Enh;E111,H3K4me1_Enh;E113,H3K4me1_Enh;E114,H3K4me1_Enh;E119,H3K4me1_Enh;E120,H3K4me1_Enh;E125,H3K4me1_Enh;E127,H3K…	----	----	----	----	----	ERalpha-a_known3	ENSG00000092969.7	TGFB2	0	0	NM_003238	TGFB2	0	0	INT	----	ESDR, BRST, SKIN, MUS	----	----	----	----	-3.1449	0.9273
Other	1	218499915	rs11118112	C	T	0.28	0.18	0.28	0.11	0	0	E004,7_Enh;E013,7_Enh;E016,7_Enh;E017,7_Enh;E020,7_Enh;E023,7_Enh;E025,7_Enh;E026,2_TssAFlnk;E028,7_Enh;E029,7_Enh;E049,7_Enh;E050,7_Enh;E052,7_Enh;E055,2_TssAFlnk;E057,7_Enh;E058,7_Enh;E061,7_Enh;E063,7_Enh;E076,7_Enh;E078,7_Enh;E090,7_Enh;E091,7_Enh;E092,7_Enh;E099,7_Enh;E107,7_Enh;E114,2_TssAFlnk;E119,7_Enh;E120,7_Enh;E121,7_Enh;E122,7_Enh;E124,7_Enh;E125,2_TssAFlnk;E126,7_Enh;E127,7_Enh;E128,…	E001,15_EnhAF;E002,17_EnhW2;E004,17_EnhW2;E005,15_EnhAF;E006,13_EnhA1;E011,15_EnhAF;E012,15_EnhAF;E013,2_PromU;E014,17_EnhW2;E015,17_EnhW2;E016,17_EnhW2;E017,2_PromU;E020,17_EnhW2;E022,18_EnhAc;E023,13_EnhA1;E025,13_EnhA1;E026,2_PromU;E027,14_EnhA2;E028,13_EnhA1;E029,14_EnhA2;E030,17_EnhW2;E031,17_EnhW2;E035,17_EnhW2;E036,15_EnhAF;E049,13_EnhA1;E050,16_EnhW1;E051,16_EnhW1;E052,2_PromU;E054,18_Enh…	E001,H3K4me1_Enh;E003,H3K4me1_Enh;E004,H3K4me1_Enh;E006,H3K4me1_Enh;E007,H3K4me1_Enh;E009,H3K4me1_Enh;E010,H3K4me1_Enh;E011,H3K4me1_Enh;E013,H3K4me1_Enh;E014,H3K4me1_Enh;E016,H3K4me1_Enh;E017,H3K4me1_Enh;E023,H3K4me1_Enh;E025,H3K4me1_Enh;E026,H3K4me1_Enh;E027,H3K4me1_Enh;E028,H3K4me1_Enh;E029,H3K4me1_Enh;E032,H3K4me1_Enh;E036,H3K4me1_Enh;E049,H3K4me1_Enh;E050,H3K4me1_Enh;E051,H3K4me1_Enh;E052,H3K…	E004	----	----	----	----	GR_known10;Irx	ENSG00000228208.2	C1orf143	5	10180	NM_003238	TGFB2	3	55295	----	STRM, SKIN, LNG, BRN	ESDR, ESC, LNG, IPSC, FAT, BRST, BLD, STRM, MUS, SKIN, GI, PLCNT, VAS, BONE	----	----	----	----	0.0947	0.4883
Other	1	218506344	rs11118114	G	A	0.3	0.18	0.28	0.12	0	0	----	----	E011,H3K4me3_Pro;E072,H3K4me3_Pro	----	----	----	----	----	Arid5a;CTCF_disc10;Foxa_known4;Hlx1;Msx-1_1	ENSG00000228208.2	C1orf143	5	3751	NM_003238	TGFB2	3	61724	----	----	----	----	----	----	----	-2.9691	0.9155
ASN	2	113032681	rs11123155	C	T	0.64	0.6	0.71	0.59	0	0	E079,1_TssA;E110,7_Enh;E123,7_Enh	----	E021,H3K27ac_Enh;E079,H3K27ac_Enh;E075,H3K4me1_Enh;E079,H3K4me1_Enh;E123,H3K4me1_Enh;E079,H3K4me3_Pro;E113,H3K4me3_Pro	----	----	GTEx2015_v6,Esophagus_Mucosa,IL36B,4.98118865503649e-10;GTEx2015_v6,Skin_Not_Sun_Exposed_Suprapubic,IL36B,3.98506837939904e-08;GTEx2015_v6,Skin_Sun_Exposed_Lower_leg,IL36B,2.68546091029458e-13	----	----	Sin3Ak-20_disc3	ENSG00000136696.6	IL36B	0	0	NM_014438	IL36B	0	0	INT	GI	GI, BLD	----	----	----	----	-2.8223	0.9046
EUR	2	113088001	rs11123161	C	T	0.82	0.47	0.33	0.49	0	0	E066,7_Enh;E118,7_Enh	----	E032,H3K4me1_Enh;E066,H3K4me1_Enh;E088,H3K4me1_Enh;E096,H3K4me1_Enh;E118,H3K4me1_Enh;E066,H3K27ac_Enh;E066,H3K9ac_Pro	----	----	----	----	----	Ik-1_2	ENSG00000201805.1	U6	3	1089	NM_173161	IL1F10	3	12150	----	----	LIV	----	----	----	----	-1.7733	0.7959
EUR	2	113092537	rs11123162	G	A	0.09	0.4	0.63	0.35	0	0	E090,7_Enh	----	E005,H3K4me3_Pro;E113,H3K4me3_Pro;E023,H3K4me1_Enh;E089,H3K4me1_Enh;E090,H3K4me1_Enh;E092,H3K4me1_Enh;E058,H3K27ac_Enh	E091	----	Westra2013,Whole_Blood,IL1RN,4.3777108020913485E-4;Westra2013,Whole_Blood,PSD4,9.263945884179878E-8	----	21886157,Serum ratio of (hyodeoxycholate)/(valerate),1.20E-04	----	ENSG00000201805.1	U6	3	5625	NM_173161	IL1F10	3	16686	----	----	MUS	----	----	----	----	-2.2638	0.8536
EUR	----	----	rs111267073	----	----	----	----	----	----	----	----	----	----	----	----	----	----	----	----	----	----	----	----	----	----	----	----	----	----	----	----	----	----	----	----	----	----
Other	3	55376983	rs11130471	C	A	0.16	0.37	0.71	0.23	0	0	E116,7_Enh;E126,7_Enh	----	E008,H3K27ac_Enh;E020,H3K27ac_Enh;E099,H3K27ac_Enh;E008,H3K4me1_Enh;E055,H3K4me1_Enh;E056,H3K4me1_Enh;E116,H3K4me1_Enh;E126,H3K4me1_Enh	----	----	----	----	----	----	ENSG00000242775.1	RP11-875H7.2	5	15153	NM_003392	WNT5A	3	88730	----	----	BLD, SKIN	----	----	----	----	-2.3745	0.865
EUR	16	28509004	rs111857492	TA	T	0.42	0.51	0.36	0.4	0	0	E123,7_Enh	----	E034,H3K4me1_Enh;E037,H3K4me1_Enh;E123,H3K4me1_Enh;E038,H3K4me3_Pro;E038,H3K9ac_Pro;E044,H3K27ac_Enh;E091,H3K27ac_Enh	----	----	GTEx2015_v6,Adipose_Subcutaneous,CDC37P1,3.64834679754093e-13;GTEx2015_v6,Adipose_Subcutaneous,EIF3CL,6.552924636377e-06;GTEx2015_v6,Adipose_Subcutaneous,RP11-1348G14.4,8.02054741941513e-07;GTEx2015_v6,Adipose_Subcutaneous,RP11-1348G14.6,1.05634650449023e-06;GTEx2015_v6,Adipose_Subcutaneous,SH2B1,2.3677654566803e-08;GTEx2015_v6,Adipose_Subcutaneous,SULT1A2,1.73165546158334e-17;GTEx2015_v6,Adipose…	----	----	Foxd3;Foxp3;HDAC2_disc6;Zfp105	ENSG00000197272.2	IL27	0	0	NM_145659	IL27	5	2169	----	----	BLD	----	----	----	----	-1.4884	0.757
EUR	10	115949292	rs11197481	G	A	0.02	0.13	0.27	0.18	0	0	E005,7_Enh;E017,7_Enh;E019,7_Enh;E025,7_Enh;E026,7_Enh;E052,7_Enh;E056,7_Enh;E066,7_Enh;E090,7_Enh;E120,7_Enh;E126,7_Enh;E128,7_Enh;E129,7_Enh	E006,17_EnhW2;E017,17_EnhW2;E023,17_EnhW2;E025,17_EnhW2;E052,17_EnhW2;E120,17_EnhW2;E121,17_EnhW2;E125,17_EnhW2;E126,17_EnhW2;E129,15_EnhAF	E001,H3K4me1_Enh;E002,H3K4me1_Enh;E003,H3K4me1_Enh;E005,H3K4me1_Enh;E006,H3K4me1_Enh;E010,H3K4me1_Enh;E011,H3K4me1_Enh;E013,H3K4me1_Enh;E014,H3K4me1_Enh;E015,H3K4me1_Enh;E016,H3K4me1_Enh;E017,H3K4me1_Enh;E018,H3K4me1_Enh;E019,H3K4me1_Enh;E020,H3K4me1_Enh;E023,H3K4me1_Enh;E024,H3K4me1_Enh;E025,H3K4me1_Enh;E026,H3K4me1_Enh;E027,H3K4me1_Enh;E049,H3K4me1_Enh;E052,H3K4me1_Enh;E055,H3K4me1_Enh;E056,H3K…	E021;E121	----	----	----	----	Hoxa5_1	ENSG00000107518.11	ATRNL1	3	299	NM_207303	ATRNL1	3	306	----	----	ESDR, LNG, IPSC, FAT, STRM, MUS, SKIN, LIV, BONE	----	----	----	----	-2.038	0.8286
EUR	10	47186811	rs11204266	C	T	0.01	0.02	0	0.02	0	0	----	----	E006,H3K4me1_Enh;E112,H3K4me1_Enh;E006,H3K9ac_Pro	----	----	GTEx2015_v6,Adipose_Subcutaneous,BMS1P5,4.94177715678233e-07;GTEx2015_v6,Adipose_Subcutaneous,GLUD1P2,4.61655405028858e-09;GTEx2015_v6,Adipose_Visceral_Omentum,BMS1P5,1.36321688683906e-08;GTEx2015_v6,Adipose_Visceral_Omentum,GLUD1P2,2.31881814754104e-08;GTEx2015_v6,Artery_Aorta,GLUD1P2,2.78049121921245e-06;GTEx2015_v6,Cells_Transformed_fibroblasts,BMS1P5,4.28361235851756e-06;GTEx2015_v6,Cells_Tra…	----	20502693,Gene expression of CAMK2B in peripheral blood monocytes,9.70E-06;20502693,Gene expression of NANP in peripheral blood monocytes,5.05E-06	Evi-1_3	ENSG00000107623.3	GDF10	5	113412	NM_004962	GDF10	5	113412	----	----	----	----	----	----	----	-3.2639	0.9346
EUR	1	65513597	rs11208659	T	C	0.41	0.11	0.07	0.08	1	1	E013,7_Enh;E023,7_Enh;E025,7_Enh;E026,7_Enh;E049,7_Enh;E052,7_Enh;E055,7_Enh;E056,7_Enh;E063,7_Enh;E066,7_Enh;E100,7_Enh;E107,7_Enh;E108,7_Enh;E117,7_Enh;E118,7_Enh;E120,7_Enh;E121,7_Enh;E122,7_Enh;E123,7_Enh;E126,7_Enh;E128,7_Enh;E129,7_Enh	E006,17_EnhW2;E013,16_EnhW1;E017,17_EnhW2;E023,13_EnhA1;E025,14_EnhA2;E026,13_EnhA1;E028,17_EnhW2;E049,14_EnhA2;E052,13_EnhA1;E055,15_EnhAF;E056,17_EnhW2;E063,17_EnhW2;E066,13_EnhA1;E108,17_EnhW2;E114,17_EnhW2;E117,14_EnhA2;E120,15_EnhAF;E121,14_EnhA2;E122,14_EnhA2;E123,16_EnhW1;E125,15_EnhAF;E126,15_EnhAF;E128,17_EnhW2;E129,14_EnhA2	E013,H3K27ac_Enh;E026,H3K27ac_Enh;E049,H3K27ac_Enh;E056,H3K27ac_Enh;E063,H3K27ac_Enh;E066,H3K27ac_Enh;E094,H3K27ac_Enh;E108,H3K27ac_Enh;E120,H3K27ac_Enh;E121,H3K27ac_Enh;E122,H3K27ac_Enh;E129,H3K27ac_Enh;E013,H3K4me1_Enh;E017,H3K4me1_Enh;E023,H3K4me1_Enh;E025,H3K4me1_Enh;E026,H3K4me1_Enh;E028,H3K4me1_Enh;E049,H3K4me1_Enh;E052,H3K4me1_Enh;E055,H3K4me1_Enh;E056,H3K4me1_Enh;E063,H3K4me1_Enh;E065,H3K…	E117	HUVEC,CFOS,UCD,None;SK-N-SH_RA,P300,HudsonAlpha,None	Westra2013,Whole_Blood,LEPR,0.0011347224454878906	23563609,Obesity (early onset extreme),2E-9	21886157,Serum concentration of stearoylcarnitine,8.40E-04	NF-kappaB_disc3	ENSG00000116678.14	LEPR	0	0	NM_002303	LEPR	0	0	INT	----	ESDR, FAT, STRM, MUS, SKIN, LIV, CRVX, VAS, BLD, LNG, BONE	----	----	----	----	2.5488	0.1241
EUR	1	65521481	rs11208662	G	C	0.22	0.09	0.07	0.08	0	0	----	----	E094,H3K4me1_Enh	----	----	GTEx2015_v6,Esophagus_Mucosa,AK4,3.962339183121e-06;Westra2013,Whole_Blood,LEPR,0.003108496739245238;Westra2013,Whole_Blood,LEPROT|LEPR,4.016458528713976E-4	----	----	Ets_disc7;Sin3Ak-20_disc6;Zbtb3	ENSG00000116678.14	LEPR	0	0	NM_002303	LEPR	0	0	INT	----	----	----	----	----	----	-2.0163	0.826
EUR	1	65626887	rs11208691	A	G	0.43	0.46	0.87	0.4	0	0	E098,7_Enh	----	E066,H3K9ac_Pro;E087,H3K4me1_Enh;E094,H3K4me1_Enh;E094,H3K27ac_Enh	----	----	----	----	----	NRSF_disc9;Zfx	ENSG00000116678.14	LEPR	0	0	NM_002303	LEPR	0	0	INT	----	PANC	----	----	----	----	-3.0784	0.923
EUR, Other	1	67240275	rs11209026	G	A	0.01	0.06	0	0.06	1	1	----	----	E096,H3K4me3_Pro	----	----	----	17447842,Crohn's disease,2E-18;17804789,Crohn's disease,1E-8;17804789,Crohn's disease,2E-7;18758464,Inflammatory bowel disease,7E-11;19122664,Ulcerative colitis,1E-8;19915572,Ulcerative colitis,3E-10;20062062,Ankylosing spondylitis,9E-14;20953190,Psoriasis,7E-7;21102463,Crohn's disease,1E-64;21297633,Ulcerative colitis,5E-28;21743469,Ankylosing spondylitis,2E-17;22293688,Crohn's disease,4E-21;224…	21886157,Serum ratio of (2-hydroxyisobutyrate)/(sebacate (decanedioate)),2.20E-04;22658545,let-7d miRNA expression in lymphoblastoid cell lines ,0.0000048;22658545,miR-20a miRNA expression in lymphoblastoid cell lines ,0.0000096	GR_known1	ENSG00000162594.10	IL23R	0	0	NM_144701	IL23R	0	0	NSM	----	----	G|A, ENST00000347310, ENSP00000321345, 381_R/Q, 0.02, deleterious, G|A, ENST00000425614, ENSP00000387640, 126_R/Q, 0.02, deleterious, G|A, ENST00000637002, ENSP00000490340, 178_R/Q, 0.02, deleterious	G|A, ENST00000347310, ENSP00000321345, 381_R/Q, 0.995, probably damaging, G|A, ENST00000425614, ENSP00000387640, 126_R/Q, 0.999, probably damaging, G|A, ENST00000637002, ENSP00000490340, 178_R/Q, 0.995, probably damaging	----	----	----	----
EUR	3	46323369	rs112313229	G	A	0.002	0.01	0	0.05	0	0	E029,7_Enh;E124,2_TssAFlnk	E029,15_EnhAF;E030,17_EnhW2;E031,17_EnhW2;E035,17_EnhW2;E124,13_EnhA1	E027,H3K9ac_Pro;E029,H3K4me1_Enh;E031,H3K4me1_Enh;E032,H3K4me1_Enh;E037,H3K4me1_Enh;E124,H3K4me1_Enh;E032,H3K27ac_Enh;E075,H3K27ac_Enh;E124,H3K27ac_Enh;E124,H3K4me3_Pro	----	----	----	----	----	Cdx;RFX5_known2;STAT_known1;STAT_known2	ENSG00000121807.5	CCR2	5	30364	NM_001123041	CCR2	5	30373	----	BLD	BLD	----	----	----	----	-0.923	0.6691
EUR	8	22182776	rs112366642	C	A	----	----	----	----	0	0	E023,7_Enh;E025,7_Enh;E049,6_EnhG;E063,7_Enh;E091,6_EnhG;E121,6_EnhG;E126,7_Enh	E023,11_TxEnh3;E025,11_TxEnh3;E049,11_TxEnh3;E063,11_TxEnh3;E066,18_EnhAc;E080,11_TxEnh3;E091,11_TxEnh3;E099,11_TxEnh3;E121,11_TxEnh3;E126,11_TxEnh3	E023,H3K4me1_Enh;E025,H3K4me1_Enh;E026,H3K4me1_Enh;E049,H3K4me1_Enh;E055,H3K4me1_Enh;E056,H3K4me1_Enh;E063,H3K4me1_Enh;E066,H3K4me1_Enh;E091,H3K4me1_Enh;E114,H3K4me1_Enh;E121,H3K4me1_Enh;E023,H3K4me3_Pro;E023,H3K9ac_Pro;E025,H3K9ac_Pro;E063,H3K9ac_Pro;E066,H3K9ac_Pro;E026,H3K27ac_Enh;E049,H3K27ac_Enh;E056,H3K27ac_Enh;E058,H3K27ac_Enh;E063,H3K27ac_Enh;E066,H3K27ac_Enh;E091,H3K27ac_Enh;E100,H3K27ac…	E033;E055;E056;E091;E098;E100;E121;E126	----	----	----	----	AP-1_disc7;GR_known10;GR_known2;Ik-1_2;STAT_known11	ENSG00000168487.13	BMP1	0	0	NM_006129	BMP1	0	0	INT	----	FAT, STRM, PLCNT, MUS, SKIN	----	----	----	----	-1.9896	0.8229
EUR	5	132068400	rs11242103	C	G	0.02	0.28	0	0.34	0	0	----	----	E027,H3K9ac_Pro;E124,H3K9ac_Pro;E041,H3K4me1_Enh;E042,H3K4me1_Enh;E046,H3K4me1_Enh;E055,H3K4me1_Enh;E056,H3K4me1_Enh;E058,H3K4me1_Enh;E079,H3K4me1_Enh;E089,H3K4me1_Enh;E048,H3K27ac_Enh;E055,H3K27ac_Enh;E056,H3K27ac_Enh;E058,H3K27ac_Enh;E059,H3K27ac_Enh;E105,H3K27ac_Enh;E113,H3K4me3_Pro	----	----	GTEx2015_v6,Adipose_Subcutaneous,PDLIM4,8.31256173498441e-06;GTEx2015_v6,Artery_Aorta,P4HA2,5.2091973373693e-06;GTEx2015_v6,Artery_Tibial,P4HA2,6.37911426431955e-09;GTEx2015_v6,Artery_Tibial,P4HA2-AS1,9.46345572975206e-06;GTEx2015_v6,Artery_Tibial,SLC22A5,6.26413591249449e-07;GTEx2015_v6,Breast_Mammary_Tissue,SLC22A5,8.26905084791438e-06;GTEx2015_v6,Cells_Transformed_fibroblasts,SLC22A5,9.4389241…	----	----	Znf143_disc3	ENSG00000164399.4	IL3	3	5195	NM_000588	IL3	3	5196	----	----	----	----	----	----	----	-1.6413	0.7784
EUR, Other	6	7718832	rs11243202	T	C	0.22	0.33	0.22	0.48	0	0	----	----	----	----	----	Westra2013,Whole_Blood,BMP6,2.6246435398332025E-6	----	----	Dbx1;Foxd3;Mef2_known3;Pou1f1_2;TATA_known1	ENSG00000153162.8	BMP6	5	7964	NM_001718	BMP6	5	7944	----	----	----	----	----	----	----	-3.1702	0.9289
EUR	3	13816472	rs1124480	T	C	0.35	0.35	0.26	0.47	0	0	----	----	E007,H3K4me3_Pro;E011,H3K4me3_Pro;E028,H3K4me3_Pro;E038,H3K4me3_Pro;E041,H3K4me3_Pro;E048,H3K4me3_Pro;E063,H3K4me3_Pro;E066,H3K4me3_Pro;E067,H3K4me3_Pro;E075,H3K4me3_Pro;E076,H3K4me3_Pro;E077,H3K4me3_Pro;E078,H3K4me3_Pro;E079,H3K4me3_Pro;E098,H3K4me3_Pro;E105,H3K4me3_Pro;E107,H3K4me3_Pro;E108,H3K4me3_Pro;E110,H3K4me3_Pro;E113,H3K4me3_Pro;E127,H3K4me3_Pro;E098,H3K4me1_Enh	E127	----	----	23144326,Chronic obstructive pulmonary disease-related biomarkers,9E-6	----	ATF2;Foxd1_1;Foxd1_2;Foxf1;Foxf2;Foxj1_2;Foxk1;Foxl1_1;Gmeb1;HLF;Hsf_disc1;TEF	ENSG00000154764.5	WNT7A	0	0	NM_004625	WNT7A	3	2111	----	----	----	----	----	----	----	-1.0662	0.6925
EUR	10	6040595	rs11256464	C	T	0.02	0.09	0.0017	0.14	0	0	E037,7_Enh;E041,6_EnhG;E042,6_EnhG;E043,7_Enh;E044,7_Enh;E045,7_Enh;E048,7_Enh	E037,18_EnhAc;E038,17_EnhW2;E039,17_EnhW2;E040,17_EnhW2;E041,15_EnhAF;E042,18_EnhAc;E043,18_EnhAc;E044,14_EnhA2;E045,14_EnhA2;E048,17_EnhW2	E011,H3K4me1_Enh;E037,H3K4me1_Enh;E038,H3K4me1_Enh;E039,H3K4me1_Enh;E040,H3K4me1_Enh;E041,H3K4me1_Enh;E042,H3K4me1_Enh;E043,H3K4me1_Enh;E044,H3K4me1_Enh;E045,H3K4me1_Enh;E048,H3K4me1_Enh;E101,H3K4me1_Enh;E011,H3K4me3_Pro;E041,H3K4me3_Pro;E044,H3K4me3_Pro;E045,H3K4me3_Pro;E048,H3K4me3_Pro;E034,H3K27ac_Enh;E037,H3K27ac_Enh;E040,H3K27ac_Enh;E044,H3K27ac_Enh;E045,H3K27ac_Enh;E047,H3K9ac_Pro	----	----	GTEx2015_v6,Adipose_Subcutaneous,IL2RA,5.17281212366248e-06	----	----	Brachyury_1;TATA_disc9	ENSG00000134460.10	IL2RA	0	0	NM_000417	IL2RA	0	0	INT	----	BLD	----	----	----	----	-2.919	0.9119
EUR	1	154445939	rs11265613	T	C	0.09	0.48	0.35	0.36	0	0	E006,7_Enh;E013,7_Enh;E017,7_Enh;E023,7_Enh;E025,7_Enh;E026,7_Enh;E034,6_EnhG;E037,7_Enh;E039,6_EnhG;E041,6_EnhG;E043,6_EnhG;E044,6_EnhG;E047,7_Enh;E048,7_Enh;E049,7_Enh;E052,7_Enh;E055,2_TssAFlnk;E056,2_TssAFlnk;E061,6_EnhG;E076,6_EnhG;E088,7_Enh;E091,7_Enh;E103,6_EnhG;E111,6_EnhG;E116,7_Enh;E125,7_Enh;E126,7_Enh;E128,7_Enh;E129,7_Enh	E005,18_EnhAc;E006,15_EnhAF;E013,15_EnhAF;E017,13_EnhA1;E023,14_EnhA2;E025,14_EnhA2;E026,15_EnhAF;E027,15_EnhAF;E028,17_EnhW2;E037,11_TxEnh3;E038,11_TxEnh3;E039,11_TxEnh3;E040,11_TxEnh3;E041,11_TxEnh3;E042,11_TxEnh3;E043,11_TxEnh3;E044,11_TxEnh3;E045,11_TxEnh3;E048,11_TxEnh3;E049,15_EnhAF;E052,15_EnhAF;E055,13_EnhA1;E056,14_EnhA2;E057,17_EnhW2;E058,17_EnhW2;E059,11_TxEnh3;E061,14_EnhA2;E063,11_Tx…	E001,H3K4me1_Enh;E006,H3K4me1_Enh;E013,H3K4me1_Enh;E017,H3K4me1_Enh;E022,H3K4me1_Enh;E023,H3K4me1_Enh;E025,H3K4me1_Enh;E026,H3K4me1_Enh;E028,H3K4me1_Enh;E034,H3K4me1_Enh;E037,H3K4me1_Enh;E038,H3K4me1_Enh;E039,H3K4me1_Enh;E040,H3K4me1_Enh;E041,H3K4me1_Enh;E042,H3K4me1_Enh;E043,H3K4me1_Enh;E044,H3K4me1_Enh;E045,H3K4me1_Enh;E046,H3K4me1_Enh;E047,H3K4me1_Enh;E048,H3K4me1_Enh;E049,H3K4me1_Enh;E052,H3K…	----	----	GTEx2015_v6,Whole_Blood,IL6R,1.39003657844314e-06	----	22595970,P08887 protein abundance levels,1.43E-12	Foxp1;GATA_known8;HDAC2_disc6;Mef2_known3;Zfp105;p300_disc5	ENSG00000160712.8	IL6R	0	0	NM_000565	IL6R	0	0	INT	SKIN	ESDR, LNG, FAT, STRM, BLD, MUS, SKIN, GI, PLCNT, BRN, BONE	----	----	----	----	-2.5806	0.8844
EUR	3	46408487	rs11266744	A	C	0.07	0.38	0.53	0.4	0	0	E017,7_Enh;E025,7_Enh;E026,7_Enh;E029,7_Enh;E032,7_Enh;E033,6_EnhG;E035,7_Enh;E036,7_Enh;E037,7_Enh;E038,7_Enh;E044,7_Enh;E046,7_Enh;E049,7_Enh;E050,7_Enh;E051,2_TssAFlnk;E052,2_TssAFlnk;E063,2_TssAFlnk;E068,7_Enh;E069,7_Enh;E073,7_Enh;E074,7_Enh;E075,1_TssA;E077,2_TssAFlnk;E078,7_Enh;E083,7_Enh;E084,7_Enh;E085,6_EnhG;E088,7_Enh;E090,7_Enh;E091,7_Enh;E092,7_Enh;E093,6_EnhG;E095,7_Enh;E096,3_TxFln…	E006,17_EnhW2;E017,14_EnhA2;E023,16_EnhW1;E025,13_EnhA1;E026,14_EnhA2;E027,15_EnhAF;E028,17_EnhW2;E029,2_PromU;E030,16_EnhW1;E031,16_EnhW1;E032,16_EnhW1;E033,16_EnhW1;E034,16_EnhW1;E035,2_PromU;E036,2_PromU;E037,16_EnhW1;E038,16_EnhW1;E039,16_EnhW1;E040,17_EnhW2;E041,16_EnhW1;E043,16_EnhW1;E044,16_EnhW1;E045,17_EnhW2;E046,16_EnhW1;E047,16_EnhW1;E048,16_EnhW1;E049,13_EnhA1;E050,2_PromU;E051,13_Enh…	E006,H3K4me1_Enh;E013,H3K4me1_Enh;E017,H3K4me1_Enh;E023,H3K4me1_Enh;E025,H3K4me1_Enh;E026,H3K4me1_Enh;E027,H3K4me1_Enh;E028,H3K4me1_Enh;E029,H3K4me1_Enh;E031,H3K4me1_Enh;E032,H3K4me1_Enh;E033,H3K4me1_Enh;E034,H3K4me1_Enh;E035,H3K4me1_Enh;E036,H3K4me1_Enh;E037,H3K4me1_Enh;E038,H3K4me1_Enh;E039,H3K4me1_Enh;E040,H3K4me1_Enh;E041,H3K4me1_Enh;E043,H3K4me1_Enh;E044,H3K4me1_Enh;E045,H3K4me1_Enh;E046,H3K…	E093;E100	----	----	----	21572414,Alanine/NN-dimethylglycine ratio,8.00E-03	Irf_known6;Mtf1_2;Pax-4_5	ENSG00000121797.8	CCRL2	0	0	NM_003965	CCRL2	0	0	SYN	BLD, MUS, FAT, GI, VAS, BONE	LNG, FAT, STRM, BLD, BRN, GI, HRT, MUS, PLCNT, THYM, SPLN, CRVX, SKIN	----	----	----	----	-0.0389	0.5127
EUR	19	55368504	rs1126757	C	T	0.04	0.41	0.7	0.49	1	1	E003,12_EnhBiv;E005,6_EnhG;E006,3_TxFlnk;E013,3_TxFlnk;E017,3_TxFlnk;E021,7_Enh;E022,3_TxFlnk;E024,7_Enh;E027,7_Enh;E055,2_TssAFlnk;E056,3_TxFlnk;E057,6_EnhG;E059,2_TssAFlnk;E089,12_EnhBiv;E090,12_EnhBiv;E092,12_EnhBiv;E099,12_EnhBiv;E114,3_TxFlnk;E120,1_TssA;E121,7_Enh;E125,1_TssA	E001,23_PromBiv;E003,23_PromBiv;E005,4_PromD2;E006,4_PromD2;E013,4_PromD2;E017,3_PromD1;E022,4_PromD2;E024,23_PromBiv;E027,23_PromBiv;E049,4_PromD2;E052,22_PromP;E054,23_PromBiv;E055,4_PromD2;E056,9_TxReg;E057,4_PromD2;E058,16_EnhW1;E059,23_PromBiv;E068,23_PromBiv;E074,23_PromBiv;E089,23_PromBiv;E090,23_PromBiv;E114,4_PromD2;E120,16_EnhW1;E121,16_EnhW1;E125,4_PromD2;E128,11_TxEnh3	E001,H3K4me1_Enh;E003,H3K4me1_Enh;E005,H3K4me1_Enh;E006,H3K4me1_Enh;E010,H3K4me1_Enh;E012,H3K4me1_Enh;E013,H3K4me1_Enh;E014,H3K4me1_Enh;E017,H3K4me1_Enh;E018,H3K4me1_Enh;E021,H3K4me1_Enh;E022,H3K4me1_Enh;E024,H3K4me1_Enh;E027,H3K4me1_Enh;E034,H3K4me1_Enh;E042,H3K4me1_Enh;E043,H3K4me1_Enh;E044,H3K4me1_Enh;E049,H3K4me1_Enh;E054,H3K4me1_Enh;E055,H3K4me1_Enh;E056,H3K4me1_Enh;E057,H3K4me1_Enh;E058,H3K…	E003;E021	----	GTEx2015_v6,Brain_Cerebellar_Hemisphere,SUV420H2,1.0607715769853e-07;GTEx2015_v6,Brain_Cerebellum,SUV420H2,2.90599436575267e-07;GTEx2015_v6,Lung,CTD-2105E13.15,5.1872541307589e-11;GTEx2015_v6,Lung,TMEM190,1.58193947071835e-12;GTEx2015_v6,Testis,CTD-2105E13.15,8.41704231480601e-10;GTEx2015_v6,Testis,TMEM190,4.64263957829955e-10;GTEx2015_v6,Whole_Blood,RPL28,3.49562089052395e-07;Westra2013,Whole_Bl…	20360315,Response to antidepressants,3E-6	21829388,Gene expression of ATIC in blood,4.5E-28;21829388,Gene expression of BRSK1///AC020922.9 in blood,2.2E-06;21829388,Gene expression of RPL28 in blood,8.3E-14	BDP1_disc3;Egr-1_known1;Egr-1_known5;GR_disc6;HNF4_disc3;Hic1_1;MOVO-B	ENSG00000095752.1	IL11	0	0	NM_000641	IL11	0	0	SYN	SKIN, MUS, BRN	ESC, ESDR, IPSC, BRST, SKIN, MUS, GI, PLCNT	----	----	----	----	0.4822	0.418
EUR	17	35980421	rs112689088	T	C	0.26	0.21	0.09	0.1	0	0	E066,1_TssA;E084,7_Enh;E118,2_TssAFlnk	E066,22_PromP;E118,22_PromP	E025,H3K4me3_Pro;E066,H3K4me3_Pro;E113,H3K4me3_Pro;E118,H3K4me3_Pro;E034,H3K4me1_Enh;E063,H3K4me1_Enh;E066,H3K4me1_Enh;E075,H3K4me1_Enh;E077,H3K4me1_Enh;E084,H3K4me1_Enh;E085,H3K4me1_Enh;E110,H3K4me1_Enh;E113,H3K4me1_Enh;E118,H3K4me1_Enh;E062,H3K9ac_Pro;E066,H3K9ac_Pro;E066,H3K27ac_Enh;E118,H3K27ac_Enh	----	----	----	----	22595970,O15467 protein abundance levels,4.11E-07	BDP1_disc3;Maf_known1;NF-E2_disc4;Zfx	ENSG00000161573.5	CCL16	0	0	NM_004590	CCL16	0	0	INT	LIV	GI	T|C, ENST00000610493, ENSP00000478934, 50_Q/R, 0, deleterious	T|C, ENST00000610493, ENSP00000478934, 50_Q/R, 0, unknown	----	----	----	----
Other	1	218508033	rs112756090	C	T	0.3	0.18	0.28	0.12	0	0	----	----	E005,H3K4me3_Pro;E011,H3K4me3_Pro;E020,H3K4me3_Pro;E072,H3K4me3_Pro;E096,H3K4me3_Pro	E114	----	----	----	----	Hand1_1;Hand1_2;Smad3_2	ENSG00000228208.2	C1orf143	5	2062	NM_003238	TGFB2	3	63413	----	----	----	----	----	----	----	-2.7945	0.9024
ASN	17	7557368	rs1128963	G	A	0.02	0.32	0.28	0.4	0	0	E001,7_Enh;E002,7_Enh;E003,7_Enh;E006,7_Enh;E007,7_Enh;E012,7_Enh;E014,7_Enh;E015,7_Enh;E018,2_TssAFlnk;E019,7_Enh;E022,7_Enh;E024,7_Enh;E027,7_Enh;E029,7_Enh;E030,7_Enh;E031,7_Enh;E032,7_Enh;E034,6_EnhG;E035,7_Enh;E036,7_Enh;E039,6_EnhG;E043,7_Enh;E046,6_EnhG;E050,7_Enh;E051,2_TssAFlnk;E055,6_EnhG;E056,1_TssA;E057,7_Enh;E058,7_Enh;E059,6_EnhG;E061,7_Enh;E062,6_EnhG;E063,7_Enh;E068,7_Enh;E069,7_E…	E001,14_EnhA2;E002,17_EnhW2;E003,14_EnhA2;E004,17_EnhW2;E005,15_EnhAF;E006,18_EnhAc;E007,15_EnhAF;E008,15_EnhAF;E009,17_EnhW2;E010,17_EnhW2;E011,17_EnhW2;E012,14_EnhA2;E013,17_EnhW2;E014,14_EnhA2;E015,14_EnhA2;E016,17_EnhW2;E017,18_EnhAc;E018,2_PromU;E019,14_EnhA2;E020,15_EnhAF;E021,15_EnhAF;E022,14_EnhA2;E024,14_EnhA2;E027,13_EnhA1;E028,17_EnhW2;E029,9_TxReg;E030,13_EnhA1;E031,13_EnhA1;E032,13_E…	E001,H3K4me1_Enh;E002,H3K4me1_Enh;E003,H3K4me1_Enh;E005,H3K4me1_Enh;E006,H3K4me1_Enh;E007,H3K4me1_Enh;E008,H3K4me1_Enh;E009,H3K4me1_Enh;E011,H3K4me1_Enh;E012,H3K4me1_Enh;E013,H3K4me1_Enh;E014,H3K4me1_Enh;E015,H3K4me1_Enh;E016,H3K4me1_Enh;E018,H3K4me1_Enh;E019,H3K4me1_Enh;E020,H3K4me1_Enh;E021,H3K4me1_Enh;E022,H3K4me1_Enh;E024,H3K4me1_Enh;E027,H3K4me1_Enh;E028,H3K4me1_Enh;E029,H3K4me1_Enh;E030,H3K…	E008;E084;E085;E089;E092;E097;E109;E118	HepG2,RAD21,HudsonAlpha,None	GTEx2015_v6,Artery_Tibial,SAT2,5.478448386897e-06;GTEx2015_v6,Brain_Cerebellum,SAT2,2.5583420445168e-07;GTEx2015_v6,Brain_Cortex,SAT2,2.06783702298786e-07;GTEx2015_v6,Cells_EBV-transformed_lymphocytes,SAT2,5.37968623659586e-07;GTEx2015_v6,Colon_Transverse,SAT2,5.73461491886468e-07;GTEx2015_v6,Esophagus_Mucosa,CD68,5.02811549658385e-12;GTEx2015_v6,Esophagus_Mucosa,SAT2,3.94421611210811e-06;GTEx201…	----	22233810,Gene expression of SENP3 (ENSG00000161956) in dendritic cells,0.048663748	SREBP_known3	ENSG00000239697.6	TNFSF12	0	0	NM_003809	TNFSF12	0	0	U3	IPSC, BLD, SKIN, GI, LIV	ESC, ESDR, IPSC, BRST, BLD, SKIN, FAT, BRN, GI, ADRL, LNG, MUS, PLCNT, THYM, OVRY, HRT, SPLN	----	----	----	----	-0.1415	0.5315
EUR	3	46415921	rs113010081	T	C	0.01	0.05	0	0.11	0	0	E035,7_Enh;E050,7_Enh;E051,7_Enh;E077,7_Enh;E083,7_Enh;E084,7_Enh;E085,7_Enh;E088,7_Enh;E093,7_Enh;E095,7_Enh;E096,7_Enh;E102,7_Enh;E105,7_Enh;E107,7_Enh;E109,7_Enh;E112,7_Enh;E113,7_Enh;E115,7_Enh;E123,7_Enh	E030,17_EnhW2;E031,17_EnhW2;E035,17_EnhW2;E036,17_EnhW2;E051,17_EnhW2;E075,17_EnhW2;E077,17_EnhW2;E083,14_EnhA2;E084,15_EnhAF;E085,15_EnhAF;E101,17_EnhW2;E102,15_EnhAF;E106,17_EnhW2;E109,17_EnhW2;E110,17_EnhW2;E115,17_EnhW2	E005,H3K9ac_Pro;E047,H3K9ac_Pro;E083,H3K9ac_Pro;E102,H3K9ac_Pro;E011,H3K4me1_Enh;E032,H3K4me1_Enh;E035,H3K4me1_Enh;E036,H3K4me1_Enh;E037,H3K4me1_Enh;E047,H3K4me1_Enh;E048,H3K4me1_Enh;E050,H3K4me1_Enh;E051,H3K4me1_Enh;E063,H3K4me1_Enh;E075,H3K4me1_Enh;E077,H3K4me1_Enh;E083,H3K4me1_Enh;E084,H3K4me1_Enh;E085,H3K4me1_Enh;E087,H3K4me1_Enh;E088,H3K4me1_Enh;E089,H3K4me1_Enh;E090,H3K4me1_Enh;E091,H3K4me1…	----	----	GTEx2015_v6,Cells_Transformed_fibroblasts,LRRC2,6.35253742661331e-06;GTEx2015_v6,Nerve_Tibial,LIMD1,1.23612362604872e-05;Lappalainen2013,Lymphoblastoid_EUR_exonlevel,ENSG00000144791.5_45714946_45715390,1.35623522678948e-05	----	----	----	ENSG00000240310.1	RP11-24F11.5	3	2923	NM_003965	CCRL2	3	6397	----	----	BLD, GI, HRT, LNG, THYM, MUS, SPLN	----	----	----	----	-3.1046	0.9247
EUR	16	57408423	rs113022368	A	AT	----	----	----	----	0	0	E063,7_Enh	----	E007,H3K9ac_Pro;E020,H3K9ac_Pro;E038,H3K9ac_Pro;E011,H3K27ac_Enh;E068,H3K27ac_Enh;E073,H3K27ac_Enh;E074,H3K27ac_Enh;E056,H3K4me1_Enh;E063,H3K4me1_Enh;E069,H3K4me1_Enh;E073,H3K4me1_Enh;E078,H3K4me1_Enh;E105,H3K4me1_Enh;E107,H3K4me1_Enh;E113,H3K4me1_Enh;E124,H3K4me1_Enh;E056,H3K4me3_Pro	----	----	----	----	----	Hoxa5_1;Mef2_known5;PLZF;Pou2f2_known2;Sox_19;TATA_known1;Zfp105	ENSG00000102970.6	CCL17	0	0	NM_002987	CCL17	0	0	INT	----	FAT	----	----	----	----	-1.2402	0.72
ASN	7	41183370	rs113052989	C	T	0.68	0.73	0.72	0.61	0	0	E097,7_Enh;E119,7_Enh	----	E028,H3K4me1_Enh;E055,H3K4me1_Enh;E057,H3K4me1_Enh;E058,H3K4me1_Enh;E119,H3K4me1_Enh;E127,H3K4me1_Enh;E055,H3K27ac_Enh;E058,H3K27ac_Enh;E116,H3K27ac_Enh;E119,H3K27ac_Enh;E127,H3K27ac_Enh;E097,H3K4me3_Pro	----	----	----	----	----	EWSR1-FLI1;GATA_disc3;HDAC2_disc6;p300_disc5	ENSG00000224017.1	AC005022.1	3	49862	NM_001193313	C7orf10	3	322601	----	----	OVRY, BRST	----	----	----	----	-3.9861	0.9673
Other	4	77661587	rs113147266	G	A	0	0.0028	0	0.01	0	0	E029,7_Enh;E084,7_Enh;E085,7_Enh	----	E021,H3K4me3_Pro;E023,H3K4me1_Enh;E025,H3K4me1_Enh;E029,H3K4me1_Enh;E084,H3K4me1_Enh;E085,H3K4me1_Enh;E101,H3K4me1_Enh;E124,H3K4me1_Enh;E101,H3K9ac_Pro;E103,H3K9ac_Pro	----	----	----	----	----	Crx_1;Pou1f1_2;STAT_known3	ENSG00000221711.1	SNORD75	3	41158	NM_006419	CXCL13	3	49752	----	----	BLD, GI	----	----	----	----	-0.8433	0.6557
EUR	3	46342713	rs113341849	G	A	0.01	0.06	0	0.11	0	0	----	----	----	----	----	GTEx2015_v6,Cells_Transformed_fibroblasts,LRRC2,5.99956685843834e-06;GTEx2015_v6,Nerve_Tibial,LIMD1,8.84435405110957e-06;GTEx2015_v6,Nerve_Tibial,LIMD1-AS1,1.97635584469831e-05;Lappalainen2013,Lymphoblastoid_EUR_exonlevel,ENSG00000144791.5_45714946_45715390,1.44825157763473e-05	----	----	EBF_known3;Pou2f2_known5	ENSG00000121807.5	CCR2	5	11020	NM_001123041	CCR2	5	11029	----	----	----	----	----	----	----	-3.4789	0.9462
EUR	17	34320812	rs1133763	A	C	0.1	0.28	0.28	0.15	1	0	E063,1_TssA;E101,1_TssA	E063,22_PromP;E101,22_PromP	E063,H3K27ac_Enh;E075,H3K27ac_Enh;E078,H3K27ac_Enh;E090,H3K27ac_Enh;E101,H3K27ac_Enh;E102,H3K27ac_Enh;E106,H3K27ac_Enh;E108,H3K27ac_Enh;E109,H3K27ac_Enh;E113,H3K27ac_Enh;E063,H3K4me1_Enh;E065,H3K4me1_Enh;E078,H3K4me1_Enh;E092,H3K4me1_Enh;E095,H3K4me1_Enh;E101,H3K4me1_Enh;E104,H3K4me1_Enh;E113,H3K4me1_Enh;E063,H3K4me3_Pro;E075,H3K4me3_Pro;E077,H3K4me3_Pro;E101,H3K4me3_Pro;E106,H3K4me3_Pro;E101,H3K…	----	----	----	----	----	Pax-5_known3;Roaz_1;VDR_4	ENSG00000108700.4	CCL8	0	0	NM_005623	CCL8	0	0	NSM	FAT, GI	----	A|C, ENST00000394620, ENSP00000378118, 69_K/Q, 0.01, deleterious	A|C, ENST00000394620, ENSP00000378118, 69_K/Q, 0.588, possibly damaging	----	----	----	----
EUR	17	34321859	rs11342894	CA	C	0.1	0.28	0.28	0.15	0	0	----	----	E063,H3K27ac_Enh;E065,H3K27ac_Enh;E066,H3K27ac_Enh;E075,H3K27ac_Enh;E078,H3K27ac_Enh;E095,H3K27ac_Enh;E101,H3K27ac_Enh;E102,H3K27ac_Enh;E104,H3K27ac_Enh;E106,H3K27ac_Enh;E108,H3K27ac_Enh;E109,H3K27ac_Enh;E111,H3K27ac_Enh;E113,H3K27ac_Enh;E063,H3K4me1_Enh;E065,H3K4me1_Enh;E095,H3K4me1_Enh;E104,H3K4me1_Enh;E109,H3K4me1_Enh;E068,H3K4me3_Pro;E075,H3K4me3_Pro;E101,H3K4me3_Pro;E106,H3K4me3_Pro;E101,H3K…	----	----	----	----	----	AIRE_1;E2F_known7;NF-AT;Pou6f1_2	ENSG00000108700.4	CCL8	3	456	NM_005623	CCL8	3	456	----	----	----	----	----	----	----	-1.6929	0.7853
EUR	1	218346586	rs113711540	A	AAAAC	----	----	----	----	1	1	E001,10_TssBiv;E002,1_TssA;E003,10_TssBiv;E004,10_TssBiv;E005,1_TssA;E006,1_TssA;E007,1_TssA;E008,1_TssA;E009,1_TssA;E010,1_TssA;E011,10_TssBiv;E012,10_TssBiv;E013,1_TssA;E014,10_TssBiv;E015,10_TssBiv;E016,10_TssBiv;E017,1_TssA;E018,10_TssBiv;E019,10_TssBiv;E020,10_TssBiv;E021,1_TssA;E022,10_TssBiv;E023,2_TssAFlnk;E024,1_TssA;E025,1_TssA;E026,1_TssA;E027,1_TssA;E028,1_TssA;E029,11_BivFlnk;E030,12…	E001,3_PromD1;E002,23_PromBiv;E003,4_PromD2;E004,23_PromBiv;E005,3_PromD1;E006,3_PromD1;E007,1_TssA;E008,4_PromD2;E009,3_PromD1;E010,3_PromD1;E011,3_PromD1;E012,2_PromU;E013,3_PromD1;E014,2_PromU;E015,2_PromU;E016,3_PromD1;E017,3_PromD1;E018,1_TssA;E019,3_PromD1;E020,2_PromU;E021,23_PromBiv;E022,1_TssA;E023,3_PromD1;E024,1_TssA;E025,3_PromD1;E026,3_PromD1;E027,3_PromD1;E028,3_PromD1;E029,2_PromU;…	E001,H3K4me3_Pro;E002,H3K4me3_Pro;E003,H3K4me3_Pro;E004,H3K4me3_Pro;E005,H3K4me3_Pro;E006,H3K4me3_Pro;E007,H3K4me3_Pro;E008,H3K4me3_Pro;E009,H3K4me3_Pro;E010,H3K4me3_Pro;E011,H3K4me3_Pro;E012,H3K4me3_Pro;E013,H3K4me3_Pro;E014,H3K4me3_Pro;E015,H3K4me3_Pro;E016,H3K4me3_Pro;E017,H3K4me3_Pro;E018,H3K4me3_Pro;E019,H3K4me3_Pro;E020,H3K4me3_Pro;E021,H3K4me3_Pro;E022,H3K4me3_Pro;E023,H3K4me3_Pro;E024,H3K…	E059;E083;E088;E089;E091;E092;E097;E114;E119;E120;E121;E122	----	----	----	----	FAC1;Fox;Foxa_known1;Foxa_known2;Foxa_known4;Foxi1;Foxj2_1;Foxo_1;Foxo_2;Foxp1;Foxq1;HDAC2_disc2;Irf_known3;RREB-1_2;SIX5_disc4;Sox_13;Sox_6;Zfp105;p300_disc3	ENSG00000092969.7	TGFB2	0	0	NM_003238	TGFB2	0	0	U5	ESC, ESDR, LNG, IPSC, FAT, STRM, BRST, BLD, MUS, BRN, SKIN, VAS, LIV, GI, ADRL, HRT, KID, PANC, PLCNT, OVRY, THYM, CRVX, BONE	BLD, SPLN, LIV	----	----	----	----	3.1109	0.0789
ASN	X	118781200	rs11390176	T	TA	----	----	----	----	0	0	E076,7_Enh	E023,19_DNase;E025,19_DNase;E026,19_DNase;E027,19_DNase;E049,19_DNase;E063,19_DNase;E065,19_DNase;E067,19_DNase;E068,19_DNase;E069,19_DNase;E071,19_DNase;E072,19_DNase;E073,19_DNase;E074,19_DNase;E075,19_DNase;E076,19_DNase;E078,19_DNase;E080,19_DNase;E081,19_DNase;E082,19_DNase;E083,19_DNase;E086,19_DNase;E088,19_DNase;E089,19_DNase;E090,19_DNase;E091,19_DNase;E092,19_DNase;E095,19_DNase;E096,19…	E025,H3K4me1_Enh;E049,H3K4me1_Enh;E076,H3K4me1_Enh;E097,H3K4me1_Enh;E103,H3K4me1_Enh;E111,H3K4me1_Enh;E026,H3K27ac_Enh;E049,H3K27ac_Enh;E063,H3K27ac_Enh;E076,H3K27ac_Enh;E078,H3K27ac_Enh;E089,H3K27ac_Enh;E090,H3K27ac_Enh;E103,H3K27ac_Enh;E108,H3K27ac_Enh;E111,H3K27ac_Enh;E128,H3K27ac_Enh	E083;E089;E090;E097	----	----	----	----	Foxd3;Gfi1_1;HDAC2_disc6;Pax-4_5;Zfp105	ENSG00000131724.6	IL13RA1	0	0	NM_001560	IL13RA1	0	0	INT	----	GI	----	----	----	----	-1.0667	0.6926
EUR	2	218156235	rs114050631	C	T	0	0.0028	0	0.01	1	0	E027,7_Enh;E029,7_Enh;E030,2_TssAFlnk;E031,7_Enh;E045,7_Enh;E057,7_Enh;E058,7_Enh;E124,7_Enh;E127,7_Enh	E029,14_EnhA2;E030,13_EnhA1;E031,16_EnhW1;E035,17_EnhW2;E057,17_EnhW2;E113,17_EnhW2;E124,16_EnhW1	E008,H3K27ac_Enh;E020,H3K27ac_Enh;E029,H3K27ac_Enh;E096,H3K27ac_Enh;E113,H3K27ac_Enh;E124,H3K27ac_Enh;E008,H3K4me1_Enh;E020,H3K4me1_Enh;E022,H3K4me1_Enh;E027,H3K4me1_Enh;E028,H3K4me1_Enh;E029,H3K4me1_Enh;E030,H3K4me1_Enh;E031,H3K4me1_Enh;E045,H3K4me1_Enh;E057,H3K4me1_Enh;E058,H3K4me1_Enh;E079,H3K4me1_Enh;E124,H3K4me1_Enh;E127,H3K4me1_Enh;E030,H3K4me3_Pro;E124,H3K4me3_Pro	----	MCF10A-Er-Src,STAT3,Harvard(Weissman),EtOH_0.01pct_4hr;MCF10A-Er-Src,STAT3,Harvard(Weissman),TAM_1uM_36hr;MCF10A-Er-Src,STAT3,Stanford,EtOH_0.01pct_12hr	----	----	----	----	ENSG00000163464.7	CXCR1	3	6609	NM_000634	CXCR1	3	6608	----	BLD	BRST, BLD, SKIN	----	----	----	----	1.2936	0.2813
EUR	3	13877813	rs114106861	G	A	0.28	0.1	0.08	0.16	0	0	E009,12_EnhBiv;E010,3_TxFlnk;E022,12_EnhBiv;E028,7_Enh;E034,12_EnhBiv;E037,7_Enh;E039,7_Enh;E040,7_Enh;E041,7_Enh;E042,7_Enh;E043,2_TssAFlnk;E045,7_Enh;E048,7_Enh;E053,12_EnhBiv;E054,12_EnhBiv;E057,3_TxFlnk;E058,3_TxFlnk;E070,2_TssAFlnk;E081,7_Enh;E082,11_BivFlnk;E091,12_EnhBiv;E107,12_EnhBiv;E113,12_EnhBiv;E119,2_TssAFlnk;E127,3_TxFlnk	E009,23_PromBiv;E010,4_PromD2;E027,23_PromBiv;E028,23_PromBiv;E034,23_PromBiv;E037,23_PromBiv;E039,4_PromD2;E040,23_PromBiv;E041,4_PromD2;E042,23_PromBiv;E043,23_PromBiv;E045,23_PromBiv;E048,23_PromBiv;E053,23_PromBiv;E054,23_PromBiv;E055,23_PromBiv;E056,23_PromBiv;E057,4_PromD2;E058,4_PromD2;E061,23_PromBiv;E068,23_PromBiv;E069,23_PromBiv;E070,23_PromBiv;E073,23_PromBiv;E081,23_PromBiv;E082,23_P…	E001,H3K4me3_Pro;E002,H3K4me3_Pro;E003,H3K4me3_Pro;E005,H3K4me3_Pro;E006,H3K4me3_Pro;E008,H3K4me3_Pro;E009,H3K4me3_Pro;E010,H3K4me3_Pro;E012,H3K4me3_Pro;E013,H3K4me3_Pro;E014,H3K4me3_Pro;E015,H3K4me3_Pro;E018,H3K4me3_Pro;E019,H3K4me3_Pro;E020,H3K4me3_Pro;E022,H3K4me3_Pro;E028,H3K4me3_Pro;E037,H3K4me3_Pro;E038,H3K4me3_Pro;E039,H3K4me3_Pro;E040,H3K4me3_Pro;E041,H3K4me3_Pro;E042,H3K4me3_Pro;E043,H3K…	E091	NT2-D1,SUZ12,UCD,None	GTEx2015_v6,Testis,WNT7A,1.04051581415283e-08	----	----	CDP_7;Cart1;Lmo2-complex_2;Pax-4_5;Pou2f2_known1;Pou2f2_known2;Pou2f2_known3;Pou6f1_2;Sox_5	ENSG00000154764.5	WNT7A	0	0	NM_004625	WNT7A	0	0	INT	BLD, BRN, BRST	ESDR, IPSC, BRST, BLD, BRN, PLCNT, MUS, SPLN	----	----	----	----	-1.2386	0.7197
Other	7	117299233	rs114167782	C	T	0.02	0.02	0	0.04	0	0	----	----	E005,H3K4me1_Enh;E024,H3K4me1_Enh;E088,H3K4me1_Enh;E042,H3K4me3_Pro;E099,H3K27ac_Enh	----	----	----	----	----	AP-1_disc7;Mrg_1;RXRA_known6	ENSG00000105989.4	WNT2	0	0	NM_003391	WNT2	0	0	INT	----	----	----	----	----	----	-0.3957	0.5775
EUR	2	112838252	rs1143623	C	G	0.11	0.43	0.38	0.29	0	0	E019,7_Enh;E028,7_Enh;E029,7_Enh;E030,2_TssAFlnk;E031,7_Enh;E035,7_Enh;E036,7_Enh;E050,7_Enh;E051,7_Enh;E119,7_Enh;E124,7_Enh	E029,15_EnhAF;E030,13_EnhA1;E031,17_EnhW2;E033,17_EnhW2;E035,17_EnhW2;E036,17_EnhW2;E050,14_EnhA2;E051,13_EnhA1;E062,17_EnhW2;E124,14_EnhA2	E014,H3K4me1_Enh;E016,H3K4me1_Enh;E017,H3K4me1_Enh;E018,H3K4me1_Enh;E019,H3K4me1_Enh;E024,H3K4me1_Enh;E028,H3K4me1_Enh;E029,H3K4me1_Enh;E030,H3K4me1_Enh;E031,H3K4me1_Enh;E032,H3K4me1_Enh;E035,H3K4me1_Enh;E036,H3K4me1_Enh;E046,H3K4me1_Enh;E050,H3K4me1_Enh;E051,H3K4me1_Enh;E063,H3K4me1_Enh;E066,H3K4me1_Enh;E068,H3K4me1_Enh;E071,H3K4me1_Enh;E075,H3K4me1_Enh;E085,H3K4me1_Enh;E090,H3K4me1_Enh;E093,H3K…	E029	----	GTEx2015_v6,Testis,IL1B,1.80134833859468e-08;Lappalainen2013,Lymphoblastoid_EUR_genelevel,IL1B,3.22224263750574e-06;Westra2013,Whole_Blood,NT5DC4,0.0010656316889628556;Westra2013,Whole_Blood,SLC20A1,1.0671230609988654E-4	----	----	CEBPB_known1;CEBPB_known6;EBF_known1;Myc_disc5;TFIIA	ENSG00000125538.7	IL1B	5	1348	NM_000576	IL1B	5	1472	----	BLD	IPSC, BRST, BLD	----	----	----	----	-0.4577	0.5886
EUR	2	112836810	rs1143627	G	A	0.33	0.49	0.54	0.64	0	0	E014,7_Enh;E015,7_Enh;E017,2_TssAFlnk;E018,7_Enh;E020,7_Enh;E023,2_TssAFlnk;E024,7_Enh;E025,2_TssAFlnk;E026,2_TssAFlnk;E027,2_TssAFlnk;E028,2_TssAFlnk;E029,2_TssAFlnk;E030,2_TssAFlnk;E031,2_TssAFlnk;E032,7_Enh;E035,2_TssAFlnk;E036,2_TssAFlnk;E050,2_TssAFlnk;E051,2_TssAFlnk;E052,7_Enh;E057,1_TssA;E058,1_TssA;E063,7_Enh;E077,7_Enh;E078,1_TssA;E080,7_Enh;E084,7_Enh;E085,7_Enh;E101,2_TssAFlnk;E102,7_…	E001,17_EnhW2;E002,17_EnhW2;E003,19_DNase;E005,19_DNase;E006,16_EnhW1;E008,17_EnhW2;E009,22_PromP;E010,19_DNase;E011,19_DNase;E012,22_PromP;E013,14_EnhA2;E014,17_EnhW2;E015,17_EnhW2;E016,17_EnhW2;E017,2_PromU;E018,19_DNase;E019,16_EnhW1;E020,19_DNase;E023,2_PromU;E025,13_EnhA1;E026,2_PromU;E027,13_EnhA1;E028,3_PromD1;E029,13_EnhA1;E030,3_PromD1;E031,13_EnhA1;E032,1_TssA;E033,16_EnhW1;E034,22_Prom…	E002,H3K4me1_Enh;E003,H3K4me1_Enh;E012,H3K4me1_Enh;E014,H3K4me1_Enh;E015,H3K4me1_Enh;E016,H3K4me1_Enh;E017,H3K4me1_Enh;E018,H3K4me1_Enh;E019,H3K4me1_Enh;E020,H3K4me1_Enh;E022,H3K4me1_Enh;E023,H3K4me1_Enh;E024,H3K4me1_Enh;E025,H3K4me1_Enh;E026,H3K4me1_Enh;E027,H3K4me1_Enh;E028,H3K4me1_Enh;E029,H3K4me1_Enh;E030,H3K4me1_Enh;E031,H3K4me1_Enh;E032,H3K4me1_Enh;E035,H3K4me1_Enh;E036,H3K4me1_Enh;E046,H3K…	E017;E028;E029;E033;E046;E050;E051;E055;E056;E057;E084;E085;E091;E092;E097;E100;E117;E119;E120;E121;E123;E124;E125;E126;E127;E128	GM12878,POL24H8,HudsonAlpha,None;GM12878,PU1,HudsonAlpha,None;GM12891,PU1,HudsonAlpha,None;HeLa-S3,CEBPB,Stanford,None;HeLa-S3,POL2,HudsonAlpha,None;HepG2,CEBPB,Stanford,None;K562,CEBPB,Stanford,None;K562,E2F6,HudsonAlpha,None;K562,PU1,HudsonAlpha,None;MCF10A-Er-Src,POL2,Harvard(Weissman),TAM_1uM_36hr;MCF10A-Er-Src,POL2,Stanford,EtOH_0.01pct;NB4,MAX,Stanford,None	GTEx2015_v6,Skin_Not_Sun_Exposed_Suprapubic,IL37,6.89415212821812e-06;GTEx2015_v6,Skin_Sun_Exposed_Lower_leg,IL1A,3.08203768161733e-08;GTEx2015_v6,Testis,IL1B,5.53035703154444e-13;Lappalainen2013,Lymphoblastoid_EUR_exonlevel,ENSG00000125538.7_113587328_113588150,1.51617698004846e-06;Lappalainen2013,Lymphoblastoid_EUR_exonlevel,ENSG00000125538.7_113590951_113591152,1.29626480401825e-06;Lappalainen…	----	17873877,Gene expression of IL1B [probe 205067_at] in lymphoblastoid cell lines,1.20E-07	Cdx2_2;Hoxa9;Hoxb13;Hoxb9;TATA_known4;TATA_known5	ENSG00000125538.7	IL1B	0	0	NM_000576	IL1B	5	30	----	LNG, FAT, STRM, BRST, BLD, SKIN, GI, CRVX, BONE	ESC, IPSC, BLD, MUS, FAT, GI, ADRL, LIV, VAS, BRN, SKIN	----	----	----	----	4.0662	0.0321
EUR	2	112832890	rs1143633	C	T	0.17	0.32	0.57	0.32	0	0	E028,6_EnhG;E029,6_EnhG;E030,3_TxFlnk;E031,7_Enh;E035,3_TxFlnk;E036,3_TxFlnk;E046,7_Enh;E050,3_TxFlnk;E051,3_TxFlnk;E057,6_EnhG;E058,3_TxFlnk;E085,7_Enh;E093,7_Enh;E096,7_Enh;E116,7_Enh;E118,7_Enh;E119,6_EnhG;E124,3_TxFlnk;E127,3_TxFlnk	E027,11_TxEnh3;E028,11_TxEnh3;E029,9_TxReg;E030,9_TxReg;E031,11_TxEnh3;E032,22_PromP;E033,16_EnhW1;E034,22_PromP;E035,9_TxReg;E036,9_TxReg;E038,19_DNase;E039,22_PromP;E040,22_PromP;E041,22_PromP;E043,22_PromP;E044,22_PromP;E045,22_PromP;E046,22_PromP;E047,22_PromP;E048,22_PromP;E050,9_TxReg;E051,9_TxReg;E057,4_PromD2;E058,10_TxEnh5;E062,4_PromD2;E071,22_PromP;E075,22_PromP;E077,22_PromP;E085,22_P…	E006,H3K4me1_Enh;E012,H3K4me1_Enh;E027,H3K4me1_Enh;E028,H3K4me1_Enh;E029,H3K4me1_Enh;E030,H3K4me1_Enh;E031,H3K4me1_Enh;E032,H3K4me1_Enh;E035,H3K4me1_Enh;E036,H3K4me1_Enh;E046,H3K4me1_Enh;E050,H3K4me1_Enh;E051,H3K4me1_Enh;E057,H3K4me1_Enh;E058,H3K4me1_Enh;E063,H3K4me1_Enh;E068,H3K4me1_Enh;E071,H3K4me1_Enh;E074,H3K4me1_Enh;E075,H3K4me1_Enh;E077,H3K4me1_Enh;E079,H3K4me1_Enh;E080,H3K4me1_Enh;E085,H3K…	E029;E050;E057;E124	----	GTEx2015_v6,Skin_Sun_Exposed_Lower_leg,IL1A,8.18227586782235e-09;GTEx2015_v6,Skin_Sun_Exposed_Lower_leg,IL36B,4.3549593480819e-07;Lappalainen2013,Lymphoblastoid_EUR_exonlevel,ENSG00000125538.7_113587328_113588150,2.75463116617903e-06;Lappalainen2013,Lymphoblastoid_EUR_exonlevel,ENSG00000125538.7_113590951_113591152,4.17571784587145e-06;Lappalainen2013,Lymphoblastoid_EUR_genelevel,IL1B,1.736161776…	----	----	E2F_known1;E2F_known2;Pax-5_known1	ENSG00000125538.7	IL1B	0	0	NM_000576	IL1B	0	0	INT	----	BRST, BLD, SKIN, GI, THYM, LNG, LIV	----	----	----	----	-1.178	0.7103
EUR	2	112832813	rs1143634	G	A	0.11	0.14	0.03	0.26	0	0	E028,6_EnhG;E029,6_EnhG;E030,3_TxFlnk;E031,7_Enh;E035,2_TssAFlnk;E036,6_EnhG;E046,7_Enh;E050,3_TxFlnk;E051,3_TxFlnk;E057,6_EnhG;E058,6_EnhG;E077,7_Enh;E093,7_Enh;E096,7_Enh;E116,7_Enh;E118,7_Enh;E119,6_EnhG;E124,3_TxFlnk;E127,3_TxFlnk	E027,11_TxEnh3;E028,11_TxEnh3;E029,9_TxReg;E030,9_TxReg;E031,11_TxEnh3;E032,22_PromP;E033,16_EnhW1;E034,22_PromP;E035,9_TxReg;E036,9_TxReg;E037,22_PromP;E038,19_DNase;E039,22_PromP;E040,22_PromP;E041,22_PromP;E043,22_PromP;E044,22_PromP;E045,22_PromP;E046,22_PromP;E047,22_PromP;E048,22_PromP;E050,9_TxReg;E051,9_TxReg;E053,22_PromP;E057,11_TxEnh3;E058,11_TxEnh3;E062,22_PromP;E070,22_PromP;E071,22_…	E006,H3K4me1_Enh;E012,H3K4me1_Enh;E027,H3K4me1_Enh;E028,H3K4me1_Enh;E029,H3K4me1_Enh;E030,H3K4me1_Enh;E031,H3K4me1_Enh;E032,H3K4me1_Enh;E035,H3K4me1_Enh;E036,H3K4me1_Enh;E046,H3K4me1_Enh;E050,H3K4me1_Enh;E051,H3K4me1_Enh;E057,H3K4me1_Enh;E058,H3K4me1_Enh;E063,H3K4me1_Enh;E071,H3K4me1_Enh;E074,H3K4me1_Enh;E075,H3K4me1_Enh;E077,H3K4me1_Enh;E079,H3K4me1_Enh;E080,H3K4me1_Enh;E085,H3K4me1_Enh;E089,H3K…	E029;E057;E124	----	Westra2013,Whole_Blood,CHCHD5,4.103031148844274E-5;Westra2013,Whole_Blood,SLC20A1,0.0014316147852308472	----	21886157,Serum ratio of (1-palmitoylglycerophosphoinositol*)/(N2N2-dimethylguanosine),1.50E-04;21886157,Serum ratio of (arabinose)/(aspartate),1.20E-04	----	ENSG00000125538.7	IL1B	0	0	NM_000576	IL1B	0	0	SYN	BLD	BRST, BLD, SKIN, GI, THYM, LNG, LIV	----	----	----	----	-1.0496	0.6898
EUR	3	46228835	rs114515123	G	T	0.03	0.02	0	0.0013	0	0	E023,7_Enh;E025,7_Enh;E029,7_Enh;E030,7_Enh;E031,7_Enh;E032,7_Enh;E035,7_Enh;E036,7_Enh;E037,7_Enh;E044,7_Enh;E048,7_Enh;E050,7_Enh;E051,7_Enh;E052,7_Enh;E057,7_Enh;E058,7_Enh;E088,7_Enh;E117,7_Enh;E120,7_Enh;E124,2_TssAFlnk;E126,12_EnhBiv;E127,7_Enh;E128,7_Enh	E023,16_EnhW1;E025,16_EnhW1;E028,17_EnhW2;E029,15_EnhAF;E030,15_EnhAF;E031,16_EnhW1;E033,17_EnhW2;E035,17_EnhW2;E036,17_EnhW2;E037,16_EnhW1;E040,19_DNase;E043,19_DNase;E046,17_EnhW2;E049,17_EnhW2;E050,15_EnhAF;E051,14_EnhA2;E057,17_EnhW2;E062,17_EnhW2;E066,19_DNase;E088,22_PromP;E113,17_EnhW2;E116,17_EnhW2;E119,17_EnhW2;E121,19_DNase;E123,19_DNase;E124,13_EnhA1;E126,17_EnhW2	E011,H3K9ac_Pro;E062,H3K9ac_Pro;E023,H3K4me1_Enh;E025,H3K4me1_Enh;E028,H3K4me1_Enh;E029,H3K4me1_Enh;E030,H3K4me1_Enh;E031,H3K4me1_Enh;E032,H3K4me1_Enh;E034,H3K4me1_Enh;E035,H3K4me1_Enh;E036,H3K4me1_Enh;E037,H3K4me1_Enh;E038,H3K4me1_Enh;E040,H3K4me1_Enh;E044,H3K4me1_Enh;E048,H3K4me1_Enh;E050,H3K4me1_Enh;E051,H3K4me1_Enh;E052,H3K4me1_Enh;E055,H3K4me1_Enh;E057,H3K4me1_Enh;E058,H3K4me1_Enh;E075,H3K4m…	E050;E051;E081;E120;E124;E126	----	----	----	----	SIRT6_disc1	ENSG00000183625.10	CCR3	0	0	NM_178329	CCR3	5	13544	----	BLD	FAT, BLD, MUS, SKIN, LNG, CRVX	----	----	----	----	-1.4092	0.7454
AMR	1	94564025	rs1146509	G	T	0.3	0.53	0.46	0.53	0	0	E011,7_Enh	----	E011,H3K4me1_Enh;E013,H3K4me1_Enh;E077,H3K4me1_Enh;E083,H3K4me1_Enh;E102,H3K4me1_Enh;E110,H3K4me1_Enh;E011,H3K4me3_Pro;E013,H3K27ac_Enh;E101,H3K27ac_Enh;E114,H3K27ac_Enh	----	----	----	24324551,QRS duration in Tripanosoma cruzi seropositivity,6E-6	----	Foxa_known1;Foxa_known3;Foxa_known4;Foxd3;Foxf1;Foxi1;Foxj2_1;Foxl1_1;Foxo_3;Foxq1;GR_known1;HDAC2_disc2;Irx;Mef2_known4;p300_disc3	ENSG00000223675.1	RP11-86H7.6	3	21530	NM_001993	F3	5	22167	----	----	ESDR	----	----	----	----	-2.0855	0.8341
EUR	7	75812976	rs11465296	C	T	0.05	0.03	0.04	0.05	0	0	----	----	E006,H3K4me1_Enh;E055,H3K4me1_Enh;E056,H3K4me1_Enh;E096,H3K4me1_Enh;E113,H3K4me1_Enh;E006,H3K4me3_Pro;E077,H3K4me3_Pro;E027,H3K9ac_Pro	----	----	GTEx2015_v6,Nerve_Tibial,CCL26,2.45665187116861e-06	----	----	----	ENSG00000106178.2	CCL24	0	0	NM_002991	CCL24	0	0	INT	----	----	----	----	----	----	-3.4992	0.9472
EUR	14	23373452	rs11465506	G	A	0	0.0028	0	0.02	0	0	----	----	E007,H3K9ac_Pro;E008,H3K9ac_Pro;E027,H3K9ac_Pro;E062,H3K9ac_Pro;E063,H3K9ac_Pro;E067,H3K9ac_Pro;E072,H3K9ac_Pro;E074,H3K9ac_Pro;E111,H3K9ac_Pro;E124,H3K9ac_Pro;E055,H3K4me3_Pro;E094,H3K4me3_Pro;E113,H3K4me3_Pro;E056,H3K4me1_Enh;E069,H3K4me1_Enh;E071,H3K4me1_Enh;E113,H3K4me1_Enh;E067,H3K27ac_Enh;E069,H3K27ac_Enh;E071,H3K27ac_Enh;E072,H3K27ac_Enh;E073,H3K27ac_Enh;E074,H3K27ac_Enh	E118	----	----	----	----	ATF3_known3;Ahr::Arnt::HIF1;HIF1;Pou3f3	ENSG00000166090.8	IL25	0	0	NM_022789	IL25	0	0	INT	----	----	----	----	----	----	-0.0709	0.5186
Other	6	52243786	rs11465543	A	G	0.01	0.06	0.0017	0.08	0	0	E042,1_TssA;E084,7_Enh;E118,7_Enh	E042,22_PromP	E042,H3K27ac_Enh;E084,H3K27ac_Enh;E042,H3K4me1_Enh;E084,H3K4me1_Enh;E085,H3K4me1_Enh;E096,H3K4me1_Enh;E118,H3K4me1_Enh;E042,H3K4me3_Pro	----	----	----	----	----	Sox_1	ENSG00000112116.9	IL17F	0	0	NM_052872	IL17F	0	0	INT	BLD	GI, LIV	----	----	----	----	-2.1324	0.8394
EUR	2	102371840	rs11465606	C	A	0	0.01	0	0.02	0	0	----	----	E037,H3K4me1_Enh;E038,H3K4me1_Enh;E040,H3K4me1_Enh;E041,H3K4me1_Enh;E042,H3K4me1_Enh;E043,H3K4me1_Enh;E046,H3K4me1_Enh;E077,H3K4me1_Enh;E038,H3K9ac_Pro;E041,H3K27ac_Enh	----	----	----	----	----	Arid3a_2;DMRT2;DMRT4;Foxj2_2;Foxm1;HNF6;Hbp1;Ncx_2	ENSG00000115604.6	IL18R1	0	0	NM_003855	IL18R1	0	0	INT	----	----	----	----	----	----	-1.0408	0.6884
EUR	1	67219915	rs11465802	A	C	0.17	0.26	0.7	0.29	0	0	----	----	E038,H3K27ac_Enh	----	----	----	17804789,Crohn's disease,1E-8;17804789,Crohn's disease,2E-7	----	Barx1;CDP_7;Cart1;Dbx1;Dbx2;Foxd3;Gbx1;HNF1_6;Homez;Hoxd10;Hoxd8;Maf_known3;Mef2_known2;Msx-1_2;Ncx_2;Nkx6-1_2;Nkx6-2;OTX;Pou1f1_1;Pou2f2_known2;Pou2f2_known4;Sox_19;Sox_5	ENSG00000162594.10	IL23R	0	0	NM_144701	IL23R	0	0	INT	----	----	----	----	----	----	-2.4546	0.8728
EUR, Other	1	67236843	rs11465804	T	G	0.03	0.06	0	0.06	0	0	----	----	E012,H3K4me1_Enh;E020,H3K4me1_Enh;E084,H3K4me1_Enh;E085,H3K4me1_Enh;E101,H3K4me1_Enh;E109,H3K4me1_Enh;E101,H3K9ac_Pro	----	----	Westra2013,Whole_Blood,MIER1,0.0019430613914647645	17804789,Crohn's disease,1E-8;17804789,Crohn's disease,2E-7;18587394,Crohn's disease,7E-63;20570966,Crohn's disease,1E-6	21829388,Gene expression of SKP2 in blood,7.2E-06;21886157,Serum ratio of (137-trimethylurate)/(butyrylcarnitine),9.00E-05	Barx1;Barx2;En-1_1;Hoxb6;Hoxb8;STAT_disc4	ENSG00000162594.10	IL23R	0	0	NM_144701	IL23R	0	0	INT	----	----	----	----	----	----	-1.7525	0.7932
AFR	19	41341832	rs11466334	G	A	0.09	0.01	0	0	0	0	E021,7_Enh;E022,6_EnhG;E029,6_EnhG;E030,3_TxFlnk;E031,3_TxFlnk;E032,6_EnhG;E033,6_EnhG;E034,6_EnhG;E036,6_EnhG;E037,6_EnhG;E038,6_EnhG;E039,3_TxFlnk;E040,6_EnhG;E041,6_EnhG;E042,6_EnhG;E043,6_EnhG;E044,6_EnhG;E045,6_EnhG;E046,6_EnhG;E047,6_EnhG;E048,6_EnhG;E050,6_EnhG;E051,6_EnhG;E062,6_EnhG;E063,6_EnhG;E066,6_EnhG;E089,6_EnhG;E093,6_EnhG;E094,6_EnhG;E096,6_EnhG;E108,6_EnhG;E113,6_EnhG;E124,3_TxF…	E007,11_TxEnh3;E022,11_TxEnh3;E027,11_TxEnh3;E029,9_TxReg;E030,9_TxReg;E031,9_TxReg;E032,10_TxEnh5;E033,9_TxReg;E034,9_TxReg;E035,12_TxEnhW;E036,10_TxEnh5;E037,10_TxEnh5;E038,10_TxEnh5;E039,9_TxReg;E040,10_TxEnh5;E041,9_TxReg;E042,9_TxReg;E043,10_TxEnh5;E044,9_TxReg;E045,10_TxEnh5;E046,9_TxReg;E047,9_TxReg;E048,10_TxEnh5;E050,10_TxEnh5;E051,10_TxEnh5;E062,9_TxReg;E063,12_TxEnhW;E066,11_TxEnh3;E07…	E004,H3K27ac_Enh;E013,H3K27ac_Enh;E029,H3K27ac_Enh;E032,H3K27ac_Enh;E034,H3K27ac_Enh;E038,H3K27ac_Enh;E039,H3K27ac_Enh;E040,H3K27ac_Enh;E041,H3K27ac_Enh;E042,H3K27ac_Enh;E044,H3K27ac_Enh;E045,H3K27ac_Enh;E046,H3K27ac_Enh;E047,H3K27ac_Enh;E055,H3K27ac_Enh;E062,H3K27ac_Enh;E096,H3K27ac_Enh;E105,H3K27ac_Enh;E106,H3K27ac_Enh;E113,H3K27ac_Enh;E124,H3K27ac_Enh;E005,H3K4me3_Pro;E030,H3K4me3_Pro;E031,H3K…	E003;E004;E008;E021;E022;E028;E032;E033;E034;E046;E051;E085;E088;E091;E092;E094;E098;E109;E118;E119	Caco-2,CTCF,UW,None;GM06990,CTCF,UW,None;GM12878,CTCF,UT-A,None;GM12878,ZEB1,HudsonAlpha,None;Gliobla,CTCF,UT-A,None;H1-hESC,CTCF,Broad,None;H1-hESC,CTCF,HudsonAlpha,None;H1-hESC,RAD21,HudsonAlpha,None;H1-hESC,RAD21,Stanford,None;HMEC,CTCF,UW,None;HeLa-S3,CTCF,UT-A,None;HepG2,CTCF,HudsonAlpha,None;HepG2,CTCF,UW,None;HepG2,RAD21,HudsonAlpha,None;MCF-7,CTCF,UT-A,None;MCF-7,CTCF,UT-A,estrogen;MCF-7,…	----	----	----	CTCF_disc1;CTCF_disc2;CTCF_disc4;CTCF_disc5;CTCF_known1;GATA_known8;Maf_known4;RXRA_disc2;Rad21_disc1;Rad21_disc5;Rad21_disc8;SMC3_disc1;TAL1_disc2;TAL1_known1;TAL1_known2;YY1_known5	ENSG00000105329.4	TGFB1	0	0	NM_000660	TGFB1	0	0	INT	----	IPSC, BLD, FAT, LIV, MUS, THYM, GI, LNG, SPLN	----	----	----	----	0.3238	0.4465
Other	1	218418281	rs11466399	G	A	0.51	0.44	0.75	0.28	0	0	----	----	E053,H3K4me1_Enh;E054,H3K4me1_Enh;E100,H3K4me1_Enh;E105,H3K4me1_Enh;E120,H3K4me1_Enh;E121,H3K4me1_Enh;E100,H3K27ac_Enh	----	----	----	----	----	----	ENSG00000092969.7	TGFB2	0	0	NM_003238	TGFB2	0	0	INT	----	----	----	----	----	----	-2.9363	0.9132
EUR	2	113106901	rs11473501	T	TAAA	0.81	0.47	0.32	0.48	0	0	----	----	----	----	----	----	----	----	CEBPG;Evi-1_4;Foxa_disc5;Lhx3_2;Sox_18;Sox_19	ENSG00000136689.14	IL1RN	5	312	NM_173843	IL1RN	5	10990	----	----	----	----	----	----	----	-0.5662	0.6078
EUR	5	55900195	rs1148039	C	T	0.24	0.22	0.36	0.31	0	0	E023,7_Enh;E025,7_Enh;E027,7_Enh;E055,7_Enh;E056,7_Enh;E116,2_TssAFlnk;E126,7_Enh;E129,7_Enh	E023,16_EnhW1;E025,17_EnhW2;E055,19_DNase;E056,17_EnhW2;E116,22_PromP;E126,17_EnhW2	E013,H3K4me1_Enh;E023,H3K4me1_Enh;E025,H3K4me1_Enh;E026,H3K4me1_Enh;E027,H3K4me1_Enh;E028,H3K4me1_Enh;E042,H3K4me1_Enh;E049,H3K4me1_Enh;E052,H3K4me1_Enh;E055,H3K4me1_Enh;E056,H3K4me1_Enh;E058,H3K4me1_Enh;E063,H3K4me1_Enh;E100,H3K4me1_Enh;E105,H3K4me1_Enh;E107,H3K4me1_Enh;E108,H3K4me1_Enh;E111,H3K4me1_Enh;E113,H3K4me1_Enh;E114,H3K4me1_Enh;E116,H3K4me1_Enh;E125,H3K4me1_Enh;E126,H3K4me1_Enh;E128,H3K…	E116	GM12878,BATF,HudsonAlpha,None;GM12878,BCL11A,HudsonAlpha,None;GM12878,EBF1,HudsonAlpha,None;GM12878,EBF1,Stanford,None;GM12878,IRF4,HudsonAlpha,None;GM12878,NFKB,Stanford,None;GM12878,NFKB,Stanford,TNFa	----	----	----	GR_disc6	ENSG00000164509.9	IL31RA	0	0	NM_139017	IL31RA	0	0	INT	BLD	FAT, BRST, SKIN, BONE	----	----	----	----	-0.5764	0.6096
EUR	2	236525150	rs114971217	T	A	0.05	0.01	0	0.0013	0	0	E094,7_Enh;E096,7_Enh;E104,7_Enh;E113,7_Enh	----	E006,H3K4me3_Pro;E006,H3K9ac_Pro;E013,H3K4me1_Enh;E024,H3K4me1_Enh;E077,H3K4me1_Enh;E079,H3K4me1_Enh;E080,H3K4me1_Enh;E083,H3K4me1_Enh;E085,H3K4me1_Enh;E088,H3K4me1_Enh;E092,H3K4me1_Enh;E094,H3K4me1_Enh;E095,H3K4me1_Enh;E096,H3K4me1_Enh;E098,H3K4me1_Enh;E104,H3K4me1_Enh;E113,H3K4me1_Enh;E056,H3K27ac_Enh	----	GM12878,BCL3,HudsonAlpha,None	----	----	----	HNF4_disc1;NRSF_known1	ENSG00000132321.12	IQCA1	5	17607	NM_024726	IQCA1	5	17700	----	----	GI, LNG, HRT, SPLN	----	----	----	----	-1.2514	0.7217
EUR	1	36505310	rs115055195	T	C	0.002	0.02	0	0.02	0	0	----	----	E004,H3K9ac_Pro;E027,H3K9ac_Pro;E062,H3K9ac_Pro;E081,H3K4me1_Enh	----	----	----	----	----	CEBPA_1;Nkx2_1;Nkx2_11;Nkx2_4;Nkx2_5;Nkx2_6	ENSG00000119535.13	CSF3R	5	22031	NM_156039	CSF3R	5	21995	----	----	----	----	----	----	----	-2.6093	0.887
EUR	12	88456673	rs115183712	A	G	0.01	0.02	0.03	0.03	0	0	E099,7_Enh	----	E005,H3K4me1_Enh;E099,H3K4me1_Enh;E006,H3K27ac_Enh	E005	----	----	----	----	AP-1_disc7	ENSG00000199245.1	Y_RNA	3	26122	NM_003994	KITLG	3	36118	----	----	PLCNT	----	----	----	----	-3.3853	0.9414
EUR	4	76022794	rs11548618	G	A	0	0.0028	0	0.01	1	1	E088,7_Enh;E116,1_TssA	E088,22_PromP	E007,H3K9ac_Pro;E029,H3K4me1_Enh;E032,H3K4me1_Enh;E035,H3K4me1_Enh;E036,H3K4me1_Enh;E037,H3K4me1_Enh;E040,H3K4me1_Enh;E041,H3K4me1_Enh;E042,H3K4me1_Enh;E043,H3K4me1_Enh;E045,H3K4me1_Enh;E066,H3K4me1_Enh;E077,H3K4me1_Enh;E078,H3K4me1_Enh;E085,H3K4me1_Enh;E088,H3K4me1_Enh;E105,H3K4me1_Enh;E106,H3K4me1_Enh;E116,H3K4me1_Enh;E124,H3K4me1_Enh;E045,H3K4me3_Pro;E074,H3K4me3_Pro;E077,H3K4me3_Pro;E088,H3K4…	E088	----	----	----	----	----	ENSG00000169245.4	CXCL10	0	0	NM_001565	CXCL10	0	0	NSM	BLD	LNG	G|A, ENST00000306602, ENSP00000305651, 29_R/C, 0, deleterious, G|T, ENST00000306602, ENSP00000305651, 29_R/S, 0, deleterious	G|A, ENST00000306602, ENSP00000305651, 29_R/C, 0.966, probably damaging, G|T, ENST00000306602, ENSP00000305651, 29_R/S, 0.201, benign	----	----	----	----
ASN	17	7559238	rs11552708	G	A	0.07	0.15	0.37	0.11	1	1	E001,7_Enh;E002,7_Enh;E003,7_Enh;E015,7_Enh;E018,7_Enh;E020,7_Enh;E022,7_Enh;E023,7_Enh;E024,7_Enh;E025,7_Enh;E027,2_TssAFlnk;E028,7_Enh;E029,1_TssA;E030,2_TssAFlnk;E031,2_TssAFlnk;E032,2_TssAFlnk;E033,7_Enh;E034,7_Enh;E035,2_TssAFlnk;E036,2_TssAFlnk;E039,7_Enh;E041,7_Enh;E043,7_Enh;E044,6_EnhG;E046,2_TssAFlnk;E047,7_Enh;E048,7_Enh;E049,7_Enh;E050,2_TssAFlnk;E051,2_TssAFlnk;E055,6_EnhG;E056,1_Tss…	E001,14_EnhA2;E002,16_EnhW1;E003,16_EnhW1;E004,17_EnhW2;E005,15_EnhAF;E006,15_EnhAF;E007,15_EnhAF;E008,16_EnhW1;E009,16_EnhW1;E010,22_PromP;E011,16_EnhW1;E012,16_EnhW1;E013,16_EnhW1;E014,17_EnhW2;E015,16_EnhW1;E016,17_EnhW2;E017,15_EnhAF;E018,16_EnhW1;E019,16_EnhW1;E020,16_EnhW1;E021,17_EnhW2;E022,10_TxEnh5;E023,13_EnhA1;E024,16_EnhW1;E025,13_EnhA1;E026,14_EnhA2;E027,3_PromD1;E028,13_EnhA1;E029,3…	E001,H3K4me1_Enh;E002,H3K4me1_Enh;E003,H3K4me1_Enh;E006,H3K4me1_Enh;E007,H3K4me1_Enh;E009,H3K4me1_Enh;E010,H3K4me1_Enh;E011,H3K4me1_Enh;E012,H3K4me1_Enh;E013,H3K4me1_Enh;E014,H3K4me1_Enh;E015,H3K4me1_Enh;E016,H3K4me1_Enh;E017,H3K4me1_Enh;E018,H3K4me1_Enh;E019,H3K4me1_Enh;E020,H3K4me1_Enh;E021,H3K4me1_Enh;E022,H3K4me1_Enh;E023,H3K4me1_Enh;E024,H3K4me1_Enh;E025,H3K4me1_Enh;E026,H3K4me1_Enh;E027,H3K…	E007;E088;E092;E097;E100;E109	----	GTEx2015_v6,Artery_Tibial,TNFSF12,9.31821413399623e-08;GTEx2015_v6,Cells_Transformed_fibroblasts,CHRNB1,1.06006234927493e-06;Westra2013,Whole_Blood,CHRNB1,2.8267939431401693E-13;Westra2013,Whole_Blood,EIF4A1|CD68,3.0359592582864655E-19;Westra2013,Whole_Blood,TNFSF12,2.262013294277122E-4;Westra2013,Whole_Blood,TNFSF12|EIF4A1,8.956573044553312E-51	23118916,IgM levels,4E-9	21829388,Gene expression of CHRNB1 in blood,8.4E-06;21829388,Gene expression of EIF4A1///CD68 in blood,3.3E-16;21829388,Gene expression of EIF5A///GPS2 in blood,2.7E-04;21829388,Gene expression of TNFSF12 in blood,4.1E-05	CTCF_disc5;Ets_disc7;GR_disc6;Rad21_disc10;SP1_known3;T3R;TCF12_disc5;Znf143_disc3;p300_disc9	ENSG00000161955.12	TNFSF13	0	0	NM_172088	TNFSF13	0	0	NSM	BRST, BLD, SKIN, FAT, BRN, GI, PANC, MUS, PLCNT, HRT, LNG, OVRY, THYM, CRVX, LIV	ESC, IPSC, FAT, BRST, BLD, STRM, SKIN, LIV, BRN, GI, HRT, LNG, MUS, THYM, SPLN, VAS	G|A, ENST00000338784, ENSP00000343505, 67_G/R, 0.88, tolerated, G|A, ENST00000349228, ENSP00000314455, 67_G/R, 1, tolerated, G|A, ENST00000380535, ENSP00000369908, 67_G/R, 1, tolerated, G|A, ENST00000396542, ENSP00000379792, 50_G/R, 1, tolerated, G|A, ENST00000396545, ENSP00000379794, 67_G/R, 1, tolerated, G|A, ENST00000436057, ENSP00000410094, 50_G/R, 1, tolerated, G|A, ENST00000438470, ENSP0000…	G|A, ENST00000338784, ENSP00000343505, 67_G/R, 0, benign, G|A, ENST00000349228, ENSP00000314455, 67_G/R, 0.001, benign, G|A, ENST00000380535, ENSP00000369908, 67_G/R, 0, benign, G|A, ENST00000396542, ENSP00000379792, 50_G/R, 0, benign, G|A, ENST00000396545, ENSP00000379794, 67_G/R, 0, benign, G|A, ENST00000436057, ENSP00000410094, 50_G/R, 0, benign, G|A, ENST00000438470, ENSP00000390771, 50_G/R, …	----	----	----	----
EUR	9	114842790	rs11554257	T	C	0.12	0.14	0.19	0.13	0	0	----	----	E044,H3K4me1_Enh	----	----	----	20848476,Ulcerative colitis,1E-6	----	AIRE_1;AP-1_disc5;Foxm1;NF-I_2	ENSG00000181634.6	TNFSF15	5	36663	NM_005118	TNFSF15	5	36661	----	----	----	----	----	----	----	-1.7454	0.7923
ASN	15	81305928	rs11556218	T	G	0.24	0.14	0.19	0.07	1	0	E027,7_Enh;E031,6_EnhG;E032,6_EnhG;E033,3_TxFlnk;E034,6_EnhG;E037,6_EnhG;E038,6_EnhG;E039,6_EnhG;E040,6_EnhG;E041,6_EnhG;E042,6_EnhG;E043,6_EnhG;E044,6_EnhG;E045,6_EnhG;E046,6_EnhG;E047,6_EnhG;E048,6_EnhG;E057,6_EnhG;E079,6_EnhG;E091,6_EnhG;E096,6_EnhG;E099,7_Enh;E112,6_EnhG;E116,3_TxFlnk	E029,10_TxEnh5;E030,10_TxEnh5;E031,10_TxEnh5;E032,10_TxEnh5;E033,10_TxEnh5;E034,9_TxReg;E035,11_TxEnh3;E037,9_TxReg;E038,10_TxEnh5;E039,9_TxReg;E040,9_TxReg;E041,9_TxReg;E042,10_TxEnh5;E043,9_TxReg;E044,9_TxReg;E045,9_TxReg;E046,10_TxEnh5;E047,10_TxEnh5;E048,10_TxEnh5;E050,10_TxEnh5;E062,10_TxEnh5;E093,10_TxEnh5;E112,11_TxEnh3;E115,11_TxEnh3;E116,10_TxEnh5;E124,11_TxEnh3	E007,H3K4me3_Pro;E033,H3K4me3_Pro;E034,H3K4me3_Pro;E037,H3K4me3_Pro;E038,H3K4me3_Pro;E039,H3K4me3_Pro;E040,H3K4me3_Pro;E041,H3K4me3_Pro;E043,H3K4me3_Pro;E044,H3K4me3_Pro;E045,H3K4me3_Pro;E048,H3K4me3_Pro;E062,H3K4me3_Pro;E116,H3K4me3_Pro;E011,H3K27ac_Enh;E029,H3K27ac_Enh;E032,H3K27ac_Enh;E034,H3K27ac_Enh;E037,H3K27ac_Enh;E038,H3K27ac_Enh;E039,H3K27ac_Enh;E040,H3K27ac_Enh;E041,H3K27ac_Enh;E042,H3K…	E034;E116;E127	----	----	----	----	CAC-binding-protein;SP1_disc2;SP2_disc3;YY1_disc5	ENSG00000172349.12	IL16	0	0	NM_004513	IL16	0	0	NSM	----	BRST, BLD, SKIN, GI, PLCNT, LNG, THYM	T|G, ENST00000302987, ENSP00000302935, 1147_N/K, 0.01, deleterious, T|G, ENST00000394652, ENSP00000378147, 446_N/K, 0, deleterious, T|G, ENST00000394660, ENSP00000378155, 1147_N/K, 0.01, deleterious, T|G, ENST00000558332, ENSP00000453214, 451_N/K, 0, deleterious	T|G, ENST00000302987, ENSP00000302935, 1147_N/K, 0.868, possibly damaging, T|G, ENST00000394652, ENSP00000378147, 446_N/K, 0.868, possibly damaging, T|G, ENST00000394660, ENSP00000378155, 1147_N/K, 0.288, benign, T|G, ENST00000558332, ENSP00000453214, 451_N/K, 0.886, possibly damaging	----	----	----	----
EUR	5	35857602	rs11567694	A	G	0.21	0.21	0.23	0.28	0	0	E001,7_Enh;E011,2_TssAFlnk;E013,7_Enh;E014,7_Enh;E016,7_Enh;E017,1_TssA;E020,7_Enh;E023,2_TssAFlnk;E025,2_TssAFlnk;E026,2_TssAFlnk;E028,7_Enh;E031,1_TssA;E033,1_TssA;E034,1_TssA;E036,7_Enh;E037,1_TssA;E038,1_TssA;E039,3_TxFlnk;E040,3_TxFlnk;E041,3_TxFlnk;E042,1_TssA;E043,1_TssA;E044,1_TssA;E045,3_TxFlnk;E046,1_TssA;E047,1_TssA;E048,1_TssA;E049,2_TssAFlnk;E052,2_TssAFlnk;E055,1_TssA;E056,1_TssA;E0…	E001,14_EnhA2;E002,17_EnhW2;E005,22_PromP;E006,14_EnhA2;E011,14_EnhA2;E013,22_PromP;E014,17_EnhW2;E015,17_EnhW2;E016,17_EnhW2;E017,9_TxReg;E020,17_EnhW2;E023,2_PromU;E025,2_PromU;E026,2_PromU;E027,18_EnhAc;E028,13_EnhA1;E029,22_PromP;E030,22_PromP;E031,4_PromD2;E032,22_PromP;E033,4_PromD2;E034,3_PromD1;E035,4_PromD2;E036,4_PromD2;E037,3_PromD1;E038,3_PromD1;E039,9_TxReg;E040,9_TxReg;E041,9_TxReg;…	E001,H3K4me1_Enh;E002,H3K4me1_Enh;E011,H3K4me1_Enh;E013,H3K4me1_Enh;E014,H3K4me1_Enh;E015,H3K4me1_Enh;E016,H3K4me1_Enh;E017,H3K4me1_Enh;E018,H3K4me1_Enh;E019,H3K4me1_Enh;E020,H3K4me1_Enh;E023,H3K4me1_Enh;E025,H3K4me1_Enh;E026,H3K4me1_Enh;E028,H3K4me1_Enh;E031,H3K4me1_Enh;E032,H3K4me1_Enh;E033,H3K4me1_Enh;E036,H3K4me1_Enh;E039,H3K4me1_Enh;E040,H3K4me1_Enh;E041,H3K4me1_Enh;E043,H3K4me1_Enh;E044,H3K…	E117	----	GTEx2015_v6,Lung,LMBRD2,1.28618895728431e-05	----	21572414,3-Aminoisobutyrate concentration,1.6E-02	Otx2	ENSG00000168685.10	IL7R	0	0	NM_002185	IL7R	0	0	INT	ESDR, LNG, FAT, STRM, BLD, MUS, SKIN, GI, THYM, BRST, BRN, BONE	ESC, ESDR, IPSC, BRST, BLD, SKIN, LNG, CRVX, MUS, VAS	----	----	----	----	1.4224	0.2617
Other	5	43420040	rs115681743	C	G	0.03	0	0	0	0	0	E086,7_Enh;E110,7_Enh	----	E002,H3K4me1_Enh;E004,H3K4me1_Enh;E005,H3K4me1_Enh;E007,H3K4me1_Enh;E008,H3K4me1_Enh;E015,H3K4me1_Enh;E016,H3K4me1_Enh;E075,H3K4me1_Enh;E077,H3K4me1_Enh;E086,H3K4me1_Enh;E094,H3K4me1_Enh;E101,H3K4me1_Enh;E110,H3K4me1_Enh;E118,H3K4me1_Enh;E002,H3K4me3_Pro;E006,H3K9ac_Pro;E007,H3K9ac_Pro;E066,H3K9ac_Pro;E075,H3K9ac_Pro;E110,H3K9ac_Pro;E124,H3K9ac_Pro;E061,H3K27ac_Enh;E075,H3K27ac_Enh	----	----	----	----	----	GATA_disc3;RXRA_known6;SPIB	ENSG00000151882.7	CCL28	5	7648	NM_148672	CCL28	5	7653	----	----	KID, GI	----	----	----	----	-1.9227	0.8148
AFR	17	36032377	rs115689251	A	C	0.02	0.01	0	0.0013	0	0	E029,7_Enh;E036,7_Enh;E085,7_Enh;E124,7_Enh	----	E005,H3K4me3_Pro;E077,H3K4me3_Pro;E101,H3K4me3_Pro;E102,H3K4me3_Pro;E007,H3K4me1_Enh;E012,H3K4me1_Enh;E027,H3K4me1_Enh;E029,H3K4me1_Enh;E036,H3K4me1_Enh;E050,H3K4me1_Enh;E051,H3K4me1_Enh;E077,H3K4me1_Enh;E084,H3K4me1_Enh;E085,H3K4me1_Enh;E101,H3K4me1_Enh;E102,H3K4me1_Enh;E109,H3K4me1_Enh;E110,H3K4me1_Enh;E124,H3K4me1_Enh;E007,H3K9ac_Pro;E011,H3K27ac_Enh	----	----	----	----	----	----	ENSG00000167236.1	CCL23	5	14407	NM_005064	CCL23	5	14407	----	----	BLD, GI	----	----	----	----	-2.4771	0.8749
ASN	8	118947686	rs11573824	A	T	0.95	0.57	0.74	0.57	0	0	E001,7_Enh;E003,7_Enh;E004,7_Enh;E009,7_Enh;E014,7_Enh;E015,7_Enh;E016,7_Enh;E018,7_Enh;E019,7_Enh;E020,7_Enh;E026,3_TxFlnk;E054,7_Enh;E126,3_TxFlnk;E128,1_TssA;E129,6_EnhG	E001,17_EnhW2;E002,17_EnhW2;E003,17_EnhW2;E004,17_EnhW2;E008,17_EnhW2;E010,17_EnhW2;E011,17_EnhW2;E012,17_EnhW2;E013,12_TxEnhW;E014,16_EnhW1;E015,17_EnhW2;E016,17_EnhW2;E018,17_EnhW2;E019,17_EnhW2;E020,16_EnhW1;E026,12_TxEnhW;E088,22_PromP;E126,22_PromP;E128,22_PromP;E129,22_PromP	E001,H3K4me1_Enh;E003,H3K4me1_Enh;E004,H3K4me1_Enh;E006,H3K4me1_Enh;E009,H3K4me1_Enh;E010,H3K4me1_Enh;E011,H3K4me1_Enh;E012,H3K4me1_Enh;E013,H3K4me1_Enh;E014,H3K4me1_Enh;E015,H3K4me1_Enh;E016,H3K4me1_Enh;E018,H3K4me1_Enh;E019,H3K4me1_Enh;E020,H3K4me1_Enh;E024,H3K4me1_Enh;E025,H3K4me1_Enh;E026,H3K4me1_Enh;E049,H3K4me1_Enh;E053,H3K4me1_Enh;E054,H3K4me1_Enh;E056,H3K4me1_Enh;E065,H3K4me1_Enh;E069,H3K…	----	----	GTEx2015_v6,Heart_Left_Ventricle,COLEC10,8.25404395783933e-13	----	----	Foxj1_1;Foxl1_2;Nkx3_1;Nkx3_2;Pax-6_3;Pou2f2_known2;Pou3f4;Pou6f1_1;SIX5_disc3;Sox_15;Sox_2;Sox_4;Sox_5	ENSG00000164761.4	TNFRSF11B	0	0	NM_002546	TNFRSF11B	0	0	INT	LNG	ESC, ESDR, IPSC, BRN, BONE	----	----	----	----	-2.7493	0.8988
EUR	5	55983139	rs11574765	A	G	0.05	0.09	0	0.1	0	0	E006,7_Enh;E017,6_EnhG;E023,7_Enh;E025,7_Enh;E029,7_Enh;E033,2_TssAFlnk;E037,7_Enh;E038,7_Enh;E039,2_TssAFlnk;E040,7_Enh;E041,7_Enh;E042,7_Enh;E043,7_Enh;E044,7_Enh;E045,7_Enh;E047,7_Enh;E048,7_Enh;E058,7_Enh;E062,7_Enh;E063,7_Enh;E066,7_Enh;E076,7_Enh;E078,7_Enh;E079,7_Enh;E080,7_Enh;E088,7_Enh;E095,7_Enh;E098,7_Enh;E100,7_Enh;E104,7_Enh;E107,7_Enh;E108,7_Enh;E110,7_Enh;E114,7_Enh;E118,6_EnhG	E023,10_TxEnh5;E025,10_TxEnh5;E027,12_TxEnhW;E029,12_TxEnhW;E030,12_TxEnhW;E031,12_TxEnhW;E033,9_TxReg;E034,12_TxEnhW;E037,9_TxReg;E038,9_TxReg;E039,9_TxReg;E040,10_TxEnh5;E041,9_TxReg;E042,10_TxEnh5;E043,9_TxReg;E044,9_TxReg;E045,10_TxEnh5;E046,12_TxEnhW;E047,9_TxReg;E048,10_TxEnh5;E049,12_TxEnhW;E050,12_TxEnhW;E055,12_TxEnhW;E057,12_TxEnhW;E058,12_TxEnhW;E062,10_TxEnh5;E063,10_TxEnh5;E065,12_Tx…	E001,H3K4me1_Enh;E002,H3K4me1_Enh;E013,H3K4me1_Enh;E017,H3K4me1_Enh;E023,H3K4me1_Enh;E025,H3K4me1_Enh;E026,H3K4me1_Enh;E027,H3K4me1_Enh;E029,H3K4me1_Enh;E033,H3K4me1_Enh;E034,H3K4me1_Enh;E037,H3K4me1_Enh;E038,H3K4me1_Enh;E039,H3K4me1_Enh;E040,H3K4me1_Enh;E041,H3K4me1_Enh;E042,H3K4me1_Enh;E043,H3K4me1_Enh;E044,H3K4me1_Enh;E045,H3K4me1_Enh;E047,H3K4me1_Enh;E048,H3K4me1_Enh;E050,H3K4me1_Enh;E052,H3K…	E034;E092;E114;E116	A549,CTCF,HudsonAlpha,EtOH_0.02pct;AG09319,CTCF,UW,None;AG10803,CTCF,UW,None;Caco-2,CTCF,UW,None;GM06990,CTCF,UW,None;GM12878,CTCF,Broad,None;GM12878,CTCF,UT-A,None;GM12878,RAD21,Stanford,None;Gliobla,CTCF,UT-A,None;H1-hESC,CTCF,HudsonAlpha,None;H1-hESC,RAD21,HudsonAlpha,None;H1-hESC,RAD21,Stanford,None;HBMEC,CTCF,UW,None;HCPEpiC,CTCF,UW,None;HMF,CTCF,UW,None;HPAF,CTCF,UW,None;HPF,CTCF,UW,None;HR…	----	----	----	CTCF_disc1;CTCF_known1;GR_disc4;Pitx2;Rad21_disc1;Rad21_disc5;YY1_disc1	ENSG00000134352.15	IL6ST	0	0	NM_001190981	IL6ST	0	0	INT	BLD	ESDR, LNG, FAT, BLD, SKIN, LIV, GI, ADRL, HRT, PANC, MUS	----	----	----	----	-0.3876	0.576
AFR, Other	9	34710341	rs11574914	G	A	0.08	0.3	0.06	0.32	0	0	E025,7_Enh;E063,7_Enh;E066,7_Enh;E076,7_Enh;E077,7_Enh;E078,7_Enh;E080,7_Enh;E083,7_Enh;E088,7_Enh;E089,7_Enh;E090,7_Enh;E092,7_Enh;E094,7_Enh;E095,7_Enh;E096,7_Enh;E104,7_Enh;E105,7_Enh;E107,7_Enh;E111,7_Enh;E121,7_Enh;E124,7_Enh	E011,19_DNase;E023,17_EnhW2;E053,19_DNase;E054,19_DNase;E063,17_EnhW2;E066,17_EnhW2;E067,19_DNase;E068,19_DNase;E069,19_DNase;E070,19_DNase;E071,19_DNase;E074,19_DNase;E075,19_DNase;E076,17_EnhW2;E077,16_EnhW1;E078,17_EnhW2;E079,19_DNase;E080,17_EnhW2;E081,19_DNase;E083,15_EnhAF;E086,17_EnhW2;E087,19_DNase;E088,14_EnhA2;E089,19_DNase;E090,17_EnhW2;E091,17_EnhW2;E092,15_EnhAF;E094,16_EnhW1;E095,15…	E005,H3K9ac_Pro;E006,H3K9ac_Pro;E027,H3K9ac_Pro;E047,H3K9ac_Pro;E063,H3K9ac_Pro;E067,H3K9ac_Pro;E083,H3K9ac_Pro;E088,H3K9ac_Pro;E111,H3K9ac_Pro;E121,H3K9ac_Pro;E011,H3K27ac_Enh;E056,H3K27ac_Enh;E061,H3K27ac_Enh;E066,H3K27ac_Enh;E076,H3K27ac_Enh;E079,H3K27ac_Enh;E080,H3K27ac_Enh;E092,H3K27ac_Enh;E094,H3K27ac_Enh;E095,H3K27ac_Enh;E096,H3K27ac_Enh;E098,H3K27ac_Enh;E101,H3K27ac_Enh;E104,H3K27ac_Enh;E…	E083;E086;E088;E089;E097;E121;E125	----	GTEx2015_v6,Cells_Transformed_fibroblasts,FAM205A,1.12875776264797e-05;Westra2013,Whole_Blood,DCTN3,0.00107547484365939	24390342,Rheumatoid arthritis,2E-15;24390342,Rheumatoid arthritis,3E-15	----	----	ENSG00000137077.3	CCL21	5	216	NM_002989	CCL21	5	190	----	----	FAT, LIV, GI, ADRL, HRT, LNG, MUS, BLD	----	----	----	----	1.0971	0.3124
EUR	6	167143546	rs11575088	C	A	0.04	0.17	0	0.19	0	0	E022,7_Enh	----	E005,H3K4me3_Pro;E006,H3K4me3_Pro;E007,H3K4me3_Pro;E007,H3K9ac_Pro;E047,H3K9ac_Pro;E062,H3K9ac_Pro;E077,H3K9ac_Pro;E022,H3K4me1_Enh;E032,H3K4me1_Enh;E034,H3K4me1_Enh;E043,H3K4me1_Enh;E079,H3K4me1_Enh;E089,H3K4me1_Enh;E099,H3K4me1_Enh;E032,H3K27ac_Enh;E056,H3K27ac_Enh;E067,H3K27ac_Enh	----	----	Westra2013,Whole_Blood,RNASET2,1.137034038006225E-44	24133439,Social autistic-like traits,3E-6	----	Irf_disc5;Myf_1;NRSF_disc4;NRSF_disc8;PU.1_disc3;TATA_disc7	ENSG00000166984.7	TCP10L2	5	2867	NM_031409	CCR6	3	4404	----	----	IPSC	----	----	----	----	-1.6124	0.7744
EUR	9	34656482	rs11575578	G	A	0.0041	0.04	0.01	0.08	0	0	E027,7_Enh;E083,7_Enh;E089,6_EnhG;E090,6_EnhG;E095,7_Enh;E104,7_Enh	E027,18_EnhAc	E001,H3K4me1_Enh;E022,H3K4me1_Enh;E025,H3K4me1_Enh;E027,H3K4me1_Enh;E034,H3K4me1_Enh;E037,H3K4me1_Enh;E039,H3K4me1_Enh;E045,H3K4me1_Enh;E054,H3K4me1_Enh;E055,H3K4me1_Enh;E056,H3K4me1_Enh;E062,H3K4me1_Enh;E063,H3K4me1_Enh;E065,H3K4me1_Enh;E067,H3K4me1_Enh;E068,H3K4me1_Enh;E069,H3K4me1_Enh;E070,H3K4me1_Enh;E071,H3K4me1_Enh;E073,H3K4me1_Enh;E075,H3K4me1_Enh;E076,H3K4me1_Enh;E079,H3K4me1_Enh;E081,H3K…	----	----	GTEx2015_v6,Adipose_Subcutaneous,GALT,9.07826858129378e-07;GTEx2015_v6,Artery_Tibial,RP11-195F19.9,2.01331896696624e-08;GTEx2015_v6,Brain_Cerebellar_Hemisphere,CNTFR-AS1,8.7554832685546e-06;GTEx2015_v6,Breast_Mammary_Tissue,GALT,1.25273252183921e-05;GTEx2015_v6,Cells_Transformed_fibroblasts,GALT,6.07858265644391e-16;GTEx2015_v6,Cells_Transformed_fibroblasts,RP11-195F19.9,3.04984792031588e-07;GTEx…	----	----	SRF_known2;Spz1_1	ENSG00000258728.1	RP11-195F19.29	0	0	NM_147162	IL11RA	0	0	INT	----	BRST, HRT, MUS	----	----	----	----	-0.447	0.5867
EUR	9	34660867	rs11575580	C	T	0.0041	0.04	0	0.02	1	1	E040,6_EnhG;E041,6_EnhG;E042,7_Enh;E045,6_EnhG;E057,7_Enh;E058,7_Enh;E127,7_Enh	E037,11_TxEnh3;E039,11_TxEnh3;E040,11_TxEnh3;E041,11_TxEnh3;E042,11_TxEnh3;E043,11_TxEnh3;E044,11_TxEnh3;E045,11_TxEnh3	E022,H3K4me1_Enh;E027,H3K4me1_Enh;E028,H3K4me1_Enh;E034,H3K4me1_Enh;E037,H3K4me1_Enh;E038,H3K4me1_Enh;E039,H3K4me1_Enh;E040,H3K4me1_Enh;E041,H3K4me1_Enh;E042,H3K4me1_Enh;E043,H3K4me1_Enh;E044,H3K4me1_Enh;E045,H3K4me1_Enh;E048,H3K4me1_Enh;E055,H3K4me1_Enh;E056,H3K4me1_Enh;E057,H3K4me1_Enh;E058,H3K4me1_Enh;E075,H3K4me1_Enh;E079,H3K4me1_Enh;E091,H3K4me1_Enh;E093,H3K4me1_Enh;E098,H3K4me1_Enh;E101,H3K…	----	----	----	----	----	BDP1_disc3;ERalpha-a_disc4;SREBP_known2;STAT_disc7	ENSG00000137070.12	IL11RA	0	0	NM_004512	IL11RA	0	0	NSM	----	BLD, SKIN	C|T, ENST00000318041, ENSP00000326500, 395_R/W, 0.1, tolerated, C|T, ENST00000441545, ENSP00000394391, 395_R/W, 0.1, tolerated, C|T, ENST00000555003, ENSP00000450565, 395_R/W, 0.1, tolerated	C|T, ENST00000318041, ENSP00000326500, 395_R/W, 0, benign, C|T, ENST00000441545, ENSP00000394391, 395_R/W, 0, benign, C|T, ENST00000555003, ENSP00000450565, 395_R/W, 0, benign	----	----	----	----
EUR	1	67203951	rs11580078	C	G	0.18	0.51	0.4	0.44	0	0	----	----	E009,H3K4me1_Enh;E023,H3K4me1_Enh;E120,H3K4me1_Enh;E038,H3K9ac_Pro	----	----	----	----	----	Cdx2_1;TATA_known1;ZNF263_disc1	ENSG00000162594.10	IL23R	0	0	NM_144701	IL23R	0	0	INT	----	----	----	----	----	----	-1.2599	0.723
EUR	1	67242007	rs11581607	G	A	0.01	0.06	0	0.06	0	0	----	----	E024,H3K4me3_Pro	----	----	----	----	----	CEBPG;Hdx;Pou3f2_1;Sox_14;Sox_16	ENSG00000162594.10	IL23R	0	0	NM_144701	IL23R	0	0	INT	----	----	----	----	----	----	-3.0214	0.9192
EUR	1	206795610	rs11583398	C	A	0.02	0.08	0.02	0.16	0	0	E032,7_Enh;E038,7_Enh;E041,7_Enh;E042,7_Enh;E043,7_Enh;E047,7_Enh;E098,7_Enh	E037,17_EnhW2;E038,17_EnhW2;E040,17_EnhW2;E041,13_EnhA1;E042,14_EnhA2;E043,18_EnhAc;E045,17_EnhW2;E047,17_EnhW2;E048,17_EnhW2;E116,17_EnhW2	E007,H3K4me3_Pro;E041,H3K4me3_Pro;E042,H3K4me3_Pro;E032,H3K4me1_Enh;E034,H3K4me1_Enh;E036,H3K4me1_Enh;E037,H3K4me1_Enh;E038,H3K4me1_Enh;E039,H3K4me1_Enh;E040,H3K4me1_Enh;E041,H3K4me1_Enh;E042,H3K4me1_Enh;E043,H3K4me1_Enh;E044,H3K4me1_Enh;E046,H3K4me1_Enh;E047,H3K4me1_Enh;E048,H3K4me1_Enh;E062,H3K4me1_Enh;E093,H3K4me1_Enh;E098,H3K4me1_Enh;E113,H3K4me1_Enh;E116,H3K4me1_Enh;E038,H3K9ac_Pro;E041,H3K2…	E032;E033	----	----	----	----	VDR_2;p300_disc5	ENSG00000142224.11	IL19	5	3259	NM_153758	IL19	5	3258	----	----	BLD, PANC	----	----	----	----	-0.5498	0.6049
Other	5	150404756	rs115854050	G	A	0.002	0	0	0	1	1	E022,7_Enh;E031,6_EnhG;E032,6_EnhG;E083,7_Enh;E089,6_EnhG;E090,6_EnhG;E105,6_EnhG;E113,6_EnhG;E116,6_EnhG	E029,11_TxEnh3;E031,11_TxEnh3;E032,10_TxEnh5;E083,11_TxEnh3;E113,10_TxEnh5;E116,11_TxEnh3;E124,10_TxEnh5	E007,H3K4me3_Pro;E022,H3K4me3_Pro;E031,H3K4me3_Pro;E032,H3K4me3_Pro;E056,H3K4me3_Pro;E075,H3K4me3_Pro;E083,H3K4me3_Pro;E094,H3K4me3_Pro;E113,H3K4me3_Pro;E116,H3K4me3_Pro;E117,H3K4me3_Pro;E124,H3K4me3_Pro;E007,H3K9ac_Pro;E027,H3K9ac_Pro;E062,H3K9ac_Pro;E063,H3K9ac_Pro;E067,H3K9ac_Pro;E072,H3K9ac_Pro;E075,H3K9ac_Pro;E083,H3K9ac_Pro;E107,H3K9ac_Pro;E116,H3K9ac_Pro;E124,H3K9ac_Pro;E022,H3K4me1_Enh;E0…	E032;E033;E055;E116;E124	GM12878,POL2,Stanford,None;GM12878,POL2,Stanford,None;GM12878,POL2,UT-A,None;GM12891,OCT2,HudsonAlpha,None;GM12891,POL2,Stanford,None;GM12891,POU2F2,HudsonAlpha,None;GM12892,POL2,Stanford,None;GM18951,POL2,Stanford,None;GM19099,POL2,Stanford,None;GM19193,POL2,Stanford,None	----	----	----	----	ENSG00000019582.10	CD74	0	0	NM_004355	CD74	0	0	SYN	----	IPSC, BLD, HRT, MUS, SPLN	----	----	----	5:150404736-150404759, -1, hsa-miR-505-5p	4.5014	0.0202
EUR	11	47593023	rs11601694	C	T	0.0041	0.02	0	0.04	0	0	E003,12_EnhBiv;E009,7_Enh;E015,12_EnhBiv;E022,12_EnhBiv;E025,12_EnhBiv;E029,12_EnhBiv;E035,7_Enh;E036,2_TssAFlnk;E050,7_Enh;E051,2_TssAFlnk;E068,7_Enh;E073,2_TssAFlnk;E081,7_Enh;E082,2_TssAFlnk;E090,12_EnhBiv;E093,12_EnhBiv;E118,12_EnhBiv	E030,23_PromBiv;E031,23_PromBiv;E035,23_PromBiv;E036,2_PromU;E050,2_PromU;E051,2_PromU;E067,23_PromBiv;E068,23_PromBiv;E069,23_PromBiv;E070,17_EnhW2;E071,23_PromBiv;E072,23_PromBiv;E073,14_EnhA2;E082,14_EnhA2	E001,H3K4me1_Enh;E002,H3K4me1_Enh;E003,H3K4me1_Enh;E005,H3K4me1_Enh;E006,H3K4me1_Enh;E007,H3K4me1_Enh;E008,H3K4me1_Enh;E009,H3K4me1_Enh;E010,H3K4me1_Enh;E011,H3K4me1_Enh;E012,H3K4me1_Enh;E014,H3K4me1_Enh;E015,H3K4me1_Enh;E016,H3K4me1_Enh;E018,H3K4me1_Enh;E020,H3K4me1_Enh;E022,H3K4me1_Enh;E024,H3K4me1_Enh;E025,H3K4me1_Enh;E027,H3K4me1_Enh;E029,H3K4me1_Enh;E030,H3K4me1_Enh;E031,H3K4me1_Enh;E034,H3K…	E007	----	----	----	----	GR_disc4;NF-I_1;TATA_disc1;YY1_disc1;YY1_known3;YY1_known5	ENSG00000172247.3	C1QTNF4	0	0	NM_031909	C1QTNF4	0	0	INT	BLD, BRN	ESC, ESDR, IPSC, FAT, BLD, BRN, MUS, THYM, LIV	----	----	----	----	0.786	0.3645
EUR	13	30539242	rs11618202	T	G	0.01	0.07	0.08	0.08	0	0	E080,7_Enh	----	E008,H3K9ac_Pro;E009,H3K4me1_Enh;E079,H3K4me1_Enh;E080,H3K4me1_Enh;E111,H3K4me1_Enh;E080,H3K27ac_Enh	E080	----	----	21116278,MRI atrophy measures,7E-6	----	AP-2_known2;BCL_disc10;BCL_disc9;BHLHE40_disc2;CHD2_disc3;CTCF_disc5;E2F_disc7;E2F_disc8;ETF;Egr-1_known2;Ets_disc9;Hic1_1;Myc_disc10;PU.1_disc3;RXRA_disc2;Rad21_disc8;STAT_disc7;YY1_disc3;YY1_disc5;p300_disc9	ENSG00000189403.9	HMGB1	0	0	NM_002128	HMGB1	5	73297	----	----	ADRL	----	----	----	----	-2.9119	0.9114
EUR	17	82333776	rs116473040	A	G	0.12	0.06	0	0.04	0	0	E002,10_TssBiv;E003,11_BivFlnk;E005,12_EnhBiv;E006,2_TssAFlnk;E007,11_BivFlnk;E008,10_TssBiv;E010,12_EnhBiv;E012,12_EnhBiv;E013,12_EnhBiv;E014,10_TssBiv;E015,10_TssBiv;E016,10_TssBiv;E017,2_TssAFlnk;E018,10_TssBiv;E019,10_TssBiv;E020,10_TssBiv;E021,10_TssBiv;E022,11_BivFlnk;E023,1_TssA;E024,11_BivFlnk;E025,1_TssA;E026,2_TssAFlnk;E027,10_TssBiv;E028,12_EnhBiv;E029,1_TssA;E030,1_TssA;E031,2_TssAFln…	E001,23_PromBiv;E002,23_PromBiv;E003,23_PromBiv;E004,23_PromBiv;E005,23_PromBiv;E006,2_PromU;E007,23_PromBiv;E008,23_PromBiv;E009,23_PromBiv;E010,23_PromBiv;E011,23_PromBiv;E012,23_PromBiv;E013,23_PromBiv;E014,23_PromBiv;E015,23_PromBiv;E016,23_PromBiv;E017,2_PromU;E018,23_PromBiv;E019,23_PromBiv;E020,23_PromBiv;E021,23_PromBiv;E022,2_PromU;E023,2_PromU;E024,23_PromBiv;E025,2_PromU;E026,2_PromU;E…	E001,H3K4me1_Enh;E002,H3K4me1_Enh;E003,H3K4me1_Enh;E005,H3K4me1_Enh;E006,H3K4me1_Enh;E007,H3K4me1_Enh;E009,H3K4me1_Enh;E010,H3K4me1_Enh;E011,H3K4me1_Enh;E012,H3K4me1_Enh;E013,H3K4me1_Enh;E014,H3K4me1_Enh;E015,H3K4me1_Enh;E016,H3K4me1_Enh;E017,H3K4me1_Enh;E021,H3K4me1_Enh;E022,H3K4me1_Enh;E023,H3K4me1_Enh;E024,H3K4me1_Enh;E025,H3K4me1_Enh;E026,H3K4me1_Enh;E027,H3K4me1_Enh;E028,H3K4me1_Enh;E029,H3K…	E003;E006;E007;E017;E029;E055;E056;E057;E059;E084;E086;E088;E090;E091;E092;E093;E097;E109;E118;E124;E126	HeLa-S3,STAT1,Stanford,IFNg30;MCF10A-Er-Src,STAT3,Harvard(Weissman),EtOH_0.01pct_4hr;MCF10A-Er-Src,STAT3,Harvard(Weissman),TAM_1uM_36hr	GTEx2015_v6,Adipose_Subcutaneous,SECTM1,2.02969060021679e-08;GTEx2015_v6,Breast_Mammary_Tissue,SECTM1,3.69346236360302e-06;GTEx2015_v6,Cells_Transformed_fibroblasts,SECTM1,5.03319900599371e-08;GTEx2015_v6,Esophagus_Mucosa,SECTM1,2.15185741883909e-07;GTEx2015_v6,Esophagus_Muscularis,SECTM1,7.81933142920919e-06;GTEx2015_v6,Lung,SECTM1,6.54274790688141e-07;GTEx2015_v6,Muscle_Skeletal,RP13-516M14.1,4…	----	----	CTCF_disc8;Irf_disc4;Irf_known1;Klf7;RXRA_disc2;Rad21_disc3;SMC3_disc1;SP1_disc3;SP1_known2	ENSG00000141574.3	SECTM1	0	0	NM_003004	SECTM1	0	0	U5	ESC, ESDR, LNG, IPSC, FAT, STRM, BRST, BLD, MUS, SKIN, VAS, BRN, GI, PANC, PLCNT, HRT, OVRY, SPLN, CRVX, BONE	ESDR, BRST, BRN, HRT	----	----	chr17:82333144–82334518, CpG: 121, 1374, 17.6, 67.5, 0.77	----	0.4564	0.4226
EUR	2	112873948	rs11674397	C	T	0.03	0.1	0.06	0.21	0	0	----	----	E058,H3K27ac_Enh;E058,H3K4me1_Enh;E127,H3K4me1_Enh	----	----	Westra2013,Whole_Blood,SLC20A1,4.1839590554675163E-4	----	----	Hand1_1;Hand1_2;NF-E2_disc4;Pax-5_known4	ENSG00000221541.1	AC079753.1	3	29536	NM_000576	IL1B	5	37168	----	----	----	----	----	----	----	-3.0571	0.9216
EUR	2	112970812	rs11676013	T	C	0.28	0.47	0.41	0.35	0	0	----	----	E005,H3K9ac_Pro;E028,H3K4me1_Enh;E058,H3K4me1_Enh;E119,H3K4me1_Enh;E058,H3K27ac_Enh	----	----	Westra2013,Whole_Blood,IL1RN,1.6675584180705675E-10;Westra2013,Whole_Blood,IL1RN,4.369190626655889E-6;Westra2013,Whole_Blood,PSD4,1.4296263640744112E-7	----	20502693,Gene expression of MERTK in peripheral blood monocytes,4.14E-10	----	ENSG00000136688.5	IL36G	5	2390	NM_019618	IL36G	5	7215	----	----	----	----	----	----	----	-1.758	0.7939
EUR	2	102324878	rs11676124	T	C	0.85	0.47	0.55	0.6	0	0	----	----	E038,H3K9ac_Pro	----	----	GTEx2015_v6,Brain_Anterior_cingulate_cortex_BA24,IL18R1,8.36989581929105e-08;GTEx2015_v6,Brain_Anterior_cingulate_cortex_BA24,IL1RL1,1.83351258379658e-06;GTEx2015_v6,Brain_Caudate_basal_ganglia,IL18R1,1.1397424195996e-08;GTEx2015_v6,Brain_Caudate_basal_ganglia,IL1RL1,1.18602428654072e-07;GTEx2015_v6,Brain_Cerebellar_Hemisphere,IL18R1,1.01782500174842e-06;GTEx2015_v6,Brain_Cerebellum,IL18R1,3.2014…	----	----	AP-2rep;CEBPB_disc2;CTCF_disc9;Sin3Ak-20_disc6;Zbtb3	ENSG00000115602.12	IL1RL1	0	0	NM_016232	IL1RL1	0	0	INT	----	----	----	----	----	----	-3.3626	0.9401
EUR	2	218145423	rs11676348	C	T	0.64	0.46	0.31	0.45	0	0	E030,2_TssAFlnk;E057,7_Enh;E118,7_Enh;E119,7_Enh	E030,13_EnhA1;E031,17_EnhW2;E066,19_DNase;E094,19_DNase;E096,18_EnhAc;E098,19_DNase;E109,19_DNase;E113,17_EnhW2;E124,17_EnhW2	E002,H3K4me3_Pro;E030,H3K4me3_Pro;E096,H3K4me3_Pro;E017,H3K4me1_Enh;E030,H3K4me1_Enh;E031,H3K4me1_Enh;E057,H3K4me1_Enh;E058,H3K4me1_Enh;E092,H3K4me1_Enh;E118,H3K4me1_Enh;E119,H3K4me1_Enh;E124,H3K4me1_Enh;E127,H3K4me1_Enh;E096,H3K27ac_Enh;E106,H3K27ac_Enh;E109,H3K27ac_Enh;E113,H3K27ac_Enh	E006;E118	HepG2,CEBPB,Stanford,None;HepG2,HNF4A,HudsonAlpha,None;MCF10A-Er-Src,STAT3,Harvard(Weissman),TAM_1uM_36hr;MCF10A-Er-Src,STAT3,Stanford,EtOH_0.01pct_12hr	GTEx2015_v6,Adipose_Subcutaneous,RP11-378A13.1,4.94432863954453e-14;GTEx2015_v6,Adipose_Subcutaneous,TMBIM1,1.23374190240387e-06;GTEx2015_v6,Adipose_Visceral_Omentum,RP11-378A13.1,9.60393274980851e-08;GTEx2015_v6,Adrenal_Gland,PNKD,2.2606627388288e-06;GTEx2015_v6,Artery_Aorta,RP11-378A13.1,1.41156347471515e-06;GTEx2015_v6,Artery_Aorta,TMBIM1,3.43733970875757e-06;GTEx2015_v6,Artery_Tibial,RP11-378…	21297633,Ulcerative colitis,1E-10	20502693,Gene expression of PNKD in peripheral blood monocytes,4.96E-25;20502693,Gene expression of SLC11A1 in peripheral blood monocytes,1.37E-08	CTCF_disc6;RBP-Jkappa_1;RBP-Jkappa_2	ENSG00000180871.3	CXCR2	3	8169	NM_001557	CXCR2	3	8169	----	BLD	SKIN, LIV, BRST	----	----	----	----	-2.363	0.8638
Other	2	112771663	rs11677416	T	C	0.17	0.25	0.08	0.3	0	0	----	----	E038,H3K4me1_Enh;E108,H3K9ac_Pro;E124,H3K27ac_Enh	----	----	Westra2013,Whole_Blood,CHCHD5,3.319488410877066E-4;Westra2013,Whole_Blood,SLC20A1,6.066733797626289E-5	21107309,Response to antipsychotic treatment in schizophrenia (working memory),7E-7	21886157,Serum ratio of (1-eicosatrienoylglycerophosphocholine*)/(2-palmitoylglycerophosphocholine*),2.40E-04	Hbp1;Irf_known1;Irf_known4;Irf_known9;PRDM1_known1;Pou1f1_2;Pou5f1_known2	ENSG00000115008.5	IL1A	3	2251	NM_000575	IL1A	3	2250	----	----	----	----	----	----	----	-2.7708	0.9005
EUR	2	112957367	rs11677903	C	T	0.04	0.1	0.02	0.22	0	0	E027,7_Enh;E028,7_Enh	----	E002,H3K4me3_Pro;E008,H3K4me3_Pro;E005,H3K9ac_Pro;E013,H3K4me1_Enh;E024,H3K4me1_Enh;E027,H3K4me1_Enh;E028,H3K4me1_Enh;E057,H3K4me1_Enh;E058,H3K4me1_Enh;E093,H3K4me1_Enh;E105,H3K4me1_Enh;E113,H3K4me1_Enh;E125,H3K4me1_Enh;E127,H3K4me1_Enh	----	----	----	----	21886157,Serum concentration of proline,3.30E-04	Ets_known8;FXR_1;GATA_disc3;GATA_known3;Hbp1	ENSG00000136688.5	IL36G	5	15835	NM_019618	IL36G	5	20660	----	----	BRST	----	----	----	----	-1.5988	0.7725
EUR	2	102392952	rs11679146	A	G	0.01	0.11	0	0.15	0	0	----	E028,19_DNase	E034,H3K27ac_Enh;E037,H3K4me1_Enh;E040,H3K4me1_Enh;E043,H3K4me1_Enh	----	----	GTEx2015_v6,Whole_Blood,AC007248.6,5.19353469434164e-06;GTEx2015_v6,Whole_Blood,AC007278.3,7.88075532548656e-07	----	----	Foxi1;Foxj2_1;Foxl1_1;Hoxa5_2;Maf_known3;Mef2_disc1;Pou2f2_known1;Pou2f2_known2;Pou2f2_known6;Pou2f2_known7;Pou2f2_known9;Pou3f2_3;Pou5f1_known1;TATA_disc9;TATA_known1	ENSG00000115604.6	IL18R1	0	0	NM_003855	IL18R1	0	0	INT	----	----	----	----	----	----	-1.9132	0.8136
EUR	2	112955481	rs11680584	A	G	0.17	0.11	0.02	0.22	0	0	E027,7_Enh	----	E003,H3K9ac_Pro;E006,H3K9ac_Pro;E027,H3K9ac_Pro;E024,H3K4me1_Enh;E027,H3K4me1_Enh;E057,H3K4me1_Enh;E079,H3K4me1_Enh;E093,H3K4me1_Enh;E093,H3K27ac_Enh;E112,H3K27ac_Enh;E119,H3K27ac_Enh	----	----	----	----	----	EWSR1-FLI1;Lhx8;Maf_known2;PRDM1_known1;Pou2f2_known3;RXRA_disc2;STAT_disc7;Spz1_1;TATA_disc6	ENSG00000136688.5	IL36G	5	17721	NM_019618	IL36G	5	22546	----	----	BRST	----	----	----	----	-2.0905	0.8346
EUR	2	112950449	rs11680975	A	G	0.17	0.11	0.02	0.23	0	0	----	----	----	----	----	----	----	----	BATF_disc2;GR_known10	ENSG00000136688.5	IL36G	5	22753	NM_019618	IL36G	5	27578	----	----	----	----	----	----	----	-2.3956	0.8671
AFR	2	113090051	rs11681884	C	T	0.48	0.16	0.25	0.1	0	0	E029,7_Enh;E030,7_Enh;E031,7_Enh;E032,7_Enh;E035,7_Enh;E036,7_Enh;E046,7_Enh;E051,7_Enh;E079,7_Enh;E112,7_Enh;E118,7_Enh;E124,7_Enh	E029,15_EnhAF;E030,14_EnhA2;E031,15_EnhAF;E032,15_EnhAF;E033,17_EnhW2;E034,17_EnhW2;E035,17_EnhW2;E036,14_EnhA2;E046,17_EnhW2;E050,17_EnhW2;E051,17_EnhW2;E062,17_EnhW2;E093,17_EnhW2;E112,17_EnhW2;E116,17_EnhW2;E124,14_EnhA2	E029,H3K4me1_Enh;E030,H3K4me1_Enh;E031,H3K4me1_Enh;E032,H3K4me1_Enh;E036,H3K4me1_Enh;E038,H3K4me1_Enh;E046,H3K4me1_Enh;E051,H3K4me1_Enh;E062,H3K4me1_Enh;E065,H3K4me1_Enh;E066,H3K4me1_Enh;E078,H3K4me1_Enh;E079,H3K4me1_Enh;E091,H3K4me1_Enh;E093,H3K4me1_Enh;E096,H3K4me1_Enh;E113,H3K4me1_Enh;E118,H3K4me1_Enh;E124,H3K4me1_Enh;E065,H3K27ac_Enh;E066,H3K27ac_Enh;E124,H3K27ac_Enh	E091	GM12891,POL2,Stanford,None;GM12892,POL2,HudsonAlpha,None;GM12892,POL2,HudsonAlpha,None;GM12892,POL24H8,HudsonAlpha,None;GM12892,POL24H8,HudsonAlpha,None	Lappalainen2013,Lymphoblastoid_EUR_exonlevel,ENSG00000136689.14_113890233_113891593,7.43543216079435e-07;Lappalainen2013,Lymphoblastoid_EUR_genelevel,IL1RN,1.48161989373883e-07;Westra2013,Whole_Blood,IL1RN,1.7066054743335405E-14;Westra2013,Whole_Blood,IL1RN,1.8829248057687727E-6	----	----	Hsf_known2;Rad21_disc2	ENSG00000201805.1	U6	3	3139	NM_173161	IL1F10	3	14200	----	----	BLD, GI, THYM, LIV	----	----	----	----	-1.8004	0.7994
EUR	2	113077945	rs11682107	G	A	0.58	0.55	0.16	0.58	0	0	E028,7_Enh;E057,7_Enh;E058,7_Enh;E075,7_Enh;E077,7_Enh;E085,7_Enh;E089,7_Enh;E090,7_Enh;E099,7_Enh;E102,7_Enh;E110,7_Enh;E119,7_Enh;E127,7_Enh	E027,18_EnhAc;E028,14_EnhA2;E057,14_EnhA2;E058,14_EnhA2;E079,15_EnhAF;E080,18_EnhAc;E085,18_EnhAc;E090,18_EnhAc;E092,17_EnhW2;E096,15_EnhAF;E098,18_EnhAc;E099,17_EnhW2;E110,14_EnhA2;E113,18_EnhAc;E117,15_EnhAF;E119,13_EnhA1;E127,13_EnhA1	E006,H3K4me3_Pro;E057,H3K4me3_Pro;E058,H3K4me3_Pro;E110,H3K4me3_Pro;E119,H3K4me3_Pro;E127,H3K4me3_Pro;E007,H3K4me1_Enh;E012,H3K4me1_Enh;E024,H3K4me1_Enh;E025,H3K4me1_Enh;E028,H3K4me1_Enh;E047,H3K4me1_Enh;E056,H3K4me1_Enh;E057,H3K4me1_Enh;E058,H3K4me1_Enh;E066,H3K4me1_Enh;E075,H3K4me1_Enh;E077,H3K4me1_Enh;E079,H3K4me1_Enh;E084,H3K4me1_Enh;E085,H3K4me1_Enh;E089,H3K4me1_Enh;E090,H3K4me1_Enh;E091,H3K…	E028;E057;E119;E127	MCF10A-Er-Src,STAT3,Harvard(Weissman),TAM_1uM_36hr;MCF10A-Er-Src,STAT3,Stanford,EtOH_0.01pct_12hr	GTEx2015_v6,Esophagus_Mucosa,IL36A,1.95374881841753e-08;GTEx2015_v6,Esophagus_Mucosa,IL36B,1.42855045965171e-09;GTEx2015_v6,Esophagus_Mucosa,IL36RN,7.91069251182345e-10;GTEx2015_v6,Nerve_Tibial,PSD4,6.44145665084805e-08;GTEx2015_v6,Skin_Sun_Exposed_Lower_leg,IL1A,3.6251708217691e-06;GTEx2015_v6,Skin_Sun_Exposed_Lower_leg,IL36B,1.09203376426841e-08;GTEx2015_v6,Thyroid,IL1RN,1.9069416837511e-06	----	----	CAC-binding-protein;MAZ;NERF1a;PU.1_disc3;SP1_disc3;STAT_disc7;TCF12_disc5;Znf143_disc3;p300_disc9	ENSG00000136697.8	IL1F10	3	2094	NM_173161	IL1F10	3	2094	----	----	BRST, SKIN, GI, MUS, PLCNT	----	----	----	----	-2.1491	0.8412
EUR	2	112936218	rs11683669	C	T	0.31	0.12	0.02	0.23	0	0	E029,7_Enh;E080,7_Enh;E123,2_TssAFlnk;E124,2_TssAFlnk	E029,14_EnhA2;E030,15_EnhAF;E037,19_DNase;E042,19_DNase;E043,19_DNase;E050,18_EnhAc;E091,17_EnhW2;E123,22_PromP;E124,13_EnhA1	E028,H3K4me1_Enh;E029,H3K4me1_Enh;E042,H3K4me1_Enh;E045,H3K4me1_Enh;E080,H3K4me1_Enh;E085,H3K4me1_Enh;E091,H3K4me1_Enh;E119,H3K4me1_Enh;E123,H3K4me1_Enh;E124,H3K4me1_Enh;E125,H3K4me1_Enh;E029,H3K27ac_Enh;E037,H3K27ac_Enh;E042,H3K27ac_Enh;E080,H3K27ac_Enh;E091,H3K27ac_Enh;E094,H3K27ac_Enh;E096,H3K27ac_Enh;E123,H3K27ac_Enh;E124,H3K27ac_Enh;E125,H3K27ac_Enh;E124,H3K4me3_Pro;E124,H3K9ac_Pro	E124	Gliobla,CTCF,UT-A,None;H1-hESC,CTCF,Broad,None;H1-hESC,RAD21,HudsonAlpha,None;HepG2,CTCF,HudsonAlpha,None;K562,CTCF,Broad,None;K562,CTCF,UT-A,None;K562,CTCF,UW,None;K562,YY1,HudsonAlpha,None;MCF-7,CTCF,UT-A,estrogen;MCF-7,CTCF,UT-A,vehicle	----	----	----	BCL_disc5	ENSG00000125571.5	IL37	3	17335	NM_173205	IL37	3	17336	----	BLD	BLD, ADRL	----	----	----	----	-1.5132	0.7605
EUR	2	112937569	rs11685418	C	T	0.29	0.12	0.02	0.23	0	0	E080,7_Enh	----	E040,H3K4me3_Pro;E080,H3K27ac_Enh;E094,H3K27ac_Enh;E096,H3K27ac_Enh;E123,H3K27ac_Enh;E124,H3K27ac_Enh;E080,H3K4me1_Enh;E085,H3K4me1_Enh;E119,H3K4me1_Enh;E123,H3K4me1_Enh;E125,H3K4me1_Enh;E124,H3K9ac_Pro	----	----	----	----	21886157,Serum concentration of proline,2.30E-04	----	ENSG00000125571.5	IL37	3	18686	NM_173205	IL37	3	18687	----	----	ADRL	----	----	----	----	-1.3804	0.7412
EUR	2	113084205	rs11687782	T	A	0.83	0.47	0.33	0.48	0	0	E029,7_Enh;E124,7_Enh	E029,19_DNase;E030,19_DNase;E031,19_DNase;E124,19_DNase	E005,H3K9ac_Pro;E018,H3K9ac_Pro;E049,H3K9ac_Pro;E062,H3K9ac_Pro;E110,H3K9ac_Pro;E119,H3K9ac_Pro;E124,H3K9ac_Pro;E127,H3K9ac_Pro;E025,H3K4me1_Enh;E028,H3K4me1_Enh;E029,H3K4me1_Enh;E030,H3K4me1_Enh;E048,H3K4me1_Enh;E050,H3K4me1_Enh;E057,H3K4me1_Enh;E058,H3K4me1_Enh;E110,H3K4me1_Enh;E119,H3K4me1_Enh;E124,H3K4me1_Enh;E127,H3K4me1_Enh;E058,H3K27ac_Enh;E079,H3K27ac_Enh;E119,H3K27ac_Enh;E124,H3K27ac_Enh…	E091	----	----	----	----	Crx_2;FXR_3;Obox6	ENSG00000201805.1	U6	5	2599	NM_173161	IL1F10	3	8354	----	----	BLD	----	----	----	----	-2.6626	0.8916
EUR	2	112965900	rs11689250	A	G	0.22	0.47	0.34	0.35	0	0	----	----	----	----	----	Westra2013,Whole_Blood,IL1RN,1.4456819675392024E-10;Westra2013,Whole_Blood,IL1RN,3.6743576862218667E-6;Westra2013,Whole_Blood,PSD4,1.5276115472759937E-7	----	----	----	ENSG00000136688.5	IL36G	5	7302	NM_019618	IL36G	5	12127	----	----	----	----	----	----	----	-2.8317	0.9053
EUR	2	112936568	rs11689621	A	G	0.3	0.12	0.02	0.23	0	0	E006,12_EnhBiv;E080,7_Enh;E123,2_TssAFlnk;E124,7_Enh;E125,7_Enh	E002,19_DNase;E005,19_DNase;E023,19_DNase;E025,19_DNase;E028,19_DNase;E029,15_EnhAF;E030,18_EnhAc;E031,19_DNase;E032,19_DNase;E034,19_DNase;E035,19_DNase;E036,19_DNase;E038,19_DNase;E040,19_DNase;E041,19_DNase;E042,19_DNase;E043,19_DNase;E044,19_DNase;E045,19_DNase;E046,19_DNase;E050,18_EnhAc;E051,19_DNase;E062,19_DNase;E066,19_DNase;E078,19_DNase;E080,19_DNase;E091,19_DNase;E093,19_DNase;E101,19…	E006,H3K4me1_Enh;E028,H3K4me1_Enh;E029,H3K4me1_Enh;E042,H3K4me1_Enh;E045,H3K4me1_Enh;E080,H3K4me1_Enh;E085,H3K4me1_Enh;E091,H3K4me1_Enh;E119,H3K4me1_Enh;E123,H3K4me1_Enh;E124,H3K4me1_Enh;E125,H3K4me1_Enh;E016,H3K9ac_Pro;E124,H3K9ac_Pro;E029,H3K27ac_Enh;E037,H3K27ac_Enh;E080,H3K27ac_Enh;E091,H3K27ac_Enh;E094,H3K27ac_Enh;E096,H3K27ac_Enh;E123,H3K27ac_Enh;E124,H3K27ac_Enh;E125,H3K27ac_Enh;E040,H3K4m…	E006;E028;E029;E046;E059;E091;E123;E124;E125;E127	K562,CFOS,UChicago,None;K562,CJUN,Stanford,IFNg30;K562,CJUN,Stanford,IFNg6h;K562,CJUN,Stanford,None;K562,ELF1,HudsonAlpha,None;K562,JUNB,UChicago,None;K562,JUND,UChicago,None;K562,MAX,HudsonAlpha,None	Westra2013,Whole_Blood,IL1RN,0.0024326132830067453	----	----	Crx_1;Hand1_1;Hand1_2;LUN-1;Pax-5_known4;Pitx2;STAT_known3	ENSG00000125571.5	IL37	3	17685	NM_173205	IL37	3	17686	----	BLD	ESDR, ADRL, BLD, BRN	----	----	----	----	-1.8384	0.8043
EUR	2	112940559	rs11690185	C	T	0.08	0.44	0.32	0.27	0	0	E066,7_Enh;E076,7_Enh;E080,7_Enh	E066,22_PromP	E028,H3K4me1_Enh;E056,H3K4me1_Enh;E058,H3K4me1_Enh;E066,H3K4me1_Enh;E076,H3K4me1_Enh;E078,H3K4me1_Enh;E080,H3K4me1_Enh;E084,H3K4me1_Enh;E085,H3K4me1_Enh;E092,H3K4me1_Enh;E101,H3K4me1_Enh;E102,H3K4me1_Enh;E103,H3K4me1_Enh;E110,H3K4me1_Enh;E111,H3K4me1_Enh;E127,H3K4me1_Enh;E038,H3K9ac_Pro;E066,H3K9ac_Pro;E066,H3K27ac_Enh;E072,H3K27ac_Enh;E073,H3K27ac_Enh;E076,H3K27ac_Enh;E094,H3K27ac_Enh;E066,H3K4m…	E080	----	GTEx2015_v6,Skin_Sun_Exposed_Lower_leg,IL1A,3.83228747605035e-06;Westra2013,Whole_Blood,IL1RN,0.001154050084781534;Westra2013,Whole_Blood,IL1RN,4.995454912711973E-4	----	21886157,Serum ratio of (2-linoleoylglycerophosphocholine*)/(arabinose),1.20E-04	Otx2;Pitx2;Pitx3	ENSG00000125571.5	IL37	3	21676	NM_173205	IL37	3	21677	----	----	LIV, GI, ADRL	----	----	----	----	-2.6598	0.8913
EUR	2	112900438	rs11690539	C	A	0.09	0.44	0.35	0.35	0	0	E084,7_Enh;E085,7_Enh	E084,15_EnhAF;E085,15_EnhAF	E006,H3K4me1_Enh;E084,H3K4me1_Enh;E085,H3K4me1_Enh;E087,H3K4me1_Enh;E102,H3K4me1_Enh;E075,H3K27ac_Enh;E084,H3K27ac_Enh;E085,H3K27ac_Enh;E101,H3K27ac_Enh;E102,H3K27ac_Enh;E106,H3K27ac_Enh;E075,H3K9ac_Pro	----	----	Westra2013,Whole_Blood,IL1RN,1.95035428723409E-10;Westra2013,Whole_Blood,IL1RN,7.515070422359509E-8	----	22233810,Gene expression of IL1B (ENSG00000125538) in dendritic cells,0.000385077	VDR_4;Zfp691	ENSG00000125571.5	IL37	5	12532	NM_173202	IL37	5	12531	----	----	GI	----	----	----	----	-1.3295	0.7336
EUR	2	112967595	rs11692384	T	G	0.28	0.47	0.41	0.35	0	0	----	----	E012,H3K27ac_Enh	----	----	Westra2013,Whole_Blood,IL1RN,2.0070563999562033E-10;Westra2013,Whole_Blood,IL1RN,4.72142449829106E-6;Westra2013,Whole_Blood,PSD4,1.5798653915953034E-7	----	----	Irf_known11;Irf_known3;Mef2_known6;PLZF	ENSG00000136688.5	IL36G	5	5607	NM_019618	IL36G	5	10432	----	----	----	----	----	----	----	-2.7366	0.8978
EUR	2	112937543	rs11692391	T	C	0.28	0.12	0.02	0.23	0	0	E080,7_Enh	----	E040,H3K4me3_Pro;E080,H3K27ac_Enh;E094,H3K27ac_Enh;E096,H3K27ac_Enh;E123,H3K27ac_Enh;E124,H3K27ac_Enh;E080,H3K4me1_Enh;E085,H3K4me1_Enh;E119,H3K4me1_Enh;E123,H3K4me1_Enh;E125,H3K4me1_Enh;E124,H3K9ac_Pro	----	----	----	----	21886157,Serum concentration of proline,1.80E-04	Hoxd8;Mef2_disc1;Mef2_known3;Pou1f1_2	ENSG00000125571.5	IL37	3	18660	NM_173205	IL37	3	18661	----	----	ADRL	----	----	----	----	-1.3183	0.7319
EUR	2	112937782	rs11692429	A	G	0.28	0.12	0.02	0.23	0	0	E080,7_Enh	----	E006,H3K9ac_Pro;E124,H3K9ac_Pro;E040,H3K4me3_Pro;E080,H3K27ac_Enh;E094,H3K27ac_Enh;E096,H3K27ac_Enh;E123,H3K27ac_Enh;E124,H3K27ac_Enh;E080,H3K4me1_Enh;E085,H3K4me1_Enh;E113,H3K4me1_Enh;E119,H3K4me1_Enh;E125,H3K4me1_Enh	----	----	----	----	----	Cdx2_2;Hoxa10;Hoxa9;Hoxb9;Hoxc10;Hoxc9;Pdx1_2;Pou4f3;SRF_known2;YY1_known6	ENSG00000125571.5	IL37	3	18899	NM_173205	IL37	3	18900	----	----	ADRL	----	----	----	----	-3.284	0.9357
Other	13	42503109	rs116926994	A	G	0.0041	0.01	0	0.04	0	0	----	----	E028,H3K4me3_Pro;E106,H3K4me3_Pro;E109,H3K4me3_Pro;E047,H3K9ac_Pro	----	----	----	----	----	KAP1_disc2	ENSG00000120659.10	TNFSF11	5	59626	NM_033012	TNFSF11	5	59625	----	----	----	----	----	----	----	-3.3165	0.9376
Other	2	102299202	rs11693697	T	C	0.01	0.11	0	0.18	0	0	----	----	E044,H3K4me1_Enh	----	----	GTEx2015_v6,Heart_Left_Ventricle,RFX8,8.48843902858836e-06;GTEx2015_v6,Lung,IL1RL1,1.95366222815868e-06;Westra2013,Whole_Blood,IL18RAP,1.5089006011037348E-4	23999434,Serum protein levels (sST2),7E-11	22685416,Gene expression of IL18R1 (probeID ILMN_1781700) in cerebellum in Alzheimer's disease cases and controls,8.725E-12;22685416,Gene expression of IL18R1 (probeID ILMN_1781700) in temporal cortex in Alzheimer's disease cases and controls,1.302E-16;22685416,Gene expression of IL1RL1 (probeID ILMN_2242900) in cerebellum in Alzheimer's disease cases and controls,2.309E-08;22685416,Gene expressi…	Hoxa5_1;Hoxb13	ENSG00000115602.12	IL1RL1	5	12299	NM_016232	IL1RL1	5	12298	----	----	----	----	----	----	----	-3.5206	0.9483
EUR	2	112936248	rs11694657	G	A	0.31	0.12	0.02	0.23	0	0	E006,12_EnhBiv;E029,7_Enh;E080,7_Enh;E123,2_TssAFlnk;E124,2_TssAFlnk;E125,7_Enh	E025,19_DNase;E029,14_EnhA2;E030,18_EnhAc;E031,19_DNase;E032,19_DNase;E034,19_DNase;E035,19_DNase;E036,19_DNase;E039,19_DNase;E040,19_DNase;E042,19_DNase;E043,19_DNase;E044,19_DNase;E045,19_DNase;E046,19_DNase;E050,18_EnhAc;E051,19_DNase;E062,19_DNase;E066,19_DNase;E080,19_DNase;E091,19_DNase;E093,19_DNase;E109,19_DNase;E112,19_DNase;E113,19_DNase;E118,19_DNase;E123,22_PromP;E124,13_EnhA1;E125,16…	E028,H3K4me1_Enh;E029,H3K4me1_Enh;E042,H3K4me1_Enh;E045,H3K4me1_Enh;E080,H3K4me1_Enh;E085,H3K4me1_Enh;E091,H3K4me1_Enh;E119,H3K4me1_Enh;E123,H3K4me1_Enh;E124,H3K4me1_Enh;E125,H3K4me1_Enh;E029,H3K27ac_Enh;E037,H3K27ac_Enh;E042,H3K27ac_Enh;E080,H3K27ac_Enh;E091,H3K27ac_Enh;E094,H3K27ac_Enh;E096,H3K27ac_Enh;E123,H3K27ac_Enh;E124,H3K27ac_Enh;E125,H3K27ac_Enh;E124,H3K4me3_Pro;E124,H3K9ac_Pro	E029;E124	Gliobla,CTCF,UT-A,None;H1-hESC,CTCF,Broad,None;H1-hESC,RAD21,HudsonAlpha,None;HepG2,CTCF,HudsonAlpha,None;K562,CTCF,Broad,None;K562,CTCF,UT-A,None;K562,CTCF,UW,None;K562,YY1,HudsonAlpha,None;MCF-7,CTCF,UT-A,estrogen;MCF-7,CTCF,UT-A,vehicle	----	----	----	----	ENSG00000125571.5	IL37	3	17365	NM_173205	IL37	3	17366	----	BLD	ESDR, BLD, ADRL, BRN	----	----	----	----	0.1806	0.4726
EUR	2	112936658	rs11694863	G	A	0.28	0.12	0.02	0.23	0	0	E080,7_Enh;E123,2_TssAFlnk;E124,7_Enh	E029,18_EnhAc;E030,18_EnhAc;E036,19_DNase;E050,18_EnhAc;E123,22_PromP;E124,14_EnhA2	E028,H3K4me1_Enh;E029,H3K4me1_Enh;E042,H3K4me1_Enh;E045,H3K4me1_Enh;E080,H3K4me1_Enh;E085,H3K4me1_Enh;E091,H3K4me1_Enh;E119,H3K4me1_Enh;E123,H3K4me1_Enh;E124,H3K4me1_Enh;E125,H3K4me1_Enh;E029,H3K27ac_Enh;E037,H3K27ac_Enh;E080,H3K27ac_Enh;E091,H3K27ac_Enh;E094,H3K27ac_Enh;E096,H3K27ac_Enh;E123,H3K27ac_Enh;E124,H3K27ac_Enh;E125,H3K27ac_Enh;E040,H3K4me3_Pro;E124,H3K4me3_Pro;E124,H3K9ac_Pro	E029;E123	K562,CFOS,UChicago,None;K562,CJUN,Stanford,IFNg30;K562,CJUN,Stanford,IFNg6h;K562,CJUN,Stanford,None;K562,JUNB,UChicago,None;K562,JUND,UChicago,None;K562,MAX,HudsonAlpha,None	----	----	----	CTCF_disc1;GATA_known8;Pax-4_4;Pax-4_5;Pbx-1_4	ENSG00000125571.5	IL37	3	17775	NM_173205	IL37	3	17776	----	BLD	ADRL, BLD	----	----	----	----	-0.547	0.6045
EUR	2	112936692	rs11696002	G	A	0.28	0.12	0.02	0.23	0	0	E080,7_Enh;E123,2_TssAFlnk;E124,7_Enh	E029,18_EnhAc;E030,18_EnhAc;E036,19_DNase;E050,18_EnhAc;E123,22_PromP;E124,14_EnhA2	E029,H3K27ac_Enh;E037,H3K27ac_Enh;E080,H3K27ac_Enh;E091,H3K27ac_Enh;E094,H3K27ac_Enh;E096,H3K27ac_Enh;E123,H3K27ac_Enh;E124,H3K27ac_Enh;E125,H3K27ac_Enh;E029,H3K4me1_Enh;E042,H3K4me1_Enh;E045,H3K4me1_Enh;E080,H3K4me1_Enh;E085,H3K4me1_Enh;E091,H3K4me1_Enh;E119,H3K4me1_Enh;E123,H3K4me1_Enh;E124,H3K4me1_Enh;E125,H3K4me1_Enh;E040,H3K4me3_Pro;E124,H3K4me3_Pro;E124,H3K9ac_Pro	E123	K562,CFOS,UChicago,None;K562,CJUN,Stanford,IFNg30;K562,CJUN,Stanford,IFNg6h;K562,JUNB,UChicago,None;K562,JUND,UChicago,None;K562,MAX,HudsonAlpha,None	----	----	----	SZF1-1;Spz1_2	ENSG00000125571.5	IL37	3	17809	NM_173205	IL37	3	17810	----	BLD	ADRL, BLD	----	----	----	----	-1.8759	0.809
EUR	2	112940501	rs11696039	A	G	0.16	0.44	0.32	0.27	0	0	E066,7_Enh;E076,7_Enh;E080,7_Enh	E066,22_PromP	E028,H3K4me1_Enh;E056,H3K4me1_Enh;E058,H3K4me1_Enh;E066,H3K4me1_Enh;E076,H3K4me1_Enh;E078,H3K4me1_Enh;E080,H3K4me1_Enh;E084,H3K4me1_Enh;E085,H3K4me1_Enh;E092,H3K4me1_Enh;E101,H3K4me1_Enh;E102,H3K4me1_Enh;E103,H3K4me1_Enh;E110,H3K4me1_Enh;E111,H3K4me1_Enh;E127,H3K4me1_Enh;E038,H3K9ac_Pro;E066,H3K9ac_Pro;E066,H3K27ac_Enh;E072,H3K27ac_Enh;E073,H3K27ac_Enh;E076,H3K27ac_Enh;E094,H3K27ac_Enh;E066,H3K4m…	E080	----	GTEx2015_v6,Skin_Sun_Exposed_Lower_leg,IL1A,1.18513951396342e-05;Westra2013,Whole_Blood,IL1RN,0.001243977579906481;Westra2013,Whole_Blood,IL1RN,4.357965212823457E-4	----	----	Hoxa13;Hoxa9;Hoxb13;Hoxd10;Ik-2_2;TATA_known1;TATA_known5	ENSG00000125571.5	IL37	3	21618	NM_173205	IL37	3	21619	----	----	LIV, GI, ADRL	----	----	----	----	-3.3244	0.938
EUR	6	137490510	rs117070989	C	A	0	0.0028	0	0.02	0	0	E001,11_BivFlnk;E003,12_EnhBiv;E004,12_EnhBiv;E008,12_EnhBiv;E011,12_EnhBiv;E012,12_EnhBiv;E014,12_EnhBiv;E015,12_EnhBiv;E016,12_EnhBiv;E018,11_BivFlnk;E019,11_BivFlnk;E020,11_BivFlnk;E024,11_BivFlnk;E033,10_TssBiv	E001,23_PromBiv;E002,23_PromBiv;E003,23_PromBiv;E004,23_PromBiv;E008,23_PromBiv;E011,23_PromBiv;E012,23_PromBiv;E014,23_PromBiv;E015,23_PromBiv;E016,23_PromBiv;E018,23_PromBiv;E019,23_PromBiv;E020,23_PromBiv;E021,23_PromBiv;E022,23_PromBiv;E024,23_PromBiv	E001,H3K4me1_Enh;E003,H3K4me1_Enh;E004,H3K4me1_Enh;E007,H3K4me1_Enh;E008,H3K4me1_Enh;E011,H3K4me1_Enh;E012,H3K4me1_Enh;E013,H3K4me1_Enh;E014,H3K4me1_Enh;E015,H3K4me1_Enh;E016,H3K4me1_Enh;E018,H3K4me1_Enh;E019,H3K4me1_Enh;E020,H3K4me1_Enh;E021,H3K4me1_Enh;E024,H3K4me1_Enh;E032,H3K4me1_Enh;E033,H3K4me1_Enh;E038,H3K4me1_Enh;E039,H3K4me1_Enh;E040,H3K4me1_Enh;E041,H3K4me1_Enh;E042,H3K4me1_Enh;E043,H3K…	E007;E008;E032;E086;E124	----	----	----	----	GR_known6;Myc_known7;NRSF_known1	ENSG00000177468.5	OLIG3	3	1688	NM_175747	OLIG3	3	1687	----	BLD	ESC, ESDR	----	----	----	----	0.8881	0.3471
Other	3	55463925	rs11710229	A	T	0.01	0.07	0	0.18	0	0	----	----	E001,H3K4me1_Enh;E017,H3K4me1_Enh;E018,H3K4me1_Enh;E055,H3K4me1_Enh;E056,H3K4me1_Enh;E099,H3K4me1_Enh;E003,H3K9ac_Pro;E006,H3K27ac_Enh;E008,H3K27ac_Enh;E013,H3K27ac_Enh;E017,H3K27ac_Enh;E055,H3K27ac_Enh;E125,H3K27ac_Enh	E017;E056	----	----	24483146,Response to cytadine analogues (cytosine arabinoside),6E-6	----	Gsc	ENSG00000114251.9	WNT5A	3	1789	NM_003392	WNT5A	3	1788	----	----	----	----	----	----	----	-2.1224	0.8382
EUR	8	118889203	rs117108011	A	G	0	0.01	0	0.02	0	0	----	----	----	----	----	----	----	----	Barhl1;Cdx2_2;Dbx1;Foxp1;HDAC2_disc6;Hoxa10;Hoxa9;Hoxb13;Hoxb9;Hoxc9;Hoxd10;Mef2_known4;Nkx2_10;Nkx2_11;Nkx6-1_1;Sox_14;Sox_16;Sox_18;Sox_2;Sox_3;Sox_9	ENSG00000164761.4	TNFRSF11B	3	34353	NM_002546	TNFRSF11B	3	34352	----	----	----	----	----	----	----	-3.4957	0.9471
EUR	3	39315616	rs11714050	A	G	0.23	0.12	0.15	0.14	0	0	----	----	E011,H3K4me3_Pro;E066,H3K4me3_Pro;E044,H3K27ac_Enh;E115,H3K27ac_Enh;E044,H3K4me1_Enh;E066,H3K4me1_Enh	E057;E116	----	----	----	----	Sox_1	ENSG00000179934.5	CCR8	5	14089	NM_005201	CCR8	5	14088	----	----	----	----	----	----	----	-3.2372	0.933
EUR	13	28100660	rs117145034	G	A	0.01	0	0	0.01	1	1	E001,10_TssBiv;E002,10_TssBiv;E003,10_TssBiv;E004,10_TssBiv;E005,11_BivFlnk;E006,11_BivFlnk;E007,1_TssA;E008,10_TssBiv;E009,10_TssBiv;E010,10_TssBiv;E011,10_TssBiv;E012,10_TssBiv;E013,10_TssBiv;E014,10_TssBiv;E015,10_TssBiv;E016,10_TssBiv;E017,10_TssBiv;E018,10_TssBiv;E019,10_TssBiv;E020,10_TssBiv;E021,1_TssA;E022,2_TssAFlnk;E024,1_TssA;E025,10_TssBiv;E027,12_EnhBiv;E029,1_TssA;E030,11_BivFlnk;E0…	E001,2_PromU;E002,23_PromBiv;E003,2_PromU;E004,23_PromBiv;E005,23_PromBiv;E006,23_PromBiv;E007,2_PromU;E008,2_PromU;E009,1_TssA;E010,2_PromU;E011,23_PromBiv;E012,1_TssA;E013,23_PromBiv;E014,23_PromBiv;E015,1_TssA;E016,1_TssA;E017,23_PromBiv;E018,1_TssA;E019,1_TssA;E020,1_TssA;E021,23_PromBiv;E022,2_PromU;E023,23_PromBiv;E024,2_PromU;E025,23_PromBiv;E026,23_PromBiv;E027,23_PromBiv;E028,23_PromBiv;…	E001,H3K4me3_Pro;E002,H3K4me3_Pro;E003,H3K4me3_Pro;E004,H3K4me3_Pro;E005,H3K4me3_Pro;E006,H3K4me3_Pro;E007,H3K4me3_Pro;E008,H3K4me3_Pro;E009,H3K4me3_Pro;E010,H3K4me3_Pro;E011,H3K4me3_Pro;E012,H3K4me3_Pro;E013,H3K4me3_Pro;E014,H3K4me3_Pro;E015,H3K4me3_Pro;E016,H3K4me3_Pro;E017,H3K4me3_Pro;E018,H3K4me3_Pro;E019,H3K4me3_Pro;E020,H3K4me3_Pro;E021,H3K4me3_Pro;E022,H3K4me3_Pro;E023,H3K4me3_Pro;E024,H3K…	E003;E004;E006;E007;E008;E017;E021;E022;E028;E029;E032;E033;E034;E046;E050;E051;E055;E056;E057;E081;E082;E083;E084;E085;E086;E088;E089;E090;E091;E092;E093;E098;E109;E116;E118;E121;E122;E124;E125;E128	GM12878,USF1,HudsonAlpha,None;H1-hESC,POL2,HudsonAlpha,None;H1-hESC,POL2,HudsonAlpha,None;H1-hESC,POL24H8,HudsonAlpha,None;H1-hESC,POL24H8,HudsonAlpha,None;H1-hESC,USF1,HudsonAlpha,None;MCF-7,CMYC,UT-A,vehicle;NB4,CMYC,Stanford,None;NB4,MAX,Stanford,None;NB4,POL2,Stanford,None;T-REx-HEK293,ZNF263,UCD,None	----	----	----	MAZR;SP1_disc3;SP1_known2;Sp4;TFII-I;ZNF263_disc1;Zfp281	ENSG00000122025.10	FLT3	5	67	NM_004119	FLT3	5	67	----	ESC, ESDR, LNG, IPSC, FAT, BLD, MUS, BRN, SKIN, GI, PANC, THYM, OVRY, HRT, SPLN, LIV, BONE	BRST, BLD, LIV, ADRL, PLCNT, GI	----	----	chr13:28100090–28101033, CpG: 118, 943, 25, 73.9, 0.93	----	7.1755	0.0005
EUR	8	118905403	rs117204589	T	C	0	0.01	0	0.02	0	0	E012,7_Enh;E013,7_Enh;E016,7_Enh;E023,7_Enh;E024,7_Enh;E025,7_Enh;E026,2_TssAFlnk;E028,7_Enh;E029,7_Enh;E030,7_Enh;E049,7_Enh;E052,7_Enh;E055,7_Enh;E057,7_Enh;E058,7_Enh;E117,7_Enh;E119,7_Enh;E120,7_Enh;E122,7_Enh;E124,7_Enh;E125,2_TssAFlnk;E126,7_Enh;E127,7_Enh;E128,7_Enh;E129,7_Enh	E001,19_DNase;E002,19_DNase;E004,19_DNase;E005,19_DNase;E006,17_EnhW2;E007,19_DNase;E009,19_DNase;E010,19_DNase;E011,19_DNase;E012,16_EnhW1;E013,19_DNase;E014,19_DNase;E015,19_DNase;E016,19_DNase;E017,14_EnhA2;E018,19_DNase;E020,19_DNase;E022,19_DNase;E023,14_EnhA2;E024,19_DNase;E025,14_EnhA2;E026,13_EnhA1;E027,19_DNase;E028,14_EnhA2;E029,14_EnhA2;E030,16_EnhW1;E031,17_EnhW2;E032,19_DNase;E034,19…	E001,H3K4me1_Enh;E002,H3K4me1_Enh;E003,H3K4me1_Enh;E012,H3K4me1_Enh;E013,H3K4me1_Enh;E014,H3K4me1_Enh;E016,H3K4me1_Enh;E017,H3K4me1_Enh;E018,H3K4me1_Enh;E020,H3K4me1_Enh;E023,H3K4me1_Enh;E024,H3K4me1_Enh;E025,H3K4me1_Enh;E026,H3K4me1_Enh;E028,H3K4me1_Enh;E029,H3K4me1_Enh;E030,H3K4me1_Enh;E049,H3K4me1_Enh;E051,H3K4me1_Enh;E052,H3K4me1_Enh;E055,H3K4me1_Enh;E056,H3K4me1_Enh;E057,H3K4me1_Enh;E058,H3K…	E004;E006;E017;E028;E029;E046;E050;E051;E055;E056;E057;E097;E100;E114;E117;E119;E120;E121;E122;E124;E125;E126;E127;E128	AG09319,CTCF,UW,None;HUVEC,CFOS,UCD,None;HeLa-S3,AP2ALPHA,UCD,None;HeLa-S3,AP2GAMMA,UCD,None;HeLa-S3,CEBPB,Stanford,None;HeLa-S3,CFOS,Stanford,None;HeLa-S3,CJUN,Stanford,None;HeLa-S3,CTCF,Broad,None;HeLa-S3,JUND,Stanford,None;HeLa-S3,P300,Stanford,None;HeLa-S3,POL2,HudsonAlpha,None;HeLa-S3,RAD21,Stanford,None;HeLa-S3,RFX5,Stanford,None;HeLa-S3,SMC3,Stanford,None;HeLa-S3,STAT1,Stanford,IFNg30;HeLa…	----	----	----	ERalpha-a_known2;ERalpha-a_known3;HNF4_disc1;PPAR_3;RXRA_known6	ENSG00000164761.4	TNFRSF11B	3	18153	NM_002546	TNFRSF11B	3	18152	----	STRM, BRN	ESDR, ESC, FAT, BRST, BLD, STRM, MUS, SKIN, CRVX, VAS, LNG, BONE	----	----	----	----	3.2425	0.0704
EUR	X	104498570	rs1172046	G	A	0.28	0.38	0.36	0.32	0	0	----	----	----	E086;E119	----	----	----	----	Hoxa9;Hoxb9	ENSG00000189108.7	IL1RAPL2	5	67744	NM_017416	IL1RAPL2	5	67743	----	----	----	----	----	----	----	-2.0748	0.8328
Other	4	122470309	rs11724582	A	G	0.13	0.17	0.12	0.27	0	0	----	----	E011,H3K4me3_Pro	----	----	----	----	----	FAC1;Pou2f2_disc1;Pou2f2_known5	ENSG00000109471.4	IL2	5	13583	NM_000586	IL2	5	13813	----	----	----	----	----	----	----	-2.1631	0.8428
EUR	4	74094279	rs11725704	A	G	0.04	0.25	0.49	0.35	0	0	E005,7_Enh;E029,7_Enh;E035,7_Enh;E036,2_TssAFlnk;E050,2_TssAFlnk;E051,2_TssAFlnk;E084,7_Enh;E100,7_Enh;E102,7_Enh;E104,7_Enh;E107,7_Enh;E117,7_Enh;E122,7_Enh;E123,7_Enh;E124,7_Enh	E029,18_EnhAc;E030,16_EnhW1;E031,17_EnhW2;E033,19_DNase;E035,14_EnhA2;E036,14_EnhA2;E043,19_DNase;E050,2_PromU;E051,2_PromU;E062,19_DNase;E063,19_DNase;E066,17_EnhW2;E075,17_EnhW2;E077,17_EnhW2;E078,19_DNase;E094,17_EnhW2;E095,17_EnhW2;E101,17_EnhW2;E102,17_EnhW2;E106,17_EnhW2;E108,17_EnhW2;E109,17_EnhW2;E110,17_EnhW2;E115,19_DNase;E117,19_DNase;E122,14_EnhA2;E123,18_EnhAc;E124,14_EnhA2	E005,H3K4me1_Enh;E028,H3K4me1_Enh;E029,H3K4me1_Enh;E030,H3K4me1_Enh;E035,H3K4me1_Enh;E036,H3K4me1_Enh;E050,H3K4me1_Enh;E051,H3K4me1_Enh;E055,H3K4me1_Enh;E056,H3K4me1_Enh;E057,H3K4me1_Enh;E058,H3K4me1_Enh;E063,H3K4me1_Enh;E077,H3K4me1_Enh;E078,H3K4me1_Enh;E080,H3K4me1_Enh;E084,H3K4me1_Enh;E085,H3K4me1_Enh;E091,H3K4me1_Enh;E094,H3K4me1_Enh;E097,H3K4me1_Enh;E098,H3K4me1_Enh;E099,H3K4me1_Enh;E100,H3K…	E050;E051;E080;E122	HUVEC,CFOS,UCD,None;HUVEC,CJUN,Stanford,None;HUVEC,GATA2,UCD,None	----	----	----	NF-kappaB_disc3	ENSG00000081041.7	CXCL2	3	2796	NM_002089	CXCL2	3	2756	----	BLD	ESDR, BLD, GI, MUS, HRT, CRVX, VAS	----	----	----	----	-2.0056	0.8248
EUR	7	41261422	rs117266781	C	T	0	0.03	0.0017	0.01	0	0	E013,7_Enh;E036,7_Enh;E115,7_Enh	E011,19_DNase	E005,H3K9ac_Pro;E008,H3K27ac_Enh;E013,H3K27ac_Enh;E008,H3K4me3_Pro;E011,H3K4me1_Enh;E013,H3K4me1_Enh;E036,H3K4me1_Enh;E115,H3K4me1_Enh	----	----	----	----	----	Elf3;Elf5;Ets_known8;NF-kappaB_known4;Nkx3_4;PU.1_disc1;PU.1_known1;PU.1_known3;p300_disc10	ENSG00000224017.1	AC005022.1	3	127914	NM_001193313	C7orf10	3	400653	----	----	ESDR, BLD	----	----	----	----	-2.6995	0.8947
EUR	4	74007918	rs11729931	T	C	0.1	0.73	0.84	0.83	0	0	----	----	E006,H3K9ac_Pro;E049,H3K9ac_Pro;E052,H3K9ac_Pro;E026,H3K4me1_Enh;E052,H3K4me1_Enh;E114,H3K4me1_Enh;E114,H3K27ac_Enh;E119,H3K27ac_Enh;E127,H3K27ac_Enh	----	----	GTEx2015_v6,Whole_Blood,CXCL5,8.66118590592229e-08;GTEx2015_v6,Whole_Blood,PF4V1,2.59636837683258e-07;Westra2013,Whole_Blood,CXCL1,8.784940056245583E-4;Westra2013,Whole_Blood,CXCL5,1.3667855965262037E-91;Westra2013,Whole_Blood,CXCL5,1.8540560603733925E-76;Westra2013,Whole_Blood,PF4V1,2.0265815592285564E-89	----	----	----	ENSG00000244194.2	Metazoa_SRP	5	3659	NM_002994	CXCL5	5	9218	----	----	----	----	----	----	----	-2.8421	0.9061
EUR	8	21849739	rs117308430	G	A	0	0	0	0.0026	0	0	E022,6_EnhG;E089,12_EnhBiv	----	E022,H3K4me1_Enh;E067,H3K4me1_Enh;E068,H3K4me1_Enh;E073,H3K4me1_Enh;E074,H3K4me1_Enh;E089,H3K4me1_Enh;E027,H3K9ac_Pro;E113,H3K4me3_Pro	----	----	----	----	----	Pax-4_1;Pax-8_1	ENSG00000168546.5	GFRA2	5	37380	NM_003974	DOK2	3	59132	----	----	IPSC, MUS	----	----	----	----	-2.6373	0.8894
EUR	17	36017185	rs117321474	T	C	0.01	0.02	0.04	0.03	0	0	----	----	E061,H3K27ac_Enh;E124,H3K27ac_Enh;E061,H3K4me1_Enh;E122,H3K4me1_Enh;E124,H3K4me1_Enh	----	----	----	----	----	AFP1;Hoxd10;Pou2f2_known2;Pou2f2_known8;Sox_5	ENSG00000167236.1	CCL23	0	0	NM_005064	CCL23	0	0	INT	----	----	----	----	----	----	-2.0287	0.8275
EUR	8	21853230	rs117342529	T	G	0.0041	0.01	0	0.05	0	0	----	----	E029,H3K4me1_Enh;E046,H3K4me1_Enh;E124,H3K4me1_Enh	----	----	----	----	----	Cdx;Dbx1;Foxa_known1;Foxa_known2;Foxa_known4;Foxd3;Foxf1;Foxi1;Foxj1_2;Foxj2_1;Foxl1_1;Foxo_3;Foxp1;HDAC2_disc2;HDAC2_disc6;HNF1_6;HNF1_7;Ncx_2;Nkx6-2;Pou3f4;Sox_19;p300_disc5	ENSG00000168546.5	GFRA2	5	40871	NM_003974	DOK2	3	55641	----	----	----	----	----	----	----	-2.8656	0.9079
EUR	2	136168220	rs117407105	A	C	0.0041	0.01	0.09	0.02	0	0	E007,7_Enh;E011,7_Enh;E012,7_Enh;E024,7_Enh;E029,7_Enh;E030,7_Enh;E031,7_Enh;E035,7_Enh;E036,7_Enh;E050,7_Enh;E051,7_Enh;E080,7_Enh;E086,7_Enh;E091,12_EnhBiv;E092,7_Enh;E093,7_Enh;E106,7_Enh;E124,7_Enh	E004,17_EnhW2;E007,16_EnhW1;E011,19_DNase;E013,17_EnhW2;E024,17_EnhW2;E029,17_EnhW2;E030,13_EnhA1;E031,17_EnhW2;E033,17_EnhW2;E035,17_EnhW2;E036,16_EnhW1;E050,14_EnhA2;E051,14_EnhA2;E115,17_EnhW2;E124,16_EnhW1	E002,H3K4me1_Enh;E007,H3K4me1_Enh;E011,H3K4me1_Enh;E012,H3K4me1_Enh;E013,H3K4me1_Enh;E014,H3K4me1_Enh;E015,H3K4me1_Enh;E016,H3K4me1_Enh;E018,H3K4me1_Enh;E019,H3K4me1_Enh;E020,H3K4me1_Enh;E021,H3K4me1_Enh;E024,H3K4me1_Enh;E029,H3K4me1_Enh;E030,H3K4me1_Enh;E031,H3K4me1_Enh;E032,H3K4me1_Enh;E035,H3K4me1_Enh;E036,H3K4me1_Enh;E050,H3K4me1_Enh;E051,H3K4me1_Enh;E053,H3K4me1_Enh;E054,H3K4me1_Enh;E066,H3K…	----	----	----	----	----	Pax-4_4	ENSG00000121966.6	CXCR4	5	50054	NM_003467	CXCR4	5	50064	----	----	ESDR, ESC, BLD, ADRL, KID, PLCNT, GI, THYM	----	----	----	----	-0.6329	0.6195
AFR, EUR	5	42525250	rs11741390	C	T	0.52	0.49	0.13	0.49	0	0	E027,7_Enh;E100,7_Enh	----	E027,H3K4me1_Enh;E049,H3K4me1_Enh;E100,H3K4me1_Enh;E104,H3K4me1_Enh;E108,H3K4me1_Enh;E059,H3K27ac_Enh;E063,H3K27ac_Enh;E096,H3K27ac_Enh;E100,H3K27ac_Enh;E108,H3K27ac_Enh;E096,H3K4me3_Pro	----	----	----	----	----	Sin3Ak-20_disc1	ENSG00000112964.9	GHR	0	0	NM_000163	GHR	0	0	INT	----	BRST, MUS	----	----	----	----	-2.7971	0.9026
EUR	5	35881274	rs11742240	G	T	0.21	0.2	0.22	0.28	0	0	E039,7_Enh;E093,6_EnhG;E112,7_Enh;E115,6_EnhG	E039,18_EnhAc;E041,17_EnhW2;E043,18_EnhAc;E045,17_EnhW2;E093,15_EnhAF;E112,17_EnhW2;E115,13_EnhA1	E034,H3K27ac_Enh;E039,H3K27ac_Enh;E040,H3K27ac_Enh;E041,H3K27ac_Enh;E043,H3K27ac_Enh;E044,H3K27ac_Enh;E045,H3K27ac_Enh;E093,H3K27ac_Enh;E112,H3K27ac_Enh;E115,H3K27ac_Enh;E124,H3K27ac_Enh;E034,H3K4me1_Enh;E035,H3K4me1_Enh;E037,H3K4me1_Enh;E038,H3K4me1_Enh;E039,H3K4me1_Enh;E040,H3K4me1_Enh;E041,H3K4me1_Enh;E042,H3K4me1_Enh;E043,H3K4me1_Enh;E044,H3K4me1_Enh;E047,H3K4me1_Enh;E048,H3K4me1_Enh;E058,H3K…	E034	----	GTEx2015_v6,Lung,LMBRD2,1.26847403721034e-05;Westra2013,Whole_Blood,IL7R,0.003431302678962025	----	21572414,3-Aminoisobutyrate concentration,1.5E-02	----	ENSG00000168685.10	IL7R	3	1670	NM_002185	IL7R	3	4452	----	----	BLD, THYM	----	----	----	----	-3.6456	0.9541
Other	5	35881341	rs11742270	G	A	0.03	0.2	0.18	0.28	0	0	E039,7_Enh;E040,7_Enh;E093,6_EnhG;E112,7_Enh;E115,6_EnhG	E039,18_EnhAc;E041,17_EnhW2;E043,18_EnhAc;E045,17_EnhW2;E093,17_EnhW2;E115,13_EnhA1	E034,H3K27ac_Enh;E039,H3K27ac_Enh;E040,H3K27ac_Enh;E041,H3K27ac_Enh;E043,H3K27ac_Enh;E044,H3K27ac_Enh;E045,H3K27ac_Enh;E093,H3K27ac_Enh;E112,H3K27ac_Enh;E115,H3K27ac_Enh;E124,H3K27ac_Enh;E034,H3K4me1_Enh;E035,H3K4me1_Enh;E037,H3K4me1_Enh;E038,H3K4me1_Enh;E039,H3K4me1_Enh;E040,H3K4me1_Enh;E041,H3K4me1_Enh;E042,H3K4me1_Enh;E043,H3K4me1_Enh;E044,H3K4me1_Enh;E047,H3K4me1_Enh;E048,H3K4me1_Enh;E058,H3K…	----	----	GTEx2015_v6,Lung,LMBRD2,3.02383671097751e-06;Westra2013,Whole_Blood,IL7R,0.003437926636528169	----	21572414,3-Aminoisobutyrate concentration,1.6E-02	----	ENSG00000168685.10	IL7R	3	1737	NM_002185	IL7R	3	4519	----	----	BLD, THYM	----	----	----	----	-1.9376	0.8166
Other	5	42288491	rs11748684	C	T	0.12	0.07	0	0.06	0	0	E004,7_Enh	----	E004,H3K27ac_Enh;E014,H3K27ac_Enh;E015,H3K27ac_Enh;E004,H3K4me1_Enh;E011,H3K4me1_Enh;E015,H3K4me1_Enh;E016,H3K4me1_Enh	E004	----	----	23006423,Response to taxane treatment (docetaxel),3E-6	----	----	ENSG00000260786.1	RP11-112L7.1	3	96967	NM_000163	GHR	5	135282	----	----	ESDR	----	----	----	----	-2.3682	0.8643
EUR	13	42579733	rs117543324	A	T	0.01	0.01	0.0017	0.04	0	0	E016,7_Enh	----	E014,H3K4me1_Enh;E016,H3K4me1_Enh;E018,H3K4me1_Enh;E019,H3K4me1_Enh;E020,H3K4me1_Enh;E024,H3K4me1_Enh;E039,H3K4me1_Enh;E046,H3K4me1_Enh;E019,H3K27ac_Enh;E116,H3K27ac_Enh;E020,H3K9ac_Pro;E116,H3K4me3_Pro	----	----	----	----	----	CEBPA_1;CEBPA_2;CEBPB_known3;NF-I_1;Pou2f2_known8;Pou5f1_known1;RFX5_known1;STAT_disc4;Sox_4	ENSG00000120659.10	TNFSF11	0	0	NM_033012	TNFSF11	0	0	INT	----	ESC	----	----	----	----	-1.1754	0.7099
EUR	20	57169375	rs117553902	C	T	0	0	0	0.004	0	0	E012,6_EnhG;E069,7_Enh;E083,7_Enh;E088,7_Enh;E089,7_Enh;E090,7_Enh;E091,7_Enh;E104,7_Enh	E080,17_EnhW2;E083,14_EnhA2;E086,17_EnhW2;E088,18_EnhAc;E089,15_EnhAF;E090,15_EnhAF;E091,17_EnhW2;E092,17_EnhW2	E001,H3K4me1_Enh;E011,H3K4me1_Enh;E012,H3K4me1_Enh;E013,H3K4me1_Enh;E015,H3K4me1_Enh;E058,H3K4me1_Enh;E068,H3K4me1_Enh;E069,H3K4me1_Enh;E071,H3K4me1_Enh;E074,H3K4me1_Enh;E075,H3K4me1_Enh;E076,H3K4me1_Enh;E077,H3K4me1_Enh;E083,H3K4me1_Enh;E085,H3K4me1_Enh;E088,H3K4me1_Enh;E089,H3K4me1_Enh;E090,H3K4me1_Enh;E091,H3K4me1_Enh;E092,H3K4me1_Enh;E095,H3K4me1_Enh;E102,H3K4me1_Enh;E104,H3K4me1_Enh;E105,H3K…	E083	----	----	----	----	AP-2_known6;Myc_disc10;SP1_disc3	ENSG00000101144.8	BMP7	0	0	NM_001719	BMP7	0	0	U3	----	ESDR, BRN, HRT, LNG, MUS, PLCNT	----	----	----	----	-1.0293	0.6865
EUR	16	70593016	rs117592625	G	A	0.0041	0.03	0	0.06	0	0	E084,7_Enh;E089,7_Enh	E084,15_EnhAF;E085,15_EnhAF;E089,18_EnhAc;E118,18_EnhAc	E023,H3K4me1_Enh;E026,H3K4me1_Enh;E027,H3K4me1_Enh;E049,H3K4me1_Enh;E063,H3K4me1_Enh;E078,H3K4me1_Enh;E079,H3K4me1_Enh;E084,H3K4me1_Enh;E085,H3K4me1_Enh;E089,H3K4me1_Enh;E090,H3K4me1_Enh;E092,H3K4me1_Enh;E096,H3K4me1_Enh;E102,H3K4me1_Enh;E104,H3K4me1_Enh;E105,H3K4me1_Enh;E107,H3K4me1_Enh;E110,H3K4me1_Enh;E111,H3K4me1_Enh;E113,H3K4me1_Enh;E023,H3K9ac_Pro;E063,H3K9ac_Pro;E083,H3K9ac_Pro;E088,H3K9ac…	----	----	Lappalainen2013,Lymphoblastoid_EUR_exonlevel,ENSG00000226232.3_70010291_70010635,9.61882964057041e-07	----	----	SZF1-1;Spz1_2;ZBTB33_disc4	ENSG00000157368.6	IL34	0	0	NM_001172771	IL34	0	0	INT	----	GI, MUS	----	----	----	----	-3.5782	0.951
EUR	7	41681165	rs11760407	C	T	0.94	0.75	0.76	0.83	0	0	----	----	E004,H3K9ac_Pro;E017,H3K4me1_Enh;E065,H3K4me1_Enh;E128,H3K4me1_Enh;E026,H3K27ac_Enh;E091,H3K27ac_Enh;E125,H3K27ac_Enh;E129,H3K27ac_Enh	----	----	----	----	----	FAC1;RREB-1_2	ENSG00000236310.1	AC005027.3	0	0	NM_002192	INHBA	3	7836	----	----	----	----	----	----	----	-3.4468	0.9446
ASN	1	67162145	rs117633859	A	G	0.01	0.04	0.09	0.03	0	0	E127,7_Enh	----	E028,H3K4me1_Enh;E041,H3K4me1_Enh;E042,H3K4me1_Enh;E057,H3K4me1_Enh;E058,H3K4me1_Enh;E119,H3K4me1_Enh;E127,H3K4me1_Enh;E041,H3K27ac_Enh;E042,H3K27ac_Enh;E058,H3K27ac_Enh;E127,H3K27ac_Enh;E042,H3K4me3_Pro	----	----	----	25108386,Vogt-Koyanagi-Harada syndrome,3E-21	----	Foxq1;HDAC2_disc6;Mef2_known1;Mef2_known4;PLZF;Zfp105;p300_disc5	ENSG00000162594.10	IL23R	5	4254	NM_144701	IL23R	5	4339	----	----	SKIN	----	----	----	----	-3.3624	0.9401
EUR	8	32600452	rs117715236	T	A	0.002	0.01	0.0017	0.02	0	0	E114,6_EnhG	----	E012,H3K27ac_Enh;E026,H3K27ac_Enh;E049,H3K27ac_Enh;E058,H3K27ac_Enh;E129,H3K27ac_Enh;E023,H3K4me1_Enh;E026,H3K4me1_Enh;E027,H3K4me1_Enh;E049,H3K4me1_Enh;E058,H3K4me1_Enh;E114,H3K4me1_Enh;E121,H3K4me1_Enh;E122,H3K4me1_Enh;E129,H3K4me1_Enh	----	----	----	----	----	Sox_10	ENSG00000157168.13	NRG1	0	0	NM_001159999	NRG1	0	0	INT	----	LNG	----	----	----	----	-1.1762	0.71
EUR	8	21639886	rs11779702	C	G	0.36	0.34	0.4	0.43	0	0	E019,7_Enh	----	E001,H3K4me1_Enh;E003,H3K4me1_Enh;E008,H3K4me1_Enh;E014,H3K4me1_Enh;E015,H3K4me1_Enh;E016,H3K4me1_Enh;E018,H3K4me1_Enh;E019,H3K4me1_Enh;E021,H3K4me1_Enh;E024,H3K4me1_Enh;E001,H3K4me3_Pro	----	----	----	----	----	Foxa_disc1;Foxc1_1;Gm397;TCF12_disc2	ENSG00000168546.5	GFRA2	3	50517	NM_001165039	GFRA2	3	52131	----	----	IPSC	----	----	----	----	-0.8983	0.6649
EUR	1	67209833	rs11805303	C	T	0.29	0.19	0.51	0.3	0	0	E087,7_Enh;E123,1_TssA	E123,22_PromP	E037,H3K27ac_Enh;E038,H3K27ac_Enh;E041,H3K27ac_Enh;E048,H3K27ac_Enh;E123,H3K27ac_Enh;E087,H3K4me1_Enh;E123,H3K4me1_Enh;E123,H3K4me3_Pro;E123,H3K9ac_Pro	----	----	----	17554300,Crohn's disease,6E-12	21886157,Serum ratio of (5-dodecenoate (12:1n7))/(glycylvaline),3.70E-05	Bcl6b;ELF1_known1	ENSG00000162594.10	IL23R	0	0	NM_144701	IL23R	0	0	INT	BLD	PANC	----	----	----	----	-1.9527	0.8185
EUR	1	65662103	rs11805970	T	G	0.17	0.02	0.01	0.02	0	0	----	----	----	----	----	----	----	----	EWSR1-FLI1;HDAC2_disc6;p300_disc5	ENSG00000116678.14	LEPR	3	20543	NM_002303	LEPR	3	24609	----	----	----	----	----	----	----	-3.7501	0.9585
EUR	9	21172503	rs118084576	G	A	0	0.02	0	0.01	0	0	----	----	----	----	----	----	----	----	GR_known2;GR_known3;GR_known9	ENSG00000137080.4	IFNA21	5	5842	NM_002175	IFNA21	5	5842	----	----	----	----	----	----	----	-1.8641	0.8075
EUR, Other	12	48985754	rs118115924	G	T	0	0.0028	0	0.01	1	1	E003,12_EnhBiv;E010,12_EnhBiv;E012,7_Enh;E022,12_EnhBiv;E024,7_Enh;E049,12_EnhBiv;E053,12_EnhBiv;E054,12_EnhBiv;E055,12_EnhBiv;E056,11_BivFlnk;E057,12_EnhBiv;E058,12_EnhBiv;E081,12_EnhBiv;E082,12_EnhBiv;E083,7_Enh;E089,12_EnhBiv;E090,12_EnhBiv;E099,12_EnhBiv;E100,7_Enh;E102,12_EnhBiv;E105,7_Enh;E107,11_BivFlnk;E108,2_TssAFlnk;E117,7_Enh;E121,7_Enh	E011,23_PromBiv;E012,23_PromBiv;E055,23_PromBiv;E056,23_PromBiv;E065,19_DNase;E073,23_PromBiv;E081,23_PromBiv;E082,23_PromBiv;E083,23_PromBiv;E089,23_PromBiv;E090,23_PromBiv;E105,23_PromBiv;E107,23_PromBiv;E108,23_PromBiv;E117,23_PromBiv;E121,23_PromBiv	E001,H3K4me1_Enh;E002,H3K4me1_Enh;E003,H3K4me1_Enh;E007,H3K4me1_Enh;E009,H3K4me1_Enh;E010,H3K4me1_Enh;E011,H3K4me1_Enh;E012,H3K4me1_Enh;E013,H3K4me1_Enh;E015,H3K4me1_Enh;E016,H3K4me1_Enh;E018,H3K4me1_Enh;E019,H3K4me1_Enh;E020,H3K4me1_Enh;E022,H3K4me1_Enh;E024,H3K4me1_Enh;E036,H3K4me1_Enh;E049,H3K4me1_Enh;E053,H3K4me1_Enh;E054,H3K4me1_Enh;E055,H3K4me1_Enh;E056,H3K4me1_Enh;E057,H3K4me1_Enh;E058,H3K…	E007;E081;E082;E083;E084;E089;E090;E094;E100;E109;E120;E121;E124	----	----	----	----	Maf_known2;Rad21_disc6	ENSG00000125084.7	WNT1	3	4077	NM_005430	WNT1	3	3140	----	MUS	ESC, ESDR, IPSC, STRM, BRN, SKIN, HRT, MUS, PLCNT, GI, CRVX	----	----	----	----	4.9061	0.0127
EUR	13	28000481	rs11839192	A	T	0.43	0.64	0.81	0.65	0	0	E001,7_Enh;E018,7_Enh;E020,7_Enh;E024,7_Enh;E027,7_Enh	E008,17_EnhW2	E001,H3K4me1_Enh;E002,H3K4me1_Enh;E005,H3K4me1_Enh;E020,H3K4me1_Enh;E021,H3K4me1_Enh;E022,H3K4me1_Enh;E024,H3K4me1_Enh;E027,H3K4me1_Enh;E089,H3K4me1_Enh;E105,H3K4me1_Enh;E002,H3K4me3_Pro;E113,H3K4me3_Pro;E005,H3K9ac_Pro;E007,H3K9ac_Pro;E027,H3K9ac_Pro;E008,H3K27ac_Enh;E076,H3K27ac_Enh;E098,H3K27ac_Enh	----	----	----	----	----	Nkx2_3;Pou1f1_2	ENSG00000122025.10	FLT3	3	2792	NM_004119	FLT3	3	2791	----	----	ESC, IPSC, BRST	----	----	----	----	-2.0551	0.8306
EUR	2	113142600	rs11885498	A	G	0.3	0.27	0.11	0.41	0	0	----	----	E006,H3K9ac_Pro	----	----	GTEx2015_v6,Artery_Aorta,AC016683.6,1.67539054914458e-05;Westra2013,Whole_Blood,IL1RN,2.655329099600495E-7;Westra2013,Whole_Blood,IL1RN,9.33165769814216E-11;Westra2013,Whole_Blood,PSD4,2.3830496859017648E-5	----	----	Cart1;Hoxb8;Nkx6-1_3;Sox_15	ENSG00000136689.14	IL1RN	3	8583	NM_173843	IL1RN	3	8583	----	----	----	----	----	----	----	-2.3913	0.8666
ASN	2	236588594	rs11901793	A	G	0.9	0.22	0.24	0.22	0	0	E007,7_Enh;E009,7_Enh;E010,7_Enh;E053,7_Enh;E070,7_Enh;E081,7_Enh;E082,2_TssAFlnk	E009,18_EnhAc;E010,18_EnhAc;E011,17_EnhW2;E012,18_EnhAc;E053,22_PromP;E054,17_EnhW2;E070,19_DNase;E081,22_PromP;E082,16_EnhW1	E007,H3K4me1_Enh;E009,H3K4me1_Enh;E010,H3K4me1_Enh;E012,H3K4me1_Enh;E053,H3K4me1_Enh;E081,H3K4me1_Enh;E082,H3K4me1_Enh;E091,H3K4me1_Enh;E096,H3K4me1_Enh;E099,H3K4me1_Enh;E113,H3K4me1_Enh;E125,H3K4me1_Enh;E007,H3K9ac_Pro;E011,H3K27ac_Enh;E012,H3K27ac_Enh;E014,H3K27ac_Enh;E091,H3K27ac_Enh;E099,H3K27ac_Enh;E082,H3K4me3_Pro;E113,H3K4me3_Pro;E125,H3K4me3_Pro	E081;E082	----	----	----	----	AP-4_2;HEN1_2;LBP-1_2;Nanog_disc3;RP58	ENSG00000144476.5	CXCR7	3	6235	NM_020311	CXCR7	3	6242	----	BRN	ESDR, BRN	----	----	----	----	-0.799	0.6482
EUR	2	120330606	rs11903787	G	A	0.45	0.35	0.27	0.24	0	0	E059,12_EnhBiv;E061,12_EnhBiv;E089,12_EnhBiv;E090,12_EnhBiv;E108,7_Enh	----	E006,H3K4me3_Pro;E094,H3K4me3_Pro;E108,H3K4me3_Pro;E113,H3K4me3_Pro;E006,H3K9ac_Pro;E007,H3K9ac_Pro;E027,H3K9ac_Pro;E107,H3K9ac_Pro;E011,H3K4me1_Enh;E022,H3K4me1_Enh;E050,H3K4me1_Enh;E051,H3K4me1_Enh;E055,H3K4me1_Enh;E059,H3K4me1_Enh;E061,H3K4me1_Enh;E079,H3K4me1_Enh;E088,H3K4me1_Enh;E089,H3K4me1_Enh;E090,H3K4me1_Enh;E096,H3K4me1_Enh;E105,H3K4me1_Enh;E108,H3K4me1_Enh;E113,H3K4me1_Enh;E089,H3K27ac…	----	----	----	----	21886157,Serum ratio of (1-arachidonoylglycerophosphoinositol*)/(1-stearoylglycerophosphoinositol),7.70E-05;22233810,Gene expression of RALB (ENSG00000144118) in dendritic cells,0.025950911	ATF3_known8;HNF4_known1	ENSG00000235840.1	AC012363.13	3	4307	NM_002193	INHBB	5	15535	----	----	SKIN, MUS	----	----	----	----	-2.1073	0.8365
EUR, Other	3	32920559	rs11919880	A	G	0.2	0.35	0.02	0.42	0	0	E023,7_Enh	----	E023,H3K4me1_Enh;E024,H3K4me3_Pro	----	----	----	----	----	PU.1_disc2	ENSG00000206557.3	TRIM71	3	28279	NM_001039111	TRIM71	3	28279	----	----	FAT	----	----	----	----	-0.6779	0.6274
EUR, Other	4	87910097	rs11934731	G	A	0.52	0.75	0.8	0.66	0	0	E003,7_Enh;E004,7_Enh;E005,7_Enh;E008,7_Enh;E014,7_Enh;E015,7_Enh;E019,7_Enh;E020,7_Enh;E022,7_Enh;E091,7_Enh;E098,7_Enh;E118,7_Enh	E001,17_EnhW2;E002,17_EnhW2;E003,17_EnhW2;E004,17_EnhW2;E005,18_EnhAc;E007,17_EnhW2;E008,17_EnhW2;E011,17_EnhW2;E013,17_EnhW2;E014,17_EnhW2;E015,17_EnhW2;E016,17_EnhW2;E018,17_EnhW2;E020,17_EnhW2;E021,17_EnhW2;E022,17_EnhW2;E118,18_EnhAc	E001,H3K4me1_Enh;E003,H3K4me1_Enh;E004,H3K4me1_Enh;E005,H3K4me1_Enh;E008,H3K4me1_Enh;E011,H3K4me1_Enh;E012,H3K4me1_Enh;E013,H3K4me1_Enh;E014,H3K4me1_Enh;E015,H3K4me1_Enh;E016,H3K4me1_Enh;E018,H3K4me1_Enh;E019,H3K4me1_Enh;E020,H3K4me1_Enh;E021,H3K4me1_Enh;E022,H3K4me1_Enh;E023,H3K4me1_Enh;E024,H3K4me1_Enh;E059,H3K4me1_Enh;E065,H3K4me1_Enh;E068,H3K4me1_Enh;E072,H3K4me1_Enh;E073,H3K4me1_Enh;E074,H3K…	----	----	GTEx2015_v6,Lung,MEPE,2.47460167637913e-06;GTEx2015_v6,Nerve_Tibial,SPP1,9.08375433020744e-07	----	----	CACD_2;Klf4;Klf7;NRSF_disc9;Rad21_disc6;SP1_known4	ENSG00000152595.12	MEPE	3	63279	NR_036694	HSP90AB3P	3	16081	----	----	ESC, ESDR, IPSC, PLCNT, PANC, LIV	----	----	----	----	-3.0384	0.9203
AFR	5	43382756	rs11951515	T	C	0.53	0.5	0.17	0.59	0	0	E116,7_Enh	E025,22_PromP;E044,17_EnhW2	E017,H3K4me3_Pro;E025,H3K4me3_Pro;E051,H3K4me3_Pro;E025,H3K4me1_Enh;E039,H3K4me1_Enh;E044,H3K4me1_Enh;E050,H3K4me1_Enh;E051,H3K4me1_Enh;E116,H3K4me1_Enh;E117,H3K4me1_Enh;E123,H3K4me1_Enh;E041,H3K27ac_Enh;E042,H3K27ac_Enh;E044,H3K27ac_Enh;E050,H3K27ac_Enh;E047,H3K9ac_Pro	----	----	GTEx2015_v6,Cells_EBV-transformed_lymphocytes,NNT,1.12237968665094e-05;GTEx2015_v6,Cells_Transformed_fibroblasts,NNT,1.20397286526838e-05;GTEx2015_v6,Esophagus_Mucosa,NNT,2.02200532634974e-11;GTEx2015_v6,Lung,NNT,7.61751210101317e-06;GTEx2015_v6,Muscle_Skeletal,NNT,1.76053879295476e-11;GTEx2015_v6,Pancreas,CCL28,1.48808722697969e-07;GTEx2015_v6,Thyroid,RP11-159F24.5,1.96504805335625e-05;GTEx2015_…	23934736,Metabolite levels (X-11787),4E-7	----	Foxk1;Foxo_2;Hoxd10;Nkx6-1_1	ENSG00000151882.7	CCL28	0	0	NM_148672	CCL28	0	0	INT	----	BLD	----	----	----	----	-1.1594	0.7074
EUR	5	35883149	rs11954020	C	G	0.65	0.38	0.19	0.42	0	0	E017,7_Enh;E029,7_Enh;E034,7_Enh;E036,7_Enh;E037,7_Enh;E038,7_Enh;E039,7_Enh;E040,7_Enh;E041,7_Enh;E042,7_Enh;E043,7_Enh;E045,7_Enh;E047,7_Enh;E048,7_Enh;E051,7_Enh;E055,7_Enh;E093,7_Enh;E112,7_Enh;E115,2_TssAFlnk;E117,2_TssAFlnk;E124,7_Enh;E126,7_Enh;E127,7_Enh;E128,7_Enh	E006,17_EnhW2;E017,15_EnhAF;E030,17_EnhW2;E031,17_EnhW2;E032,17_EnhW2;E033,17_EnhW2;E034,15_EnhAF;E035,17_EnhW2;E036,15_EnhAF;E037,14_EnhA2;E038,15_EnhAF;E039,14_EnhA2;E040,15_EnhAF;E041,13_EnhA1;E042,15_EnhAF;E043,15_EnhAF;E044,15_EnhAF;E045,15_EnhAF;E046,17_EnhW2;E047,15_EnhAF;E048,15_EnhAF;E050,17_EnhW2;E051,17_EnhW2;E062,15_EnhAF;E093,13_EnhA1;E112,15_EnhAF;E115,13_EnhA1;E116,15_EnhAF;E117,14…	E006,H3K27ac_Enh;E017,H3K27ac_Enh;E034,H3K27ac_Enh;E039,H3K27ac_Enh;E041,H3K27ac_Enh;E042,H3K27ac_Enh;E045,H3K27ac_Enh;E050,H3K27ac_Enh;E058,H3K27ac_Enh;E093,H3K27ac_Enh;E112,H3K27ac_Enh;E115,H3K27ac_Enh;E117,H3K27ac_Enh;E120,H3K27ac_Enh;E124,H3K27ac_Enh;E126,H3K27ac_Enh;E128,H3K27ac_Enh;E129,H3K27ac_Enh;E006,H3K4me1_Enh;E013,H3K4me1_Enh;E014,H3K4me1_Enh;E017,H3K4me1_Enh;E026,H3K4me1_Enh;E028,H3K…	----	----	----	----	----	CACD_1;EBF_known3;Egr-1_known2;Zfp740	ENSG00000168685.10	IL7R	3	3545	NM_002185	IL7R	3	6327	----	BLD, CRVX	LNG, BLD, SKIN, THYM	----	----	----	----	-2.1023	0.836
EUR	5	35883074	rs11957503	T	G	0.65	0.38	0.19	0.42	0	0	E017,7_Enh;E034,7_Enh;E036,7_Enh;E037,7_Enh;E038,7_Enh;E039,7_Enh;E040,7_Enh;E041,7_Enh;E045,7_Enh;E048,7_Enh;E055,7_Enh;E093,6_EnhG;E112,7_Enh;E115,7_Enh;E117,7_Enh	E017,17_EnhW2;E032,17_EnhW2;E033,17_EnhW2;E034,17_EnhW2;E036,15_EnhAF;E037,14_EnhA2;E038,15_EnhAF;E039,15_EnhAF;E040,15_EnhAF;E041,15_EnhAF;E042,15_EnhAF;E043,15_EnhAF;E044,17_EnhW2;E045,15_EnhAF;E046,17_EnhW2;E047,17_EnhW2;E048,17_EnhW2;E062,17_EnhW2;E093,15_EnhAF;E112,15_EnhAF;E115,13_EnhA1;E116,15_EnhAF;E117,17_EnhW2;E123,15_EnhAF;E128,17_EnhW2	E006,H3K27ac_Enh;E017,H3K27ac_Enh;E034,H3K27ac_Enh;E039,H3K27ac_Enh;E041,H3K27ac_Enh;E042,H3K27ac_Enh;E045,H3K27ac_Enh;E050,H3K27ac_Enh;E093,H3K27ac_Enh;E112,H3K27ac_Enh;E115,H3K27ac_Enh;E117,H3K27ac_Enh;E120,H3K27ac_Enh;E124,H3K27ac_Enh;E126,H3K27ac_Enh;E128,H3K27ac_Enh;E129,H3K27ac_Enh;E006,H3K4me1_Enh;E013,H3K4me1_Enh;E014,H3K4me1_Enh;E017,H3K4me1_Enh;E026,H3K4me1_Enh;E028,H3K4me1_Enh;E031,H3K…	----	----	Westra2013,Whole_Blood,IL7R,1.0540690832073296E-9	----	----	Nkx3_3;Nkx3_5	ENSG00000168685.10	IL7R	3	3470	NM_002185	IL7R	3	6252	----	----	LNG, BLD, SKIN, THYM, CRVX	----	----	----	----	-2.1222	0.8382
EUR, Other	6	43792590	rs11967262	C	G	0.15	0.51	0.59	0.52	0	0	E030,7_Enh;E063,7_Enh;E091,12_EnhBiv	E063,17_EnhW2	E002,H3K4me1_Enh;E005,H3K4me1_Enh;E006,H3K4me1_Enh;E028,H3K4me1_Enh;E030,H3K4me1_Enh;E058,H3K4me1_Enh;E063,H3K4me1_Enh;E075,H3K4me1_Enh;E077,H3K4me1_Enh;E083,H3K4me1_Enh;E089,H3K4me1_Enh;E091,H3K4me1_Enh;E092,H3K4me1_Enh;E094,H3K4me1_Enh;E099,H3K4me1_Enh;E104,H3K4me1_Enh;E105,H3K4me1_Enh;E108,H3K4me1_Enh;E110,H3K4me1_Enh;E117,H3K4me1_Enh;E124,H3K4me1_Enh;E127,H3K4me1_Enh;E020,H3K9ac_Pro;E027,H3K9…	----	----	----	----	----	MZF1::1-4_2;p300_known1	ENSG00000112715.16	VEGFA	3	6102	NM_001171626	VEGFA	3	6103	----	----	BLD, FAT, PLCNT	----	----	----	----	1.513	0.2483
Other	8	21708111	rs11997721	T	G	0.45	0.14	0.11	0.2	0	0	E050,7_Enh;E051,7_Enh	E035,17_EnhW2;E036,17_EnhW2;E050,16_EnhW1;E051,17_EnhW2	E036,H3K4me1_Enh;E050,H3K4me1_Enh;E051,H3K4me1_Enh;E073,H3K4me1_Enh;E078,H3K4me1_Enh;E090,H3K4me1_Enh;E103,H3K9ac_Pro;E107,H3K9ac_Pro;E113,H3K4me3_Pro	----	----	----	----	22233810,Gene expression of GFRA2 (ENSG00000168546) in dendritic cells,0.021969741	Myc_disc10	ENSG00000168546.5	GFRA2	0	0	NM_001165039	GFRA2	0	0	INT	----	BLD	----	----	----	----	-2.2873	0.8561
AMR	7	41235906	rs12019358	C	T	0.14	0.04	0	0.01	0	0	----	----	E010,H3K4me1_Enh;E011,H3K4me1_Enh;E020,H3K4me1_Enh;E028,H3K4me1_Enh;E053,H3K4me1_Enh;E056,H3K4me1_Enh;E102,H3K4me1_Enh;E117,H3K4me1_Enh;E011,H3K4me3_Pro	----	----	----	24324551,PR interval in Tripanosoma cruzi seropositivity,5E-6	----	HDAC2_disc6	ENSG00000224017.1	AC005022.1	3	102398	NM_001193313	C7orf10	3	375137	----	----	----	----	----	----	----	-2.3143	0.8589
Other	1	218449297	rs12023953	T	C	0.13	0.29	0.61	0.22	0	0	----	----	E006,H3K27ac_Enh;E011,H3K27ac_Enh;E013,H3K27ac_Enh;E103,H3K27ac_Enh;E013,H3K4me1_Enh;E100,H3K4me1_Enh	----	----	----	----	----	AP-1_disc7;Nanog_disc4;Pou2f2_known10;RP58;Smad3_1;Smad_2	ENSG00000092969.7	TGFB2	3	4677	NM_003238	TGFB2	3	4677	----	----	----	----	----	----	----	-3.0139	0.9187
Other	1	218500660	rs12025796	C	A	0.28	0.18	0.28	0.11	0	0	E006,7_Enh;E013,7_Enh;E052,7_Enh;E055,7_Enh;E057,7_Enh;E083,7_Enh;E090,7_Enh;E107,7_Enh;E114,7_Enh;E120,7_Enh;E121,7_Enh;E125,7_Enh;E128,7_Enh	E006,17_EnhW2;E052,18_EnhAc;E114,17_EnhW2;E120,17_EnhW2;E121,17_EnhW2;E125,17_EnhW2	E004,H3K4me1_Enh;E005,H3K4me1_Enh;E007,H3K4me1_Enh;E013,H3K4me1_Enh;E014,H3K4me1_Enh;E016,H3K4me1_Enh;E023,H3K4me1_Enh;E026,H3K4me1_Enh;E027,H3K4me1_Enh;E028,H3K4me1_Enh;E052,H3K4me1_Enh;E053,H3K4me1_Enh;E055,H3K4me1_Enh;E056,H3K4me1_Enh;E057,H3K4me1_Enh;E058,H3K4me1_Enh;E061,H3K4me1_Enh;E063,H3K4me1_Enh;E065,H3K4me1_Enh;E076,H3K4me1_Enh;E077,H3K4me1_Enh;E078,H3K4me1_Enh;E082,H3K4me1_Enh;E083,H3K…	----	----	----	----	----	Nkx3_1	ENSG00000228208.2	C1orf143	5	9435	NM_003238	TGFB2	3	56040	----	----	ESDR, MUS, SKIN, HRT, LNG, BRN	----	----	----	----	-3.12	0.9257
EUR	1	65680563	rs12026918	C	G	0.39	0.28	0.8	0.23	0	0	----	----	E055,H3K4me1_Enh;E056,H3K4me1_Enh;E129,H3K4me1_Enh;E125,H3K4me3_Pro	----	----	Westra2013,Whole_Blood,LEPR,1.4295435565197354E-4;Westra2013,Whole_Blood,LEPROT|LEPR,7.788902475173915E-28	----	----	GATA_known9	ENSG00000116678.14	LEPR	3	39003	NM_002303	LEPR	3	43069	----	----	----	----	----	----	----	-3.2067	0.9312
EUR	1	109961341	rs12036565	C	T	0.16	0.07	0.29	0.07	0	0	E001,7_Enh;E002,7_Enh;E003,7_Enh;E004,7_Enh;E005,7_Enh;E006,7_Enh;E007,7_Enh;E008,7_Enh;E009,7_Enh;E010,7_Enh;E011,2_TssAFlnk;E012,7_Enh;E013,7_Enh;E014,2_TssAFlnk;E015,7_Enh;E016,7_Enh;E017,7_Enh;E018,7_Enh;E019,7_Enh;E020,11_BivFlnk;E023,7_Enh;E024,7_Enh;E027,7_Enh;E055,7_Enh;E056,7_Enh;E063,7_Enh;E066,7_Enh;E070,7_Enh;E077,7_Enh;E078,7_Enh;E083,7_Enh;E084,7_Enh;E085,7_Enh;E091,7_Enh;E097,7_Enh…	E001,23_PromBiv;E002,17_EnhW2;E003,15_EnhAF;E004,17_EnhW2;E005,17_EnhW2;E006,17_EnhW2;E007,17_EnhW2;E008,17_EnhW2;E009,15_EnhAF;E010,15_EnhAF;E011,13_EnhA1;E012,14_EnhA2;E013,15_EnhAF;E014,13_EnhA1;E015,14_EnhA2;E016,23_PromBiv;E017,17_EnhW2;E018,23_PromBiv;E019,23_PromBiv;E020,14_EnhA2;E021,17_EnhW2;E022,17_EnhW2;E023,15_EnhAF;E024,14_EnhA2;E025,17_EnhW2;E027,17_EnhW2;E053,17_EnhW2;E056,17_EnhW2…	E001,H3K4me1_Enh;E002,H3K4me1_Enh;E003,H3K4me1_Enh;E004,H3K4me1_Enh;E005,H3K4me1_Enh;E006,H3K4me1_Enh;E007,H3K4me1_Enh;E009,H3K4me1_Enh;E010,H3K4me1_Enh;E011,H3K4me1_Enh;E012,H3K4me1_Enh;E013,H3K4me1_Enh;E014,H3K4me1_Enh;E015,H3K4me1_Enh;E016,H3K4me1_Enh;E017,H3K4me1_Enh;E018,H3K4me1_Enh;E019,H3K4me1_Enh;E020,H3K4me1_Enh;E022,H3K4me1_Enh;E023,H3K4me1_Enh;E024,H3K4me1_Enh;E025,H3K4me1_Enh;E026,H3K…	----	----	----	----	----	Arid3a_2;Barhl1;Barx1;Barx2;Bsx;CHX10;Dbx1;Dbx2;En-1_3;Esx1;Gbx1;Gbx2;HNF1_1;HNF1_4;HNF1_5;HNF1_6;HNF1_7;Hlx1;Hlxb9;Hmbox1;Hmx_2;Hoxa3_2;Hoxa5_3;Hoxa7_2;Hoxb3;Hoxb4;Hoxb7;Hoxc6;Hoxc9;Hoxd8;Isl2;Lhx3_1;Lhx3_2;Lhx4;Msx-1_2;Ncx_2;Nkx6-1_1;Nkx6-1_2;Nkx6-1_3;Nobox_1;Nobox_2;Pax-4_2;Pax-6_3;Pax7;Phox2a;Pou2f2_known4;Pou3f2_2;Pou3f2_4;Pou3f4;Pou4f3;Pou6f1_2;Prrx1;Prrx2_1;Sox_18;Sox_3;Vax2	ENSG00000168710.13	AHCYL1	5	23344	NM_006621	AHCYL1	5	23422	----	ESDR, ESC, LNG, LIV	ESC, ESDR, LNG, IPSC, FAT, BRST, SKIN, LIV, BRN, GI, HRT, PLCNT, OVRY, CRVX, MUS	----	----	----	----	-3.1848	0.9298
Other	1	218504957	rs12039493	G	A	0.3	0.18	0.28	0.12	0	0	----	----	E011,H3K4me3_Pro	----	----	----	----	----	AP-1_disc7;BDP1_disc3;Maf_known1	ENSG00000228208.2	C1orf143	5	5138	NM_003238	TGFB2	3	60337	----	----	----	----	----	----	----	-2.9568	0.9146
Other	1	218500473	rs12039922	G	A	0.28	0.18	0.28	0.11	0	0	E006,7_Enh;E013,7_Enh;E052,7_Enh;E055,7_Enh;E057,7_Enh;E090,7_Enh;E120,7_Enh;E121,7_Enh;E125,7_Enh	E006,17_EnhW2;E052,18_EnhAc;E114,17_EnhW2;E120,17_EnhW2	E004,H3K27ac_Enh;E006,H3K27ac_Enh;E011,H3K27ac_Enh;E013,H3K27ac_Enh;E017,H3K27ac_Enh;E026,H3K27ac_Enh;E049,H3K27ac_Enh;E056,H3K27ac_Enh;E058,H3K27ac_Enh;E076,H3K27ac_Enh;E078,H3K27ac_Enh;E090,H3K27ac_Enh;E091,H3K27ac_Enh;E094,H3K27ac_Enh;E102,H3K27ac_Enh;E103,H3K27ac_Enh;E111,H3K27ac_Enh;E114,H3K27ac_Enh;E120,H3K27ac_Enh;E121,H3K27ac_Enh;E125,H3K27ac_Enh;E127,H3K27ac_Enh;E128,H3K27ac_Enh;E129,H3K…	----	----	----	----	----	----	ENSG00000228208.2	C1orf143	5	9622	NM_003238	TGFB2	3	55853	----	----	ESDR, MUS, SKIN, BRN	----	----	----	----	-2.886	0.9095
Other	1	218486935	rs12040654	T	A	0.27	0.18	0.34	0.11	0	0	E114,7_Enh	----	E002,H3K4me1_Enh;E011,H3K4me1_Enh;E013,H3K4me1_Enh;E014,H3K4me1_Enh;E016,H3K4me1_Enh;E020,H3K4me1_Enh;E026,H3K4me1_Enh;E027,H3K4me1_Enh;E052,H3K4me1_Enh;E055,H3K4me1_Enh;E058,H3K4me1_Enh;E063,H3K4me1_Enh;E088,H3K4me1_Enh;E099,H3K4me1_Enh;E103,H3K4me1_Enh;E111,H3K4me1_Enh;E114,H3K4me1_Enh;E120,H3K4me1_Enh;E121,H3K4me1_Enh;E127,H3K4me1_Enh;E005,H3K27ac_Enh;E006,H3K27ac_Enh;E011,H3K27ac_Enh;E013,H3K…	----	----	----	----	----	CDP_2;Dbx1;Fox;HNF1_1;Hlx1	ENSG00000228208.2	C1orf143	5	23160	NM_003238	TGFB2	3	42315	----	----	LNG	----	----	----	----	-1.2076	0.7149
Other	1	218503717	rs12041344	T	C	0.3	0.18	0.28	0.11	0	0	----	----	----	----	----	----	----	----	AP-3;RXRA_disc1	ENSG00000228208.2	C1orf143	5	6378	NM_003238	TGFB2	3	59097	----	----	----	----	----	----	----	-1.0039	0.6824
EUR	1	24199645	rs12046369	G	T	0.11	0.26	0.42	0.11	0	0	E002,7_Enh;E005,7_Enh;E012,7_Enh;E015,7_Enh;E017,2_TssAFlnk;E018,7_Enh;E019,7_Enh;E021,7_Enh;E024,7_Enh;E026,2_TssAFlnk;E027,2_TssAFlnk;E029,7_Enh;E030,2_TssAFlnk;E031,7_Enh;E032,7_Enh;E033,7_Enh;E034,7_Enh;E037,7_Enh;E038,7_Enh;E039,7_Enh;E040,7_Enh;E041,2_TssAFlnk;E042,7_Enh;E043,7_Enh;E044,7_Enh;E045,7_Enh;E046,7_Enh;E048,7_Enh;E049,2_TssAFlnk;E050,2_TssAFlnk;E051,1_TssA;E052,7_Enh;E054,2_TssA…	E001,16_EnhW1;E002,16_EnhW1;E003,16_EnhW1;E004,16_EnhW1;E005,16_EnhW1;E006,16_EnhW1;E007,16_EnhW1;E008,16_EnhW1;E009,19_DNase;E010,19_DNase;E011,19_DNase;E012,16_EnhW1;E013,16_EnhW1;E014,19_DNase;E015,16_EnhW1;E016,16_EnhW1;E017,16_EnhW1;E018,16_EnhW1;E019,16_EnhW1;E020,16_EnhW1;E021,19_DNase;E022,16_EnhW1;E023,16_EnhW1;E024,16_EnhW1;E025,16_EnhW1;E026,16_EnhW1;E027,2_PromU;E028,16_EnhW1;E029,16_…	E002,H3K4me1_Enh;E007,H3K4me1_Enh;E012,H3K4me1_Enh;E020,H3K4me1_Enh;E022,H3K4me1_Enh;E023,H3K4me1_Enh;E024,H3K4me1_Enh;E026,H3K4me1_Enh;E027,H3K4me1_Enh;E028,H3K4me1_Enh;E029,H3K4me1_Enh;E030,H3K4me1_Enh;E031,H3K4me1_Enh;E032,H3K4me1_Enh;E033,H3K4me1_Enh;E034,H3K4me1_Enh;E037,H3K4me1_Enh;E038,H3K4me1_Enh;E039,H3K4me1_Enh;E040,H3K4me1_Enh;E041,H3K4me1_Enh;E042,H3K4me1_Enh;E043,H3K4me1_Enh;E044,H3K…	E003;E004;E006;E007;E008;E022;E029;E032;E033;E034;E046;E057;E059;E080;E083;E088;E089;E090;E091;E092;E093;E100;E114;E118;E119;E122;E123;E124	HCT-116,TCF4,UCD,None;HUVEC,GATA2,UCD,None;K562,GATA2,UChicago,None;Osteobl,CTCF,Broad,None;PBDE,GATA1,UCD,None;SH-SY5Y,GATA2,UCD,None	----	----	21886157,Serum concentration of deoxycholate,7.50E-04	SRF_disc1;SRF_known1;SRF_known2;SRF_known5;Zfp187	ENSG00000230023.2	RP11-10N16.2	5	594	NR_027087	LOC284632	5	593	----	LNG, STRM, BRST, BLD, BRN, SKIN, FAT, GI, ADRL, MUS, BONE	ESC, ESDR, IPSC, BLD, MUS, SKIN, LIV, BRN, GI, HRT, THYM, LNG, PLCNT, CRVX	----	----	----	----	1.758	0.2142
Other	1	218500251	rs12046780	A	T	0.28	0.18	0.28	0.11	0	0	E006,7_Enh;E013,7_Enh;E017,7_Enh;E026,7_Enh;E029,7_Enh;E052,7_Enh;E055,7_Enh;E057,7_Enh;E058,7_Enh;E061,7_Enh;E090,7_Enh;E091,7_Enh;E098,7_Enh;E104,7_Enh;E107,7_Enh;E114,7_Enh;E119,7_Enh;E120,7_Enh;E121,7_Enh;E125,7_Enh;E127,7_Enh;E128,1_TssA;E129,7_Enh	E004,17_EnhW2;E005,15_EnhAF;E006,15_EnhAF;E011,17_EnhW2;E012,17_EnhW2;E013,16_EnhW1;E017,16_EnhW1;E022,18_EnhAc;E023,15_EnhAF;E025,13_EnhA1;E026,13_EnhA1;E027,16_EnhW1;E028,15_EnhAF;E029,18_EnhAc;E030,17_EnhW2;E036,17_EnhW2;E049,15_EnhAF;E052,13_EnhA1;E055,13_EnhA1;E056,15_EnhAF;E057,15_EnhAF;E058,15_EnhAF;E059,17_EnhW2;E061,15_EnhAF;E065,22_PromP;E076,16_EnhW1;E078,15_EnhAF;E089,17_EnhW2;E090,16…	E004,H3K27ac_Enh;E005,H3K27ac_Enh;E006,H3K27ac_Enh;E011,H3K27ac_Enh;E013,H3K27ac_Enh;E017,H3K27ac_Enh;E026,H3K27ac_Enh;E049,H3K27ac_Enh;E055,H3K27ac_Enh;E056,H3K27ac_Enh;E058,H3K27ac_Enh;E066,H3K27ac_Enh;E076,H3K27ac_Enh;E078,H3K27ac_Enh;E089,H3K27ac_Enh;E090,H3K27ac_Enh;E091,H3K27ac_Enh;E094,H3K27ac_Enh;E096,H3K27ac_Enh;E102,H3K27ac_Enh;E103,H3K27ac_Enh;E111,H3K27ac_Enh;E114,H3K27ac_Enh;E120,H3K…	----	----	----	----	----	Foxa_known2;Foxd3;Foxj1_1;Foxj1_2;Foxo_2;Foxo_3;HDAC2_disc6;Mef2_disc1;Mef2_known5;Pou2f2_known4;SIX5_disc4;Sox_15;Sox_6;Sox_7;Zfp105	ENSG00000228208.2	C1orf143	5	9844	NM_003238	TGFB2	3	55631	----	LNG	ESDR, LNG, STRM, BLD, MUS, SKIN, PLCNT, PANC, HRT, BRST, BRN, BONE	----	----	----	----	-3.1231	0.9259
EUR, Other	1	218423955	rs12048049	C	G	0.51	0.45	0.75	0.28	0	0	E053,6_EnhG;E092,7_Enh;E114,7_Enh	E053,10_TxEnh5;E054,17_EnhW2;E068,17_EnhW2	E006,H3K27ac_Enh;E068,H3K27ac_Enh;E074,H3K27ac_Enh;E100,H3K27ac_Enh;E114,H3K27ac_Enh;E125,H3K27ac_Enh;E129,H3K27ac_Enh;E010,H3K4me1_Enh;E049,H3K4me1_Enh;E053,H3K4me1_Enh;E054,H3K4me1_Enh;E061,H3K4me1_Enh;E065,H3K4me1_Enh;E067,H3K4me1_Enh;E068,H3K4me1_Enh;E069,H3K4me1_Enh;E071,H3K4me1_Enh;E074,H3K4me1_Enh;E078,H3K4me1_Enh;E088,H3K4me1_Enh;E092,H3K4me1_Enh;E095,H3K4me1_Enh;E100,H3K4me1_Enh;E114,H3K…	----	----	----	----	----	Foxa_disc5;HDAC2_disc5;HNF4_known2;NRSF_disc10	ENSG00000092969.7	TGFB2	0	0	NM_003238	TGFB2	0	0	INT	----	BRN, GI, LNG	----	----	----	----	-2.5497	0.8816
Other	1	218419695	rs12048582	C	T	0.14	0.31	0.59	0.22	0	0	E053,6_EnhG	----	E013,H3K4me1_Enh;E025,H3K4me1_Enh;E049,H3K4me1_Enh;E053,H3K4me1_Enh;E054,H3K4me1_Enh;E057,H3K4me1_Enh;E100,H3K4me1_Enh;E114,H3K4me1_Enh;E120,H3K4me1_Enh;E125,H3K4me1_Enh;E089,H3K27ac_Enh;E114,H3K27ac_Enh;E120,H3K27ac_Enh	----	----	----	----	----	Foxp1	ENSG00000092969.7	TGFB2	0	0	NM_003238	TGFB2	0	0	INT	----	BRN	----	----	----	----	-2.3911	0.8666
EUR	2	68838709	rs12052761	G	A	0.42	0.35	0.56	0.36	0	0	E030,7_Enh;E036,7_Enh;E041,7_Enh;E042,7_Enh;E116,7_Enh;E125,7_Enh	----	E006,H3K4me1_Enh;E017,H3K4me1_Enh;E030,H3K4me1_Enh;E031,H3K4me1_Enh;E037,H3K4me1_Enh;E039,H3K4me1_Enh;E040,H3K4me1_Enh;E041,H3K4me1_Enh;E042,H3K4me1_Enh;E043,H3K4me1_Enh;E044,H3K4me1_Enh;E048,H3K4me1_Enh;E050,H3K4me1_Enh;E093,H3K4me1_Enh;E101,H3K4me1_Enh;E111,H3K4me1_Enh;E115,H3K4me1_Enh;E116,H3K4me1_Enh;E122,H3K4me1_Enh;E124,H3K4me1_Enh;E125,H3K4me1_Enh;E041,H3K27ac_Enh;E050,H3K27ac_Enh;E066,H3K…	----	----	----	----	----	Crx_1;Zfx	ENSG00000237576.1	AC097495.2	3	984	NM_001166277	ARHGAP25	3	11883	----	----	BLD, BRN	----	----	----	----	-1.7042	0.7868
EUR	3	190582215	rs12053868	A	G	0.01	0.09	0.17	0.09	0	0	E051,7_Enh;E129,7_Enh	----	E001,H3K4me1_Enh;E013,H3K4me1_Enh;E017,H3K4me1_Enh;E020,H3K4me1_Enh;E023,H3K4me1_Enh;E025,H3K4me1_Enh;E026,H3K4me1_Enh;E027,H3K4me1_Enh;E028,H3K4me1_Enh;E035,H3K4me1_Enh;E036,H3K4me1_Enh;E050,H3K4me1_Enh;E051,H3K4me1_Enh;E052,H3K4me1_Enh;E055,H3K4me1_Enh;E056,H3K4me1_Enh;E057,H3K4me1_Enh;E058,H3K4me1_Enh;E066,H3K4me1_Enh;E083,H3K4me1_Enh;E095,H3K4me1_Enh;E099,H3K4me1_Enh;E104,H3K4me1_Enh;E105,H3K…	----	----	----	----	21886157,Serum ratio of (allantoin)/(quinate),5.30E-05	Arid3a_2;Foxm1;Pbx-1_2;Pbx3_known1;YY1_known6	ENSG00000196083.5	IL1RAP	0	0	NM_001167928	IL1RAP	0	0	INT	----	BLD, BONE	----	----	----	----	-2.9644	0.9152
Other	1	172711891	rs12068671	T	C	0.37	0.12	0.0017	0.19	0	0	----	----	E001,H3K4me1_Enh;E016,H3K4me1_Enh;E037,H3K4me1_Enh;E039,H3K4me1_Enh;E040,H3K4me1_Enh;E041,H3K4me1_Enh;E042,H3K4me1_Enh;E045,H3K4me1_Enh;E016,H3K9ac_Pro;E020,H3K27ac_Enh;E041,H3K27ac_Enh;E042,H3K27ac_Enh	----	----	----	----	----	RXRA_disc4	ENSG00000117560.6	FASLG	3	45016	NM_000639	FASLG	3	45018	----	----	----	----	----	----	----	-1.5602	0.7672
EUR	1	206788283	rs12075255	A	G	0.47	0.73	0.71	0.85	0	0	E041,7_Enh;E115,7_Enh	----	E013,H3K4me1_Enh;E038,H3K4me1_Enh;E039,H3K4me1_Enh;E040,H3K4me1_Enh;E041,H3K4me1_Enh;E042,H3K4me1_Enh;E043,H3K4me1_Enh;E044,H3K4me1_Enh;E045,H3K4me1_Enh;E047,H3K4me1_Enh;E048,H3K4me1_Enh;E093,H3K4me1_Enh;E094,H3K4me1_Enh;E096,H3K4me1_Enh;E099,H3K4me1_Enh;E113,H3K4me1_Enh;E115,H3K4me1_Enh;E120,H3K4me1_Enh;E124,H3K4me1_Enh;E040,H3K4me3_Pro;E041,H3K4me3_Pro;E041,H3K27ac_Enh	----	----	----	----	----	INSM1;p53_3	ENSG00000142224.11	IL19	5	10586	NM_153758	IL19	5	10585	----	----	BLD	----	----	----	----	-2.2221	0.8492
EUR	1	154408627	rs12083537	A	G	0.26	0.15	0.11	0.18	0	0	E001,7_Enh;E006,7_Enh;E009,12_EnhBiv;E011,7_Enh;E013,7_Enh;E015,7_Enh;E017,7_Enh;E019,7_Enh;E023,7_Enh;E025,2_TssAFlnk;E027,2_TssAFlnk;E028,7_Enh;E029,2_TssAFlnk;E030,2_TssAFlnk;E031,2_TssAFlnk;E032,7_Enh;E033,2_TssAFlnk;E034,2_TssAFlnk;E035,7_Enh;E036,7_Enh;E037,2_TssAFlnk;E038,2_TssAFlnk;E039,2_TssAFlnk;E040,2_TssAFlnk;E041,2_TssAFlnk;E042,2_TssAFlnk;E043,2_TssAFlnk;E044,2_TssAFlnk;E045,2_TssAF…	E001,16_EnhW1;E002,17_EnhW2;E004,17_EnhW2;E005,14_EnhA2;E006,14_EnhA2;E009,23_PromBiv;E010,23_PromBiv;E011,17_EnhW2;E013,12_TxEnhW;E014,17_EnhW2;E015,22_PromP;E016,17_EnhW2;E017,9_TxReg;E018,17_EnhW2;E019,16_EnhW1;E020,16_EnhW1;E021,17_EnhW2;E022,17_EnhW2;E023,4_PromD2;E024,17_EnhW2;E025,13_EnhA1;E026,15_EnhAF;E027,3_PromD1;E028,9_TxReg;E029,9_TxReg;E030,9_TxReg;E031,9_TxReg;E032,9_TxReg;E033,4_P…	E001,H3K4me1_Enh;E002,H3K4me1_Enh;E003,H3K4me1_Enh;E005,H3K4me1_Enh;E006,H3K4me1_Enh;E009,H3K4me1_Enh;E011,H3K4me1_Enh;E012,H3K4me1_Enh;E013,H3K4me1_Enh;E014,H3K4me1_Enh;E015,H3K4me1_Enh;E016,H3K4me1_Enh;E017,H3K4me1_Enh;E018,H3K4me1_Enh;E019,H3K4me1_Enh;E020,H3K4me1_Enh;E021,H3K4me1_Enh;E022,H3K4me1_Enh;E023,H3K4me1_Enh;E024,H3K4me1_Enh;E025,H3K4me1_Enh;E026,H3K4me1_Enh;E027,H3K4me1_Enh;E028,H3K…	E006;E032;E080;E086;E092;E097;E116;E118;E124	GM12878,PU1,HudsonAlpha,None;GM12891,PU1,HudsonAlpha,None;HepG2,FOXA1,HudsonAlpha,None;HepG2,FOXA1,HudsonAlpha,None;HepG2,FOXA2,HudsonAlpha,None;HepG2,P300,HudsonAlpha,None;HepG2,P300,HudsonAlpha,None;HepG2,RXRA,HudsonAlpha,None;HepG2,SP1,HudsonAlpha,None	Westra2013,Whole_Blood,AQP10,1.713281830355468E-6	----	----	BCL_disc8;Foxa_disc1;Foxa_known2;Foxa_known3;Foxc1_1;Foxd1_1;Foxf2;Foxj1_2;Foxk1;Foxo_2;HDAC2_disc2;NRSF_disc5;p300_disc3;p300_disc9	ENSG00000160712.8	IL6R	0	0	NM_001206866	IL6R	0	0	INT	FAT, BRST, BLD, LIV, BRN, GI, MUS	ESC, ESDR, LNG, IPSC, FAT, BRST, BLD, STRM, MUS, SKIN, BRN, GI, ADRL, PANC, PLCNT, THYM, HRT, OVRY, SPLN	----	----	----	----	1.052	0.3198
Other	1	218372828	rs12088448	A	C	0.57	0.29	0.33	0.34	0	0	E023,7_Enh;E025,7_Enh;E027,7_Enh;E049,7_Enh;E053,7_Enh;E057,7_Enh;E061,7_Enh;E067,7_Enh;E068,7_Enh;E069,7_Enh;E071,7_Enh;E072,7_Enh;E073,7_Enh;E074,7_Enh;E078,7_Enh;E083,7_Enh;E086,7_Enh;E088,7_Enh;E089,7_Enh;E090,7_Enh;E091,7_Enh;E092,7_Enh;E095,7_Enh;E097,7_Enh;E098,7_Enh;E100,7_Enh;E103,7_Enh;E104,7_Enh;E105,7_Enh;E107,7_Enh;E108,7_Enh;E114,6_EnhG;E118,7_Enh;E119,7_Enh;E120,6_EnhG;E121,7_Enh;E…	E006,12_TxEnhW;E011,12_TxEnhW;E013,12_TxEnhW;E023,10_TxEnh5;E025,10_TxEnh5;E026,10_TxEnh5;E027,10_TxEnh5;E028,12_TxEnhW;E049,9_TxReg;E052,10_TxEnh5;E053,10_TxEnh5;E054,12_TxEnhW;E059,12_TxEnhW;E063,10_TxEnh5;E065,12_TxEnhW;E066,12_TxEnhW;E067,10_TxEnh5;E068,10_TxEnh5;E069,10_TxEnh5;E070,12_TxEnhW;E071,10_TxEnh5;E072,10_TxEnh5;E073,4_PromD2;E074,10_TxEnh5;E076,10_TxEnh5;E078,10_TxEnh5;E080,10_TxEn…	E005,H3K27ac_Enh;E006,H3K27ac_Enh;E011,H3K27ac_Enh;E013,H3K27ac_Enh;E049,H3K27ac_Enh;E066,H3K27ac_Enh;E068,H3K27ac_Enh;E071,H3K27ac_Enh;E072,H3K27ac_Enh;E073,H3K27ac_Enh;E074,H3K27ac_Enh;E076,H3K27ac_Enh;E078,H3K27ac_Enh;E084,H3K27ac_Enh;E089,H3K27ac_Enh;E090,H3K27ac_Enh;E091,H3K27ac_Enh;E092,H3K27ac_Enh;E095,H3K27ac_Enh;E096,H3K27ac_Enh;E097,H3K27ac_Enh;E100,H3K27ac_Enh;E103,H3K27ac_Enh;E104,H3K…	E090	----	GTEx2015_v6,Adipose_Subcutaneous,RRP15,5.65425979420121e-06;GTEx2015_v6,Cells_Transformed_fibroblasts,RRP15,2.88760887075348e-09;GTEx2015_v6,Esophagus_Mucosa,RRP15,4.7713178318014e-08;GTEx2015_v6,Muscle_Skeletal,RRP15,7.12233611100765e-08;GTEx2015_v6,Nerve_Tibial,RRP15,1.45124144191739e-05;GTEx2015_v6,Testis,RRP15,2.0127312634772e-08;GTEx2015_v6,Thyroid,RRP15,1.64265114109074e-06	----	----	Ets_disc5;HNF4_known2	ENSG00000092969.7	TGFB2	0	0	NM_003238	TGFB2	0	0	INT	----	FAT, BRST, STRM, BRN, SKIN, GI, HRT, KID, LNG, MUS, PLCNT, OVRY, PANC, LIV, BONE	----	----	----	----	-1.0939	0.697
EUR	2	112939658	rs12105482	C	A	0.19	0.44	0.31	0.27	0	0	E006,7_Enh;E028,7_Enh;E050,7_Enh;E066,7_Enh;E078,7_Enh;E094,7_Enh;E118,12_EnhBiv;E119,7_Enh	E066,17_EnhW2;E076,22_PromP;E079,19_DNase;E098,19_DNase;E106,19_DNase;E113,19_DNase	E006,H3K4me1_Enh;E027,H3K4me1_Enh;E028,H3K4me1_Enh;E036,H3K4me1_Enh;E050,H3K4me1_Enh;E051,H3K4me1_Enh;E056,H3K4me1_Enh;E057,H3K4me1_Enh;E058,H3K4me1_Enh;E066,H3K4me1_Enh;E076,H3K4me1_Enh;E078,H3K4me1_Enh;E080,H3K4me1_Enh;E084,H3K4me1_Enh;E085,H3K4me1_Enh;E092,H3K4me1_Enh;E094,H3K4me1_Enh;E103,H3K4me1_Enh;E110,H3K4me1_Enh;E111,H3K4me1_Enh;E118,H3K4me1_Enh;E119,H3K4me1_Enh;E125,H3K4me1_Enh;E127,H3K…	E094;E109	----	GTEx2015_v6,Skin_Sun_Exposed_Lower_leg,IL1A,5.17088655401026e-07;Westra2013,Whole_Blood,IL1RN,0.0011778101446892114;Westra2013,Whole_Blood,IL1RN,4.8157660842818153E-4	----	21886157,Serum ratio of (cholate)/(tetradecanedioate),3.20E-04	Ets_disc7;Mef2_disc3;NF-I_1	ENSG00000125571.5	IL37	3	20775	NM_173205	IL37	3	20776	----	----	ESDR, BRST, BLD, LIV, GI	----	----	----	----	-2.4141	0.8689
EUR	1	172705957	rs12118303	T	C	0.11	0.09	0.0017	0.19	0	0	E037,7_Enh;E038,7_Enh;E040,7_Enh;E041,7_Enh;E042,7_Enh;E045,7_Enh	E039,17_EnhW2;E040,17_EnhW2;E041,17_EnhW2;E042,15_EnhAF;E045,17_EnhW2;E048,17_EnhW2	E001,H3K4me1_Enh;E018,H3K4me1_Enh;E020,H3K4me1_Enh;E021,H3K4me1_Enh;E033,H3K4me1_Enh;E036,H3K4me1_Enh;E037,H3K4me1_Enh;E038,H3K4me1_Enh;E039,H3K4me1_Enh;E040,H3K4me1_Enh;E041,H3K4me1_Enh;E042,H3K4me1_Enh;E043,H3K4me1_Enh;E044,H3K4me1_Enh;E045,H3K4me1_Enh;E046,H3K4me1_Enh;E047,H3K4me1_Enh;E048,H3K4me1_Enh;E050,H3K4me1_Enh;E051,H3K4me1_Enh;E093,H3K4me1_Enh;E101,H3K4me1_Enh;E112,H3K4me1_Enh;E115,H3K…	----	----	----	----	----	CTCF_disc8	ENSG00000117560.6	FASLG	3	39082	NM_000639	FASLG	3	39084	----	----	BLD	----	----	----	----	-2.3922	0.8667
Other	1	154424940	rs12118721	T	C	0.39	0.62	0.48	0.53	0	0	E025,7_Enh;E029,6_EnhG;E037,7_Enh;E038,7_Enh;E039,7_Enh;E041,7_Enh;E042,6_EnhG;E043,7_Enh;E044,6_EnhG;E059,7_Enh;E066,7_Enh;E071,7_Enh;E072,7_Enh;E076,7_Enh;E077,7_Enh;E091,7_Enh;E107,7_Enh;E110,7_Enh;E111,7_Enh;E117,7_Enh;E118,7_Enh;E124,6_EnhG	E029,12_TxEnhW;E041,10_TxEnh5;E042,12_TxEnhW;E045,12_TxEnhW;E066,10_TxEnh5;E068,17_EnhW2;E071,10_TxEnh5;E074,17_EnhW2;E076,10_TxEnh5;E102,12_TxEnhW;E109,18_EnhAc;E110,14_EnhA2;E114,19_DNase;E117,18_EnhAc	E006,H3K4me1_Enh;E011,H3K4me1_Enh;E017,H3K4me1_Enh;E022,H3K4me1_Enh;E023,H3K4me1_Enh;E025,H3K4me1_Enh;E027,H3K4me1_Enh;E028,H3K4me1_Enh;E029,H3K4me1_Enh;E030,H3K4me1_Enh;E034,H3K4me1_Enh;E037,H3K4me1_Enh;E038,H3K4me1_Enh;E039,H3K4me1_Enh;E040,H3K4me1_Enh;E041,H3K4me1_Enh;E042,H3K4me1_Enh;E043,H3K4me1_Enh;E044,H3K4me1_Enh;E045,H3K4me1_Enh;E047,H3K4me1_Enh;E048,H3K4me1_Enh;E052,H3K4me1_Enh;E054,H3K…	----	----	GTEx2015_v6,Adipose_Visceral_Omentum,TDRD10,7.38124950192253e-06;GTEx2015_v6,Lung,TDRD10,7.01532697308560e-09;GTEx2015_v6,Testis,IL6R,1.67580547958263e-11;GTEx2015_v6,Whole_Blood,IL6R,4.87421134119902e-09	----	22595970,P08887 protein abundance levels,1.16E-05	Ets_disc5	ENSG00000160712.8	IL6R	0	0	NM_001206866	IL6R	0	0	INT	----	FAT, BLD, SKIN, LIV, BRN, GI, PLCNT, MUS, CRVX	----	----	----	----	-1.8971	0.8116
EUR	1	67281732	rs12119179	A	C	0.22	0.24	0.47	0.34	1	0	E084,7_Enh;E085,7_Enh;E110,7_Enh	E077,17_EnhW2;E102,17_EnhW2	E061,H3K4me1_Enh;E071,H3K4me1_Enh;E074,H3K4me1_Enh;E077,H3K4me1_Enh;E084,H3K4me1_Enh;E085,H3K4me1_Enh;E087,H3K4me1_Enh;E101,H3K4me1_Enh;E102,H3K4me1_Enh;E106,H3K4me1_Enh;E110,H3K4me1_Enh	----	----	----	----	----	DMRT3;Evi-1_5;TATA_known4;Zfp187	ENSG00000252116.1	U4atac	5	14005	NM_144701	IL23R	3	21764	----	----	GI	----	----	----	----	-2.3751	0.865
Other	1	154451288	rs12129500	T	C	0.71	0.64	0.45	0.53	0	0	----	----	E012,H3K27ac_Enh;E029,H3K27ac_Enh;E041,H3K27ac_Enh;E045,H3K27ac_Enh;E055,H3K27ac_Enh;E059,H3K27ac_Enh;E061,H3K27ac_Enh;E066,H3K27ac_Enh;E067,H3K27ac_Enh;E076,H3K27ac_Enh;E111,H3K27ac_Enh;E113,H3K27ac_Enh;E124,H3K27ac_Enh;E034,H3K4me1_Enh;E037,H3K4me1_Enh;E039,H3K4me1_Enh;E041,H3K4me1_Enh;E045,H3K4me1_Enh;E048,H3K4me1_Enh;E055,H3K4me1_Enh;E056,H3K4me1_Enh;E075,H3K4me1_Enh;E077,H3K4me1_Enh;E089,H3K…	----	----	GTEx2015_v6,Colon_Transverse,IL6R,5.05829924852143e-06;GTEx2015_v6,Lung,TDRD10,1.73026057002205e-06;GTEx2015_v6,Testis,IL6R,9.42615111790147e-09;GTEx2015_v6,Whole_Blood,IL6R,3.11646382542655e-08	----	22595970,P08887 protein abundance levels,2.18E-06	Zfx	ENSG00000160712.8	IL6R	0	0	NM_000565	IL6R	0	0	INT	----	----	----	----	----	----	-3.535	0.949
ASN, EUR, Other	1	154455807	rs12133641	A	G	0.58	0.52	0.36	0.36	0	0	E029,7_Enh;E030,7_Enh;E124,7_Enh	E029,13_EnhA1;E030,13_EnhA1;E031,15_EnhAF;E035,17_EnhW2;E036,18_EnhAc;E046,11_TxEnh3;E050,18_EnhAc;E051,17_EnhW2;E062,11_TxEnh3;E113,17_EnhW2;E124,14_EnhA2	E006,H3K4me1_Enh;E029,H3K4me1_Enh;E030,H3K4me1_Enh;E031,H3K4me1_Enh;E041,H3K4me1_Enh;E046,H3K4me1_Enh;E062,H3K4me1_Enh;E090,H3K4me1_Enh;E096,H3K4me1_Enh;E124,H3K4me1_Enh;E029,H3K27ac_Enh;E034,H3K27ac_Enh;E040,H3K27ac_Enh;E041,H3K27ac_Enh;E066,H3K27ac_Enh;E076,H3K27ac_Enh;E096,H3K27ac_Enh;E111,H3K27ac_Enh;E113,H3K27ac_Enh;E124,H3K27ac_Enh;E030,H3K4me3_Pro;E056,H3K4me3_Pro;E124,H3K4me3_Pro;E119,H3K…	----	----	GTEx2015_v6,Whole_Blood,IL6R,6.16934810896035e-06	----	22595970,P08887 protein abundance levels,1.86E-08	Cphx;Mrg1::Hoxa9_2;STAT_known3;TEF	ENSG00000160712.8	IL6R	0	0	NM_000565	IL6R	0	0	INT	----	BLD	----	----	----	----	-2.486	0.8757
EUR, Other	1	67281753	rs12141575	G	A	0.25	0.25	0.47	0.34	1	0	E084,7_Enh;E085,7_Enh;E110,7_Enh	E077,17_EnhW2;E102,17_EnhW2	E061,H3K4me1_Enh;E071,H3K4me1_Enh;E074,H3K4me1_Enh;E077,H3K4me1_Enh;E084,H3K4me1_Enh;E085,H3K4me1_Enh;E087,H3K4me1_Enh;E101,H3K4me1_Enh;E102,H3K4me1_Enh;E106,H3K4me1_Enh;E110,H3K4me1_Enh	----	----	----	----	----	Foxa_known2;Foxi1;Foxj2_1;Foxp1	ENSG00000252116.1	U4atac	5	14026	NM_144701	IL23R	3	21785	----	----	GI	----	----	----	----	-2.9426	0.9136
EUR, Other	6	7719826	rs12198986	G	A	0.22	0.33	0.22	0.48	0	0	E030,7_Enh	----	E030,H3K4me1_Enh	----	----	Westra2013,Whole_Blood,BMP6,2.296628320909749E-6	18391951,Height,2E-11	----	Foxp3;Myb_4	ENSG00000153162.8	BMP6	5	6970	NM_001718	BMP6	5	6950	----	----	BLD	----	----	----	----	-2.9134	0.9115
Other	6	55331789	rs12199003	C	T	0.42	0.29	0.27	0.37	1	0	----	----	----	----	----	----	----	----	HIF1;Myc_disc5;Pou5f1_disc1;Pou5f1_known1;Pou5f1_known2;XBP-1_1;p300_disc2	ENSG00000187871.2	GFRAL	0	0	NM_207410	GFRAL	0	0	NSM	----	----	C|T, ENST00000340465, ENSP00000343636, 33_R/C, 0.02, deleterious	C|T, ENST00000340465, ENSP00000343636, 33_R/C, 0.157, benign	----	----	----	----
EUR	1	225894725	rs1223245	A	G	0.15	0.36	0.21	0.41	0	0	E033,7_Enh;E034,7_Enh;E038,7_Enh;E039,7_Enh;E040,7_Enh;E041,7_Enh;E043,7_Enh	E038,17_EnhW2;E039,17_EnhW2;E040,17_EnhW2;E044,17_EnhW2;E045,17_EnhW2	E030,H3K4me1_Enh;E031,H3K4me1_Enh;E033,H3K4me1_Enh;E034,H3K4me1_Enh;E037,H3K4me1_Enh;E038,H3K4me1_Enh;E039,H3K4me1_Enh;E040,H3K4me1_Enh;E041,H3K4me1_Enh;E042,H3K4me1_Enh;E043,H3K4me1_Enh;E044,H3K4me1_Enh;E045,H3K4me1_Enh;E047,H3K4me1_Enh;E048,H3K4me1_Enh;E102,H3K4me1_Enh;E038,H3K9ac_Pro;E039,H3K27ac_Enh;E102,H3K27ac_Enh;E040,H3K4me3_Pro	E034	----	GTEx2015_v6,Heart_Left_Ventricle,TMEM63A,5.51906979566249e-06;GTEx2015_v6,Pancreas,LEFTY1,2.59370776892695e-12;GTEx2015_v6,Pancreas,TMEM63A,4.9277922617211e-08;GTEx2015_v6,Skin_Sun_Exposed_Lower_leg,TMEM63A,8.87195759360807e-07;GTEx2015_v6,Testis,LEFTY2,3.12971917199832e-11;GTEx2015_v6,Testis,RP4-559A3.6,3.51672594842108e-10;Westra2013,Whole_Blood,LEFTY1,0.001208780964945371;Westra2013,Whole_Bloo…	24839885,Preschool internalizing problems,5E-6	----	Cdx2_1;Foxf1;Foxq1;Sox_10;Sox_15;Sox_18;Sox_19;Sox_2;Sox_7;Sox_9;Zfp105	ENSG00000243709.1	LEFTY1	0	0	NM_020997	LEFTY1	5	5578	----	----	BLD	----	----	----	----	-1.7073	0.7873
EUR	10	6050383	rs12253981	T	G	0.13	0.34	0.03	0.41	0	0	E027,7_Enh;E031,2_TssAFlnk;E032,2_TssAFlnk;E033,2_TssAFlnk;E034,2_TssAFlnk;E035,2_TssAFlnk;E036,7_Enh;E037,2_TssAFlnk;E038,2_TssAFlnk;E039,2_TssAFlnk;E040,2_TssAFlnk;E041,3_TxFlnk;E042,3_TxFlnk;E043,2_TssAFlnk;E044,2_TssAFlnk;E045,2_TssAFlnk;E046,7_Enh;E047,7_Enh;E048,2_TssAFlnk;E050,2_TssAFlnk;E051,2_TssAFlnk;E062,7_Enh;E063,7_Enh;E068,7_Enh;E073,7_Enh;E075,7_Enh;E077,7_Enh;E078,7_Enh;E079,7_Enh…	E027,17_EnhW2;E029,15_EnhAF;E030,15_EnhAF;E031,13_EnhA1;E032,2_PromU;E033,14_EnhA2;E034,2_PromU;E035,14_EnhA2;E036,16_EnhW1;E037,2_PromU;E038,13_EnhA1;E039,2_PromU;E040,13_EnhA1;E041,9_TxReg;E042,9_TxReg;E043,2_PromU;E044,9_TxReg;E045,13_EnhA1;E046,13_EnhA1;E047,14_EnhA2;E048,13_EnhA1;E050,14_EnhA2;E051,2_PromU;E059,17_EnhW2;E062,14_EnhA2;E063,17_EnhW2;E066,15_EnhAF;E067,17_EnhW2;E069,17_EnhW2;E0…	E002,H3K4me1_Enh;E006,H3K4me1_Enh;E014,H3K4me1_Enh;E015,H3K4me1_Enh;E018,H3K4me1_Enh;E022,H3K4me1_Enh;E023,H3K4me1_Enh;E027,H3K4me1_Enh;E028,H3K4me1_Enh;E030,H3K4me1_Enh;E031,H3K4me1_Enh;E032,H3K4me1_Enh;E033,H3K4me1_Enh;E034,H3K4me1_Enh;E035,H3K4me1_Enh;E036,H3K4me1_Enh;E037,H3K4me1_Enh;E038,H3K4me1_Enh;E039,H3K4me1_Enh;E040,H3K4me1_Enh;E041,H3K4me1_Enh;E042,H3K4me1_Enh;E043,H3K4me1_Enh;E044,H3K…	E034;E093	----	----	----	----	HNF4_disc2;Pax-5_known2;Pitx2	ENSG00000134460.10	IL2RA	0	0	NM_000417	IL2RA	0	0	INT	BLD, GI	BRST, BLD, FAT, BRN, GI, MUS, THYM, HRT, LNG, SPLN, LIV	----	----	----	----	0.2814	0.4542
EUR	6	7870804	rs1225927	T	G	0.38	0.43	0.62	0.26	0	0	----	----	E113,H3K4me3_Pro	----	----	----	----	----	COMP1;Mef2_disc1;Mef2_known5;SIX5_disc4	ENSG00000153162.8	BMP6	0	0	NM_001718	BMP6	0	0	INT	----	----	----	----	----	----	-1.6188	0.7753
EUR	19	18390224	rs1227734	C	T	0.02	0.1	0.16	0.13	0	0	E029,6_EnhG;E030,6_EnhG;E059,1_TssA;E061,6_EnhG;E114,6_EnhG;E117,7_Enh;E123,6_EnhG;E124,6_EnhG	E029,10_TxEnh5;E030,10_TxEnh5;E056,19_DNase;E059,11_TxEnh3;E061,17_EnhW2;E114,11_TxEnh3;E117,11_TxEnh3;E123,19_DNase;E124,10_TxEnh5	E001,H3K4me3_Pro;E005,H3K4me3_Pro;E007,H3K4me3_Pro;E018,H3K4me3_Pro;E025,H3K4me3_Pro;E026,H3K4me3_Pro;E030,H3K4me3_Pro;E034,H3K4me3_Pro;E055,H3K4me3_Pro;E056,H3K4me3_Pro;E059,H3K4me3_Pro;E061,H3K4me3_Pro;E073,H3K4me3_Pro;E075,H3K4me3_Pro;E078,H3K4me3_Pro;E096,H3K4me3_Pro;E101,H3K4me3_Pro;E108,H3K4me3_Pro;E110,H3K4me3_Pro;E112,H3K4me3_Pro;E114,H3K4me3_Pro;E117,H3K4me3_Pro;E124,H3K4me3_Pro;E001,H3K…	E006;E022;E055;E056;E059;E091;E114;E118;E121;E123	A549,POL2,HudsonAlpha,DEX_100nM;A549,POL2,HudsonAlpha,EtOH_0.02pct;HUVEC,POL2,UT-A,None;HeLa-S3,POL2S2,Stanford,None;HepG2,JUND,HudsonAlpha,None;HepG2,POL2,HudsonAlpha,None;HepG2,POL2,Stanford,forskolin;HepG2,SIN3AK20,HudsonAlpha,None;K562,POL2,HudsonAlpha,None;K562,POL2,Stanford,None;K562,POL2,UT-A,None;K562,POL2B,Broad,None;PBDE,POL2,UCD,None	----	----	----	----	ENSG00000175489.6	LRRC25	3	920	NM_145256	LRRC25	3	918	INT	SKIN	BLD, SKIN, LNG, CRVX	----	----	----	----	-0.6981	0.6309
Other	12	7702675	rs12307997	G	A	0.79	0.76	0.84	0.88	0	0	----	----	E003,H3K27ac_Enh	----	----	Westra2013,Whole_Blood,CLEC4C,1.6430805478803895E-34	23400010,Thiazide-induced adverse metabolic effects in hypertensive patients,6E-7	----	BDP1_disc1;NRSF_disc5;Spdef;p300_disc4	ENSG00000184344.3	GDF3	5	6898	NM_020634	GDF3	5	6910	----	----	----	----	----	----	----	-3.0943	0.9241
EUR	12	108327859	rs12312487	G	A	0.17	0.27	0.22	0.38	0	0	E023,7_Enh;E025,12_EnhBiv;E029,6_EnhG;E036,7_Enh;E046,6_EnhG;E049,7_Enh;E063,7_Enh;E075,7_Enh;E080,7_Enh;E088,7_Enh;E089,12_EnhBiv;E090,7_Enh;E091,7_Enh;E092,12_EnhBiv;E095,7_Enh;E096,7_Enh;E098,7_Enh;E104,7_Enh;E105,7_Enh;E107,7_Enh;E108,7_Enh;E111,7_Enh;E113,7_Enh;E124,7_Enh;E129,7_Enh	E023,17_EnhW2;E025,15_EnhAF;E026,17_EnhW2;E027,17_EnhW2;E029,17_EnhW2;E030,17_EnhW2;E031,17_EnhW2;E032,17_EnhW2;E034,15_EnhAF;E046,10_TxEnh5;E049,15_EnhAF;E052,12_TxEnhW;E063,14_EnhA2;E065,15_EnhAF;E066,17_EnhW2;E068,17_EnhW2;E069,17_EnhW2;E071,17_EnhW2;E072,17_EnhW2;E073,17_EnhW2;E074,17_EnhW2;E075,17_EnhW2;E076,17_EnhW2;E077,17_EnhW2;E078,17_EnhW2;E080,17_EnhW2;E081,17_EnhW2;E083,17_EnhW2;E084,…	E005,H3K4me1_Enh;E012,H3K4me1_Enh;E015,H3K4me1_Enh;E023,H3K4me1_Enh;E025,H3K4me1_Enh;E026,H3K4me1_Enh;E027,H3K4me1_Enh;E029,H3K4me1_Enh;E034,H3K4me1_Enh;E036,H3K4me1_Enh;E046,H3K4me1_Enh;E047,H3K4me1_Enh;E048,H3K4me1_Enh;E049,H3K4me1_Enh;E052,H3K4me1_Enh;E063,H3K4me1_Enh;E065,H3K4me1_Enh;E066,H3K4me1_Enh;E068,H3K4me1_Enh;E069,H3K4me1_Enh;E072,H3K4me1_Enh;E073,H3K4me1_Enh;E074,H3K4me1_Enh;E075,H3K…	----	----	----	----	----	ERalpha-a_disc4;GR_disc6;Irf_disc4;Rad21_disc9;SP1_known2	ENSG00000174600.9	CMKLR1	0	0	NM_004072	CMKLR1	0	0	INT	----	FAT, BLD, STRM, GI, ADRL, LNG, MUS, PLCNT, HRT, PANC, SPLN, BONE	----	----	----	----	-2.6038	0.8865
EUR	13	108313821	rs1232641	T	C	0.87	0.83	0.91	0.7	0	0	E080,7_Enh	----	E002,H3K4me3_Pro;E077,H3K4me1_Enh;E080,H3K4me1_Enh;E081,H3K4me1_Enh;E101,H3K4me1_Enh;E109,H3K4me1_Enh;E080,H3K27ac_Enh;E103,H3K27ac_Enh;E103,H3K9ac_Pro	----	----	----	----	----	BCL_disc6;NF-kappaB_known4;NF-kappaB_known6;TATA_disc7	ENSG00000102524.6	TNFSF13B	3	6783	NM_006573	TNFSF13B	3	5336	----	----	ADRL	----	----	----	----	-3.2787	0.9354
EUR	9	6233082	rs12339348	A	T	0.11	0.14	0	0.22	0	0	E025,7_Enh	----	E023,H3K4me1_Enh;E025,H3K4me1_Enh;E061,H3K4me1_Enh;E063,H3K4me1_Enh;E065,H3K4me1_Enh;E076,H3K4me1_Enh;E078,H3K4me1_Enh;E080,H3K4me1_Enh;E097,H3K4me1_Enh;E101,H3K4me1_Enh;E102,H3K4me1_Enh;E103,H3K4me1_Enh;E104,H3K4me1_Enh;E109,H3K4me1_Enh;E110,H3K4me1_Enh;E117,H3K4me1_Enh;E023,H3K4me3_Pro;E025,H3K4me3_Pro;E025,H3K9ac_Pro;E076,H3K27ac_Enh;E078,H3K27ac_Enh;E103,H3K27ac_Enh;E113,H3K27ac_Enh	----	----	----	----	----	----	ENSG00000137033.7	IL33	0	0	NM_001199641	IL33	0	0	INT	----	FAT	----	----	----	----	-2.0433	0.8292
EUR	9	34711638	rs12348523	G	A	0.28	0.19	0.06	0.16	0	0	----	----	E011,H3K4me3_Pro;E061,H3K27ac_Enh;E105,H3K27ac_Enh;E113,H3K27ac_Enh;E083,H3K9ac_Pro;E104,H3K4me1_Enh;E117,H3K4me1_Enh	----	----	GTEx2015_v6,Testis,FAM205A,3.53528372100774e-08	----	----	CACD_1;HNF4_known5	ENSG00000137077.3	CCL21	5	1513	NM_002989	CCL21	5	1487	----	----	----	----	----	----	----	-1.7487	0.7927
EUR	11	47602338	rs12363232	C	T	0.04	0.36	0.33	0.35	0	0	E017,7_Enh;E118,7_Enh	----	E005,H3K9ac_Pro;E062,H3K9ac_Pro;E017,H3K4me1_Enh;E055,H3K4me1_Enh;E056,H3K4me1_Enh;E125,H3K4me1_Enh;E068,H3K27ac_Enh;E099,H3K4me3_Pro	E022	----	GTEx2015_v6,Adipose_Subcutaneous,C1QTNF4,5.40425185565434e-32;GTEx2015_v6,Adipose_Visceral_Omentum,C1QTNF4,9.15418000215048e-09;GTEx2015_v6,Artery_Aorta,C1QTNF4,1.30524070131809e-09;GTEx2015_v6,Artery_Coronary,C1QTNF4,2.55947640874954e-06;GTEx2015_v6,Artery_Tibial,C1QTNF4,3.53790397645694e-12;GTEx2015_v6,Brain_Cerebellum,FAM180B,2.30564043376441e-05;GTEx2015_v6,Brain_Cortex,MTCH2,8.40362481009449…	----	----	Pax-5_disc1;TCF4_known3	ENSG00000172247.3	C1QTNF4	5	7678	NM_031909	C1QTNF4	5	7928	----	----	LNG, LIV	----	----	----	----	-2.3206	0.8595
EUR	11	118893027	rs12363277	T	C	0	0.06	0	0.04	0	0	E015,7_Enh;E030,2_TssAFlnk;E031,2_TssAFlnk;E032,2_TssAFlnk;E033,2_TssAFlnk;E034,2_TssAFlnk;E035,7_Enh;E036,7_Enh;E037,2_TssAFlnk;E038,2_TssAFlnk;E039,2_TssAFlnk;E040,7_Enh;E041,7_Enh;E042,7_Enh;E043,7_Enh;E044,7_Enh;E045,7_Enh;E046,7_Enh;E047,2_TssAFlnk;E048,2_TssAFlnk;E050,7_Enh;E051,2_TssAFlnk;E062,7_Enh;E077,7_Enh;E093,2_TssAFlnk;E098,7_Enh;E101,2_TssAFlnk;E106,7_Enh;E107,7_Enh;E112,2_TssAFlnk…	E029,15_EnhAF;E030,13_EnhA1;E031,13_EnhA1;E032,3_PromD1;E033,13_EnhA1;E034,13_EnhA1;E035,14_EnhA2;E036,13_EnhA1;E037,13_EnhA1;E038,13_EnhA1;E039,13_EnhA1;E040,13_EnhA1;E041,13_EnhA1;E042,13_EnhA1;E043,13_EnhA1;E044,13_EnhA1;E045,13_EnhA1;E046,13_EnhA1;E047,13_EnhA1;E048,13_EnhA1;E050,13_EnhA1;E051,2_PromU;E056,17_EnhW2;E062,13_EnhA1;E066,17_EnhW2;E075,17_EnhW2;E076,17_EnhW2;E077,14_EnhA2;E079,17_…	E006,H3K4me1_Enh;E009,H3K4me1_Enh;E015,H3K4me1_Enh;E022,H3K4me1_Enh;E024,H3K4me1_Enh;E030,H3K4me1_Enh;E031,H3K4me1_Enh;E032,H3K4me1_Enh;E033,H3K4me1_Enh;E034,H3K4me1_Enh;E035,H3K4me1_Enh;E036,H3K4me1_Enh;E037,H3K4me1_Enh;E038,H3K4me1_Enh;E039,H3K4me1_Enh;E040,H3K4me1_Enh;E041,H3K4me1_Enh;E042,H3K4me1_Enh;E043,H3K4me1_Enh;E044,H3K4me1_Enh;E045,H3K4me1_Enh;E046,H3K4me1_Enh;E047,H3K4me1_Enh;E048,H3K…	E032;E033;E034;E046;E057;E093	----	Westra2013,Whole_Blood,SLC37A4,7.333435186838842E-4;Westra2013,Whole_Blood,TRAPPC4,1.5899815681770704E-23	----	----	Arid5a	ENSG00000160683.4	CXCR5	0	0	NM_001716	CXCR5	0	0	INT	BLD, THYM, GI	ESC, BLD, GI, PANC, MUS, SPLN	----	----	----	----	-1.6842	0.7842
EUR	1	65478189	rs12409877	A	G	0.38	0.59	0.09	0.59	0	0	E017,7_Enh;E023,7_Enh;E025,7_Enh;E026,2_TssAFlnk;E049,7_Enh;E052,7_Enh;E055,7_Enh;E063,7_Enh;E066,7_Enh;E104,7_Enh;E108,7_Enh;E118,7_Enh;E123,3_TxFlnk;E129,7_Enh	E017,19_DNase;E023,14_EnhA2;E025,14_EnhA2;E026,14_EnhA2;E028,19_DNase;E048,12_TxEnhW;E049,14_EnhA2;E052,14_EnhA2;E055,19_DNase;E056,19_DNase;E059,19_DNase;E063,17_EnhW2;E066,17_EnhW2;E100,19_DNase;E120,17_EnhW2;E121,17_EnhW2;E123,9_TxReg;E125,17_EnhW2;E126,17_EnhW2;E128,17_EnhW2;E129,14_EnhA2	E017,H3K4me1_Enh;E023,H3K4me1_Enh;E025,H3K4me1_Enh;E026,H3K4me1_Enh;E028,H3K4me1_Enh;E049,H3K4me1_Enh;E052,H3K4me1_Enh;E055,H3K4me1_Enh;E056,H3K4me1_Enh;E063,H3K4me1_Enh;E066,H3K4me1_Enh;E094,H3K4me1_Enh;E095,H3K4me1_Enh;E100,H3K4me1_Enh;E105,H3K4me1_Enh;E107,H3K4me1_Enh;E108,H3K4me1_Enh;E118,H3K4me1_Enh;E121,H3K4me1_Enh;E123,H3K4me1_Enh;E129,H3K4me1_Enh;E026,H3K27ac_Enh;E037,H3K27ac_Enh;E048,H3K…	E120;E123	----	Koopman2014,Heart,LEPROT,4.98E-07;Westra2013,Whole_Blood,LEPR,8.401589909335292E-7;Westra2013,Whole_Blood,LEPROT|LEPR,1.9695283839613218E-87	----	21829388,Gene expression of LEPROT///LEPR in blood,2.4E-27	GLI;NF-AT;NF-AT1;PLZF;Zic_3	ENSG00000116678.14	LEPR	0	0	NM_002303	LEPR	0	0	INT	STRM	LNG, FAT, STRM, MUS, SKIN, LIV, HRT, BONE	----	----	----	----	1.1715	0.3004
EUR	10	116214085	rs12413355	A	G	0.7	0.82	0.83	0.77	0	0	E024,7_Enh;E090,7_Enh;E121,7_Enh	----	E006,H3K4me1_Enh;E009,H3K4me1_Enh;E013,H3K4me1_Enh;E049,H3K4me1_Enh;E052,H3K4me1_Enh;E061,H3K4me1_Enh;E066,H3K4me1_Enh;E078,H3K4me1_Enh;E088,H3K4me1_Enh;E089,H3K4me1_Enh;E090,H3K4me1_Enh;E092,H3K4me1_Enh;E121,H3K4me1_Enh;E125,H3K4me1_Enh;E129,H3K4me1_Enh;E047,H3K9ac_Pro;E066,H3K27ac_Enh;E068,H3K27ac_Enh	----	----	----	23793025,Migraine with aura,3E-6	20502693,Gene expression of RPP25 in peripheral blood monocytes,1.00E-06	BCL_disc7;Ets_disc5;HDAC2_disc3;Mtf1_2;NRSF_known1;NRSF_known3;SIX5_disc2;Sin3Ak-20_disc4;Znf143_disc1	ENSG00000151892.9	GFRA1	0	0	NM_145793	GFRA1	0	0	INT	----	ESC, MUS	----	----	----	----	-1.6918	0.7852
EUR	16	28532060	rs12446550	G	A	0.22	0.41	0.26	0.36	0	0	E005,7_Enh;E012,7_Enh;E014,7_Enh;E019,7_Enh;E023,2_TssAFlnk;E024,7_Enh;E025,7_Enh;E029,7_Enh;E042,7_Enh;E046,7_Enh;E063,7_Enh;E066,7_Enh;E076,7_Enh;E089,7_Enh;E090,7_Enh;E091,7_Enh;E098,7_Enh;E104,7_Enh;E110,7_Enh;E111,7_Enh;E116,7_Enh;E118,7_Enh;E124,7_Enh	E001,17_EnhW2;E003,17_EnhW2;E004,17_EnhW2;E005,18_EnhAc;E007,17_EnhW2;E008,17_EnhW2;E011,17_EnhW2;E012,14_EnhA2;E014,17_EnhW2;E016,17_EnhW2;E018,17_EnhW2;E019,16_EnhW1;E020,16_EnhW1;E022,17_EnhW2;E023,13_EnhA1;E025,17_EnhW2;E027,15_EnhAF;E029,15_EnhAF;E030,17_EnhW2;E031,17_EnhW2;E035,17_EnhW2;E045,19_DNase;E049,17_EnhW2;E062,17_EnhW2;E063,13_EnhA1;E066,13_EnhA1;E075,17_EnhW2;E076,14_EnhA2;E077,15…	E001,H3K9ac_Pro;E019,H3K9ac_Pro;E020,H3K9ac_Pro;E023,H3K9ac_Pro;E025,H3K9ac_Pro;E049,H3K9ac_Pro;E063,H3K9ac_Pro;E066,H3K9ac_Pro;E101,H3K9ac_Pro;E102,H3K9ac_Pro;E107,H3K9ac_Pro;E108,H3K9ac_Pro;E110,H3K9ac_Pro;E111,H3K9ac_Pro;E117,H3K9ac_Pro;E118,H3K9ac_Pro;E124,H3K9ac_Pro;E003,H3K27ac_Enh;E005,H3K27ac_Enh;E007,H3K27ac_Enh;E011,H3K27ac_Enh;E012,H3K27ac_Enh;E016,H3K27ac_Enh;E029,H3K27ac_Enh;E037,H3K…	E100;E124	HeLa-S3,STAT1,Stanford,IFNg30	GTEx2015_v6,Adipose_Subcutaneous,CDC37P1,2.97403038599852e-20;GTEx2015_v6,Adipose_Subcutaneous,EIF3CL,2.36848286308829e-07;GTEx2015_v6,Adipose_Subcutaneous,RP11-1348G14.4,6.18467793191724e-11;GTEx2015_v6,Adipose_Subcutaneous,RP11-1348G14.6,9.77607615864654e-11;GTEx2015_v6,Adipose_Subcutaneous,SH2B1,1.27571010971831e-08;GTEx2015_v6,Adipose_Subcutaneous,SULT1A2,1.71397893745932e-23;GTEx2015_v6,Adip…	----	17873877,Gene expression of EIF3C [probe 200647_x_at] in lymphoblastoid cell lines,6.70E-13;17873877,Gene expression of EIF3C [probe 210949_s_at] in lymphoblastoid cell lines,2.50E-12;17873877,Gene expression of EIF3C [probe 215230_x_at] in lymphoblastoid cell lines,1.10E-11;17873877,Gene expression of EIF3CL [probe 200647_x_at] in lymphoblastoid cell lines,6.70E-13;17873877,Gene expression of EI…	HDAC2_disc6;Irf_known9;Mef2_known5;Pax-5_disc3;RXRA_disc4	ENSG00000176046.7	NUPR1	3	5224	NM_001042483	NUPR1	3	5279	----	FAT	ESDR, ESC, IPSC, FAT, BLD, LIV, GI, MUS, PLCNT, PANC, HRT	----	----	----	----	-1.4825	0.7561
ASN	19	6671358	rs12461821	G	A	0.13	0.23	0.32	0.2	0	0	E006,12_EnhBiv;E029,7_Enh;E030,7_Enh;E032,7_Enh;E033,7_Enh;E034,7_Enh;E036,7_Enh;E038,7_Enh;E039,7_Enh;E040,7_Enh;E041,7_Enh;E042,7_Enh;E043,7_Enh;E046,7_Enh;E047,7_Enh;E048,7_Enh;E050,7_Enh;E051,7_Enh;E113,7_Enh;E116,2_TssAFlnk;E124,7_Enh	E006,22_PromP;E007,22_PromP;E029,17_EnhW2;E030,14_EnhA2;E031,17_EnhW2;E032,17_EnhW2;E033,17_EnhW2;E034,14_EnhA2;E035,17_EnhW2;E036,17_EnhW2;E037,17_EnhW2;E038,17_EnhW2;E039,17_EnhW2;E040,17_EnhW2;E041,14_EnhA2;E042,14_EnhA2;E043,17_EnhW2;E044,17_EnhW2;E045,17_EnhW2;E046,15_EnhAF;E047,15_EnhAF;E048,17_EnhW2;E050,17_EnhW2;E051,17_EnhW2;E062,17_EnhW2;E066,17_EnhW2;E093,17_EnhW2;E112,17_EnhW2;E115,17…	E007,H3K9ac_Pro;E075,H3K9ac_Pro;E029,H3K4me1_Enh;E030,H3K4me1_Enh;E031,H3K4me1_Enh;E032,H3K4me1_Enh;E033,H3K4me1_Enh;E034,H3K4me1_Enh;E036,H3K4me1_Enh;E037,H3K4me1_Enh;E038,H3K4me1_Enh;E039,H3K4me1_Enh;E040,H3K4me1_Enh;E041,H3K4me1_Enh;E042,H3K4me1_Enh;E043,H3K4me1_Enh;E044,H3K4me1_Enh;E045,H3K4me1_Enh;E046,H3K4me1_Enh;E047,H3K4me1_Enh;E048,H3K4me1_Enh;E050,H3K4me1_Enh;E051,H3K4me1_Enh;E066,H3K4m…	E116	GM12878,BATF,HudsonAlpha,None;GM12878,BCL11A,HudsonAlpha,None;GM12878,MEF2A,HudsonAlpha,None;GM12878,P300,HudsonAlpha,None;GM12878,PAX5C20,HudsonAlpha,None;GM12878,PAX5N19,HudsonAlpha,None;GM12878,SP1,HudsonAlpha,None;GM12878,TCF12,HudsonAlpha,None;GM12891,NFKB,Stanford,None;GM12891,OCT2,HudsonAlpha,None;GM12891,PAX5C20,HudsonAlpha,None;GM12891,POU2F2,HudsonAlpha,None;GM18951,NFKB,Stanford,None	Lappalainen2013,Lymphoblastoid_EUR_exonlevel,ENSG00000125735.5_6663148_6665361,4.70441081755742e-06;Lappalainen2013,Lymphoblastoid_EUR_exonlevel,ENSG00000125735.5_6667424_6667460,1.45501707982723e-07;Lappalainen2013,Lymphoblastoid_EUR_exonlevel,ENSG00000125735.5_6669862_6670169,2.75207978037775e-06;Lappalainen2013,Lymphoblastoid_EUR_genelevel,TNFSF14,6.46680079482172e-06	----	----	Evi-1_4;HDAC2_disc6;Zfp105	ENSG00000125735.5	TNFSF14	5	769	NM_172014	TNFSF14	5	769	----	BLD	ESDR, BLD, SPLN	----	----	----	----	0.8982	0.3454
EUR	2	112945704	rs12464758	T	C	0.16	0.45	0.32	0.27	0	0	----	----	E006,H3K9ac_Pro;E036,H3K4me1_Enh;E050,H3K4me1_Enh;E051,H3K4me1_Enh;E076,H3K4me1_Enh;E066,H3K4me3_Pro;E076,H3K4me3_Pro;E078,H3K4me3_Pro;E100,H3K4me3_Pro;E094,H3K27ac_Enh	----	----	GTEx2015_v6,Skin_Sun_Exposed_Lower_leg,IL1A,1.19388670724066e-05;Westra2013,Whole_Blood,IL1RN,3.8552392097539434E-4;Westra2013,Whole_Blood,IL1RN,9.730679838128973E-4	----	----	AIRE_2;Egr-1_known1;Nkx2_11;Pou6f1_2	ENSG00000125571.5	IL37	3	26821	NM_173205	IL37	3	26822	----	----	----	----	----	----	----	-2.8372	0.9057
EUR	2	112942404	rs12465526	A	G	0.13	0.45	0.32	0.27	0	0	E006,7_Enh;E028,7_Enh;E057,7_Enh;E058,7_Enh;E076,7_Enh;E078,7_Enh;E085,7_Enh;E094,7_Enh;E110,7_Enh;E118,7_Enh;E119,7_Enh;E127,7_Enh	E027,19_DNase;E028,16_EnhW1;E055,17_EnhW2;E057,17_EnhW2;E058,17_EnhW2;E076,16_EnhW1;E099,17_EnhW2;E111,17_EnhW2;E119,17_EnhW2;E127,17_EnhW2	E005,H3K4me1_Enh;E006,H3K4me1_Enh;E007,H3K4me1_Enh;E022,H3K4me1_Enh;E027,H3K4me1_Enh;E028,H3K4me1_Enh;E034,H3K4me1_Enh;E036,H3K4me1_Enh;E050,H3K4me1_Enh;E051,H3K4me1_Enh;E055,H3K4me1_Enh;E056,H3K4me1_Enh;E057,H3K4me1_Enh;E058,H3K4me1_Enh;E066,H3K4me1_Enh;E076,H3K4me1_Enh;E078,H3K4me1_Enh;E084,H3K4me1_Enh;E085,H3K4me1_Enh;E092,H3K4me1_Enh;E093,H3K4me1_Enh;E094,H3K4me1_Enh;E096,H3K4me1_Enh;E101,H3K…	----	----	GTEx2015_v6,Skin_Sun_Exposed_Lower_leg,IL1A,1.19388670724066e-05;Westra2013,Whole_Blood,IL1RN,0.0010892427103953257;Westra2013,Whole_Blood,IL1RN,4.4341111199164393E-4	----	----	Arnt_1;Mxi1_disc2;Mxi1_known1;Myc_disc2;Myc_known3;Myc_known4;Myc_known5;Myc_known6;Myc_known7;Myf_2;RFX5_known1	ENSG00000125571.5	IL37	3	23521	NM_173205	IL37	3	23522	----	----	ESDR, BRST, SKIN, GI, LIV	----	----	----	----	-2.3099	0.8584
EUR	2	112945487	rs12466604	G	A	0.15	0.45	0.32	0.27	0	0	----	----	E006,H3K9ac_Pro;E036,H3K4me1_Enh;E050,H3K4me1_Enh;E076,H3K4me1_Enh;E066,H3K4me3_Pro;E076,H3K4me3_Pro;E078,H3K4me3_Pro;E100,H3K4me3_Pro;E094,H3K27ac_Enh	----	----	GTEx2015_v6,Skin_Sun_Exposed_Lower_leg,IL1A,1.19388670724066e-05;Westra2013,Whole_Blood,IL1RN,4.053130256588129E-4;Westra2013,Whole_Blood,IL1RN,9.730679838128973E-4	----	----	----	ENSG00000125571.5	IL37	3	26604	NM_173205	IL37	3	26605	----	----	----	----	----	----	----	-2.9158	0.9117
EUR	2	112943411	rs12466653	A	G	0.13	0.45	0.32	0.27	0	0	E028,7_Enh	----	E006,H3K9ac_Pro;E062,H3K9ac_Pro;E028,H3K4me1_Enh;E066,H3K4me1_Enh;E076,H3K4me1_Enh;E073,H3K27ac_Enh	----	----	GTEx2015_v6,Skin_Sun_Exposed_Lower_leg,IL1A,1.19388670724066e-05;Westra2013,Whole_Blood,IL1RN,0.0010618681018347133;Westra2013,Whole_Blood,IL1RN,4.424109093034058E-4	----	----	Hic1_1;NF-I_1	ENSG00000125571.5	IL37	3	24528	NM_173205	IL37	3	24529	----	----	BRST	----	----	----	----	-4.0966	0.9708
EUR	2	112952299	rs12466697	C	G	0.05	0.44	0.32	0.27	0	0	----	----	----	----	----	GTEx2015_v6,Skin_Sun_Exposed_Lower_leg,IL1A,3.34604951886249e-06;Westra2013,Whole_Blood,IL1RN,3.4254378904016665E-4;Westra2013,Whole_Blood,IL1RN,9.524785602973231E-4	----	----	----	ENSG00000136688.5	IL36G	5	20903	NM_019618	IL36G	5	25728	----	----	----	----	----	----	----	-3.595	0.9518
Other	2	112933827	rs12467847	A	G	0.48	0.52	0.31	0.34	1	0	E080,7_Enh	----	E021,H3K4me1_Enh;E080,H3K4me1_Enh;E084,H3K4me1_Enh;E085,H3K4me1_Enh;E094,H3K4me1_Enh;E099,H3K4me1_Enh;E123,H3K4me1_Enh;E080,H3K27ac_Enh;E091,H3K27ac_Enh	E091	----	----	22952603,Response to amphetamines,5E-6	----	Foxj2_2;Sox_17	ENSG00000125571.5	IL37	3	14944	NM_173205	IL37	3	14945	----	----	ADRL	----	----	----	----	-0.2589	0.5528
EUR	2	112814780	rs12469600	T	C	0.12	0.23	0.1	0.25	0	0	E001,2_TssAFlnk;E002,7_Enh;E003,7_Enh;E008,7_Enh;E009,7_Enh;E010,7_Enh;E011,7_Enh;E013,7_Enh;E014,7_Enh;E015,7_Enh;E016,7_Enh;E017,7_Enh;E019,7_Enh;E020,7_Enh;E023,7_Enh;E025,7_Enh;E026,7_Enh;E027,7_Enh;E028,7_Enh;E057,7_Enh;E058,2_TssAFlnk;E080,7_Enh;E113,7_Enh;E114,7_Enh;E116,7_Enh;E118,7_Enh;E119,2_TssAFlnk;E123,7_Enh;E125,7_Enh;E126,7_Enh;E127,2_TssAFlnk	E001,14_EnhA2;E002,15_EnhAF;E003,15_EnhAF;E004,15_EnhAF;E005,18_EnhAc;E006,16_EnhW1;E007,16_EnhW1;E008,15_EnhAF;E009,15_EnhAF;E010,14_EnhA2;E011,15_EnhAF;E012,17_EnhW2;E013,16_EnhW1;E014,14_EnhA2;E015,14_EnhA2;E016,16_EnhW1;E017,14_EnhA2;E018,16_EnhW1;E019,14_EnhA2;E020,14_EnhA2;E021,14_EnhA2;E022,15_EnhAF;E023,14_EnhA2;E024,15_EnhAF;E025,16_EnhW1;E026,18_EnhAc;E027,13_EnhA1;E028,13_EnhA1;E049,17…	E001,H3K4me1_Enh;E002,H3K4me1_Enh;E005,H3K4me1_Enh;E006,H3K4me1_Enh;E007,H3K4me1_Enh;E008,H3K4me1_Enh;E009,H3K4me1_Enh;E010,H3K4me1_Enh;E011,H3K4me1_Enh;E013,H3K4me1_Enh;E014,H3K4me1_Enh;E015,H3K4me1_Enh;E016,H3K4me1_Enh;E017,H3K4me1_Enh;E018,H3K4me1_Enh;E019,H3K4me1_Enh;E020,H3K4me1_Enh;E021,H3K4me1_Enh;E023,H3K4me1_Enh;E025,H3K4me1_Enh;E026,H3K4me1_Enh;E027,H3K4me1_Enh;E028,H3K4me1_Enh;E055,H3K…	E004;E028;E057;E091;E127	----	Westra2013,Whole_Blood,CHCHD5,4.0777515844959473E-4;Westra2013,Whole_Blood,SLC20A1,0.0016016835049439417	----	21829388,Gene expression of [probe 870551 centered at chr2:113115915] in blood,9.0E-05;21886157,Serum ratio of (gamma-glutamyltyrosine)/(tyrosine),2.90E-05	CTCF_disc6;EBF_known2;LBP-9;Rad21_disc4	ENSG00000125538.7	IL1B	3	14970	NM_000576	IL1B	3	14978	----	ESC, SKIN, BRST	ESC, ESDR, LNG, IPSC, FAT, STRM, BRST, SKIN, ADRL, SPLN, BLD, LIV, BRN	----	----	----	----	-1.6234	0.7759
EUR	2	112943587	rs12470439	G	A	0.13	0.45	0.32	0.27	0	0	----	----	E006,H3K9ac_Pro;E062,H3K9ac_Pro	----	----	GTEx2015_v6,Skin_Sun_Exposed_Lower_leg,IL1A,1.19388670724066e-05;Westra2013,Whole_Blood,IL1RN,4.0286478564755836E-4;Westra2013,Whole_Blood,IL1RN,9.76539362019459E-4	----	----	Eomes;PLZF	ENSG00000125571.5	IL37	3	24704	NM_173205	IL37	3	24705	----	----	----	----	----	----	----	-3.9216	0.965
EUR	2	102309902	rs12470864	G	A	0.15	0.27	0.44	0.35	0	0	----	----	E011,H3K4me1_Enh;E050,H3K4me1_Enh;E011,H3K4me3_Pro;E013,H3K27ac_Enh;E101,H3K27ac_Enh	----	----	GTEx2015_v6,Brain_Caudate_basal_ganglia,IL18R1,5.75828857194585e-06;GTEx2015_v6,Brain_Cerebellar_Hemisphere,IL18R1,5.10634463227226e-06;GTEx2015_v6,Brain_Cerebellum,IL1RL1,3.94975657807759e-06;GTEx2015_v6,Lung,IL1RL1,2.19584169266701e-12	----	22595970,Q01638 protein abundance levels,8.85E-07	----	ENSG00000115602.12	IL1RL1	5	1599	NM_016232	IL1RL1	5	1598	----	----	----	----	----	----	----	-2.2562	0.8528
EUR	2	112897272	rs12472089	C	T	0.06	0.43	0.35	0.35	0	0	E084,7_Enh;E085,7_Enh;E102,7_Enh	E084,15_EnhAF;E085,15_EnhAF;E102,18_EnhAc	E075,H3K4me3_Pro;E085,H3K4me3_Pro;E101,H3K4me3_Pro;E084,H3K27ac_Enh;E085,H3K27ac_Enh;E091,H3K27ac_Enh;E102,H3K27ac_Enh;E106,H3K27ac_Enh;E084,H3K4me1_Enh;E085,H3K4me1_Enh;E091,H3K4me1_Enh;E102,H3K4me1_Enh;E106,H3K4me1_Enh;E109,H3K4me1_Enh;E110,H3K4me1_Enh;E123,H3K4me1_Enh	----	----	Westra2013,Whole_Blood,IL1RN,2.0546440949159448E-10;Westra2013,Whole_Blood,IL1RN,4.7613458325400854E-8	----	21829388,Gene expression of IL1RN in blood,9.6E-05;21886157,Serum ratio of (acetylphosphate)/(phosphate),2.10E-05	AP-2rep;HDAC2_disc6;Nanog_disc2	ENSG00000125571.5	IL37	5	15698	NM_173202	IL37	5	15697	----	----	GI	----	----	----	----	-2.4404	0.8714
EUR	2	102332701	rs12479210	C	T	0.16	0.27	0.44	0.35	0	0	----	----	E013,H3K4me1_Enh;E023,H3K4me1_Enh;E024,H3K4me3_Pro;E126,H3K27ac_Enh	----	----	GTEx2015_v6,Brain_Cerebellar_Hemisphere,IL18R1,6.1328041833419e-06;GTEx2015_v6,Brain_Cerebellum,IL1RL1,4.61894428089946e-06;GTEx2015_v6,Lung,IL1RL1,6.43575089810706e-13;Westra2013,Whole_Blood,IL18R1,3.094575649276904E-8;Westra2013,Whole_Blood,IL18RAP,3.4040738405742644E-5	----	22595970,Q01638 protein abundance levels,1.63E-03;22685416,Gene expression of IL18R1 (probeID ILMN_1781700) in cerebellum in Alzheimer's disease cases and controls,5.391E-20;22685416,Gene expression of IL18R1 (probeID ILMN_1781700) in temporal cortex in Alzheimer's disease cases and controls,4.074E-16;22685416,Gene expression of IL1RL1 (probeID ILMN_2242900) in cerebellum in Alzheimer's disease c…	LXR_2;MZF1::1-4_2;Pax-4_5	ENSG00000115602.12	IL1RL1	0	0	NM_016232	IL1RL1	0	0	INT	----	----	----	----	----	----	-3.3586	0.9399
Other	3	137044095	rs12489946	C	A	0.34	0.23	0.26	0.17	0	0	----	----	E005,H3K9ac_Pro;E010,H3K4me1_Enh;E011,H3K4me1_Enh;E012,H3K4me1_Enh;E024,H3K4me1_Enh;E053,H3K4me1_Enh;E098,H3K27ac_Enh;E104,H3K27ac_Enh	----	----	GTEx2015_v6,Cells_Transformed_fibroblasts,IL20RB,5.06581958271865e-09;GTEx2015_v6,Cells_Transformed_fibroblasts,IL20RB-AS1,1.39146148005664e-08	----	----	----	ENSG00000174564.8	IL20RB	3	33009	NM_144717	IL20RB	3	33010	----	----	----	----	----	----	----	-1.2105	0.7154
Other	4	74469147	rs12511037	C	T	0	0.08	0.08	0.03	0	0	----	----	E012,H3K27ac_Enh;E023,H3K4me1_Enh	----	----	----	----	----	CEBPG	ENSG00000109321.6	AREG	3	14137	NM_001657	AREG	3	14137	----	----	----	----	----	----	----	-2.4931	0.8764
AMR	8	32460839	rs12542743	T	C	0.51	0.56	0.26	0.56	0	0	----	----	E027,H3K4me1_Enh;E047,H3K9ac_Pro;E083,H3K4me3_Pro	----	----	GTEx2015_v6,Thyroid,NRG1,2.50680164491582e-07;GTEx2015_v6,Thyroid,RP11-1002K11.1,1.00524777685068e-06	24324551,Chagas cardiomyopathy in Tripanosoma cruzi seropositivity,4E-6	----	Cdx;GATA_known1;GATA_known13;GATA_known14;HDAC2_disc6;STAT_known11	ENSG00000157168.13	NRG1	0	0	NM_013962	NRG1	0	0	INT	----	----	----	----	----	----	-2.7865	0.9018
Other	9	6231239	rs12551256	A	G	0.17	0.54	0.5	0.48	0	0	E025,7_Enh;E028,7_Enh;E057,7_Enh;E058,7_Enh;E061,7_Enh;E063,7_Enh;E094,7_Enh;E095,7_Enh;E098,7_Enh;E107,7_Enh;E110,7_Enh;E117,7_Enh;E127,7_Enh	E023,17_EnhW2;E025,14_EnhA2;E028,17_EnhW2;E057,17_EnhW2;E078,17_EnhW2;E114,18_EnhAc;E117,13_EnhA1	E001,H3K4me1_Enh;E011,H3K4me1_Enh;E013,H3K4me1_Enh;E021,H3K4me1_Enh;E023,H3K4me1_Enh;E025,H3K4me1_Enh;E028,H3K4me1_Enh;E057,H3K4me1_Enh;E058,H3K4me1_Enh;E061,H3K4me1_Enh;E063,H3K4me1_Enh;E065,H3K4me1_Enh;E075,H3K4me1_Enh;E076,H3K4me1_Enh;E077,H3K4me1_Enh;E078,H3K4me1_Enh;E080,H3K4me1_Enh;E084,H3K4me1_Enh;E085,H3K4me1_Enh;E094,H3K4me1_Enh;E095,H3K4me1_Enh;E096,H3K4me1_Enh;E097,H3K4me1_Enh;E098,H3K…	----	----	----	----	----	BCL_disc5	ENSG00000137033.7	IL33	0	0	NM_001199641	IL33	0	0	INT	----	FAT, BRST, SKIN, GI, HRT, PANC, MUS, CRVX	----	----	----	----	-2.7394	0.898
Other	1	218506388	rs12563082	C	T	0.3	0.18	0.28	0.12	0	0	----	----	E011,H3K4me3_Pro;E072,H3K4me3_Pro	----	----	----	----	----	ERalpha-a_known1;FXR_2;FXR_3;Hoxc9;Myc_disc9;Nanog_known1;Rad21_disc4	ENSG00000228208.2	C1orf143	5	3707	NM_003238	TGFB2	3	61768	----	----	----	----	----	----	----	-3.0217	0.9192
Other	1	67205072	rs12564022	C	T	0.29	0.24	0.56	0.3	0	0	----	----	E021,H3K27ac_Enh	----	----	----	----	----	----	ENSG00000162594.10	IL23R	0	0	NM_144701	IL23R	0	0	INT	----	----	----	----	----	----	-3.3457	0.9392
EUR	1	67262335	rs12567232	G	A	0.16	0.27	0.7	0.29	0	0	E001,7_Enh;E003,7_Enh;E008,7_Enh;E014,7_Enh;E015,7_Enh;E016,7_Enh;E018,7_Enh;E019,7_Enh;E020,7_Enh;E024,7_Enh;E033,7_Enh;E034,7_Enh;E035,7_Enh;E036,7_Enh;E037,7_Enh;E038,7_Enh;E039,7_Enh;E040,7_Enh;E041,7_Enh;E042,7_Enh;E043,7_Enh;E044,7_Enh;E046,7_Enh;E047,7_Enh;E050,7_Enh;E051,7_Enh;E093,7_Enh;E112,7_Enh	E001,17_EnhW2;E002,17_EnhW2;E003,17_EnhW2;E004,17_EnhW2;E008,17_EnhW2;E011,17_EnhW2;E012,17_EnhW2;E014,17_EnhW2;E015,17_EnhW2;E016,17_EnhW2;E018,17_EnhW2;E019,17_EnhW2;E020,16_EnhW1;E021,17_EnhW2;E022,17_EnhW2;E024,17_EnhW2;E030,17_EnhW2;E031,17_EnhW2;E032,17_EnhW2;E033,17_EnhW2;E034,17_EnhW2;E035,17_EnhW2;E036,17_EnhW2;E037,17_EnhW2;E038,17_EnhW2;E039,17_EnhW2;E040,17_EnhW2;E041,17_EnhW2;E042,17…	E001,H3K4me1_Enh;E003,H3K4me1_Enh;E014,H3K4me1_Enh;E015,H3K4me1_Enh;E016,H3K4me1_Enh;E018,H3K4me1_Enh;E019,H3K4me1_Enh;E020,H3K4me1_Enh;E021,H3K4me1_Enh;E023,H3K4me1_Enh;E024,H3K4me1_Enh;E033,H3K4me1_Enh;E034,H3K4me1_Enh;E035,H3K4me1_Enh;E036,H3K4me1_Enh;E037,H3K4me1_Enh;E038,H3K4me1_Enh;E039,H3K4me1_Enh;E040,H3K4me1_Enh;E041,H3K4me1_Enh;E042,H3K4me1_Enh;E043,H3K4me1_Enh;E044,H3K4me1_Enh;E045,H3K…	----	----	----	17804789,Crohn's disease,1E-8;17804789,Crohn's disease,2E-7	----	CACD_2;CCNT2_disc2;Irf_disc4;MZF1::1-4_2;MZF1::1-4_3;SP1_disc3;SP1_known2;UF1H3BETA;VDR_2;Zfp281;Zfp740	ENSG00000162594.10	IL23R	3	2355	NM_144701	IL23R	3	2367	----	----	----	----	----	----	----	-0.9145	0.6676
EUR	15	32758222	rs1258763	C	T	0.48	0.65	0.07	0.66	0	0	----	----	E056,H3K4me1_Enh;E129,H3K4me1_Enh	----	----	----	20023658,Orofacial clefts,1E-6;22863734,Orofacial clefts,2E-6	----	Cdx2_1;GR_known2;Hoxb13	ENSG00000248905.4	FMN1	3	7323	NM_001103184	FMN1	3	7322	----	----	----	----	----	----	----	-1.9461	0.8176
EUR	17	34333130	rs12602195	A	G	0.09	0.3	0.28	0.16	0	0	----	----	----	E086	----	----	----	23474282,Gene expression of CCL13 in normal prepouch ileum,0.000954643	NF-AT	ENSG00000108700.4	CCL8	3	11727	NM_005623	CCL8	3	11727	----	----	----	----	----	----	----	-2.1819	0.8448
EUR	2	112947826	rs12614316	T	C	0.16	0.45	0.32	0.27	0	0	E005,7_Enh;E076,7_Enh;E118,12_EnhBiv	----	E005,H3K4me1_Enh;E076,H3K4me1_Enh;E101,H3K4me1_Enh;E118,H3K4me1_Enh;E066,H3K4me3_Pro;E076,H3K4me3_Pro;E100,H3K4me3_Pro;E103,H3K9ac_Pro	----	----	GTEx2015_v6,Skin_Sun_Exposed_Lower_leg,IL1A,1.19478306370205e-05;Westra2013,Whole_Blood,IL1RN,3.4915851711787117E-4;Westra2013,Whole_Blood,IL1RN,9.111997161696139E-4	----	----	HNF4_disc1;HNF4_disc5;PPAR_3;RXRA_disc1;RXRA_known6;Sox_13;TCF4_known1;TCF4_known3	ENSG00000136688.5	IL36G	5	25376	NM_173205	IL37	3	28944	----	----	ESDR, GI, LIV	----	----	----	----	-2.9173	0.9118
EUR	2	112972848	rs12616801	G	A	0.2	0.47	0.34	0.35	0	0	E028,7_Enh;E057,7_Enh;E058,7_Enh;E119,7_Enh;E127,2_TssAFlnk	E002,19_DNase;E027,18_EnhAc;E028,14_EnhA2;E057,14_EnhA2;E058,14_EnhA2;E061,19_DNase;E099,19_DNase;E117,18_EnhAc;E119,13_EnhA1;E127,13_EnhA1	E005,H3K9ac_Pro;E007,H3K9ac_Pro;E047,H3K9ac_Pro;E119,H3K9ac_Pro;E127,H3K9ac_Pro;E007,H3K4me3_Pro;E127,H3K4me3_Pro;E028,H3K4me1_Enh;E057,H3K4me1_Enh;E058,H3K4me1_Enh;E119,H3K4me1_Enh;E127,H3K4me1_Enh;E058,H3K27ac_Enh;E119,H3K27ac_Enh;E127,H3K27ac_Enh	E028;E057;E119;E127	----	Westra2013,Whole_Blood,IL1RN,1.7478996399389262E-10;Westra2013,Whole_Blood,IL1RN,4.1246586079732755E-6;Westra2013,Whole_Blood,PSD4,1.323224304919937E-7	----	20502693,Gene expression of MERTK in peripheral blood monocytes,3.05E-10;22233810,Gene expression change of IL1F5 (ENSG00000136695) in dendritic cells after treatment with Mycobacterium tuberculosis,0.034398559	Ik-1_1	ENSG00000136688.5	IL36G	5	354	NM_019618	IL36G	5	5179	----	SKIN	BRST, SKIN	----	----	----	----	-1.4582	0.7526
EUR	2	112957399	rs12617864	T	G	0.24	0.44	0.42	0.27	0	0	E027,7_Enh;E028,7_Enh	----	E002,H3K4me3_Pro;E005,H3K9ac_Pro;E013,H3K4me1_Enh;E024,H3K4me1_Enh;E027,H3K4me1_Enh;E028,H3K4me1_Enh;E057,H3K4me1_Enh;E058,H3K4me1_Enh;E093,H3K4me1_Enh;E105,H3K4me1_Enh;E113,H3K4me1_Enh;E125,H3K4me1_Enh;E127,H3K4me1_Enh	----	----	Westra2013,Whole_Blood,IL1RN,0.0011419349718046683;Westra2013,Whole_Blood,IL1RN,4.3383027916636094E-4;Westra2013,Whole_Blood,PSD4,9.535336651830648E-10	----	21886157,Serum ratio of (1-docosahexaenoylglycerophosphocholine*)/(gamma-glutamylglutamate),9.30E-05	Cdx	ENSG00000136688.5	IL36G	5	15803	NM_019618	IL36G	5	20628	----	----	BRST	----	----	----	----	-2.9444	0.9138
EUR	3	3095629	rs12632952	T	A	0.03	0.09	0.12	0.19	0	0	E116,7_Enh	----	E011,H3K4me1_Enh;E032,H3K4me1_Enh;E036,H3K4me1_Enh;E116,H3K4me1_Enh;E061,H3K27ac_Enh	----	----	----	----	----	Evi-1_2;Nkx2_1	ENSG00000091181.15	IL5RA	0	0	NM_175728	IL5RA	0	0	INT	----	BLD	----	----	----	----	-1.701	0.7864
EUR	3	46240900	rs12636651	T	C	0.42	0.31	0.56	0.28	0	0	E021,7_Enh;E030,7_Enh;E036,7_Enh;E083,7_Enh	----	E001,H3K4me1_Enh;E015,H3K4me1_Enh;E024,H3K4me1_Enh;E025,H3K4me1_Enh;E029,H3K4me1_Enh;E030,H3K4me1_Enh;E031,H3K4me1_Enh;E032,H3K4me1_Enh;E035,H3K4me1_Enh;E036,H3K4me1_Enh;E044,H3K4me1_Enh;E045,H3K4me1_Enh;E050,H3K4me1_Enh;E079,H3K4me1_Enh;E083,H3K4me1_Enh;E092,H3K4me1_Enh;E093,H3K4me1_Enh;E096,H3K4me1_Enh;E105,H3K4me1_Enh;E124,H3K4me1_Enh;E011,H3K9ac_Pro	----	----	GTEx2015_v6,Whole_Blood,CCR1,9.892482642125e-07	23017229,Monocyte chemoattractant protein-1,7E-9;23251661,Obesity-related traits,7E-9	----	NRSF_known3	ENSG00000183625.10	CCR3	0	0	NM_178329	CCR3	5	1479	----	----	IPSC, BLD, HRT	----	----	----	----	-1.8418	0.8047
EUR, Other	3	32447042	rs12638540	A	G	0.02	0.04	0.07	0.05	0	0	E031,7_Enh;E032,6_EnhG;E033,7_Enh;E037,7_Enh;E038,7_Enh;E039,7_Enh;E040,7_Enh;E041,6_EnhG;E043,7_Enh;E047,7_Enh;E048,7_Enh;E109,7_Enh	E031,12_TxEnhW;E032,12_TxEnhW;E033,12_TxEnhW;E034,12_TxEnhW;E037,12_TxEnhW;E038,12_TxEnhW;E039,10_TxEnh5;E040,10_TxEnh5;E041,10_TxEnh5;E042,12_TxEnhW;E043,10_TxEnh5;E044,12_TxEnhW;E045,12_TxEnhW;E046,12_TxEnhW;E047,10_TxEnh5;E048,12_TxEnhW;E050,12_TxEnhW;E062,12_TxEnhW;E093,12_TxEnhW;E116,11_TxEnh3	E013,H3K4me1_Enh;E014,H3K4me1_Enh;E018,H3K4me1_Enh;E019,H3K4me1_Enh;E027,H3K4me1_Enh;E030,H3K4me1_Enh;E031,H3K4me1_Enh;E032,H3K4me1_Enh;E033,H3K4me1_Enh;E037,H3K4me1_Enh;E038,H3K4me1_Enh;E039,H3K4me1_Enh;E040,H3K4me1_Enh;E041,H3K4me1_Enh;E043,H3K4me1_Enh;E044,H3K4me1_Enh;E047,H3K4me1_Enh;E048,H3K4me1_Enh;E062,H3K4me1_Enh;E088,H3K4me1_Enh;E102,H3K4me1_Enh;E109,H3K4me1_Enh;E115,H3K4me1_Enh;E119,H3K…	----	----	GTEx2015_v6,Whole_Blood,CMTM7,1.32604283522667e-08	20400778,Mortality in heart failure,3E-7	----	Arid5a;Foxa_disc2;TCF4_known3	ENSG00000153551.9	CMTM7	0	0	NM_138410	CMTM7	0	0	INT	----	BLD, GI	----	----	----	----	-1.7485	0.7927
Other	4	77616391	rs12647197	A	G	0.41	0.23	0.14	0.23	0	0	----	----	E007,H3K9ac_Pro;E008,H3K27ac_Enh	----	----	Westra2013,Whole_Blood,CNOT6L,0.002456897491383761	----	----	DMRT5;Eomes;Sox_17	ENSG00000156234.7	CXCL13	3	4556	NM_006419	CXCL13	3	4556	----	----	----	----	----	----	----	-1.85	0.8058
EUR	8	118965098	rs12679857	A	G	0.5	0.29	0.5	0.33	0	0	E021,7_Enh	----	E011,H3K4me1_Enh;E021,H3K4me1_Enh;E065,H3K4me1_Enh;E117,H3K4me1_Enh	----	----	----	21980299,Type 1 diabetes,4E-7	----	Foxp1;TCF4_disc2;TCF4_known1;TCF4_known3	ENSG00000207334.1	U6	5	11414	NM_002546	TNFRSF11B	5	12953	----	----	IPSC	----	----	----	----	-1.673	0.7827
EUR	8	118960735	rs12681644	C	T	0.32	0.21	0.49	0.24	0	0	E117,7_Enh	E117,18_EnhAc	E001,H3K4me1_Enh;E011,H3K4me1_Enh;E012,H3K4me1_Enh;E013,H3K4me1_Enh;E016,H3K4me1_Enh;E017,H3K4me1_Enh;E021,H3K4me1_Enh;E024,H3K4me1_Enh;E025,H3K4me1_Enh;E026,H3K4me1_Enh;E117,H3K4me1_Enh;E129,H3K4me1_Enh;E016,H3K27ac_Enh;E017,H3K27ac_Enh;E065,H3K27ac_Enh;E117,H3K27ac_Enh;E025,H3K9ac_Pro;E117,H3K9ac_Pro;E095,H3K4me3_Pro	E086;E117	----	----	----	----	Hic1_2	ENSG00000164761.4	TNFRSF11B	5	8534	NM_002546	TNFRSF11B	5	8590	----	----	CRVX	----	----	----	----	-3.3556	0.9398
EUR	8	21463493	rs12682527	C	T	0.02	0.09	0.08	0.11	0	0	----	----	E103,H3K27ac_Enh	----	----	----	----	----	Klf4;Klf7;LUN-1;NRSF_disc9;NRSF_known3;SP1_known4	ENSG00000266713.1	AC009695.1	5	30534	NM_001165039	GFRA2	3	228524	----	----	----	----	----	----	----	-3.8252	0.9615
ASN, EUR	5	35837132	rs12697352	G	A	0.19	0.23	0.19	0.32	0	0	E033,7_Enh;E034,7_Enh;E037,7_Enh;E038,7_Enh;E039,7_Enh;E040,2_TssAFlnk;E041,2_TssAFlnk;E042,7_Enh;E043,7_Enh;E045,7_Enh;E047,7_Enh;E048,7_Enh	E033,15_EnhAF;E034,17_EnhW2;E037,14_EnhA2;E038,15_EnhAF;E039,15_EnhAF;E040,14_EnhA2;E041,13_EnhA1;E042,14_EnhA2;E043,15_EnhAF;E044,17_EnhW2;E045,14_EnhA2;E046,17_EnhW2;E047,15_EnhAF;E048,15_EnhAF;E062,17_EnhW2;E116,17_EnhW2	E033,H3K4me1_Enh;E034,H3K4me1_Enh;E037,H3K4me1_Enh;E038,H3K4me1_Enh;E039,H3K4me1_Enh;E040,H3K4me1_Enh;E041,H3K4me1_Enh;E042,H3K4me1_Enh;E043,H3K4me1_Enh;E044,H3K4me1_Enh;E045,H3K4me1_Enh;E047,H3K4me1_Enh;E048,H3K4me1_Enh;E062,H3K4me1_Enh;E034,H3K27ac_Enh;E037,H3K27ac_Enh;E038,H3K27ac_Enh;E040,H3K27ac_Enh;E041,H3K27ac_Enh;E042,H3K27ac_Enh;E043,H3K27ac_Enh;E045,H3K27ac_Enh;E046,H3K27ac_Enh;E047,H3K…	----	----	Westra2013,Whole_Blood,IL7R,7.730660520673795E-5	----	21572414,3-Aminoisobutyrate concentration,1.8E-02	Cdx	ENSG00000248969.1	CTD-2113L7.1	5	10113	NM_002185	IL7R	5	19755	----	BLD	BLD	----	----	----	----	-1.623	0.7759
Other	2	113080188	rs12711751	T	G	0.58	0.62	0.15	0.66	0	0	E001,7_Enh;E021,7_Enh;E025,7_Enh;E028,7_Enh;E057,7_Enh;E058,7_Enh;E066,7_Enh;E077,7_Enh;E110,7_Enh;E118,7_Enh;E119,7_Enh;E121,7_Enh;E127,7_Enh	E001,19_DNase;E002,19_DNase;E003,19_DNase;E004,19_DNase;E008,19_DNase;E011,19_DNase;E012,19_DNase;E014,19_DNase;E015,19_DNase;E018,19_DNase;E019,19_DNase;E024,16_EnhW1;E025,18_EnhAc;E027,19_DNase;E028,15_EnhAF;E057,15_EnhAF;E058,15_EnhAF;E066,19_DNase;E075,19_DNase;E079,17_EnhW2;E080,19_DNase;E088,19_DNase;E089,19_DNase;E090,19_DNase;E091,19_DNase;E092,17_EnhW2;E094,19_DNase;E096,19_DNase;E098,19…	E001,H3K4me1_Enh;E007,H3K4me1_Enh;E012,H3K4me1_Enh;E014,H3K4me1_Enh;E015,H3K4me1_Enh;E018,H3K4me1_Enh;E023,H3K4me1_Enh;E025,H3K4me1_Enh;E028,H3K4me1_Enh;E034,H3K4me1_Enh;E039,H3K4me1_Enh;E047,H3K4me1_Enh;E057,H3K4me1_Enh;E058,H3K4me1_Enh;E066,H3K4me1_Enh;E075,H3K4me1_Enh;E077,H3K4me1_Enh;E079,H3K4me1_Enh;E085,H3K4me1_Enh;E090,H3K4me1_Enh;E091,H3K4me1_Enh;E094,H3K4me1_Enh;E110,H3K4me1_Enh;E118,H3K…	E003;E007;E008;E021;E022;E028;E029;E032;E051;E055;E057;E084;E091;E092;E093;E114;E119;E121;E122;E123	A549,CTCF,HudsonAlpha,DEX_100nM;AG04449,CTCF,UW,None;AG04450,CTCF,UW,None;AG09309,CTCF,UW,None;AG09319,CTCF,UW,None;AG10803,CTCF,UW,None;AoAF,CTCF,UW,None;BJ,CTCF,UW,None;Caco-2,CTCF,UW,None;Fibrobl,CTCF,UT-A,None;GM06990,CTCF,UW,None;GM12864,CTCF,UW,None;GM12865,CTCF,UW,None;GM12872,CTCF,UW,None;GM12873,CTCF,UW,None;GM12874,CTCF,UW,None;GM12875,CTCF,UW,None;GM12878,CTCF,Broad,None;GM12878,CTCF,S…	GTEx2015_v6,Esophagus_Mucosa,IL36B,1.0750197984919e-05;GTEx2015_v6,Esophagus_Mucosa,IL36RN,2.30770156566948e-07;GTEx2015_v6,Nerve_Tibial,PSD4,2.57388882308906e-08;GTEx2015_v6,Thyroid,IL1RN,1.37299246979997e-07;Lappalainen2013,Lymphoblastoid_EUR_exonlevel,ENSG00000136689.14_113890233_113891593,5.065318676922e-06;Lappalainen2013,Lymphoblastoid_EUR_genelevel,IL1RN,1.01575688701735e-06;Westra2013,Who…	----	----	----	ENSG00000136697.8	IL1F10	3	4337	NM_173161	IL1F10	3	4337	----	----	ESC, IPSC, FAT, BRST, SKIN, LIV, GI, MUS	----	----	----	----	-1.517	0.7611
EUR	2	102110201	rs12712127	A	G	0.7	0.6	0.39	0.56	0	0	E023,3_TxFlnk;E025,2_TssAFlnk;E042,3_TxFlnk;E049,3_TxFlnk;E055,7_Enh;E066,2_TssAFlnk;E088,6_EnhG;E094,7_Enh;E098,7_Enh;E100,7_Enh;E107,7_Enh;E108,7_Enh;E114,6_EnhG;E118,7_Enh;E121,7_Enh;E126,7_Enh;E129,7_Enh	E023,9_TxReg;E025,10_TxEnh5;E026,15_EnhAF;E042,12_TxEnhW;E049,9_TxReg;E052,17_EnhW2;E055,18_EnhAc;E056,17_EnhW2;E066,13_EnhA1;E081,17_EnhW2;E083,17_EnhW2;E086,17_EnhW2;E088,14_EnhA2;E108,18_EnhAc;E114,14_EnhA2;E118,18_EnhAc;E121,15_EnhAF;E126,15_EnhAF;E129,15_EnhAF	E006,H3K4me1_Enh;E011,H3K4me1_Enh;E023,H3K4me1_Enh;E024,H3K4me1_Enh;E025,H3K4me1_Enh;E026,H3K4me1_Enh;E034,H3K4me1_Enh;E037,H3K4me1_Enh;E042,H3K4me1_Enh;E049,H3K4me1_Enh;E052,H3K4me1_Enh;E055,H3K4me1_Enh;E056,H3K4me1_Enh;E063,H3K4me1_Enh;E065,H3K4me1_Enh;E066,H3K4me1_Enh;E075,H3K4me1_Enh;E081,H3K4me1_Enh;E086,H3K4me1_Enh;E087,H3K4me1_Enh;E088,H3K4me1_Enh;E090,H3K4me1_Enh;E092,H3K4me1_Enh;E094,H3K…	----	----	GTEx2015_v6,Artery_Aorta,IL1R1,1.3650363669284e-07	23969696,Fibrinogen,3E-8	----	----	ENSG00000115594.7	IL1R1	0	0	NM_000877	IL1R1	5	43739	----	FAT, LIV	SKIN, LNG, GI, PANC, MUS, LIV, BONE	----	----	----	----	-1.8616	0.8072
EUR	2	102249813	rs12712133	A	G	0.62	0.54	0.8	0.56	0	0	E069,7_Enh	----	E013,H3K4me1_Enh;E017,H3K4me1_Enh;E022,H3K4me1_Enh;E027,H3K4me1_Enh;E039,H3K4me1_Enh;E045,H3K4me1_Enh;E046,H3K4me1_Enh;E055,H3K4me1_Enh;E057,H3K4me1_Enh;E071,H3K4me1_Enh;E075,H3K4me1_Enh;E077,H3K4me1_Enh;E080,H3K4me1_Enh;E089,H3K4me1_Enh;E101,H3K4me1_Enh;E102,H3K4me1_Enh;E110,H3K4me1_Enh;E014,H3K9ac_Pro;E015,H3K9ac_Pro;E101,H3K9ac_Pro;E108,H3K9ac_Pro;E030,H3K4me3_Pro;E039,H3K4me3_Pro;E048,H3K4me3…	----	----	Westra2013,Whole_Blood,IL18RAP,4.849854014136114E-16	----	21572414,Trigonelline:Trimethylamine,2.7E-05;21886157,Serum ratio of (gamma-glutamylthreonine*)/(pyroglutamylglycine),9.40E-06;21886157,Serum ratio of (glycochenodeoxycholate)/(taurodeoxycholate),1.90E-05;22685416,Gene expression of IL1RL1 (probeID ILMN_2242900) in cerebellum in Alzheimer's disease cases and controls,0.00001522;22685416,Gene expression of IL1RL1 (probeID ILMN_2242900) in temporal…	Gm397	ENSG00000115598.5	IL1RL2	3	9810	NM_003854	IL1RL2	3	10461	----	----	BRN	----	----	----	----	-2.8091	0.9036
EUR	2	102314488	rs12712135	A	G	0.74	0.41	0.59	0.49	0	0	E017,7_Enh;E055,7_Enh;E057,7_Enh;E058,7_Enh;E117,7_Enh;E119,7_Enh;E122,7_Enh;E127,7_Enh;E128,7_Enh	E011,22_PromP;E056,17_EnhW2;E058,17_EnhW2;E119,17_EnhW2;E125,17_EnhW2;E127,15_EnhAF;E129,17_EnhW2	E002,H3K4me3_Pro;E011,H3K4me3_Pro;E031,H3K4me3_Pro;E036,H3K4me3_Pro;E094,H3K4me3_Pro;E101,H3K4me3_Pro;E011,H3K4me1_Enh;E013,H3K4me1_Enh;E017,H3K4me1_Enh;E025,H3K4me1_Enh;E026,H3K4me1_Enh;E028,H3K4me1_Enh;E049,H3K4me1_Enh;E052,H3K4me1_Enh;E055,H3K4me1_Enh;E056,H3K4me1_Enh;E057,H3K4me1_Enh;E058,H3K4me1_Enh;E117,H3K4me1_Enh;E119,H3K4me1_Enh;E122,H3K4me1_Enh;E125,H3K4me1_Enh;E126,H3K4me1_Enh;E127,H3K…	----	----	GTEx2015_v6,Brain_Anterior_cingulate_cortex_BA24,IL18R1,2.0240081888092e-12;GTEx2015_v6,Brain_Anterior_cingulate_cortex_BA24,IL1RL1,7.47350447761053e-10;GTEx2015_v6,Brain_Caudate_basal_ganglia,IL18R1,1.00617590646813e-18;GTEx2015_v6,Brain_Caudate_basal_ganglia,IL1RL1,2.07017616689821e-15;GTEx2015_v6,Brain_Cerebellar_Hemisphere,IL18R1,2.96352801430101e-12;GTEx2015_v6,Brain_Cerebellar_Hemisphere,IL…	----	22595970,Q01638 protein abundance levels,7.99E-03;22685416,Gene expression of IL18R1 (probeID ILMN_1781700) in cerebellum in Alzheimer's disease cases and controls,7.325E-52;22685416,Gene expression of IL18R1 (probeID ILMN_1781700) in temporal cortex in Alzheimer's disease cases and controls,3.807E-42;22685416,Gene expression of IL1RL1 (probeID ILMN_2242900) in cerebellum in Alzheimer's disease c…	Evi-1_2;GR_known3	ENSG00000115602.12	IL1RL1	0	0	NM_016232	IL1RL1	0	0	INT	----	LNG, SKIN, CRVX, BRST, VAS	----	----	----	----	-2.2692	0.8542
Other	10	6061799	rs12722486	C	T	0.03	0.06	0.0017	0.05	1	0	E031,7_Enh;E032,2_TssAFlnk;E033,2_TssAFlnk;E034,1_TssA;E035,7_Enh;E036,7_Enh;E037,2_TssAFlnk;E038,2_TssAFlnk;E039,2_TssAFlnk;E040,2_TssAFlnk;E041,3_TxFlnk;E042,3_TxFlnk;E043,2_TssAFlnk;E044,1_TssA;E045,1_TssA;E046,2_TssAFlnk;E047,7_Enh;E048,2_TssAFlnk;E050,7_Enh;E051,2_TssAFlnk;E062,2_TssAFlnk;E063,1_TssA;E075,1_TssA;E077,1_TssA;E078,1_TssA;E101,1_TssA;E103,1_TssA;E112,7_Enh;E116,2_TssAFlnk	E029,22_PromP;E030,17_EnhW2;E031,22_PromP;E032,13_EnhA1;E033,14_EnhA2;E034,13_EnhA1;E035,15_EnhAF;E036,16_EnhW1;E037,13_EnhA1;E038,13_EnhA1;E039,13_EnhA1;E040,13_EnhA1;E041,9_TxReg;E042,9_TxReg;E043,13_EnhA1;E044,9_TxReg;E045,13_EnhA1;E046,13_EnhA1;E047,14_EnhA2;E048,13_EnhA1;E050,14_EnhA2;E051,13_EnhA1;E062,14_EnhA2;E063,22_PromP;E077,22_PromP;E078,22_PromP;E093,14_EnhA2;E101,22_PromP;E112,22_Pr…	E002,H3K4me1_Enh;E024,H3K4me1_Enh;E027,H3K4me1_Enh;E029,H3K4me1_Enh;E031,H3K4me1_Enh;E032,H3K4me1_Enh;E033,H3K4me1_Enh;E034,H3K4me1_Enh;E035,H3K4me1_Enh;E036,H3K4me1_Enh;E037,H3K4me1_Enh;E038,H3K4me1_Enh;E039,H3K4me1_Enh;E040,H3K4me1_Enh;E041,H3K4me1_Enh;E042,H3K4me1_Enh;E043,H3K4me1_Enh;E044,H3K4me1_Enh;E045,H3K4me1_Enh;E046,H3K4me1_Enh;E047,H3K4me1_Enh;E048,H3K4me1_Enh;E050,H3K4me1_Enh;E051,H3K…	E034;E093	----	----	24554482,Response to anti-retroviral therapy (ddI/d4T) in HIV-1 infection (Grade 3 peripheral neuropathy),2E-9	----	Foxa_disc3;Foxo_2;RXRA_known7	ENSG00000134460.10	IL2RA	0	0	NM_000417	IL2RA	0	0	INT	BLD, FAT, GI	BLD, THYM	----	----	----	----	-1.352	0.737
EUR	10	6060049	rs12722489	C	T	0.01	0.08	0.13	0.14	0	0	E032,7_Enh;E034,2_TssAFlnk;E035,7_Enh;E037,2_TssAFlnk;E038,7_Enh;E039,7_Enh;E040,7_Enh;E041,3_TxFlnk;E042,3_TxFlnk;E043,2_TssAFlnk;E044,3_TxFlnk;E045,2_TssAFlnk;E048,7_Enh;E050,7_Enh;E051,2_TssAFlnk;E077,1_TssA;E104,7_Enh;E107,7_Enh;E116,7_Enh	E030,17_EnhW2;E031,22_PromP;E032,11_TxEnh3;E033,11_TxEnh3;E034,11_TxEnh3;E035,22_PromP;E036,17_EnhW2;E037,4_PromD2;E038,11_TxEnh3;E039,11_TxEnh3;E040,13_EnhA1;E041,9_TxReg;E042,9_TxReg;E043,13_EnhA1;E044,9_TxReg;E045,9_TxReg;E046,11_TxEnh3;E047,11_TxEnh3;E048,11_TxEnh3;E050,14_EnhA2;E051,14_EnhA2;E062,11_TxEnh3;E077,22_PromP;E093,22_PromP;E112,22_PromP;E115,22_PromP;E116,11_TxEnh3	E032,H3K27ac_Enh;E034,H3K27ac_Enh;E037,H3K27ac_Enh;E039,H3K27ac_Enh;E040,H3K27ac_Enh;E041,H3K27ac_Enh;E042,H3K27ac_Enh;E043,H3K27ac_Enh;E044,H3K27ac_Enh;E045,H3K27ac_Enh;E073,H3K27ac_Enh;E075,H3K27ac_Enh;E106,H3K27ac_Enh;E113,H3K27ac_Enh;E116,H3K27ac_Enh;E032,H3K4me1_Enh;E034,H3K4me1_Enh;E035,H3K4me1_Enh;E036,H3K4me1_Enh;E037,H3K4me1_Enh;E038,H3K4me1_Enh;E039,H3K4me1_Enh;E040,H3K4me1_Enh;E041,H3K…	E032	----	----	17660530,Multiple sclerosis,3E-8;21102463,Crohn's disease,3E-9;22190364,Multiple sclerosis,4E-8	20502693,Gene expression of EME1 in peripheral blood monocytes,6.46E-06	ERalpha-a_known4	ENSG00000134460.10	IL2RA	0	0	NM_000417	IL2RA	0	0	INT	BLD, GI	BLD, HRT, MUS	----	----	----	----	-1.8755	0.809
EUR	10	6055320	rs12722495	T	C	0.01	0.05	0	0.08	0	0	E032,7_Enh;E037,7_Enh;E041,3_TxFlnk;E042,3_TxFlnk;E044,6_EnhG;E116,7_Enh	E037,11_TxEnh3;E039,11_TxEnh3;E040,11_TxEnh3;E041,9_TxReg;E042,9_TxReg;E043,11_TxEnh3;E044,9_TxReg;E045,11_TxEnh3;E048,11_TxEnh3;E116,18_EnhAc	E027,H3K4me1_Enh;E032,H3K4me1_Enh;E034,H3K4me1_Enh;E036,H3K4me1_Enh;E037,H3K4me1_Enh;E038,H3K4me1_Enh;E039,H3K4me1_Enh;E040,H3K4me1_Enh;E041,H3K4me1_Enh;E042,H3K4me1_Enh;E043,H3K4me1_Enh;E044,H3K4me1_Enh;E045,H3K4me1_Enh;E047,H3K4me1_Enh;E048,H3K4me1_Enh;E049,H3K4me1_Enh;E063,H3K4me1_Enh;E068,H3K4me1_Enh;E071,H3K4me1_Enh;E073,H3K4me1_Enh;E093,H3K4me1_Enh;E104,H3K4me1_Enh;E109,H3K4me1_Enh;E111,H3K…	E090;E116	----	----	21829393,Type 1 diabetes autoantibodies,1E-38	----	Brachyury_1	ENSG00000134460.10	IL2RA	0	0	NM_000417	IL2RA	0	0	INT	----	BLD	----	----	----	----	-2.2778	0.8551
EUR	10	6053965	rs12722497	C	A	0.01	0.09	0	0.14	0	0	E027,7_Enh;E028,12_EnhBiv;E029,7_Enh;E030,7_Enh;E031,7_Enh;E032,7_Enh;E033,7_Enh;E034,7_Enh;E035,7_Enh;E036,2_TssAFlnk;E037,7_Enh;E038,7_Enh;E039,7_Enh;E040,7_Enh;E041,3_TxFlnk;E042,3_TxFlnk;E043,7_Enh;E044,3_TxFlnk;E045,2_TssAFlnk;E046,7_Enh;E048,7_Enh;E050,7_Enh;E051,2_TssAFlnk;E063,7_Enh;E066,7_Enh;E075,7_Enh;E077,2_TssAFlnk;E080,12_EnhBiv;E084,7_Enh;E085,7_Enh;E089,12_EnhBiv;E091,7_Enh;E093,7…	E027,14_EnhA2;E029,14_EnhA2;E030,14_EnhA2;E031,14_EnhA2;E032,13_EnhA1;E033,14_EnhA2;E034,13_EnhA1;E035,14_EnhA2;E036,13_EnhA1;E037,13_EnhA1;E038,14_EnhA2;E039,13_EnhA1;E040,13_EnhA1;E041,3_PromD1;E042,9_TxReg;E043,14_EnhA2;E044,3_PromD1;E045,13_EnhA1;E046,14_EnhA2;E047,14_EnhA2;E048,14_EnhA2;E050,13_EnhA1;E051,2_PromU;E062,14_EnhA2;E063,16_EnhW1;E066,13_EnhA1;E068,17_EnhW2;E069,17_EnhW2;E070,16_E…	E022,H3K27ac_Enh;E032,H3K27ac_Enh;E034,H3K27ac_Enh;E037,H3K27ac_Enh;E038,H3K27ac_Enh;E039,H3K27ac_Enh;E040,H3K27ac_Enh;E041,H3K27ac_Enh;E042,H3K27ac_Enh;E043,H3K27ac_Enh;E044,H3K27ac_Enh;E045,H3K27ac_Enh;E046,H3K27ac_Enh;E048,H3K27ac_Enh;E050,H3K27ac_Enh;E055,H3K27ac_Enh;E063,H3K27ac_Enh;E066,H3K27ac_Enh;E067,H3K27ac_Enh;E068,H3K27ac_Enh;E069,H3K27ac_Enh;E071,H3K27ac_Enh;E072,H3K27ac_Enh;E073,H3K…	E032;E034;E051;E086;E088;E091;E097;E109;E116;E123	GM12878,EBF1,HudsonAlpha,None;GM15510,NFKB,Stanford,None;GM18951,NFKB,Stanford,None;HUVEC,GATA2,UCD,None;HepG2,GABP,HudsonAlpha,None	GTEx2015_v6,Adipose_Subcutaneous,IL2RA,2.14890891819217e-06;GTEx2015_v6,Spleen,IL2RA,2.51756603667104e-07	----	----	BDP1_disc3;En-1_2;Maf_known2	ENSG00000134460.10	IL2RA	0	0	NM_000417	IL2RA	0	0	INT	BLD, GI, LIV	BRST, BLD, FAT, LIV, GI, ADRL, MUS, PLCNT, THYM, PANC, SPLN, VAS	----	----	----	----	0.5048	0.4139
EUR	10	6051176	rs12722502	C	T	0	0	0	0.004	0	1	E017,11_BivFlnk;E023,2_TssAFlnk;E025,1_TssA;E026,2_TssAFlnk;E027,1_TssA;E028,7_Enh;E029,2_TssAFlnk;E030,11_BivFlnk;E031,2_TssAFlnk;E032,1_TssA;E033,2_TssAFlnk;E034,2_TssAFlnk;E035,2_TssAFlnk;E036,2_TssAFlnk;E037,1_TssA;E038,1_TssA;E039,1_TssA;E040,2_TssAFlnk;E041,1_TssA;E042,1_TssA;E043,1_TssA;E044,1_TssA;E046,2_TssAFlnk;E047,1_TssA;E048,1_TssA;E049,1_TssA;E050,2_TssAFlnk;E051,2_TssAFlnk;E052,1_T…	E001,16_EnhW1;E002,16_EnhW1;E003,22_PromP;E004,22_PromP;E005,22_PromP;E006,1_TssA;E007,22_PromP;E008,22_PromP;E009,22_PromP;E010,22_PromP;E011,22_PromP;E012,22_PromP;E013,22_PromP;E014,22_PromP;E015,22_PromP;E016,22_PromP;E017,2_PromU;E018,16_EnhW1;E019,22_PromP;E020,22_PromP;E021,22_PromP;E022,22_PromP;E023,2_PromU;E024,22_PromP;E025,2_PromU;E026,2_PromU;E027,2_PromU;E028,2_PromU;E029,2_PromU;E0…	E002,H3K4me1_Enh;E006,H3K4me1_Enh;E014,H3K4me1_Enh;E015,H3K4me1_Enh;E017,H3K4me1_Enh;E018,H3K4me1_Enh;E019,H3K4me1_Enh;E021,H3K4me1_Enh;E022,H3K4me1_Enh;E023,H3K4me1_Enh;E026,H3K4me1_Enh;E027,H3K4me1_Enh;E028,H3K4me1_Enh;E029,H3K4me1_Enh;E030,H3K4me1_Enh;E031,H3K4me1_Enh;E032,H3K4me1_Enh;E033,H3K4me1_Enh;E034,H3K4me1_Enh;E035,H3K4me1_Enh;E036,H3K4me1_Enh;E037,H3K4me1_Enh;E038,H3K4me1_Enh;E039,H3K…	E006;E017;E021;E028;E029;E032;E033;E034;E046;E050;E051;E055;E056;E059;E088;E089;E090;E091;E092;E093;E097;E098;E100;E109;E116;E119;E121;E124;E126	GM10847,NFKB,Stanford,None;GM12878,BCL11A,HudsonAlpha,None;GM12878,BCL3,HudsonAlpha,None;GM12878,BCLAF1,HudsonAlpha,None;GM12878,CHD2,Stanford,None;GM12878,EBF1,HudsonAlpha,None;GM12878,EBF1,Stanford,None;GM12878,EGR1,HudsonAlpha,None;GM12878,ELF1,HudsonAlpha,None;GM12878,IRF4,HudsonAlpha,None;GM12878,MEF2A,HudsonAlpha,None;GM12878,MEF2C,HudsonAlpha,None;GM12878,NFKB,Stanford,None;GM12878,NFKB,St…	----	----	----	BCL_disc1;ELF1_disc1;Ets_known2;Ets_known4;Ets_known5;Ets_known6;TATA_disc3	ENSG00000134460.10	IL2RA	0	0	NM_000417	IL2RA	0	0	INT	FAT, STRM, BRST, BLD, MUS, BRN, SKIN, VAS, LIV, GI, KID, PANC, LNG, PLCNT, THYM, HRT, OVRY, CRVX, BONE	BRST, LNG, GI, BLD	----	----	----	----	4.5321	0.0195
EUR	10	6039267	rs12722515	C	A	0.07	0.08	0.12	0.14	0	0	E037,7_Enh;E039,7_Enh;E040,7_Enh;E041,3_TxFlnk;E042,6_EnhG;E043,7_Enh;E044,7_Enh;E045,7_Enh;E047,7_Enh;E048,7_Enh	E033,17_EnhW2;E034,17_EnhW2;E037,15_EnhAF;E038,17_EnhW2;E039,15_EnhAF;E040,15_EnhAF;E041,9_TxReg;E042,15_EnhAF;E043,15_EnhAF;E044,10_TxEnh5;E045,14_EnhA2;E046,17_EnhW2;E047,15_EnhAF;E048,15_EnhAF;E062,17_EnhW2;E116,17_EnhW2	E006,H3K9ac_Pro;E047,H3K9ac_Pro;E011,H3K4me1_Enh;E033,H3K4me1_Enh;E037,H3K4me1_Enh;E038,H3K4me1_Enh;E039,H3K4me1_Enh;E040,H3K4me1_Enh;E041,H3K4me1_Enh;E042,H3K4me1_Enh;E043,H3K4me1_Enh;E044,H3K4me1_Enh;E045,H3K4me1_Enh;E047,H3K4me1_Enh;E048,H3K4me1_Enh;E101,H3K4me1_Enh;E011,H3K4me3_Pro;E037,H3K4me3_Pro;E039,H3K4me3_Pro;E041,H3K4me3_Pro;E042,H3K4me3_Pro;E043,H3K4me3_Pro;E044,H3K4me3_Pro;E045,H3K4m…	----	----	----	23128233,Inflammatory bowel disease,4E-10	23474282,Gene expression of ACP1 in normal prepouch ileum,0.00997237;23474282,Gene expression of ADAM18 in normal prepouch ileum,0.00967961;23474282,Gene expression of ADAM2 in normal prepouch ileum,0.00755976;23474282,Gene expression of ADAMTS12 in normal prepouch ileum,0.0101153;23474282,Gene expression of ADCY3 in normal prepouch ileum,0.0162813;23474282,Gene expression of ADM in normal prepou…	----	ENSG00000134460.10	IL2RA	0	0	NM_000417	IL2RA	0	0	INT	----	BLD	----	----	----	----	-1.6524	0.7799
EUR	10	6030130	rs12722547	G	C	0	0	0	0.01	0	0	----	----	E002,H3K4me3_Pro;E044,H3K4me3_Pro;E037,H3K4me1_Enh;E039,H3K4me1_Enh;E040,H3K4me1_Enh;E041,H3K4me1_Enh;E042,H3K4me1_Enh;E043,H3K4me1_Enh;E044,H3K4me1_Enh;E048,H3K4me1_Enh;E041,H3K27ac_Enh;E044,H3K27ac_Enh;E045,H3K27ac_Enh	----	----	----	----	----	AIRE_2;Foxa_disc5;HNF4_known2;HNF4_known3;Nanog_disc2;Pou5f1_disc1;Pou5f1_known1;RXRA_known6;Sox_4	ENSG00000229664.1	RP11-536K7.5	0	0	NM_000417	IL2RA	0	0	INT	----	----	----	----	----	----	-3.2512	0.9338
EUR	10	6028576	rs12722556	C	A	0.14	0.04	0	0.03	0	0	E037,7_Enh;E041,6_EnhG;E042,6_EnhG;E044,6_EnhG	E040,17_EnhW2;E041,17_EnhW2;E042,11_TxEnh3;E043,17_EnhW2;E044,15_EnhAF;E045,17_EnhW2	E034,H3K4me1_Enh;E037,H3K4me1_Enh;E039,H3K4me1_Enh;E040,H3K4me1_Enh;E041,H3K4me1_Enh;E042,H3K4me1_Enh;E043,H3K4me1_Enh;E044,H3K4me1_Enh;E045,H3K4me1_Enh;E048,H3K4me1_Enh;E113,H3K4me1_Enh;E044,H3K27ac_Enh;E044,H3K4me3_Pro;E113,H3K4me3_Pro;E103,H3K9ac_Pro	----	----	----	----	----	BATF_disc3;Cdx2_1;Foxa_disc5;Sox_14;Sox_15;Sox_17;Sox_2;Sox_4;Sox_9	ENSG00000229664.1	RP11-536K7.5	0	0	NM_000417	IL2RA	0	0	INT	----	BLD	----	----	----	----	-3.3017	0.9368
AFR, Other	10	6027930	rs12722561	C	T	0.12	0.07	0.15	0.13	0	0	E032,7_Enh;E037,7_Enh;E039,7_Enh;E040,7_Enh;E041,7_Enh;E042,6_EnhG;E043,7_Enh;E044,6_EnhG;E045,7_Enh;E048,7_Enh	E033,17_EnhW2;E037,14_EnhA2;E038,17_EnhW2;E039,14_EnhA2;E040,14_EnhA2;E041,14_EnhA2;E042,15_EnhAF;E043,15_EnhAF;E044,13_EnhA1;E045,17_EnhW2;E046,17_EnhW2;E047,17_EnhW2;E048,17_EnhW2;E062,17_EnhW2;E093,17_EnhW2;E116,17_EnhW2	E033,H3K4me1_Enh;E034,H3K4me1_Enh;E037,H3K4me1_Enh;E038,H3K4me1_Enh;E039,H3K4me1_Enh;E040,H3K4me1_Enh;E041,H3K4me1_Enh;E042,H3K4me1_Enh;E043,H3K4me1_Enh;E044,H3K4me1_Enh;E045,H3K4me1_Enh;E048,H3K4me1_Enh;E044,H3K27ac_Enh;E044,H3K4me3_Pro;E113,H3K4me3_Pro;E075,H3K9ac_Pro;E103,H3K9ac_Pro	----	----	----	----	----	----	ENSG00000229664.1	RP11-536K7.5	0	0	NM_000417	IL2RA	0	0	INT	----	BLD	----	----	----	----	-2.7745	0.9008
EUR	10	6018470	rs12722588	C	T	0.21	0.11	0.15	0.17	0	0	E012,7_Enh;E022,7_Enh;E077,7_Enh;E080,7_Enh;E090,7_Enh;E091,7_Enh;E092,7_Enh;E097,7_Enh;E101,7_Enh;E102,7_Enh;E104,7_Enh;E110,7_Enh;E113,7_Enh	E013,17_EnhW2;E023,19_DNase;E025,19_DNase;E042,11_TxEnh3;E044,11_TxEnh3;E045,11_TxEnh3;E066,17_EnhW2;E075,17_EnhW2;E076,18_EnhAc;E077,14_EnhA2;E079,19_DNase;E080,15_EnhAF;E083,19_DNase;E084,17_EnhW2;E085,17_EnhW2;E086,19_DNase;E088,18_EnhAc;E089,17_EnhW2;E090,17_EnhW2;E091,15_EnhAF;E092,15_EnhAF;E094,19_DNase;E095,17_EnhW2;E096,15_EnhAF;E097,18_EnhAc;E098,18_EnhAc;E100,19_DNase;E101,14_EnhA2;E102…	E005,H3K4me3_Pro;E101,H3K4me3_Pro;E109,H3K4me3_Pro;E113,H3K4me3_Pro;E006,H3K9ac_Pro;E101,H3K9ac_Pro;E110,H3K9ac_Pro;E011,H3K4me1_Enh;E012,H3K4me1_Enh;E017,H3K4me1_Enh;E034,H3K4me1_Enh;E041,H3K4me1_Enh;E042,H3K4me1_Enh;E044,H3K4me1_Enh;E045,H3K4me1_Enh;E048,H3K4me1_Enh;E075,H3K4me1_Enh;E077,H3K4me1_Enh;E080,H3K4me1_Enh;E084,H3K4me1_Enh;E085,H3K4me1_Enh;E088,H3K4me1_Enh;E089,H3K4me1_Enh;E090,H3K4me…	E056;E091;E097;E098;E125;E126	----	----	----	----	Foxj2_2	ENSG00000134460.10	IL2RA	0	0	NM_000417	IL2RA	0	0	INT	----	ESDR, IPSC, GI, ADRL, MUS, PLCNT, OVRY, HRT, SPLN	----	----	----	----	0.4004	0.4327
EUR	10	6011200	rs12722605	T	A	0.01	0.1	0.01	0.19	0	0	----	----	E023,H3K4me1_Enh;E025,H3K4me1_Enh;E041,H3K4me1_Enh;E088,H3K4me1_Enh;E101,H3K4me1_Enh;E023,H3K4me3_Pro;E041,H3K27ac_Enh;E042,H3K27ac_Enh;E044,H3K27ac_Enh;E045,H3K27ac_Enh;E076,H3K27ac_Enh;E109,H3K27ac_Enh;E049,H3K9ac_Pro;E101,H3K9ac_Pro	----	----	----	22228203,Inflammatory biomarkers,3E-7	----	CEBPB_known5;GR_known6;Maf_known3;Pou1f1_2;TEF-1_2	ENSG00000134460.10	IL2RA	0	0	NM_000417	IL2RA	0	0	U3	----	----	----	----	----	----	1.4022	0.2647
AMR	1	173338762	rs12736195	T	C	0.13	0.23	0.07	0.26	0	0	E036,7_Enh	----	E011,H3K4me1_Enh;E013,H3K4me1_Enh;E025,H3K4me1_Enh;E036,H3K4me1_Enh;E074,H3K4me1_Enh;E104,H3K4me1_Enh;E105,H3K4me1_Enh;E110,H3K4me1_Enh;E013,H3K27ac_Enh	----	----	----	----	----	----	ENSG00000251817.1	snoU13	3	57591	NR_037845	LOC100506023	0	0	INT	----	BLD	----	----	----	----	-1.8706	0.8083
Other	1	218477441	rs12743469	A	G,T	0.16	0.08	0.19	0.08	0	0	E005,7_Enh;E017,7_Enh;E027,7_Enh;E052,7_Enh;E055,7_Enh;E056,7_Enh;E114,7_Enh;E119,7_Enh;E120,7_Enh;E126,7_Enh	E005,18_EnhAc;E006,17_EnhW2;E013,18_EnhAc;E017,15_EnhAF;E026,18_EnhAc;E028,18_EnhAc;E049,18_EnhAc;E052,15_EnhAF;E055,15_EnhAF;E056,18_EnhAc;E058,17_EnhW2;E114,13_EnhA1;E117,18_EnhAc;E119,18_EnhAc;E120,15_EnhAF;E121,15_EnhAF;E122,18_EnhAc;E125,15_EnhAF;E126,18_EnhAc;E127,18_EnhAc;E128,15_EnhAF;E129,15_EnhAF	E005,H3K27ac_Enh;E006,H3K27ac_Enh;E013,H3K27ac_Enh;E017,H3K27ac_Enh;E026,H3K27ac_Enh;E056,H3K27ac_Enh;E058,H3K27ac_Enh;E065,H3K27ac_Enh;E078,H3K27ac_Enh;E089,H3K27ac_Enh;E091,H3K27ac_Enh;E099,H3K27ac_Enh;E103,H3K27ac_Enh;E108,H3K27ac_Enh;E114,H3K27ac_Enh;E119,H3K27ac_Enh;E120,H3K27ac_Enh;E121,H3K27ac_Enh;E125,H3K27ac_Enh;E128,H3K27ac_Enh;E129,H3K27ac_Enh;E005,H3K4me1_Enh;E013,H3K4me1_Enh;E017,H3K…	----	----	----	----	----	----	ENSG00000228208.2	C1orf143	5	32654	NM_003238	TGFB2	3	32821	----	----	ESDR, LNG, BRST, MUS, SKIN	----	----	----	----	-3.3238	0.938
EUR	1	67242674	rs12743974	G	A	0.2	0.32	0.7	0.39	0	0	----	----	E024,H3K4me3_Pro	----	----	----	----	----	GR_known1;T3R	ENSG00000162594.10	IL23R	0	0	NM_144701	IL23R	0	0	INT	----	----	----	----	----	----	-0.9102	0.6669
EUR	11	35222910	rs12804343	C	T	0	0.01	0	0.03	0	0	E010,7_Enh;E012,7_Enh;E017,6_EnhG;E025,6_EnhG;E053,7_Enh;E054,7_Enh;E055,6_EnhG;E056,6_EnhG;E061,6_EnhG;E070,7_Enh;E071,7_Enh;E076,6_EnhG;E078,7_Enh;E082,7_Enh;E087,7_Enh;E088,7_Enh;E090,6_EnhG;E092,7_Enh;E103,6_EnhG;E111,6_EnhG;E126,6_EnhG;E128,6_EnhG	E006,11_TxEnh3;E009,17_EnhW2;E010,14_EnhA2;E012,11_TxEnh3;E013,11_TxEnh3;E017,11_TxEnh3;E023,11_TxEnh3;E025,9_TxReg;E026,11_TxEnh3;E027,11_TxEnh3;E049,11_TxEnh3;E053,11_TxEnh3;E054,11_TxEnh3;E055,11_TxEnh3;E056,11_TxEnh3;E059,11_TxEnh3;E061,11_TxEnh3;E063,11_TxEnh3;E069,11_TxEnh3;E070,15_EnhAF;E074,11_TxEnh3;E076,11_TxEnh3;E078,11_TxEnh3;E080,11_TxEnh3;E081,11_TxEnh3;E082,15_EnhAF;E083,11_TxEnh3;…	E006,H3K27ac_Enh;E011,H3K27ac_Enh;E017,H3K27ac_Enh;E034,H3K27ac_Enh;E037,H3K27ac_Enh;E038,H3K27ac_Enh;E039,H3K27ac_Enh;E041,H3K27ac_Enh;E042,H3K27ac_Enh;E043,H3K27ac_Enh;E044,H3K27ac_Enh;E045,H3K27ac_Enh;E049,H3K27ac_Enh;E050,H3K27ac_Enh;E055,H3K27ac_Enh;E056,H3K27ac_Enh;E061,H3K27ac_Enh;E063,H3K27ac_Enh;E065,H3K27ac_Enh;E069,H3K27ac_Enh;E072,H3K27ac_Enh;E074,H3K27ac_Enh;E076,H3K27ac_Enh;E078,H3K…	E034;E082;E089;E127	----	----	----	----	----	ENSG00000026508.11	CD44	0	0	NM_000610	CD44	0	0	U3	----	ESDR, LNG, FAT, BRN, SKIN, GI, PANC, MUS	----	----	----	----	-1.0636	0.6921
EUR	X	43982844	rs12832436	G	A	0.03	0.26	0.0023	0.29	0	0	----	----	----	----	----	----	----	----	Mef2_known5;ZBTB33_disc4	ENSG00000124479.8	NDP	5	9339	NM_000266	NDP	5	9168	----	----	----	----	----	----	----	-3.855	0.9626
EUR	13	30505047	rs12861824	T	C	0.25	0.2	0	0.24	0	0	E035,7_Enh;E050,7_Enh;E093,7_Enh;E112,7_Enh	----	E011,H3K4me1_Enh;E035,H3K4me1_Enh;E050,H3K4me1_Enh;E093,H3K4me1_Enh;E121,H3K4me1_Enh;E050,H3K27ac_Enh	----	----	----	----	----	HNF4_known4	ENSG00000189403.9	HMGB1	0	0	NM_002128	HMGB1	5	39102	----	----	BLD, THYM	----	----	----	----	-2.6472	0.8903
EUR	2	113130226	rs128964	A	G	0.04	0.33	0.08	0.29	0	0	E029,6_EnhG;E030,3_TxFlnk;E031,7_Enh;E066,6_EnhG;E118,6_EnhG;E124,3_TxFlnk	E029,4_PromD2;E030,9_TxReg;E031,12_TxEnhW;E035,12_TxEnhW;E124,9_TxReg	E012,H3K27ac_Enh;E066,H3K27ac_Enh;E079,H3K27ac_Enh;E118,H3K27ac_Enh;E124,H3K27ac_Enh;E029,H3K4me1_Enh;E030,H3K4me1_Enh;E031,H3K4me1_Enh;E062,H3K4me1_Enh;E066,H3K4me1_Enh;E096,H3K4me1_Enh;E110,H3K4me1_Enh;E113,H3K4me1_Enh;E118,H3K4me1_Enh;E124,H3K4me1_Enh;E030,H3K4me3_Pro;E035,H3K4me3_Pro;E062,H3K4me3_Pro;E066,H3K4me3_Pro;E118,H3K4me3_Pro;E124,H3K4me3_Pro;E062,H3K9ac_Pro;E118,H3K9ac_Pro;E124,H3K9a…	----	----	GTEx2015_v6,Artery_Aorta,AC016683.6,9.55350541207212e-07;GTEx2015_v6,Colon_Transverse,IL1RN,2.57091007245194e-06;GTEx2015_v6,Esophagus_Muscularis,AC016683.6,1.74678718152597e-05;GTEx2015_v6,Esophagus_Muscularis,PAX8,1.38104626472736e-05;GTEx2015_v6,Heart_Left_Ventricle,AC016683.6,4.43983892358331e-07;GTEx2015_v6,Lung,AC016683.6,6.38085580443642e-06;Westra2013,Whole_Blood,IL1RN,2.062790388048461E-…	----	----	BCL_disc4;Foxo_4;Irf_disc5;PU.1_disc2	ENSG00000136689.14	IL1RN	0	0	NM_173843	IL1RN	0	0	INT	----	BLD, LIV	----	----	----	----	-0.9716	0.6771
EUR	16	70657405	rs12935589	C	T	0.14	0.15	0.2	0.12	0	0	E022,6_EnhG;E055,6_EnhG;E089,7_Enh;E090,7_Enh;E118,2_TssAFlnk;E121,7_Enh	E118,22_PromP	E005,H3K4me3_Pro;E056,H3K4me3_Pro;E113,H3K4me3_Pro;E118,H3K4me3_Pro;E007,H3K9ac_Pro;E008,H3K9ac_Pro;E018,H3K9ac_Pro;E049,H3K9ac_Pro;E068,H3K9ac_Pro;E072,H3K9ac_Pro;E075,H3K9ac_Pro;E118,H3K9ac_Pro;E124,H3K9ac_Pro;E008,H3K27ac_Enh;E011,H3K27ac_Enh;E022,H3K27ac_Enh;E056,H3K27ac_Enh;E071,H3K27ac_Enh;E072,H3K27ac_Enh;E073,H3K27ac_Enh;E076,H3K27ac_Enh;E092,H3K27ac_Enh;E105,H3K27ac_Enh;E113,H3K27ac_Enh;…	E022	----	Ramasamy2014,Brain_MEDU,FUK,5.77E-07	----	----	ERalpha-a_disc1;Esr2	ENSG00000157368.6	IL34	0	0	NM_001172772	IL34	0	0	INT	LIV	IPSC, SKIN, MUS	----	----	----	----	-1.1645	0.7082
EUR	17	7544971	rs12941509	C	G	0.14	0.21	0.0017	0.25	1	1	E080,7_Enh;E097,7_Enh;E108,7_Enh	----	E008,H3K27ac_Enh;E066,H3K27ac_Enh;E080,H3K27ac_Enh;E100,H3K27ac_Enh;E104,H3K27ac_Enh;E108,H3K27ac_Enh;E113,H3K27ac_Enh;E023,H3K4me1_Enh;E063,H3K4me1_Enh;E066,H3K4me1_Enh;E078,H3K4me1_Enh;E080,H3K4me1_Enh;E085,H3K4me1_Enh;E092,H3K4me1_Enh;E097,H3K4me1_Enh;E108,H3K4me1_Enh;E113,H3K4me1_Enh;E118,H3K4me1_Enh;E027,H3K9ac_Pro;E038,H3K9ac_Pro;E068,H3K9ac_Pro;E056,H3K4me3_Pro;E113,H3K4me3_Pro	E083;E086;E088;E089;E090;E097;E098;E116	----	GTEx2015_v6,Cells_Transformed_fibroblasts,TNFSF12,1.59577289138719e-20;GTEx2015_v6,Lung,TNFSF12,1.20771335447393e-05;GTEx2015_v6,Muscle_Skeletal,CHRNB1,3.65755616634755e-19;GTEx2015_v6,Muscle_Skeletal,SAT2,3.69463404814863e-06;GTEx2015_v6,Whole_Blood,TNFSF12,1.35979982067138e-09	----	----	E2F_known1;E2F_known2;E2F_known6;NF-I_2;PLZF;TLX1::NFIC	ENSG00000239697.6	TNFSF12	5	3919	NM_003809	TNFSF12	5	4085	----	----	ADRL, OVRY, MUS	----	----	----	----	0.0737	0.4921
EUR, Other	5	132660753	rs1295685	A	G	0.95	0.68	0.67	0.77	0	0	E011,7_Enh;E022,7_Enh;E089,12_EnhBiv;E090,7_Enh;E116,7_Enh;E118,12_EnhBiv;E121,7_Enh;E123,7_Enh	E116,13_EnhA1;E123,22_PromP	E006,H3K4me1_Enh;E007,H3K4me1_Enh;E011,H3K4me1_Enh;E022,H3K4me1_Enh;E023,H3K4me1_Enh;E032,H3K4me1_Enh;E034,H3K4me1_Enh;E036,H3K4me1_Enh;E044,H3K4me1_Enh;E045,H3K4me1_Enh;E048,H3K4me1_Enh;E056,H3K4me1_Enh;E079,H3K4me1_Enh;E080,H3K4me1_Enh;E084,H3K4me1_Enh;E085,H3K4me1_Enh;E088,H3K4me1_Enh;E089,H3K4me1_Enh;E091,H3K4me1_Enh;E093,H3K4me1_Enh;E096,H3K4me1_Enh;E099,H3K4me1_Enh;E105,H3K4me1_Enh;E113,H3K…	----	----	GTEx2015_v6,Testis,IL13,5.24342107216567e-09	----	----	AP-1_disc7;SMC3_disc4;Znf143_disc3	ENSG00000169194.5	IL13	0	0	NM_002188	IL13	0	0	U3	----	ESDR, IPSC, MUS, BLD, LIV	----	----	----	----	-0.8923	0.6639
ASN, EUR, Other	5	132660151	rs1295686	T	C	0.3	0.6	0.67	0.77	0	0	E022,7_Enh;E091,7_Enh;E116,7_Enh;E121,7_Enh	E116,14_EnhA2	E005,H3K9ac_Pro;E063,H3K9ac_Pro;E083,H3K9ac_Pro;E116,H3K9ac_Pro;E118,H3K9ac_Pro;E006,H3K4me1_Enh;E007,H3K4me1_Enh;E034,H3K4me1_Enh;E044,H3K4me1_Enh;E045,H3K4me1_Enh;E048,H3K4me1_Enh;E059,H3K4me1_Enh;E069,H3K4me1_Enh;E084,H3K4me1_Enh;E089,H3K4me1_Enh;E091,H3K4me1_Enh;E099,H3K4me1_Enh;E116,H3K4me1_Enh;E118,H3K4me1_Enh;E120,H3K4me1_Enh;E121,H3K4me1_Enh;E008,H3K27ac_Enh;E055,H3K27ac_Enh;E056,H3K27ac_…	E116	GM10847,NFKB,Stanford,None;GM12878,EBF1,Stanford,None;GM12878,NFKB,Stanford,None;GM12878,NFKB,Stanford,TNFa;GM12891,NFKB,Stanford,None;GM12892,NFKB,Stanford,None;GM15510,NFKB,Stanford,None;GM18505,NFKB,Stanford,None;GM18951,NFKB,Stanford,None;GM19099,NFKB,Stanford,None	GTEx2015_v6,Testis,IL13,6.9517631116146e-06	20860503,Asthma,1E-7;23042114,Atopic dermatitis,2E-6;23886662,Atopic dermatitis,2E-17;24241537,Asthma (childhood onset),2E-6	22233810,Gene expression change of CCNI2 (ENSG00000205089) in dendritic cells after treatment with Mycobacterium tuberculosis,0.041855205;22685416,Gene expression of IL13 (probeID ILMN_2052511) in cerebellum in Alzheimer's disease cases and controls,6.047E-35;22685416,Gene expression of IL13 (probeID ILMN_2052511) in cerebellum in Alzheimer's disease cases,1.079E-16;22685416,Gene expression of IL…	BHLHE40_disc1;BHLHE40_known1;BHLHE40_known2;Maf_known4;Myc_known1;Myc_known3;Myc_known5;Myc_known9;TFE	ENSG00000169194.5	IL13	0	0	NM_002188	IL13	0	0	INT	----	IPSC, PLCNT, BLD, MUS	----	----	----	----	-0.7656	0.6425
Other	19	39248147	rs12979860	C	T	0.6	0.44	0.08	0.32	0	0	E001,10_TssBiv;E003,11_BivFlnk;E005,12_EnhBiv;E006,12_EnhBiv;E008,10_TssBiv;E010,12_EnhBiv;E012,10_TssBiv;E013,10_TssBiv;E014,10_TssBiv;E015,10_TssBiv;E016,10_TssBiv;E017,12_EnhBiv;E018,10_TssBiv;E019,10_TssBiv;E020,10_TssBiv;E021,10_TssBiv;E022,11_BivFlnk;E024,11_BivFlnk;E027,12_EnhBiv;E028,12_EnhBiv;E029,12_EnhBiv;E031,12_EnhBiv;E032,7_Enh;E033,10_TssBiv;E034,12_EnhBiv;E035,7_Enh;E038,7_Enh;E03…	E001,23_PromBiv;E002,23_PromBiv;E003,23_PromBiv;E004,23_PromBiv;E005,23_PromBiv;E006,23_PromBiv;E007,23_PromBiv;E008,23_PromBiv;E009,23_PromBiv;E010,23_PromBiv;E011,23_PromBiv;E012,23_PromBiv;E013,23_PromBiv;E014,23_PromBiv;E015,23_PromBiv;E016,23_PromBiv;E017,23_PromBiv;E018,23_PromBiv;E019,23_PromBiv;E020,23_PromBiv;E021,23_PromBiv;E022,2_PromU;E024,23_PromBiv;E027,23_PromBiv;E028,23_PromBiv;E0…	E001,H3K4me3_Pro;E002,H3K4me3_Pro;E003,H3K4me3_Pro;E006,H3K4me3_Pro;E007,H3K4me3_Pro;E008,H3K4me3_Pro;E009,H3K4me3_Pro;E011,H3K4me3_Pro;E012,H3K4me3_Pro;E013,H3K4me3_Pro;E014,H3K4me3_Pro;E015,H3K4me3_Pro;E016,H3K4me3_Pro;E018,H3K4me3_Pro;E019,H3K4me3_Pro;E020,H3K4me3_Pro;E021,H3K4me3_Pro;E022,H3K4me3_Pro;E024,H3K4me3_Pro;E027,H3K4me3_Pro;E033,H3K4me3_Pro;E039,H3K4me3_Pro;E041,H3K4me3_Pro;E043,H3K…	----	----	----	19684573,Response to hepatitis C treatment,1E-28;23420232,Chronic hepatitis C infection,2E-30	----	AP-2_known6;BDP1_disc1;E2F_known2;EBF_known3;Eomes;ZBTB7A_disc2;p300_disc9	ENSG00000197110.4	IL28B	5	3140	NM_172139	IL28B	5	3175	----	ESC, ESDR, IPSC, BLD, BRN	ESDR, LNG, BRST, BLD, BRN, SKIN, FAT, LIV, GI, ADRL, HRT, MUS, PLCNT, THYM, PANC, SPLN	----	----	chr19:39247049–39248648, CpG: 137, 1599, 17.1, 69.5, 0.71	----	0.3961	0.4335
Other	19	39241143	rs12980275	A	G	0.51	0.44	0.08	0.31	0	0	E036,7_Enh;E050,7_Enh;E051,7_Enh	E035,17_EnhW2;E036,17_EnhW2;E051,17_EnhW2	E035,H3K4me1_Enh;E036,H3K4me1_Enh;E050,H3K4me1_Enh;E051,H3K4me1_Enh;E038,H3K9ac_Pro;E124,H3K9ac_Pro	E114	----	----	22497812,Lipid levels in hepatitis C treatment,5E-17	20485568,Methylation levels at chr19:44427408-44427458 [hg18 coord probe cg17982671] in Temporal cortex,1.60E-08	Bcl6b;Ets_disc8;STAT_known11;STAT_known14;STAT_known7;XBP-1_2;ZEB1_known2	ENSG00000197110.4	IL28B	3	2462	NM_172139	IL28B	3	2487	----	----	BLD	----	----	----	----	-3.5609	0.9502
EUR	19	54064604	rs12981718	G	A	0.1	0.1	0.06	0.06	0	0	E029,7_Enh;E030,7_Enh;E124,7_Enh	E029,17_EnhW2;E030,17_EnhW2;E124,22_PromP	E029,H3K27ac_Enh;E029,H3K4me1_Enh;E030,H3K4me1_Enh;E031,H3K4me1_Enh;E050,H3K4me1_Enh;E124,H3K4me1_Enh;E075,H3K4me3_Pro;E124,H3K4me3_Pro	----	----	----	----	----	LUN-1;Pitx2	ENSG00000189068.5	VSTM1	5	650	NM_198481	VSTM1	5	650	----	----	BLD	----	----	----	----	-2.643	0.8899
EUR	19	39250484	rs12983038	G	A	0.19	0.32	0.06	0.17	0	0	----	----	E012,H3K27ac_Enh;E018,H3K4me3_Pro;E035,H3K4me1_Enh;E050,H3K4me1_Enh;E051,H3K4me1_Enh;E098,H3K4me1_Enh;E124,H3K9ac_Pro	----	----	----	----	----	BDP1_disc2;GCNF;Nr2f2	ENSG00000197110.4	IL28B	5	5477	NM_172139	IL28B	5	5512	----	----	----	----	----	----	----	-2.9116	0.9114
EUR	2	102358876	rs12987977	T	G	0.16	0.27	0.43	0.38	0	0	E030,7_Enh;E034,7_Enh;E035,7_Enh;E037,7_Enh;E038,7_Enh;E040,2_TssAFlnk;E041,2_TssAFlnk;E042,2_TssAFlnk;E043,7_Enh;E044,1_TssA;E046,1_TssA;E048,7_Enh;E057,7_Enh;E096,1_TssA;E116,1_TssA	E011,22_PromP;E030,13_EnhA1;E032,17_EnhW2;E033,17_EnhW2;E034,4_PromD2;E037,14_EnhA2;E038,16_EnhW1;E039,17_EnhW2;E040,4_PromD2;E041,4_PromD2;E042,9_TxReg;E043,4_PromD2;E044,4_PromD2;E045,16_EnhW1;E046,4_PromD2;E047,17_EnhW2;E048,16_EnhW1;E066,22_PromP;E077,22_PromP;E093,17_EnhW2;E109,17_EnhW2;E116,13_EnhA1	E011,H3K4me3_Pro;E030,H3K4me3_Pro;E034,H3K4me3_Pro;E036,H3K4me3_Pro;E037,H3K4me3_Pro;E038,H3K4me3_Pro;E040,H3K4me3_Pro;E041,H3K4me3_Pro;E042,H3K4me3_Pro;E043,H3K4me3_Pro;E044,H3K4me3_Pro;E045,H3K4me3_Pro;E046,H3K4me3_Pro;E047,H3K4me3_Pro;E048,H3K4me3_Pro;E066,H3K4me3_Pro;E067,H3K4me3_Pro;E068,H3K4me3_Pro;E077,H3K4me3_Pro;E095,H3K4me3_Pro;E096,H3K4me3_Pro;E101,H3K4me3_Pro;E108,H3K4me3_Pro;E109,H3K…	E046	K562,CTCF,Broad,None	GTEx2015_v6,Brain_Cerebellar_Hemisphere,IL18R1,2.82658942921107e-06;GTEx2015_v6,Brain_Cerebellum,IL1RL1,7.65236673087258e-06;GTEx2015_v6,Lung,IL1RL1,9.55724910853597e-11	----	22595970,Q01638 protein abundance levels,2.05E-03	Fox;Foxj1_2;Foxl1_2;Hoxa9;Hoxb9;Nanog_disc1;Pou1f1_1;Pou1f1_2;Pou2f2_known2;Pou3f3;SIX5_disc4	ENSG00000115604.6	IL18R1	0	0	NM_003855	IL18R1	5	3759	----	BLD, LNG	BLD, SKIN	----	----	----	----	-0.2406	0.5495
EUR	2	112946069	rs12995439	T	C	0.05	0.44	0.32	0.27	0	0	E076,1_TssA	----	E005,H3K4me1_Enh;E051,H3K4me1_Enh;E076,H3K4me1_Enh;E079,H3K4me1_Enh;E006,H3K9ac_Pro;E066,H3K4me3_Pro;E076,H3K4me3_Pro;E078,H3K4me3_Pro;E100,H3K4me3_Pro	----	----	GTEx2015_v6,Skin_Sun_Exposed_Lower_leg,IL1A,3.86275677627038e-06;Westra2013,Whole_Blood,IL1RN,3.864034782031198E-4;Westra2013,Whole_Blood,IL1RN,9.77235012328362E-4	----	----	AP-1_disc8	ENSG00000136688.5	IL36G	5	27133	NM_173205	IL37	3	27187	----	GI	----	----	----	----	----	-2.3146	0.8589
Other	2	88227895	rs12995491	A	G	0.17	0.4	0.4	0.56	0	0	E001,7_Enh;E012,7_Enh;E013,7_Enh;E015,7_Enh;E016,7_Enh;E019,7_Enh;E025,7_Enh;E049,7_Enh;E126,7_Enh	E001,16_EnhW1;E002,17_EnhW2;E004,17_EnhW2;E011,17_EnhW2;E012,16_EnhW1;E013,17_EnhW2;E014,17_EnhW2;E018,17_EnhW2;E020,17_EnhW2;E023,17_EnhW2;E025,15_EnhAF;E026,17_EnhW2;E049,17_EnhW2	E001,H3K4me1_Enh;E003,H3K4me1_Enh;E005,H3K4me1_Enh;E006,H3K4me1_Enh;E011,H3K4me1_Enh;E012,H3K4me1_Enh;E013,H3K4me1_Enh;E014,H3K4me1_Enh;E015,H3K4me1_Enh;E016,H3K4me1_Enh;E018,H3K4me1_Enh;E019,H3K4me1_Enh;E020,H3K4me1_Enh;E021,H3K4me1_Enh;E023,H3K4me1_Enh;E024,H3K4me1_Enh;E025,H3K4me1_Enh;E026,H3K4me1_Enh;E028,H3K4me1_Enh;E049,H3K4me1_Enh;E058,H3K4me1_Enh;E099,H3K4me1_Enh;E118,H3K4me1_Enh;E129,H3K…	----	----	GTEx2015_v6,Nerve_Tibial,THNSL2,7.27297478768825e-07;GTEx2015_v6,Thyroid,THNSL2,2.99987218141228e-05;Westra2013,Whole_Blood,THNSL2,2.673736504023622E-16	----	21829388,Gene expression of THNSL2 in blood,1.0E-04;21886157,Serum concentration of inosine,7.40E-04;21886157,Serum ratio of (lactate)/(sebacate (decanedioate)),1.90E-04	Pou1f1_2;SRF_known2	ENSG00000202012.1	RNY4P15	3	1673	NM_018271	THNSL2	3	41267	----	----	ESC, ESDR, IPSC, FAT, STRM, SKIN	----	----	----	----	-2.3844	0.8659
Other	2	102348932	rs12999542	A	C	0.33	0.09	0.03	0.13	0	0	----	----	E001,H3K4me3_Pro	----	----	GTEx2015_v6,Whole_Blood,AC007278.3,7.36475905674877e-06;Westra2013,Whole_Blood,IL18R1,9.452050323419934E-41;Westra2013,Whole_Blood,IL18RAP,2.4614647153429853E-163	23999434,Serum protein levels (sST2),2E-27	----	ATF3_known1;ATF3_known10;ATF3_known6;ATF3_known7;ATF6;E2F_disc1;HEY1_disc1	ENSG00000115602.12	IL1RL1	0	0	NM_016232	IL1RL1	0	0	INT	----	----	----	----	----	----	-2.278	0.8551
EUR	2	102322576	rs13001325	C	T	0.16	0.27	0.44	0.35	1	0	E013,7_Enh;E030,7_Enh;E035,7_Enh;E050,7_Enh;E051,7_Enh;E121,7_Enh;E122,7_Enh;E127,7_Enh	E030,14_EnhA2;E031,17_EnhW2;E035,17_EnhW2;E036,17_EnhW2;E051,17_EnhW2	E005,H3K4me1_Enh;E013,H3K4me1_Enh;E029,H3K4me1_Enh;E030,H3K4me1_Enh;E036,H3K4me1_Enh;E050,H3K4me1_Enh;E051,H3K4me1_Enh;E065,H3K4me1_Enh;E104,H3K4me1_Enh;E117,H3K4me1_Enh;E121,H3K4me1_Enh;E122,H3K4me1_Enh;E124,H3K4me1_Enh;E127,H3K4me1_Enh;E011,H3K4me3_Pro;E013,H3K27ac_Enh;E066,H3K27ac_Enh;E080,H3K27ac_Enh;E121,H3K27ac_Enh;E088,H3K9ac_Pro;E121,H3K9ac_Pro	E122	----	GTEx2015_v6,Brain_Cerebellar_Hemisphere,IL18R1,6.1328041833419e-06;GTEx2015_v6,Brain_Cerebellum,IL1RL1,4.61894428089946e-06;GTEx2015_v6,Lung,IL1RL1,6.27054062098008e-13;Westra2013,Whole_Blood,IL18R1,2.7634314434068263E-8;Westra2013,Whole_Blood,IL18RAP,4.373638349724447E-5	----	22595970,Q01638 protein abundance levels,1.82E-03;22685416,Gene expression of IL18R1 (probeID ILMN_1781700) in cerebellum in Alzheimer's disease cases and controls,5.391E-20;22685416,Gene expression of IL18R1 (probeID ILMN_1781700) in temporal cortex in Alzheimer's disease cases and controls,4.074E-16;22685416,Gene expression of IL1RL1 (probeID ILMN_2242900) in cerebellum in Alzheimer's disease c…	HEY1_disc1	ENSG00000115602.12	IL1RL1	0	0	NM_016232	IL1RL1	0	0	INT	----	ESDR, BLD, MUS, VAS, SKIN	----	----	----	----	-2.8451	0.9064
EUR	2	113075993	rs13011842	C	T	0.1	0.28	0.08	0.25	0	0	E084,7_Enh;E085,7_Enh;E090,7_Enh;E093,7_Enh;E119,7_Enh	E084,17_EnhW2	E028,H3K4me1_Enh;E033,H3K4me1_Enh;E034,H3K4me1_Enh;E045,H3K4me1_Enh;E046,H3K4me1_Enh;E047,H3K4me1_Enh;E048,H3K4me1_Enh;E058,H3K4me1_Enh;E075,H3K4me1_Enh;E077,H3K4me1_Enh;E080,H3K4me1_Enh;E084,H3K4me1_Enh;E085,H3K4me1_Enh;E090,H3K4me1_Enh;E091,H3K4me1_Enh;E093,H3K4me1_Enh;E094,H3K4me1_Enh;E096,H3K4me1_Enh;E099,H3K4me1_Enh;E102,H3K4me1_Enh;E106,H3K4me1_Enh;E119,H3K4me1_Enh;E127,H3K4me1_Enh;E058,H3K…	----	----	GTEx2015_v6,Artery_Aorta,AC016683.6,4.65525966542874e-08;GTEx2015_v6,Artery_Aorta,PAX8,6.97231682402563e-06;GTEx2015_v6,Esophagus_Muscularis,AC016683.6,4.90666090634024e-07;GTEx2015_v6,Esophagus_Muscularis,PAX8,2.413313804601e-07;GTEx2015_v6,Heart_Left_Ventricle,AC016683.6,1.23867835730484e-06;GTEx2015_v6,Lung,AC016683.6,9.45289809090948e-06;GTEx2015_v6,Skin_Not_Sun_Exposed_Suprapubic,AC016683.6,…	----	21886157,Serum ratio of (2-linoleoylglycerophosphocholine*)/(arabinose),4.90E-05;23474282,Gene expression of IL1RN in normal prepouch ileum,0.000310016	Hsf_known1;Hsf_known2	ENSG00000136697.8	IL1F10	3	142	NM_173161	IL1F10	3	142	----	----	GI, MUS, THYM, BRST	----	----	----	----	-1.1281	0.7024
EUR	2	102354903	rs13014644	G	T	0.1	0.07	0.03	0.13	0	0	----	----	E002,H3K4me3_Pro;E028,H3K4me3_Pro;E037,H3K4me3_Pro;E039,H3K4me3_Pro;E040,H3K4me3_Pro;E043,H3K4me3_Pro;E045,H3K4me3_Pro;E066,H3K4me3_Pro;E067,H3K4me3_Pro;E101,H3K4me3_Pro;E110,H3K4me3_Pro;E023,H3K9ac_Pro;E047,H3K9ac_Pro;E066,H3K9ac_Pro;E072,H3K9ac_Pro;E076,H3K9ac_Pro;E101,H3K9ac_Pro;E102,H3K9ac_Pro;E110,H3K9ac_Pro;E111,H3K9ac_Pro;E038,H3K27ac_Enh;E040,H3K27ac_Enh;E041,H3K27ac_Enh;E045,H3K27ac_Enh;…	----	----	GTEx2015_v6,Lung,AC007278.3,1.3339677125094e-05;GTEx2015_v6,Whole_Blood,AC007278.3,7.89857188886403e-06	----	----	Fox;Foxa_known1;Foxi1;Foxj2_1;Foxl1_1;Foxo_3;Foxp1;HNF6;Mef2_disc1;Mef2_known3;Nkx6-2;Sox_2;TEF;Zfp105	ENSG00000115604.6	IL18R1	0	0	NM_016232	IL1RL1	3	2865	----	----	----	----	----	----	----	-3.3418	0.939
ASN, EUR, Other	2	102355405	rs13015714	G	T	0.91	0.58	0.59	0.79	0	0	E003,1_TssA;E009,12_EnhBiv;E010,12_EnhBiv;E011,1_TssA;E014,10_TssBiv;E016,10_TssBiv;E018,10_TssBiv;E019,10_TssBiv;E020,10_TssBiv;E023,2_TssAFlnk;E025,1_TssA;E026,2_TssAFlnk;E027,2_TssAFlnk;E029,12_EnhBiv;E030,2_TssAFlnk;E031,2_TssAFlnk;E032,7_Enh;E033,1_TssA;E034,2_TssAFlnk;E035,7_Enh;E036,7_Enh;E037,2_TssAFlnk;E039,2_TssAFlnk;E040,1_TssA;E041,2_TssAFlnk;E042,2_TssAFlnk;E043,2_TssAFlnk;E044,2_Tss…	E001,22_PromP;E002,23_PromBiv;E003,23_PromBiv;E004,22_PromP;E005,22_PromP;E006,22_PromP;E007,22_PromP;E008,22_PromP;E009,22_PromP;E010,23_PromBiv;E011,23_PromBiv;E012,22_PromP;E013,16_EnhW1;E014,23_PromBiv;E015,23_PromBiv;E016,23_PromBiv;E017,16_EnhW1;E018,23_PromBiv;E019,23_PromBiv;E020,23_PromBiv;E021,22_PromP;E022,22_PromP;E023,2_PromU;E024,22_PromP;E025,2_PromU;E026,2_PromU;E027,2_PromU;E028,…	E002,H3K4me3_Pro;E003,H3K4me3_Pro;E004,H3K4me3_Pro;E010,H3K4me3_Pro;E011,H3K4me3_Pro;E013,H3K4me3_Pro;E014,H3K4me3_Pro;E016,H3K4me3_Pro;E017,H3K4me3_Pro;E018,H3K4me3_Pro;E019,H3K4me3_Pro;E020,H3K4me3_Pro;E023,H3K4me3_Pro;E024,H3K4me3_Pro;E025,H3K4me3_Pro;E026,H3K4me3_Pro;E027,H3K4me3_Pro;E028,H3K4me3_Pro;E030,H3K4me3_Pro;E031,H3K4me3_Pro;E032,H3K4me3_Pro;E033,H3K4me3_Pro;E034,H3K4me3_Pro;E036,H3K…	E046;E117	----	GTEx2015_v6,Brain_Cerebellum,IL18R1,1.83426465482334e-06;GTEx2015_v6,Heart_Left_Ventricle,IL18R1,4.1405657360515e-06;GTEx2015_v6,Lung,IL18R1,3.50572900157775e-07;GTEx2015_v6,Lung,IL1RL1,6.31905728094792e-08;GTEx2015_v6,Muscle_Skeletal,IL18R1,2.96667995080059e-06;GTEx2015_v6,Skin_Sun_Exposed_Lower_leg,IL18R1,1.11392833385828e-07;GTEx2015_v6,Testis,SLC9A4,4.07466769255916e-06;GTEx2015_v6,Whole_Bloo…	18311140,Celiac disease,4E-9;23042114,Atopic dermatitis,8E-18	19128478,Gene expression of IL18RAP in blood cells in Celiac disease,1.49E-05;21829388,Gene expression of IL18R1 in blood,7.9E-05;21829388,Gene expression of IL18RAP in blood,3.4E-149;22595970,Q13478 protein abundance levels,1.48E-02;22685416,Gene expression of IL18R1 (probeID ILMN_1781700) in cerebellum in Alzheimer's disease cases and controls,7.453E-24;22685416,Gene expression of IL18R1 (probe…	Dbx1;HNF1_2;HNF1_4;Ik-2_3;Sox_7;TEF;p300_disc5	ENSG00000115604.6	IL18R1	0	0	NM_016232	IL1RL1	3	3367	----	ESC, ESDR, IPSC, FAT, STRM, BRST, BLD, MUS, BRN, SKIN, LIV, GI, PANC, HRT, THYM, LNG, CRVX, VAS, BONE	ESDR, BLD, SKIN, ADRL, BRN, GI, THYM, MUS, LIV	----	----	----	----	-1.6266	0.7764
Other	2	102159742	rs13019803	C	T	0.3	0.12	0.18	0.07	0	0	E005,7_Enh;E023,6_EnhG;E025,6_EnhG;E026,6_EnhG;E049,6_EnhG;E091,6_EnhG;E099,6_EnhG;E118,6_EnhG	E005,11_TxEnh3;E013,17_EnhW2;E023,10_TxEnh5;E025,9_TxReg;E026,11_TxEnh3;E028,17_EnhW2;E049,10_TxEnh5;E052,11_TxEnh3;E055,11_TxEnh3;E066,10_TxEnh5;E079,17_EnhW2;E088,12_TxEnhW;E091,18_EnhAc;E096,17_EnhW2;E099,11_TxEnh3;E126,11_TxEnh3;E129,11_TxEnh3	E005,H3K27ac_Enh;E013,H3K27ac_Enh;E026,H3K27ac_Enh;E049,H3K27ac_Enh;E055,H3K27ac_Enh;E063,H3K27ac_Enh;E066,H3K27ac_Enh;E075,H3K27ac_Enh;E078,H3K27ac_Enh;E079,H3K27ac_Enh;E091,H3K27ac_Enh;E094,H3K27ac_Enh;E096,H3K27ac_Enh;E099,H3K27ac_Enh;E100,H3K27ac_Enh;E101,H3K27ac_Enh;E106,H3K27ac_Enh;E108,H3K27ac_Enh;E109,H3K27ac_Enh;E118,H3K27ac_Enh;E126,H3K27ac_Enh;E129,H3K27ac_Enh;E005,H3K4me1_Enh;E013,H3K…	E005;E091	----	----	23999434,Serum protein levels (sST2),6E-20	21886157,Serum ratio of (theobromine)/(ursodeoxycholate),2.50E-04	Zfp691	ENSG00000115594.7	IL1R1	0	0	NM_000877	IL1R1	0	0	INT	----	ESDR, FAT, STRM, PLCNT, LIV	----	----	----	----	-1.523	0.7619
EUR	2	136131638	rs13022141	A	G	0.39	0.7	0.95	0.77	0	0	E029,7_Enh;E031,2_TssAFlnk;E032,2_TssAFlnk;E033,2_TssAFlnk;E034,2_TssAFlnk;E037,7_Enh;E038,2_TssAFlnk;E039,2_TssAFlnk;E040,7_Enh;E041,2_TssAFlnk;E042,2_TssAFlnk;E043,7_Enh;E044,2_TssAFlnk;E045,7_Enh;E046,2_TssAFlnk;E047,2_TssAFlnk;E048,2_TssAFlnk;E050,7_Enh;E051,7_Enh;E062,7_Enh;E093,2_TssAFlnk;E112,1_TssA;E115,2_TssAFlnk;E116,2_TssAFlnk;E124,2_TssAFlnk	E029,13_EnhA1;E030,13_EnhA1;E031,13_EnhA1;E032,13_EnhA1;E033,13_EnhA1;E034,3_PromD1;E035,13_EnhA1;E036,13_EnhA1;E037,13_EnhA1;E038,13_EnhA1;E039,13_EnhA1;E040,13_EnhA1;E041,13_EnhA1;E042,2_PromU;E043,13_EnhA1;E044,13_EnhA1;E045,13_EnhA1;E046,13_EnhA1;E047,13_EnhA1;E048,13_EnhA1;E050,13_EnhA1;E051,13_EnhA1;E062,13_EnhA1;E066,18_EnhAc;E075,18_EnhAc;E077,14_EnhA2;E078,14_EnhA2;E080,18_EnhAc;E084,18_…	E001,H3K4me1_Enh;E002,H3K4me1_Enh;E005,H3K4me1_Enh;E011,H3K4me1_Enh;E013,H3K4me1_Enh;E029,H3K4me1_Enh;E030,H3K4me1_Enh;E031,H3K4me1_Enh;E032,H3K4me1_Enh;E033,H3K4me1_Enh;E034,H3K4me1_Enh;E035,H3K4me1_Enh;E037,H3K4me1_Enh;E038,H3K4me1_Enh;E039,H3K4me1_Enh;E040,H3K4me1_Enh;E041,H3K4me1_Enh;E042,H3K4me1_Enh;E043,H3K4me1_Enh;E044,H3K4me1_Enh;E045,H3K4me1_Enh;E046,H3K4me1_Enh;E047,H3K4me1_Enh;E048,H3K…	E032;E033;E034;E046;E050;E093;E124	GM12878,EBF1,Stanford,None	Westra2013,Whole_Blood,DARS,0.003363532238720019	----	----	Foxp1;HDAC2_disc6;Irf_known1;Irf_known2	ENSG00000121966.6	CXCR4	5	13472	NM_003467	CXCR4	5	13482	----	BLD, THYM	BLD	----	----	----	----	-1.168	0.7087
EUR	2	112925044	rs13023868	G	A	0.28	0.9	0.87	0.92	0	0	E036,7_Enh;E050,7_Enh;E051,7_Enh;E085,7_Enh;E101,7_Enh;E102,7_Enh;E110,7_Enh;E118,7_Enh;E123,7_Enh	E030,17_EnhW2;E031,17_EnhW2;E033,17_EnhW2;E035,17_EnhW2;E036,16_EnhW1;E050,14_EnhA2;E051,16_EnhW1;E065,19_DNase;E071,19_DNase;E072,19_DNase;E073,19_DNase;E075,15_EnhAF;E077,18_EnhAc;E078,19_DNase;E079,19_DNase;E084,15_EnhAF;E085,15_EnhAF;E087,19_DNase;E088,19_DNase;E094,19_DNase;E095,19_DNase;E096,19_DNase;E098,19_DNase;E100,19_DNase;E101,14_EnhA2;E102,15_EnhAF;E103,19_DNase;E106,18_EnhAc;E109,15…	E003,H3K4me1_Enh;E006,H3K4me1_Enh;E007,H3K4me1_Enh;E011,H3K4me1_Enh;E012,H3K4me1_Enh;E018,H3K4me1_Enh;E028,H3K4me1_Enh;E032,H3K4me1_Enh;E034,H3K4me1_Enh;E036,H3K4me1_Enh;E038,H3K4me1_Enh;E048,H3K4me1_Enh;E050,H3K4me1_Enh;E051,H3K4me1_Enh;E057,H3K4me1_Enh;E071,H3K4me1_Enh;E072,H3K4me1_Enh;E075,H3K4me1_Enh;E084,H3K4me1_Enh;E085,H3K4me1_Enh;E093,H3K4me1_Enh;E094,H3K4me1_Enh;E096,H3K4me1_Enh;E098,H3K…	E084;E085;E086;E088;E092;E094;E109;E114	----	GTEx2015_v6,Skin_Sun_Exposed_Lower_leg,AC079753.5,7.53699059064429e-08;Westra2013,Whole_Blood,IL1RN,4.892024509977142E-4	----	----	HNF1_1;HNF1_5;HNF1_6;HNF1_7;Hdx;Hmbox1;Hoxc9	ENSG00000125571.5	IL37	3	6161	NM_173205	IL37	3	6162	----	----	BLD, GI, LIV	----	----	----	----	-1.0049	0.6826
EUR	2	112922859	rs13023984	A	C	0.5	0.91	0.87	0.92	0	0	E075,7_Enh;E084,7_Enh;E085,7_Enh;E101,7_Enh;E102,7_Enh;E106,7_Enh	----	E005,H3K9ac_Pro;E075,H3K9ac_Pro;E102,H3K9ac_Pro;E023,H3K4me1_Enh;E038,H3K4me1_Enh;E047,H3K4me1_Enh;E048,H3K4me1_Enh;E075,H3K4me1_Enh;E084,H3K4me1_Enh;E085,H3K4me1_Enh;E101,H3K4me1_Enh;E102,H3K4me1_Enh;E106,H3K4me1_Enh;E109,H3K4me1_Enh;E110,H3K4me1_Enh;E048,H3K27ac_Enh;E072,H3K27ac_Enh;E075,H3K27ac_Enh;E085,H3K27ac_Enh;E101,H3K27ac_Enh;E102,H3K27ac_Enh;E106,H3K27ac_Enh	----	----	GTEx2015_v6,Skin_Sun_Exposed_Lower_leg,AC079753.5,2.18296425143603e-06;Westra2013,Whole_Blood,IL1RN,0.002813613253231172	----	----	GR_known10;GR_known2;VDR_1;Zbtb12	ENSG00000125571.5	IL37	3	3976	NM_173205	IL37	3	3977	----	----	GI	----	----	----	----	-2.7303	0.8972
EUR	2	112948096	rs13026837	G	A	0.05	0.44	0.32	0.27	0	0	E005,12_EnhBiv;E076,7_Enh;E118,12_EnhBiv	----	E005,H3K4me1_Enh;E101,H3K4me1_Enh;E118,H3K4me1_Enh;E066,H3K4me3_Pro;E076,H3K4me3_Pro;E100,H3K4me3_Pro;E103,H3K9ac_Pro	----	----	GTEx2015_v6,Skin_Sun_Exposed_Lower_leg,IL1A,3.86640379736686e-06;Westra2013,Whole_Blood,IL1RN,3.475601737295476E-4;Westra2013,Whole_Blood,IL1RN,9.046992239856711E-4	----	----	NRSF_disc9;p53_1	ENSG00000136688.5	IL36G	5	25106	NM_173205	IL37	3	29214	----	----	ESDR, GI, LIV	----	----	----	----	-1.9564	0.8189
EUR	2	113087209	rs13027999	A	G	0.02	0.29	0.08	0.27	0	0	----	----	E005,H3K4me1_Enh;E058,H3K27ac_Enh	----	----	GTEx2015_v6,Artery_Aorta,AC016683.6,1.79330944504034e-06;GTEx2015_v6,Brain_Nucleus_accumbens_basal_ganglia,PAX8,4.57216973839469e-06;GTEx2015_v6,Esophagus_Muscularis,AC016683.6,1.40236275782271e-05;GTEx2015_v6,Esophagus_Muscularis,PAX8,7.02699766703751e-06;GTEx2015_v6,Heart_Left_Ventricle,AC016683.6,4.7722923724857e-06;GTEx2015_v6,Testis,IL1RN,1.21117023721528e-05;Westra2013,Whole_Blood,PSD4,7.05…	----	----	CAC-binding-protein;STAT_disc7	ENSG00000201805.1	U6	3	297	NM_173161	IL1F10	3	11358	----	----	----	----	----	----	----	-3.4458	0.9445
EUR, Other	2	102340831	rs13029918	A	G	0.002	0.03	0.0017	0.02	1	0	E030,7_Enh;E096,1_TssA;E122,6_EnhG;E123,7_Enh	----	E030,H3K4me1_Enh;E050,H3K4me1_Enh;E122,H3K4me1_Enh;E123,H3K4me1_Enh;E075,H3K27ac_Enh;E101,H3K27ac_Enh;E102,H3K27ac_Enh;E122,H3K27ac_Enh;E077,H3K9ac_Pro;E122,H3K9ac_Pro;E096,H3K4me3_Pro;E122,H3K4me3_Pro	----	MCF10A-Er-Src,POL2,Harvard(Weissman),TAM_1uM_36hr	----	23999434,Serum protein levels (sST2),2E-39	----	PPAR_3;Pax-8_1;RXRA_known1	ENSG00000115602.12	IL1RL1	0	0	NM_003856	IL1RL1	0	0	INT	LNG	BLD, VAS	----	----	----	----	0.3286	0.4457
EUR	2	113082437	rs13030546	A	G	0.02	0.29	0.08	0.27	0	0	----	----	E005,H3K9ac_Pro;E007,H3K9ac_Pro;E049,H3K9ac_Pro;E062,H3K9ac_Pro;E110,H3K9ac_Pro;E124,H3K9ac_Pro;E057,H3K4me1_Enh;E058,H3K4me1_Enh;E079,H3K4me1_Enh;E127,H3K4me1_Enh;E058,H3K27ac_Enh;E096,H3K27ac_Enh;E124,H3K27ac_Enh	----	----	GTEx2015_v6,Artery_Aorta,AC016683.6,1.79513224035075e-06;GTEx2015_v6,Brain_Nucleus_accumbens_basal_ganglia,PAX8,4.57216973839469e-06;GTEx2015_v6,Esophagus_Muscularis,AC016683.6,1.41118998737816e-05;GTEx2015_v6,Esophagus_Muscularis,PAX8,7.0457413324268e-06;GTEx2015_v6,Heart_Left_Ventricle,AC016683.6,4.78031138579028e-06;GTEx2015_v6,Testis,IL1RN,1.21292476724484e-05;Westra2013,Whole_Blood,PSD4,7.15…	----	21886157,Serum concentration of asparagine,9.50E-04	Glis2;Pax-8_1	ENSG00000201805.1	U6	5	4367	NM_173161	IL1F10	3	6586	----	----	----	----	----	----	----	-2.818	0.9043
EUR	2	112999200	rs13033104	T	G	0.05	0.44	0.34	0.35	0	0	E039,7_Enh;E041,7_Enh	----	E033,H3K4me1_Enh;E038,H3K4me1_Enh;E039,H3K4me1_Enh;E040,H3K4me1_Enh;E041,H3K4me1_Enh;E043,H3K4me1_Enh;E045,H3K4me1_Enh;E048,H3K4me1_Enh;E112,H3K4me1_Enh;E038,H3K9ac_Pro;E039,H3K4me3_Pro;E078,H3K4me3_Pro;E043,H3K27ac_Enh;E056,H3K27ac_Enh	----	----	Westra2013,Whole_Blood,IL1RN,1.2912378247821295E-10;Westra2013,Whole_Blood,IL1RN,8.90547654458264E-7;Westra2013,Whole_Blood,PSD4,5.946582900553835E-8	----	----	Zbtb3	ENSG00000136694.8	IL36A	5	6260	NM_014440	IL36A	5	6670	----	----	BLD	----	----	----	----	-3.4541	0.945
EUR	20	6774362	rs13043599	C	T	0.0041	0.11	0	0.07	0	0	E011,3_TxFlnk;E049,6_EnhG;E097,7_Enh	E011,4_PromD2;E012,22_PromP;E049,12_TxEnhW	E004,H3K27ac_Enh;E049,H3K27ac_Enh;E004,H3K4me1_Enh;E011,H3K4me1_Enh;E012,H3K4me1_Enh;E013,H3K4me1_Enh;E049,H3K4me1_Enh;E077,H3K4me1_Enh;E085,H3K4me1_Enh;E087,H3K4me1_Enh;E088,H3K4me1_Enh;E097,H3K4me1_Enh;E102,H3K4me1_Enh;E110,H3K4me1_Enh;E117,H3K4me1_Enh;E004,H3K9ac_Pro;E011,H3K9ac_Pro;E049,H3K9ac_Pro;E077,H3K9ac_Pro;E088,H3K9ac_Pro;E011,H3K4me3_Pro;E012,H3K4me3_Pro;E013,H3K4me3_Pro;E015,H3K4me3_…	----	----	----	----	----	Dbx1;Foxp1;Hlx1;Pou2f2_known2;TATA_known1	ENSG00000125845.5	BMP2	0	0	NM_001200	BMP2	0	0	INT	----	STRM, OVRY	----	----	----	----	-1.8462	0.8053
EUR	3	55457782	rs13059073	T	C	0.31	0.58	0.62	0.44	0	0	----	----	E007,H3K4me1_Enh;E056,H3K4me1_Enh;E090,H3K4me1_Enh;E099,H3K4me1_Enh;E099,H3K27ac_Enh	----	----	----	----	----	FXR_2;GR_known5;Mef2_disc2;Pax-5_known4;RXRA_known3	ENSG00000114251.9	WNT5A	3	7932	NM_003392	WNT5A	3	7931	----	----	----	----	----	----	----	-1.0394	0.6882
EUR	3	46131580	rs13063635	G	C	0.01	0.06	0.06	0.14	0	0	E029,7_Enh;E030,2_TssAFlnk;E031,1_TssA;E035,1_TssA;E036,7_Enh;E051,7_Enh;E063,7_Enh;E066,7_Enh;E093,7_Enh;E124,7_Enh	E029,15_EnhAF;E030,13_EnhA1;E031,14_EnhA2;E033,17_EnhW2;E035,17_EnhW2;E036,15_EnhAF;E050,18_EnhAc;E051,15_EnhAF;E063,18_EnhAc;E066,18_EnhAc;E068,17_EnhW2;E078,17_EnhW2;E091,17_EnhW2;E093,18_EnhAc;E112,17_EnhW2;E113,17_EnhW2;E115,17_EnhW2;E124,13_EnhA1	E029,H3K27ac_Enh;E063,H3K27ac_Enh;E066,H3K27ac_Enh;E068,H3K27ac_Enh;E069,H3K27ac_Enh;E071,H3K27ac_Enh;E074,H3K27ac_Enh;E075,H3K27ac_Enh;E076,H3K27ac_Enh;E078,H3K27ac_Enh;E091,H3K27ac_Enh;E099,H3K27ac_Enh;E101,H3K27ac_Enh;E102,H3K27ac_Enh;E103,H3K27ac_Enh;E108,H3K27ac_Enh;E113,H3K27ac_Enh;E124,H3K27ac_Enh;E029,H3K4me1_Enh;E030,H3K4me1_Enh;E031,H3K4me1_Enh;E035,H3K4me1_Enh;E036,H3K4me1_Enh;E038,H3K…	----	----	GTEx2015_v6,Cells_Transformed_fibroblasts,CCR1,1.18807676775805e-06;Westra2013,Whole_Blood,CCR1,2.6125190844675712E-8;Westra2013,Whole_Blood,CCR2,2.0715468556472025E-7;Westra2013,Whole_Blood,CCR3,1.0753351864166854E-40;Westra2013,Whole_Blood,CXCR6|FYCO1,6.199202109768471E-20	----	----	AP-1_disc4;ERalpha-a_known1;Eomes;HDAC2_disc5;RBP-Jkappa_2	ENSG00000183625.10	CCR3	5	32023	NM_001295	CCR1	3	70126	----	BLD	BLD, FAT, LIV, THYM	----	----	----	----	-2.9044	0.9108
EUR	3	137402401	rs13064915	T	C	0.73	0.39	0.52	0.32	0	0	----	----	E004,H3K4me1_Enh;E011,H3K4me1_Enh;E013,H3K4me1_Enh;E011,H3K27ac_Enh;E013,H3K27ac_Enh;E113,H3K4me3_Pro	----	----	----	----	----	ERalpha-a_disc1;ERalpha-a_known3;ERalpha-a_known4;Esr2;RXRA_known7	ENSG00000201325.1	RN5S142	3	115732	NM_004189	SOX14	5	361889	----	----	----	----	----	----	----	-2.1138	0.8373
EUR	3	137271149	rs13067731	C	T	0.16	0.22	0.21	0.16	0	0	----	----	E011,H3K4me1_Enh;E012,H3K4me1_Enh;E014,H3K4me1_Enh;E015,H3K4me1_Enh;E012,H3K27ac_Enh;E047,H3K9ac_Pro	----	----	GTEx2015_v6,Esophagus_Muscularis,RP11-731C17.2,1.7862996843257e-05	25231870,Menarche (age at onset),1E-9	----	----	ENSG00000201325.1	RN5S142	3	246984	NM_144717	IL20RB	3	260064	----	----	----	----	----	----	----	-3.0564	0.9215
EUR	3	137403552	rs13071190	T	C	0.86	0.39	0.52	0.32	0	0	----	----	E011,H3K27ac_Enh;E013,H3K27ac_Enh	----	----	----	----	----	----	ENSG00000201325.1	RN5S142	3	114581	NM_004189	SOX14	5	360738	----	----	----	----	----	----	----	-1.4175	0.7467
AFR	3	172550013	rs13074711	T	C	0.39	0.12	0.12	0.11	0	0	E006,7_Enh;E017,7_Enh;E028,7_Enh;E084,7_Enh;E085,7_Enh;E115,7_Enh;E119,7_Enh;E120,7_Enh;E123,7_Enh;E127,7_Enh	E028,15_EnhAF;E058,18_EnhAc;E115,14_EnhA2;E119,15_EnhAF;E121,17_EnhW2;E127,15_EnhAF	E002,H3K4me3_Pro;E066,H3K4me3_Pro;E005,H3K4me1_Enh;E006,H3K4me1_Enh;E013,H3K4me1_Enh;E017,H3K4me1_Enh;E023,H3K4me1_Enh;E025,H3K4me1_Enh;E026,H3K4me1_Enh;E027,H3K4me1_Enh;E028,H3K4me1_Enh;E034,H3K4me1_Enh;E036,H3K4me1_Enh;E037,H3K4me1_Enh;E038,H3K4me1_Enh;E041,H3K4me1_Enh;E042,H3K4me1_Enh;E046,H3K4me1_Enh;E048,H3K4me1_Enh;E049,H3K4me1_Enh;E050,H3K4me1_Enh;E052,H3K4me1_Enh;E055,H3K4me1_Enh;E056,H3K…	----	----	----	----	----	Dbx2;En-1_3;Esx1;Gbx2;HNF1_4;Hlxb9;Hoxa3_2;Hoxb4;Hoxb7;Hoxc9;Hoxd8;Isl2;Lhx3_1;MIF-1;Msx-1_2;Myb_4;Nkx1-1;Nkx6-1_1;Nkx6-1_2;Nkx6-1_3;Nobox_2;Pax-6_3;Pax7;Phox2a;Pou3f2_4;Pou3f4;Pou4f3;Pou6f1_2;Prrx1;Prrx2_1;Vax2	ENSG00000223387.2	RP11-408H1.3	3	10874	NM_001190942	TNFSF10	5	26505	----	----	ESDR, LNG, BRST, GI, BLD, MUS, SKIN	----	----	----	----	-0.3435	0.5681
EUR	3	46240253	rs13096142	C	T	0.18	0.31	0.33	0.3	0	0	E002,7_Enh;E003,7_Enh;E024,7_Enh;E083,7_Enh;E093,7_Enh	----	E001,H3K4me1_Enh;E002,H3K4me1_Enh;E003,H3K4me1_Enh;E004,H3K4me1_Enh;E014,H3K4me1_Enh;E015,H3K4me1_Enh;E016,H3K4me1_Enh;E018,H3K4me1_Enh;E019,H3K4me1_Enh;E020,H3K4me1_Enh;E021,H3K4me1_Enh;E024,H3K4me1_Enh;E025,H3K4me1_Enh;E028,H3K4me1_Enh;E030,H3K4me1_Enh;E031,H3K4me1_Enh;E036,H3K4me1_Enh;E045,H3K4me1_Enh;E079,H3K4me1_Enh;E083,H3K4me1_Enh;E092,H3K4me1_Enh;E093,H3K4me1_Enh;E096,H3K4me1_Enh;E104,H3K…	----	----	GTEx2015_v6,Skin_Sun_Exposed_Lower_leg,CCR2,2.21040178248763e-06;Westra2013,Whole_Blood,CCR1,0.0011902764339010048;Westra2013,Whole_Blood,CCR3,1.9819722588317334E-56	24999842,Celiac disease,4E-8	21886157,Serum concentration of gamma-glutamylmethionine*,7.80E-04	TAL1_known2;ZEB1_known4	ENSG00000183625.10	CCR3	0	0	NM_178329	CCR3	5	2126	----	----	ESC, HRT, THYM	----	----	----	----	-1.3093	0.7305
EUR	3	58653691	rs13097314	C	T	0.0041	0.0028	0	0.01	1	1	E007,7_Enh;E089,12_EnhBiv	----	E005,H3K4me3_Pro;E006,H3K4me3_Pro;E007,H3K4me3_Pro;E113,H3K4me3_Pro;E005,H3K9ac_Pro;E007,H3K9ac_Pro;E038,H3K9ac_Pro;E124,H3K9ac_Pro;E007,H3K4me1_Enh;E079,H3K4me1_Enh;E089,H3K4me1_Enh;E101,H3K4me1_Enh;E102,H3K4me1_Enh;E105,H3K4me1_Enh;E113,H3K4me1_Enh;E008,H3K27ac_Enh;E102,H3K27ac_Enh;E105,H3K27ac_Enh	----	----	----	----	----	Mrg1::Hoxa9_1;Pbx3_known1;TAL1_known1	ENSG00000198643.2	FAM3D	0	0	NM_138805	FAM3D	0	0	NSM	----	ESDR, MUS	C|T, ENST00000358781, ENSP00000351632, 35_R/H, 0.11, tolerated, C|T, ENST00000483787, ENSP00000417099, 35_R/H, 0.12, tolerated, C|T, ENST00000498347, ENSP00000418982, 35_R/H, 0.1, tolerated	C|T, ENST00000358781, ENSP00000351632, 35_R/H, 0.599, possibly damaging, C|T, ENST00000483787, ENSP00000417099, 35_R/H, 0.674, possibly damaging, C|T, ENST00000498347, ENSP00000418982, 35_R/H, 0.599, possibly damaging	----	----	----	----
EUR	3	3102835	rs13097407	A	G	0.0041	0.15	0.1	0.06	0	0	E032,7_Enh;E116,2_TssAFlnk	E116,22_PromP	E032,H3K4me1_Enh;E116,H3K4me1_Enh;E047,H3K9ac_Pro;E101,H3K27ac_Enh;E102,H3K27ac_Enh;E116,H3K27ac_Enh;E116,H3K4me3_Pro	----	GM12891,PU1,HudsonAlpha,None	----	----	----	DMRT5;HDAC2_disc6;Irf_disc3;TCF4_known2	ENSG00000091181.15	IL5RA	0	0	NM_175728	IL5RA	0	0	INT	BLD	BLD	----	----	----	----	0.2271	0.4641
EUR	3	46193709	rs13098911	C	T	0.01	0.04	0.06	0.11	0	0	E025,7_Enh;E028,7_Enh;E029,7_Enh;E091,7_Enh;E119,7_Enh;E124,2_TssAFlnk	E025,17_EnhW2;E029,13_EnhA1;E030,14_EnhA2;E031,15_EnhAF;E036,18_EnhAc;E050,18_EnhAc;E124,13_EnhA1	E023,H3K4me1_Enh;E025,H3K4me1_Enh;E028,H3K4me1_Enh;E029,H3K4me1_Enh;E030,H3K4me1_Enh;E063,H3K4me1_Enh;E091,H3K4me1_Enh;E096,H3K4me1_Enh;E124,H3K4me1_Enh;E029,H3K27ac_Enh;E091,H3K27ac_Enh;E096,H3K27ac_Enh;E124,H3K27ac_Enh;E042,H3K4me3_Pro;E063,H3K4me3_Pro;E071,H3K4me3_Pro;E074,H3K4me3_Pro;E078,H3K4me3_Pro;E124,H3K4me3_Pro;E124,H3K9ac_Pro	E028;E029;E091;E124	HepG2,CEBPB,Stanford,None	GTEx2015_v6,Cells_Transformed_fibroblasts,CCR1,3.25247176634409e-13;GTEx2015_v6,Nerve_Tibial,PRSS42,1.62907039736038e-05;Westra2013,Whole_Blood,CCR2,4.507596543944194E-9;Westra2013,Whole_Blood,CCR3,3.505366718110152E-41;Westra2013,Whole_Blood,CXCR6|FYCO1,7.25420726722098E-25	20190752,Celiac disease,3E-17	20485568,Methylation levels at chr1:32488749-32488799 [hg18 coord probe cg01525376] in Caudal pons,1.22E-08;21829388,Gene expression of CCR3 in blood,1.1E-10;21829388,Gene expression of [probe 6550333 centered at chr3:45964449] in blood,1.2E-06;21886157,Serum concentration of 1-stearoylglycerophosphoinositol,6.80E-04	Ets_disc7;Foxm1;SIX5_disc1;ZID;Znf143_disc2	ENSG00000183625.10	CCR3	0	0	NM_001295	CCR1	3	7997	----	BLD	FAT, BRST, BLD, PLCNT	----	----	----	----	-0.3153	0.563
EUR	3	137033748	rs13099657	G	A	0.01	0.13	0.09	0.17	0	0	E001,12_EnhBiv;E004,7_Enh;E011,7_Enh;E014,12_EnhBiv;E015,12_EnhBiv;E016,12_EnhBiv;E022,7_Enh;E024,7_Enh;E056,12_EnhBiv	E015,23_PromBiv;E020,23_PromBiv	E001,H3K4me1_Enh;E003,H3K4me1_Enh;E004,H3K4me1_Enh;E006,H3K4me1_Enh;E007,H3K4me1_Enh;E011,H3K4me1_Enh;E014,H3K4me1_Enh;E015,H3K4me1_Enh;E016,H3K4me1_Enh;E018,H3K4me1_Enh;E020,H3K4me1_Enh;E021,H3K4me1_Enh;E022,H3K4me1_Enh;E024,H3K4me1_Enh;E026,H3K4me1_Enh;E037,H3K4me1_Enh;E039,H3K4me1_Enh;E053,H3K4me1_Enh;E055,H3K4me1_Enh;E056,H3K4me1_Enh;E058,H3K4me1_Enh;E069,H3K4me1_Enh;E070,H3K4me1_Enh;E073,H3K…	----	----	GTEx2015_v6,Cells_Transformed_fibroblasts,IL20RB,1.0946733510744e-07;GTEx2015_v6,Muscle_Skeletal,RP11-731C17.2,6.13713789511331e-07;GTEx2015_v6,Nerve_Tibial,IL20RB,1.09358677877516e-05;GTEx2015_v6,Skin_Not_Sun_Exposed_Suprapubic,IL20RB,5.1591400571446e-07;GTEx2015_v6,Skin_Sun_Exposed_Lower_leg,IL20RB,1.33320306036359e-06;GTEx2015_v6,Skin_Sun_Exposed_Lower_leg,IL20RB-AS1,4.35654241411554e-06;Grund…	----	19644074,Gene expression of MSL2L1 in Lymphoblastoid cell lines,1.37E-05;21283786,Gene expression of NCK1 [probe ILMN_13975] in osteoblasts treated with BMP2,0.0001912;21283786,Gene expression of NCK1 [probe ILMN_13975] in osteoblasts treated with bmp,0.0001912	AP-4_2;HEN1_1;Spz1_2	ENSG00000174564.8	IL20RB	3	22662	NM_144717	IL20RB	3	22663	----	----	ESC, ESDR, IPSC, SKIN	----	----	----	----	-0.8159	0.6511
Other	4	122596078	rs13103766	G	A	0.38	0.33	0.48	0.31	0	0	----	----	----	----	----	----	----	----	----	ENSG00000138684.3	IL21	3	16549	NM_021803	IL21	3	16548	----	----	----	----	----	----	----	-2.3821	0.8657
EUR	4	80980295	rs13136295	G	T	0.3	0.79	0.8	0.87	0	0	----	----	----	----	----	----	----	----	HDAC2_disc6;Irf_known3;Irf_known9;p300_disc5	ENSG00000197826.7	C4orf22	3	16538	NM_001206997	C4orf22	3	16538	----	----	----	----	----	----	----	-1.726	0.7897
EUR	4	122578590	rs13140464	G	T	0.01	0.06	0	0.15	1	1	E026,7_Enh;E029,7_Enh;E032,12_EnhBiv;E033,2_TssAFlnk;E034,2_TssAFlnk;E035,7_Enh;E036,7_Enh;E037,7_Enh;E038,1_TssA;E039,1_TssA;E040,7_Enh;E041,2_TssAFlnk;E042,2_TssAFlnk;E043,7_Enh;E044,2_TssAFlnk;E045,1_TssA;E046,7_Enh;E047,7_Enh;E048,1_TssA;E049,2_TssAFlnk;E050,7_Enh;E051,2_TssAFlnk;E062,7_Enh;E077,1_TssA;E093,7_Enh;E112,7_Enh;E115,7_Enh;E116,2_TssAFlnk;E120,7_Enh;E124,2_TssAFlnk;E129,1_TssA	E002,19_DNase;E005,19_DNase;E009,19_DNase;E010,19_DNase;E011,19_DNase;E013,19_DNase;E016,19_DNase;E018,19_DNase;E019,19_DNase;E020,19_DNase;E022,19_DNase;E023,19_DNase;E025,16_EnhW1;E026,16_EnhW1;E027,19_DNase;E029,2_PromU;E030,2_PromU;E031,16_EnhW1;E032,14_EnhA2;E033,2_PromU;E034,2_PromU;E035,14_EnhA2;E036,14_EnhA2;E037,2_PromU;E038,2_PromU;E039,2_PromU;E040,14_EnhA2;E041,2_PromU;E042,2_PromU;E0…	E025,H3K4me1_Enh;E026,H3K4me1_Enh;E029,H3K4me1_Enh;E032,H3K4me1_Enh;E033,H3K4me1_Enh;E034,H3K4me1_Enh;E035,H3K4me1_Enh;E036,H3K4me1_Enh;E037,H3K4me1_Enh;E038,H3K4me1_Enh;E039,H3K4me1_Enh;E040,H3K4me1_Enh;E041,H3K4me1_Enh;E042,H3K4me1_Enh;E043,H3K4me1_Enh;E044,H3K4me1_Enh;E045,H3K4me1_Enh;E046,H3K4me1_Enh;E047,H3K4me1_Enh;E048,H3K4me1_Enh;E049,H3K4me1_Enh;E050,H3K4me1_Enh;E051,H3K4me1_Enh;E061,H3K…	E006;E008;E033;E034;E046;E050;E051;E056;E059;E093;E120;E121;E124;E126;E128	----	----	----	20502693,Gene expression of PROM1 in peripheral blood monocytes,9.82E-06	BAF155_disc2;Ets_disc1;Myf_1;Nkx2_3	ENSG00000138684.3	IL21	3	34037	NM_021803	IL21	3	34036	----	BLD, STRM, GI, BONE	STRM, BLD, THYM, MUS	----	----	----	----	3.3954	0.0614
EUR	4	73845409	rs13148728	C	T	0.04	0.49	0.56	0.59	0	0	E029,7_Enh;E030,7_Enh;E119,7_Enh	E030,18_EnhAc	E004,H3K4me1_Enh;E011,H3K4me1_Enh;E024,H3K4me1_Enh;E025,H3K4me1_Enh;E028,H3K4me1_Enh;E029,H3K4me1_Enh;E030,H3K4me1_Enh;E031,H3K4me1_Enh;E052,H3K4me1_Enh;E055,H3K4me1_Enh;E056,H3K4me1_Enh;E058,H3K4me1_Enh;E114,H3K4me1_Enh;E117,H3K4me1_Enh;E119,H3K4me1_Enh;E122,H3K4me1_Enh;E123,H3K4me1_Enh;E124,H3K4me1_Enh;E125,H3K4me1_Enh;E011,H3K4me3_Pro;E047,H3K9ac_Pro;E052,H3K9ac_Pro;E119,H3K9ac_Pro;E055,H3K27a…	----	----	GTEx2015_v6,Whole_Blood,PF4V1,8.00625850538407e-08	----	----	Evi-1_3;Evi-1_4;Foxp1;HDAC2_disc6;Hoxa10;Hoxd10;Mef2_disc2;TATA_disc7	ENSG00000124875.5	CXCL6	0	0	NM_002993	CXCL6	3	6648	----	----	BLD, BRST	----	----	----	----	-2.5326	0.8801
EUR	5	42633340	rs13166851	T	C	0	0.01	0	0.02	0	0	E083,7_Enh	----	E011,H3K4me1_Enh;E023,H3K4me1_Enh;E063,H3K4me1_Enh;E066,H3K4me1_Enh;E076,H3K4me1_Enh;E083,H3K4me1_Enh;E088,H3K4me1_Enh;E027,H3K9ac_Pro;E083,H3K9ac_Pro;E063,H3K27ac_Enh;E066,H3K27ac_Enh	----	----	----	----	----	GATA_known8;Hoxa5_1	ENSG00000112964.9	GHR	0	0	NM_001242402	GHR	0	0	INT	----	HRT	----	----	----	----	-2.0435	0.8292
Other	X	118753835	rs1316982	A	T	0.06	0.38	0.46	0.15	0	0	E029,7_Enh;E030,7_Enh;E031,7_Enh;E124,7_Enh	E029,17_EnhW2;E030,13_EnhA1;E031,17_EnhW2;E124,14_EnhA2	E028,H3K4me1_Enh;E029,H3K4me1_Enh;E030,H3K4me1_Enh;E031,H3K4me1_Enh;E032,H3K4me1_Enh;E065,H3K4me1_Enh;E066,H3K4me1_Enh;E108,H3K4me1_Enh;E116,H3K4me1_Enh;E124,H3K4me1_Enh;E030,H3K4me3_Pro;E124,H3K4me3_Pro;E049,H3K27ac_Enh;E074,H3K27ac_Enh;E076,H3K27ac_Enh;E100,H3K27ac_Enh;E101,H3K27ac_Enh;E106,H3K27ac_Enh;E113,H3K27ac_Enh;E122,H3K27ac_Enh;E124,H3K27ac_Enh	----	----	----	----	----	----	ENSG00000131724.6	IL13RA1	0	0	NM_001560	IL13RA1	0	0	INT	----	BLD	----	----	----	----	-1.587	0.7709
Other	1	218401860	rs1317681	G	A	0.15	0.31	0.55	0.17	0	0	E001,7_Enh;E003,7_Enh;E006,6_EnhG;E008,7_Enh;E011,7_Enh;E012,7_Enh;E013,7_Enh;E014,7_Enh;E015,7_Enh;E017,7_Enh;E022,7_Enh;E053,7_Enh;E054,7_Enh;E067,7_Enh;E070,7_Enh;E072,7_Enh;E074,7_Enh;E076,7_Enh;E078,7_Enh;E085,7_Enh;E088,7_Enh;E089,7_Enh;E090,7_Enh;E091,7_Enh;E092,7_Enh;E096,7_Enh;E100,7_Enh;E103,7_Enh;E107,7_Enh;E108,7_Enh;E111,2_TssAFlnk;E118,7_Enh;E120,6_EnhG;E121,7_Enh;E128,7_Enh	E001,12_TxEnhW;E002,17_EnhW2;E003,17_EnhW2;E005,15_EnhAF;E006,10_TxEnh5;E007,15_EnhAF;E008,17_EnhW2;E009,17_EnhW2;E010,17_EnhW2;E011,17_EnhW2;E012,15_EnhAF;E013,10_TxEnh5;E014,17_EnhW2;E016,17_EnhW2;E017,10_TxEnh5;E018,17_EnhW2;E019,17_EnhW2;E021,17_EnhW2;E022,15_EnhAF;E024,17_EnhW2;E027,12_TxEnhW;E053,10_TxEnh5;E054,10_TxEnh5;E055,18_EnhAc;E056,15_EnhAF;E058,10_TxEnh5;E059,18_EnhAc;E061,18_EnhAc…	E001,H3K4me1_Enh;E003,H3K4me1_Enh;E006,H3K4me1_Enh;E008,H3K4me1_Enh;E011,H3K4me1_Enh;E012,H3K4me1_Enh;E013,H3K4me1_Enh;E014,H3K4me1_Enh;E015,H3K4me1_Enh;E016,H3K4me1_Enh;E017,H3K4me1_Enh;E018,H3K4me1_Enh;E019,H3K4me1_Enh;E020,H3K4me1_Enh;E021,H3K4me1_Enh;E022,H3K4me1_Enh;E052,H3K4me1_Enh;E053,H3K4me1_Enh;E054,H3K4me1_Enh;E061,H3K4me1_Enh;E067,H3K4me1_Enh;E068,H3K4me1_Enh;E069,H3K4me1_Enh;E071,H3K…	E088	NT2-D1,ZNF274,UCD,None	----	----	----	SRF_known6	ENSG00000092969.7	TGFB2	0	0	NM_003238	TGFB2	0	0	INT	GI	ESC, ESDR, LNG, IPSC, BRN, GI, MUS, PLCNT, LIV	----	----	----	----	-0.273	0.5554
EUR	2	112958600	rs1317913	C	T	0.05	0.44	0.32	0.33	0	0	E028,7_Enh;E110,7_Enh;E119,7_Enh	----	E001,H3K4me1_Enh;E003,H3K4me1_Enh;E006,H3K4me1_Enh;E024,H3K4me1_Enh;E025,H3K4me1_Enh;E027,H3K4me1_Enh;E028,H3K4me1_Enh;E034,H3K4me1_Enh;E038,H3K4me1_Enh;E039,H3K4me1_Enh;E041,H3K4me1_Enh;E052,H3K4me1_Enh;E058,H3K4me1_Enh;E063,H3K4me1_Enh;E066,H3K4me1_Enh;E075,H3K4me1_Enh;E079,H3K4me1_Enh;E087,H3K4me1_Enh;E093,H3K4me1_Enh;E096,H3K4me1_Enh;E098,H3K4me1_Enh;E102,H3K4me1_Enh;E105,H3K4me1_Enh;E110,H3K…	E051;E114	----	GTEx2015_v6,Skin_Sun_Exposed_Lower_leg,IL1A,7.27127114885978e-06;Westra2013,Whole_Blood,IL1RN,1.7184068310723197E-6;Westra2013,Whole_Blood,IL1RN,3.906003371217641E-11;Westra2013,Whole_Blood,PSD4,7.284557342282099E-6	----	----	Arnt_1;DEC;HIF1;Mxi1_disc2;Myc_disc2;Myc_known3;Myc_known4;Myc_known8;Rad21_disc6	ENSG00000136688.5	IL36G	5	14602	NM_019618	IL36G	5	19427	----	----	BRST, GI	----	----	----	----	-2.4233	0.8698
Other	1	218455687	rs1318580	T	C	0.65	0.47	0.78	0.28	0	0	----	----	----	----	----	----	----	----	AFP1;FAC1;Foxd3;Foxo_2;Foxp1;GATA_known1;SIX5_disc4;Zfp105	ENSG00000092969.7	TGFB2	3	11067	NM_003238	TGFB2	3	11067	----	----	----	----	----	----	----	-2.9648	0.9152
EUR	5	42473453	rs13188386	G	A	0.37	0.2	0.0017	0.31	0	0	----	----	E023,H3K4me1_Enh;E063,H3K4me1_Enh;E065,H3K4me1_Enh;E100,H3K4me1_Enh;E104,H3K4me1_Enh;E063,H3K27ac_Enh	----	----	----	19084217,Iron status biomarkers,8E-6	----	ZBTB33_known1	ENSG00000112964.9	GHR	0	0	NM_000163	GHR	0	0	INT	----	----	----	----	----	----	-2.4588	0.8732
EUR	5	42521225	rs13189275	A	C	0.54	0.5	0.13	0.49	0	0	E027,7_Enh;E061,7_Enh;E063,7_Enh;E066,7_Enh;E074,7_Enh;E076,7_Enh;E081,7_Enh;E082,7_Enh;E083,7_Enh;E084,7_Enh;E090,7_Enh;E095,7_Enh;E100,7_Enh;E101,7_Enh;E102,7_Enh;E104,7_Enh;E105,7_Enh;E106,7_Enh;E107,7_Enh;E108,7_Enh;E119,7_Enh	E027,15_EnhAF;E059,17_EnhW2;E061,19_DNase;E062,19_DNase;E063,14_EnhA2;E065,17_EnhW2;E066,14_EnhA2;E067,17_EnhW2;E068,17_EnhW2;E069,17_EnhW2;E070,19_DNase;E071,18_EnhAc;E072,17_EnhW2;E073,16_EnhW1;E074,19_DNase;E076,14_EnhA2;E077,17_EnhW2;E078,17_EnhW2;E081,14_EnhA2;E082,15_EnhAF;E083,19_DNase;E086,19_DNase;E087,17_EnhW2;E095,17_EnhW2;E096,17_EnhW2;E097,17_EnhW2;E100,17_EnhW2;E101,15_EnhAF;E102,16…	E008,H3K9ac_Pro;E025,H3K9ac_Pro;E027,H3K9ac_Pro;E068,H3K9ac_Pro;E107,H3K9ac_Pro;E015,H3K4me1_Enh;E020,H3K4me1_Enh;E025,H3K4me1_Enh;E027,H3K4me1_Enh;E028,H3K4me1_Enh;E049,H3K4me1_Enh;E053,H3K4me1_Enh;E056,H3K4me1_Enh;E061,H3K4me1_Enh;E063,H3K4me1_Enh;E066,H3K4me1_Enh;E068,H3K4me1_Enh;E069,H3K4me1_Enh;E071,H3K4me1_Enh;E072,H3K4me1_Enh;E073,H3K4me1_Enh;E074,H3K4me1_Enh;E075,H3K4me1_Enh;E076,H3K4me1_…	E028;E059;E081	----	----	----	----	GR_known10	ENSG00000112964.9	GHR	0	0	NM_000163	GHR	0	0	INT	----	BRST, SKIN, FAT, LIV, BRN, GI, HRT, MUS	----	----	----	----	-2.1533	0.8417
EUR, Other	6	137354404	rs13201877	A	G	0.03	0.12	0.06	0.14	0	0	E031,7_Enh;E032,7_Enh;E039,7_Enh;E041,7_Enh;E066,7_Enh;E084,7_Enh;E094,7_Enh;E118,2_TssAFlnk	E037,17_EnhW2;E039,17_EnhW2;E040,17_EnhW2;E042,17_EnhW2;E043,17_EnhW2;E047,17_EnhW2;E048,17_EnhW2;E062,17_EnhW2;E066,14_EnhA2;E084,18_EnhAc;E118,13_EnhA1;E123,18_EnhAc	E012,H3K27ac_Enh;E014,H3K27ac_Enh;E034,H3K27ac_Enh;E043,H3K27ac_Enh;E066,H3K27ac_Enh;E067,H3K27ac_Enh;E068,H3K27ac_Enh;E069,H3K27ac_Enh;E074,H3K27ac_Enh;E084,H3K27ac_Enh;E118,H3K27ac_Enh;E012,H3K4me1_Enh;E025,H3K4me1_Enh;E031,H3K4me1_Enh;E032,H3K4me1_Enh;E034,H3K4me1_Enh;E037,H3K4me1_Enh;E038,H3K4me1_Enh;E039,H3K4me1_Enh;E040,H3K4me1_Enh;E041,H3K4me1_Enh;E043,H3K4me1_Enh;E044,H3K4me1_Enh;E045,H3K…	E118	HepG2,HEY1,HudsonAlpha,None;HepG2b,TCF4,UCD,None	----	----	----	Foxo_1;HDAC2_disc6;NF-AT	ENSG00000027697.8	IFNGR1	5	134954	NM_000416	IFNGR1	5	134973	----	LIV	BLD, LIV, GI	----	----	----	----	-0.4504	0.5873
EUR	6	55407146	rs13203948	A	C	0.01	0.06	0	0.09	0	0	----	----	E023,H3K4me1_Enh;E026,H3K4me1_Enh	----	----	----	----	----	Hltf;Pou2f2_known10;Pou6f1_1	ENSG00000187871.2	GFRAL	3	4652	NM_207410	GFRAL	3	4652	----	----	----	----	----	----	----	-3.5062	0.9476
Other	6	55701310	rs13204733	A	G	0.01	0.12	0.19	0.15	0	0	----	----	E088,H3K4me1_Enh;E117,H3K4me1_Enh	----	----	----	----	----	DMRT2;DMRT3;DMRT4	ENSG00000112175.6	BMP5	3	52334	NM_021073	BMP5	3	54128	----	----	----	----	----	----	----	-0.861	0.6587
EUR	6	7789710	rs13216391	A	G	0.29	0.13	0	0.17	0	0	----	----	E007,H3K4me1_Enh;E027,H3K4me1_Enh;E075,H3K4me1_Enh;E081,H3K4me1_Enh;E082,H3K4me1_Enh;E092,H3K4me1_Enh;E097,H3K4me1_Enh;E111,H3K4me1_Enh;E113,H3K4me1_Enh;E122,H3K4me1_Enh;E027,H3K9ac_Pro	----	----	----	----	----	Barx2;Dbx1;Dbx2;Dlx3;Dlx5;En-1_3;HNF1_1;HNF1_6;HNF1_7;Hlxb9;Hoxa3_2;Hoxa7_2;Hoxb4;Hoxb7;Hoxc6;Hoxd8;Msx-1_2;Ncx_2;Nkx6-1_2;Nkx6-1_3;Pax-4_2;Pax-4_5;Pax-6_3;Pou3f4	ENSG00000153162.8	BMP6	0	0	NM_001718	BMP6	0	0	INT	----	----	----	----	----	----	-2.7983	0.9027
EUR	7	75824834	rs13226583	A	T	0.03	0.07	0.11	0.11	0	0	----	----	E005,H3K4me3_Pro;E117,H3K4me3_Pro;E056,H3K4me1_Enh;E096,H3K4me1_Enh;E097,H3K4me1_Enh;E096,H3K27ac_Enh;E101,H3K27ac_Enh	----	----	----	----	----	ERalpha-a_known3;Esr2;RFX5_disc1	ENSG00000106178.2	CCL24	5	1477	NM_002991	CCL24	5	11118	----	----	----	----	----	----	----	-2.6649	0.8918
Other	13	42717153	rs1323612	C	T	0.86	0.96	0.94	0.98	0	0	E023,7_Enh	E082,19_DNase	E023,H3K4me1_Enh;E025,H3K4me1_Enh;E081,H3K4me1_Enh	E081;E100	----	----	----	----	NRSF_disc3	ENSG00000179813.2	FAM216B	5	64396	NM_182508	C13orf30	5	64395	----	----	FAT	----	----	----	----	-3.4174	0.9431
EUR	8	31813814	rs13255030	A	G	0.17	0.4	0.81	0.42	0	0	----	----	E005,H3K4me3_Pro;E021,H3K4me1_Enh;E028,H3K4me1_Enh;E053,H3K4me1_Enh;E087,H3K4me1_Enh;E105,H3K27ac_Enh	----	----	----	----	----	Pax-2_1;Pax-4_1;Pax-5_disc2;TATA_disc1	ENSG00000157168.13	NRG1	0	0	NM_013962	NRG1	0	0	INT	----	----	----	----	----	----	-2.8971	0.9103
Other	8	32778056	rs13257518	T	A	0.002	0.13	0	0.2	0	0	----	----	E008,H3K4me1_Enh;E009,H3K4me1_Enh;E053,H3K4me1_Enh;E056,H3K4me1_Enh;E114,H3K4me1_Enh;E055,H3K27ac_Enh	E090	----	----	25367360,Refractive astigmatism,2E-6	----	----	ENSG00000157168.13	NRG1	3	13025	NM_001159996	NRG1	3	13015	----	----	----	----	----	----	----	-0.449	0.587
EUR	3	32973977	rs13314993	G	T	0.15	0.47	0.48	0.56	0	0	E004,7_Enh;E006,7_Enh;E017,7_Enh;E032,7_Enh;E033,7_Enh;E034,7_Enh;E036,7_Enh;E037,7_Enh;E038,7_Enh;E039,7_Enh;E040,7_Enh;E041,7_Enh;E042,7_Enh;E043,7_Enh;E044,2_TssAFlnk;E046,7_Enh;E048,7_Enh;E050,7_Enh;E051,7_Enh;E080,7_Enh;E093,7_Enh;E097,7_Enh;E106,7_Enh;E109,7_Enh;E116,7_Enh;E123,7_Enh	E001,17_EnhW2;E002,17_EnhW2;E005,19_DNase;E007,17_EnhW2;E008,17_EnhW2;E012,17_EnhW2;E017,19_DNase;E018,17_EnhW2;E030,17_EnhW2;E031,17_EnhW2;E032,17_EnhW2;E033,17_EnhW2;E034,14_EnhA2;E035,17_EnhW2;E036,19_DNase;E037,14_EnhA2;E038,14_EnhA2;E039,15_EnhAF;E040,14_EnhA2;E041,14_EnhA2;E042,13_EnhA1;E043,15_EnhAF;E044,13_EnhA1;E045,15_EnhAF;E046,15_EnhAF;E047,17_EnhW2;E048,15_EnhAF;E050,17_EnhW2;E051,17…	E002,H3K4me1_Enh;E005,H3K4me1_Enh;E006,H3K4me1_Enh;E011,H3K4me1_Enh;E013,H3K4me1_Enh;E015,H3K4me1_Enh;E017,H3K4me1_Enh;E022,H3K4me1_Enh;E032,H3K4me1_Enh;E033,H3K4me1_Enh;E034,H3K4me1_Enh;E036,H3K4me1_Enh;E037,H3K4me1_Enh;E038,H3K4me1_Enh;E039,H3K4me1_Enh;E040,H3K4me1_Enh;E041,H3K4me1_Enh;E042,H3K4me1_Enh;E043,H3K4me1_Enh;E044,H3K4me1_Enh;E045,H3K4me1_Enh;E046,H3K4me1_Enh;E047,H3K4me1_Enh;E048,H3K…	E093;E116;E121;E123	----	----	20190752,Celiac disease,3E-9	----	AP-1_disc10;CCNT2_disc2;Egr-1_known2;MAZ;MAZR;MZF1::1-4_2;Myc_disc10;SP1_known1;SP1_known2;WT1;YY1_known6;ZNF219;ZNF263_disc1;Zfp281	ENSG00000183813.6	CCR4	3	17627	NM_005508	CCR4	3	19065	----	BLD	ESDR, LNG, BLD, ADRL, THYM, OVRY, GI	----	----	----	----	-0.5899	0.612
EUR	3	137479351	rs13324482	A	G	0.07	0.52	0.38	0.54	0	0	----	----	----	----	----	----	----	----	----	ENSG00000201325.1	RN5S142	3	38782	NM_004189	SOX14	5	284939	----	----	----	----	----	----	----	-3.1719	0.929
EUR	3	46256882	rs13325613	G	T	0.18	0.06	0.05	0.08	0	0	----	----	----	----	----	GTEx2015_v6,Cells_Transformed_fibroblasts,CCR1,1.60344022130376e-08	----	----	DMRT2;GATA_known1;GATA_known14;TAL1_disc1	ENSG00000183625.10	CCR3	0	0	NM_178329	CCR3	0	0	INT	----	----	----	----	----	----	-0.5001	0.5961
EUR	1	65657453	rs13375019	G	C	0.44	0.46	0.85	0.4	0	0	----	----	----	----	----	----	----	----	Ascl2;Myf_3;TAL1_known2	ENSG00000116678.14	LEPR	3	15893	NM_002303	LEPR	3	19959	----	----	----	----	----	----	----	-3.7869	0.96
EUR	2	20682689	rs13382862	A	G	0.55	0.57	0.61	0.63	0	0	E050,6_EnhG;E051,6_EnhG;E066,7_Enh;E122,7_Enh	E035,11_TxEnh3;E036,11_TxEnh3;E050,11_TxEnh3;E051,11_TxEnh3	E006,H3K4me1_Enh;E023,H3K4me1_Enh;E028,H3K4me1_Enh;E032,H3K4me1_Enh;E036,H3K4me1_Enh;E044,H3K4me1_Enh;E050,H3K4me1_Enh;E051,H3K4me1_Enh;E055,H3K4me1_Enh;E065,H3K4me1_Enh;E066,H3K4me1_Enh;E080,H3K4me1_Enh;E089,H3K4me1_Enh;E090,H3K4me1_Enh;E094,H3K4me1_Enh;E096,H3K4me1_Enh;E110,H3K4me1_Enh;E118,H3K4me1_Enh;E122,H3K4me1_Enh;E127,H3K4me1_Enh;E012,H3K27ac_Enh;E032,H3K27ac_Enh;E055,H3K27ac_Enh;E065,H3K…	E050;E051;E094;E109	----	Lappalainen2013,Lymphoblastoid_EUR_exonlevel,ENSG00000118961.9_20884818_20886854,6.54728423819731e-09;Lappalainen2013,Lymphoblastoid_YRI_exonlevel,ENSG00000118961.9_20884818_20886854,7.10869532808864e-08;Westra2013,Whole_Blood,C2orf43,3.1198513553752747E-11	----	----	GR_disc5;Hbp1;Maf_known2;Pax-5_known3;SP1_disc3;Spz1_1;Tel2	ENSG00000118961.9	C2orf43	3	1353	NM_021925	C2orf43	3	2367	----	----	BLD, LIV, VAS	----	----	----	----	-1.7267	0.7898
EUR	2	227843146	rs13384448	C	T	0.46	0.76	0.42	0.76	0	0	----	----	E021,H3K27ac_Enh;E058,H3K27ac_Enh;E120,H3K27ac_Enh;E042,H3K4me1_Enh;E056,H3K4me1_Enh;E042,H3K4me3_Pro	E056;E120;E121	----	GTEx2015_v6,Artery_Aorta,DAW1,9.89595176092365e-06	----	----	Bcl6b;Gfi1_2;Hdx	ENSG00000115009.7	CCL20	3	25589	NM_004591	CCL20	3	25581	----	----	----	----	----	----	----	-4.1072	0.9711
EUR	2	112939319	rs13389817	G	A	0.21	0.07	0.0017	0.07	0	0	E006,7_Enh;E028,7_Enh;E050,7_Enh;E051,7_Enh;E057,7_Enh;E066,2_TssAFlnk;E118,12_EnhBiv;E119,7_Enh;E125,7_Enh;E127,7_Enh;E129,7_Enh	E027,17_EnhW2;E028,17_EnhW2;E035,17_EnhW2;E036,17_EnhW2;E051,17_EnhW2;E057,17_EnhW2;E058,17_EnhW2;E066,16_EnhW1;E110,19_DNase;E119,17_EnhW2;E127,16_EnhW1	E006,H3K4me1_Enh;E027,H3K4me1_Enh;E028,H3K4me1_Enh;E036,H3K4me1_Enh;E049,H3K4me1_Enh;E050,H3K4me1_Enh;E051,H3K4me1_Enh;E056,H3K4me1_Enh;E057,H3K4me1_Enh;E058,H3K4me1_Enh;E066,H3K4me1_Enh;E078,H3K4me1_Enh;E080,H3K4me1_Enh;E084,H3K4me1_Enh;E085,H3K4me1_Enh;E092,H3K4me1_Enh;E094,H3K4me1_Enh;E110,H3K4me1_Enh;E111,H3K4me1_Enh;E118,H3K4me1_Enh;E119,H3K4me1_Enh;E125,H3K4me1_Enh;E127,H3K4me1_Enh;E129,H3K…	E028;E057;E094;E119	----	GTEx2015_v6,Skin_Sun_Exposed_Lower_leg,AC079753.5,8.75929337691728e-07;GTEx2015_v6,Skin_Sun_Exposed_Lower_leg,IL37,1.30332757416891e-05;Westra2013,Whole_Blood,IL1RN,8.121031596958634E-5	----	----	----	ENSG00000125571.5	IL37	3	20436	NM_173205	IL37	3	20437	----	LIV	ESDR, BRST, BLD, SKIN, LIV, BRN, BONE	----	----	----	----	-2.088	0.8344
EUR	2	112982098	rs13392494	C	T	0.44	0.11	0.09	0.15	0	0	----	----	E014,H3K9ac_Pro;E038,H3K9ac_Pro;E033,H3K4me1_Enh;E038,H3K4me1_Enh;E039,H3K4me1_Enh;E041,H3K4me1_Enh;E043,H3K4me1_Enh;E046,H3K4me1_Enh;E047,H3K4me1_Enh;E048,H3K4me1_Enh;E093,H3K4me1_Enh;E112,H3K4me1_Enh;E041,H3K27ac_Enh;E046,H3K27ac_Enh;E112,H3K27ac_Enh	----	----	----	----	----	PLZF;Pou2f2_known2	ENSG00000136688.5	IL36G	0	0	NM_019618	IL36G	0	0	INT	----	----	----	----	----	----	-2.209	0.8478
EUR	2	112947513	rs13399759	G	A	0.21	0.08	0.0017	0.07	0	0	E005,7_Enh;E076,7_Enh;E118,12_EnhBiv	----	E005,H3K4me1_Enh;E076,H3K4me1_Enh;E101,H3K4me1_Enh;E118,H3K4me1_Enh;E006,H3K9ac_Pro;E011,H3K4me3_Pro;E066,H3K4me3_Pro;E076,H3K4me3_Pro;E100,H3K4me3_Pro	E005;E118	HepG2,FOXA1,HudsonAlpha,None;HepG2,FOXA1,HudsonAlpha,None;HepG2,FOXA2,HudsonAlpha,None;U2OS,SETDB1,UCD,None	GTEx2015_v6,Skin_Sun_Exposed_Lower_leg,AC079753.5,2.53483440374189e-07;GTEx2015_v6,Skin_Sun_Exposed_Lower_leg,IL37,4.44921666408275e-06;Westra2013,Whole_Blood,IL1RN,5.474199680946456E-5	----	----	DMRT1	ENSG00000136688.5	IL36G	5	25689	NM_173205	IL37	3	28631	----	----	ESDR, GI, LIV	----	----	----	----	-2.9509	0.9142
EUR	2	113108948	rs13404928	G	A	0.39	0.3	0.1	0.26	0	0	----	----	E011,H3K4me1_Enh	----	----	GTEx2015_v6,Adipose_Visceral_Omentum,AC016683.6,5.04583606121718e-06;GTEx2015_v6,Artery_Aorta,AC016683.6,3.78675593921176e-08;GTEx2015_v6,Artery_Aorta,PAX8,8.58897885813061e-06;GTEx2015_v6,Esophagus_Muscularis,AC016683.6,1.91591694741742e-07;GTEx2015_v6,Esophagus_Muscularis,PAX8,5.76338466178024e-07;GTEx2015_v6,Heart_Left_Ventricle,AC016683.6,1.7469446471001e-06;GTEx2015_v6,Skin_Not_Sun_Exposed_S…	----	----	BCL_disc5;RXRA_disc4	ENSG00000136689.14	IL1RN	0	0	NM_173843	IL1RN	5	8943	----	----	----	----	----	----	----	-3.1593	0.9282
EUR	2	102338622	rs13408661	G	A	0.27	0.12	0.12	0.14	0	0	E011,7_Enh;E013,7_Enh;E025,7_Enh;E080,7_Enh;E096,1_TssA;E122,2_TssAFlnk	E011,22_PromP;E033,22_PromP;E035,22_PromP;E050,22_PromP;E088,22_PromP;E122,4_PromD2	E011,H3K4me1_Enh;E013,H3K4me1_Enh;E025,H3K4me1_Enh;E028,H3K4me1_Enh;E036,H3K4me1_Enh;E042,H3K4me1_Enh;E050,H3K4me1_Enh;E058,H3K4me1_Enh;E080,H3K4me1_Enh;E088,H3K4me1_Enh;E114,H3K4me1_Enh;E117,H3K4me1_Enh;E122,H3K4me1_Enh;E123,H3K4me1_Enh;E127,H3K4me1_Enh;E011,H3K4me3_Pro;E023,H3K4me3_Pro;E074,H3K4me3_Pro;E095,H3K4me3_Pro;E096,H3K4me3_Pro;E104,H3K4me3_Pro;E114,H3K4me3_Pro;E122,H3K4me3_Pro;E023,H3K…	----	----	GTEx2015_v6,Brain_Cerebellum,IL18R1,1.38043087055158e-06;GTEx2015_v6,Lung,IL1RL1,1.97238514665784e-06;GTEx2015_v6,Whole_Blood,AC007278.3,2.33179814274241e-08;Westra2013,Whole_Blood,IL18R1,0.0015338596176213408;Westra2013,Whole_Blood,IL18RAP,2.6968603789777764E-133	23028483,Asthma,1E-9	22685416,Gene expression of IL18R1 (probeID ILMN_1781700) in cerebellum in Alzheimer's disease cases and controls,3.639E-12;22685416,Gene expression of IL18R1 (probeID ILMN_1781700) in temporal cortex in Alzheimer's disease cases and controls,3.68E-13;22685416,Gene expression of IL1RL1 (probeID ILMN_2242900) in cerebellum in Alzheimer's disease cases and controls,3.224E-10;22685416,Gene expressio…	GATA_disc1;GATA_known1;GATA_known14;GATA_known4;GATA_known6;HDAC2_disc1;Mef2_known5;SP1_disc1	ENSG00000115602.12	IL1RL1	0	0	NM_003856	IL1RL1	0	0	INT	LNG, VAS	ESDR, FAT, ADRL	----	----	----	----	0.064	0.4939
Other	2	113080525	rs13409360	G	A	0.42	0.31	0.08	0.38	0	0	E021,7_Enh;E025,7_Enh;E028,7_Enh;E057,7_Enh;E058,7_Enh;E066,7_Enh;E079,7_Enh;E094,7_Enh;E110,7_Enh;E118,7_Enh;E119,7_Enh;E121,7_Enh;E127,7_Enh	E023,19_DNase;E025,18_EnhAc;E028,17_EnhW2;E030,19_DNase;E057,17_EnhW2;E058,15_EnhAF;E079,16_EnhW1;E119,15_EnhAF;E124,19_DNase;E127,14_EnhA2	E007,H3K4me1_Enh;E012,H3K4me1_Enh;E015,H3K4me1_Enh;E018,H3K4me1_Enh;E021,H3K4me1_Enh;E023,H3K4me1_Enh;E025,H3K4me1_Enh;E028,H3K4me1_Enh;E034,H3K4me1_Enh;E047,H3K4me1_Enh;E057,H3K4me1_Enh;E058,H3K4me1_Enh;E066,H3K4me1_Enh;E075,H3K4me1_Enh;E077,H3K4me1_Enh;E079,H3K4me1_Enh;E085,H3K4me1_Enh;E090,H3K4me1_Enh;E091,H3K4me1_Enh;E094,H3K4me1_Enh;E110,H3K4me1_Enh;E118,H3K4me1_Enh;E119,H3K4me1_Enh;E121,H3K…	E029	----	GTEx2015_v6,Nerve_Tibial,PSD4,1.81353256216764e-05;Lappalainen2013,Lymphoblastoid_EUR_exonlevel,ENSG00000136689.14_113890233_113891593,1.0435253111119e-06;Lappalainen2013,Lymphoblastoid_EUR_genelevel,IL1RN,6.53025996396338e-07;Westra2013,Whole_Blood,IL1RN,2.4691632753138708E-5;Westra2013,Whole_Blood,IL1RN,3.8340118704906975E-9	----	----	----	ENSG00000136697.8	IL1F10	3	4674	NM_173161	IL1F10	3	4674	----	----	IPSC, FAT, BRST, SKIN, LIV, GI, MUS	----	----	----	----	-1.7584	0.794
EUR	2	113080568	rs13409371	G	A	0.42	0.31	0.08	0.38	0	0	E021,7_Enh;E025,7_Enh;E028,7_Enh;E057,7_Enh;E058,7_Enh;E066,7_Enh;E079,7_Enh;E094,7_Enh;E110,7_Enh;E118,7_Enh;E119,7_Enh;E121,7_Enh;E127,7_Enh	E023,19_DNase;E025,18_EnhAc;E028,17_EnhW2;E030,19_DNase;E057,17_EnhW2;E058,15_EnhAF;E079,16_EnhW1;E119,15_EnhAF;E124,19_DNase;E127,14_EnhA2	E007,H3K4me1_Enh;E015,H3K4me1_Enh;E021,H3K4me1_Enh;E025,H3K4me1_Enh;E028,H3K4me1_Enh;E034,H3K4me1_Enh;E057,H3K4me1_Enh;E058,H3K4me1_Enh;E066,H3K4me1_Enh;E075,H3K4me1_Enh;E077,H3K4me1_Enh;E079,H3K4me1_Enh;E090,H3K4me1_Enh;E094,H3K4me1_Enh;E110,H3K4me1_Enh;E118,H3K4me1_Enh;E119,H3K4me1_Enh;E121,H3K4me1_Enh;E127,H3K4me1_Enh;E024,H3K4me3_Pro;E079,H3K4me3_Pro;E025,H3K9ac_Pro;E038,H3K9ac_Pro;E049,H3K9a…	E029	----	GTEx2015_v6,Nerve_Tibial,PSD4,2.48355905893549e-05;Lappalainen2013,Lymphoblastoid_EUR_exonlevel,ENSG00000136689.14_113890233_113891593,7.85333325736687e-07;Lappalainen2013,Lymphoblastoid_EUR_genelevel,IL1RN,6.25853497496429e-07;Westra2013,Whole_Blood,IL1RN,5.238915048161347E-9;Westra2013,Whole_Blood,IL1RN,7.902140086457168E-4	----	21886157,Serum concentration of gamma-glutamylleucine,2.20E-04	CEBPB_known6;CEBPD;Maf_disc2;p300_disc2	ENSG00000136697.8	IL1F10	3	4717	NM_173161	IL1F10	3	4717	----	----	IPSC, FAT, BRST, SKIN, LIV, GI, MUS	----	----	----	----	-2.0352	0.8283
EUR	2	112980446	rs13410389	G	A	0.45	0.11	0.09	0.15	1	0	E033,7_Enh;E034,7_Enh;E037,7_Enh;E038,7_Enh;E039,7_Enh;E041,7_Enh;E043,7_Enh;E044,7_Enh;E047,7_Enh;E048,7_Enh;E093,7_Enh;E116,7_Enh	E031,17_EnhW2;E033,17_EnhW2;E037,17_EnhW2;E038,17_EnhW2;E039,15_EnhAF;E040,17_EnhW2;E041,15_EnhAF;E042,17_EnhW2;E043,15_EnhAF;E044,17_EnhW2;E045,17_EnhW2;E046,17_EnhW2;E047,15_EnhAF;E048,17_EnhW2;E062,17_EnhW2;E093,17_EnhW2;E112,17_EnhW2	E027,H3K9ac_Pro;E038,H3K9ac_Pro;E033,H3K4me1_Enh;E034,H3K4me1_Enh;E037,H3K4me1_Enh;E038,H3K4me1_Enh;E039,H3K4me1_Enh;E041,H3K4me1_Enh;E043,H3K4me1_Enh;E044,H3K4me1_Enh;E046,H3K4me1_Enh;E047,H3K4me1_Enh;E048,H3K4me1_Enh;E093,H3K4me1_Enh;E112,H3K4me1_Enh;E116,H3K4me1_Enh;E034,H3K27ac_Enh;E039,H3K27ac_Enh;E041,H3K27ac_Enh;E044,H3K27ac_Enh;E046,H3K27ac_Enh;E093,H3K27ac_Enh;E112,H3K27ac_Enh;E079,H3K4m…	----	----	----	----	20502693,Gene expression of HIRA in peripheral blood monocytes,2.23E-07;20502693,Gene expression of OIP5 in peripheral blood monocytes,8.41E-06;20502693,Gene expression of POLG2 in peripheral blood monocytes,3.75E-06;21886157,Serum concentration of malate,6.60E-04	----	ENSG00000136688.5	IL36G	0	0	NM_019618	IL36G	0	0	INT	----	BLD, THYM	----	----	----	----	-2.8312	0.9053
Other	2	236538241	rs13412209	T	G	0.28	0.08	0.19	0.07	0	0	E010,7_Enh;E011,7_Enh;E029,2_TssAFlnk;E030,7_Enh;E031,2_TssAFlnk;E032,1_TssA;E033,1_TssA;E034,1_TssA;E035,2_TssAFlnk;E036,2_TssAFlnk;E037,1_TssA;E038,1_TssA;E039,1_TssA;E040,1_TssA;E041,1_TssA;E042,1_TssA;E043,2_TssAFlnk;E044,1_TssA;E045,1_TssA;E046,1_TssA;E047,1_TssA;E048,1_TssA;E050,2_TssAFlnk;E051,2_TssAFlnk;E062,2_TssAFlnk;E076,2_TssAFlnk;E077,1_TssA;E082,7_Enh;E088,7_Enh;E092,7_Enh;E093,1_Ts…	E009,22_PromP;E010,22_PromP;E011,22_PromP;E023,22_PromP;E025,16_EnhW1;E029,2_PromU;E030,2_PromU;E031,3_PromD1;E032,3_PromD1;E033,3_PromD1;E034,3_PromD1;E035,3_PromD1;E036,3_PromD1;E037,3_PromD1;E038,3_PromD1;E039,3_PromD1;E040,3_PromD1;E041,3_PromD1;E042,3_PromD1;E043,3_PromD1;E044,3_PromD1;E045,3_PromD1;E046,3_PromD1;E047,3_PromD1;E048,3_PromD1;E050,3_PromD1;E051,3_PromD1;E053,22_PromP;E062,2_Pr…	E006,H3K9ac_Pro;E038,H3K9ac_Pro;E047,H3K9ac_Pro;E062,H3K9ac_Pro;E066,H3K9ac_Pro;E075,H3K9ac_Pro;E077,H3K9ac_Pro;E088,H3K9ac_Pro;E101,H3K9ac_Pro;E115,H3K9ac_Pro;E116,H3K9ac_Pro;E124,H3K9ac_Pro;E009,H3K4me1_Enh;E010,H3K4me1_Enh;E011,H3K4me1_Enh;E023,H3K4me1_Enh;E024,H3K4me1_Enh;E026,H3K4me1_Enh;E029,H3K4me1_Enh;E030,H3K4me1_Enh;E031,H3K4me1_Enh;E032,H3K4me1_Enh;E033,H3K4me1_Enh;E034,H3K4me1_Enh;E03…	E034;E046;E088;E089;E092;E116	GM12878,PU1,HudsonAlpha,None;GM12891,PU1,HudsonAlpha,None	----	----	----	CDP_6;Gfi1_1;Gfi1_3;Gfi1b	ENSG00000144476.5	CXCR7	5	29545	NM_024726	IQCA1	5	30791	----	BLD, GI, THYM	ESDR, BLD, BRN, LNG, GI	----	----	----	----	0.2961	0.4516
EUR	2	112959608	rs13415097	T	C	0.4	0.12	0.02	0.15	0	0	E015,7_Enh	----	E001,H3K4me1_Enh;E006,H3K4me1_Enh;E014,H3K4me1_Enh;E015,H3K4me1_Enh;E018,H3K4me1_Enh;E024,H3K4me1_Enh;E027,H3K4me1_Enh;E028,H3K4me1_Enh;E034,H3K4me1_Enh;E039,H3K4me1_Enh;E055,H3K4me1_Enh;E058,H3K4me1_Enh;E066,H3K4me1_Enh;E093,H3K4me1_Enh;E096,H3K4me1_Enh;E110,H3K4me1_Enh;E038,H3K9ac_Pro	E008;E080	MCF-7,CTCF,UT-A,None	GTEx2015_v6,Skin_Sun_Exposed_Lower_leg,IL37,2.68162729022381e-06	----	20502693,Gene expression of CHORDC1 in peripheral blood monocytes,3.55E-06;20502693,Gene expression of LYCAT in peripheral blood monocytes,7.11E-06;20502693,Gene expression of OIP5 in peripheral blood monocytes,1.08E-06	E4F1;p300_disc7	ENSG00000136688.5	IL36G	5	13594	NM_019618	IL36G	5	18419	----	----	ESC	----	----	----	----	-1.6713	0.7824
EUR	2	112975232	rs13418326	C	G	0.23	0.47	0.34	0.35	0	0	----	----	E038,H3K9ac_Pro;E039,H3K4me1_Enh;E110,H3K4me3_Pro	----	----	Westra2013,Whole_Blood,IL1RN,1.6437376471881675E-10;Westra2013,Whole_Blood,IL1RN,3.437190341886987E-6;Westra2013,Whole_Blood,PSD4,1.306014653450883E-7	----	----	----	ENSG00000136688.5	IL36G	0	0	NM_019618	IL36G	5	2795	----	----	----	----	----	----	----	-2.0557	0.8306
EUR	2	112921400	rs13420333	A	G	0.16	0.07	0.0017	0.07	0	0	E025,7_Enh;E028,7_Enh;E034,7_Enh;E038,7_Enh;E046,7_Enh;E057,7_Enh;E058,7_Enh;E084,7_Enh;E085,7_Enh;E102,7_Enh;E119,7_Enh;E127,7_Enh	E028,17_EnhW2;E034,17_EnhW2;E046,17_EnhW2;E057,17_EnhW2;E058,18_EnhAc;E061,19_DNase;E119,19_DNase;E127,17_EnhW2	E007,H3K9ac_Pro;E025,H3K4me1_Enh;E028,H3K4me1_Enh;E034,H3K4me1_Enh;E038,H3K4me1_Enh;E046,H3K4me1_Enh;E047,H3K4me1_Enh;E048,H3K4me1_Enh;E057,H3K4me1_Enh;E058,H3K4me1_Enh;E061,H3K4me1_Enh;E071,H3K4me1_Enh;E075,H3K4me1_Enh;E084,H3K4me1_Enh;E085,H3K4me1_Enh;E101,H3K4me1_Enh;E102,H3K4me1_Enh;E106,H3K4me1_Enh;E109,H3K4me1_Enh;E119,H3K4me1_Enh;E123,H3K4me1_Enh;E125,H3K4me1_Enh;E127,H3K4me1_Enh;E034,H3K2…	E059	HepG2,MAFK,Stanford,None;HepG2,MAFK,Stanford,None	GTEx2015_v6,Skin_Sun_Exposed_Lower_leg,AC079753.5,1.10818125003551e-06;Westra2013,Whole_Blood,IL1RN,0.0033918023159788383	----	----	GR_known10;GR_known2;Nanog_disc2;SRF_known5;Sox_1;Sox_13;Sox_15;Sox_4;TCF4_known1	ENSG00000125571.5	IL37	3	2517	NM_173205	IL37	3	2518	----	----	FAT, BRST, BLD, SKIN, GI	----	----	----	----	-2.2751	0.8548
EUR	1	173332377	rs1342038	G	A	0.47	0.49	0.57	0.37	0	0	E025,7_Enh;E029,7_Enh;E049,7_Enh;E051,7_Enh;E052,7_Enh;E055,7_Enh;E056,7_Enh;E094,7_Enh;E104,7_Enh;E105,7_Enh;E113,7_Enh;E116,7_Enh;E117,7_Enh;E126,7_Enh;E129,7_Enh	E005,19_DNase;E006,17_EnhW2;E011,19_DNase;E013,19_DNase;E017,17_EnhW2;E023,19_DNase;E025,18_EnhAc;E026,17_EnhW2;E028,19_DNase;E029,19_DNase;E031,17_EnhW2;E035,17_EnhW2;E036,19_DNase;E037,19_DNase;E039,19_DNase;E041,19_DNase;E049,15_EnhAF;E050,19_DNase;E051,19_DNase;E052,15_EnhAF;E054,19_DNase;E055,14_EnhA2;E056,15_EnhAF;E057,19_DNase;E058,19_DNase;E059,17_EnhW2;E061,19_DNase;E062,19_DNase;E063,19…	E006,H3K27ac_Enh;E013,H3K27ac_Enh;E042,H3K27ac_Enh;E049,H3K27ac_Enh;E050,H3K27ac_Enh;E055,H3K27ac_Enh;E056,H3K27ac_Enh;E076,H3K27ac_Enh;E092,H3K27ac_Enh;E096,H3K27ac_Enh;E100,H3K27ac_Enh;E109,H3K27ac_Enh;E111,H3K27ac_Enh;E113,H3K27ac_Enh;E115,H3K27ac_Enh;E116,H3K27ac_Enh;E117,H3K27ac_Enh;E120,H3K27ac_Enh;E123,H3K27ac_Enh;E124,H3K27ac_Enh;E125,H3K27ac_Enh;E128,H3K27ac_Enh;E129,H3K27ac_Enh;E006,H3K…	E006;E017;E029;E055;E056;E114;E116;E120;E121;E124;E125;E126;E128	MCF10A-Er-Src,STAT3,Harvard(Weissman),TAM_1uM_36hr	Westra2013,Whole_Blood,-,1.9399660625568747E-7	21441570,Diabetic retinopathy,4E-6	21829388,Gene expression of [probe 6940474 centered at chr1:171625772] in blood,1.8E-04;21886157,Serum ratio of (3-indoxyl sulfate)/(gamma-glutamylisoleucine*),3.90E-04	LBP-1_2;TAL1_known1;TCF12_known1	ENSG00000251817.1	snoU13	3	51206	NR_037845	LOC100506023	0	0	INT	----	FAT, BLD, STRM, MUS, SKIN, GI, HRT, SPLN, CRVX, BONE	----	----	----	----	-1.2642	0.7237
EUR, Other	1	218424517	rs1342586	C	T	0.13	0.31	0.59	0.22	0	0	E010,7_Enh;E025,7_Enh;E026,7_Enh;E028,7_Enh;E053,6_EnhG;E054,7_Enh;E114,7_Enh;E119,7_Enh;E125,7_Enh;E129,7_Enh	E006,17_EnhW2;E023,17_EnhW2;E025,16_EnhW1;E026,17_EnhW2;E028,17_EnhW2;E049,17_EnhW2;E052,17_EnhW2;E053,10_TxEnh5;E054,17_EnhW2;E114,14_EnhA2;E121,17_EnhW2;E125,12_TxEnhW;E126,17_EnhW2;E129,17_EnhW2	E006,H3K27ac_Enh;E049,H3K27ac_Enh;E068,H3K27ac_Enh;E074,H3K27ac_Enh;E100,H3K27ac_Enh;E114,H3K27ac_Enh;E120,H3K27ac_Enh;E121,H3K27ac_Enh;E125,H3K27ac_Enh;E129,H3K27ac_Enh;E009,H3K4me1_Enh;E010,H3K4me1_Enh;E017,H3K4me1_Enh;E023,H3K4me1_Enh;E025,H3K4me1_Enh;E026,H3K4me1_Enh;E028,H3K4me1_Enh;E049,H3K4me1_Enh;E052,H3K4me1_Enh;E053,H3K4me1_Enh;E054,H3K4me1_Enh;E057,H3K4me1_Enh;E058,H3K4me1_Enh;E061,H3K…	----	ECC-1,ERALPHA_A,HudsonAlpha,Estradiol_10nM	----	----	----	----	ENSG00000092969.7	TGFB2	0	0	NM_003238	TGFB2	0	0	INT	----	ESDR, FAT, STRM, BRST, BRN, LNG, BONE	----	----	----	----	-1.8761	0.809
Other	1	218446304	rs1342590	C	T	0.42	0.44	0.74	0.28	0	0	E023,7_Enh;E107,7_Enh	----	E006,H3K27ac_Enh;E063,H3K27ac_Enh;E068,H3K27ac_Enh;E069,H3K27ac_Enh;E071,H3K27ac_Enh;E072,H3K27ac_Enh;E074,H3K27ac_Enh;E076,H3K27ac_Enh;E078,H3K27ac_Enh;E095,H3K27ac_Enh;E097,H3K27ac_Enh;E103,H3K27ac_Enh;E104,H3K27ac_Enh;E109,H3K27ac_Enh;E121,H3K27ac_Enh;E023,H3K4me1_Enh;E049,H3K4me1_Enh;E052,H3K4me1_Enh;E068,H3K4me1_Enh;E073,H3K4me1_Enh;E100,H3K4me1_Enh;E107,H3K4me1_Enh;E108,H3K4me1_Enh;E114,H3K…	E021	----	----	----	20502693,Gene expression of ZNF75A in peripheral blood monocytes,6.70E-06;21886157,Serum ratio of (1-linoleoylglycerol (1-monolinolein))/(arabinose),1.50E-04	LUN-1	ENSG00000092969.7	TGFB2	3	1684	NM_003238	TGFB2	3	1684	----	----	FAT, MUS	----	----	----	----	-2.5553	0.8821
EUR	2	112959947	rs13426809	G	A	0.25	0.07	0.0017	0.07	0	0	----	----	E001,H3K4me1_Enh;E006,H3K4me1_Enh;E014,H3K4me1_Enh;E015,H3K4me1_Enh;E018,H3K4me1_Enh;E028,H3K4me1_Enh;E058,H3K4me1_Enh;E093,H3K4me1_Enh;E038,H3K9ac_Pro	----	----	GTEx2015_v6,Skin_Sun_Exposed_Lower_leg,AC079753.5,1.40939318382696e-05;Westra2013,Whole_Blood,IL1RN,6.725314394775549E-5	----	----	Myf_1;NRSF_disc10;NRSF_disc5	ENSG00000136688.5	IL36G	5	13255	NM_019618	IL36G	5	18080	----	----	----	----	----	----	----	-2.0945	0.8351
EUR, Other	1	67253446	rs1343151	G	A	0.68	0.28	0.06	0.31	0	0	----	----	----	----	----	GTEx2015_v6,Esophagus_Mucosa,IL12RB2,4.08886636742041e-06	17804789,Crohn's disease,1E-8;17804789,Crohn's disease,2E-7	21886157,Serum ratio of (n-Butyl Oleate)/(theobromine),2.30E-05	----	ENSG00000162594.10	IL23R	0	0	NM_144701	IL23R	0	0	INT	----	----	----	----	----	----	-0.7091	0.6328
AFR	2	102259127	rs1345301	A	G	0.18	0.39	0.83	0.45	0	0	E017,7_Enh;E023,7_Enh;E025,2_TssAFlnk;E026,2_TssAFlnk;E028,7_Enh;E029,7_Enh;E037,7_Enh;E038,7_Enh;E039,7_Enh;E040,7_Enh;E041,7_Enh;E042,7_Enh;E044,7_Enh;E047,7_Enh;E048,7_Enh;E049,7_Enh;E052,2_TssAFlnk;E055,7_Enh;E057,7_Enh;E058,7_Enh;E107,7_Enh;E108,7_Enh;E115,7_Enh;E119,7_Enh;E120,7_Enh;E121,2_TssAFlnk;E122,7_Enh;E124,7_Enh;E125,7_Enh;E126,2_TssAFlnk;E127,7_Enh;E128,7_Enh;E129,7_Enh	E006,17_EnhW2;E013,18_EnhAc;E017,15_EnhAF;E023,13_EnhA1;E025,13_EnhA1;E026,13_EnhA1;E027,18_EnhAc;E028,13_EnhA1;E029,18_EnhAc;E030,17_EnhW2;E031,17_EnhW2;E033,15_EnhAF;E034,15_EnhAF;E037,14_EnhA2;E038,14_EnhA2;E039,14_EnhA2;E040,15_EnhAF;E041,13_EnhA1;E042,13_EnhA1;E043,15_EnhAF;E044,15_EnhAF;E045,15_EnhAF;E046,15_EnhAF;E047,14_EnhA2;E048,14_EnhA2;E049,13_EnhA1;E052,13_EnhA1;E055,14_EnhA2;E056,15…	E006,H3K27ac_Enh;E026,H3K27ac_Enh;E034,H3K27ac_Enh;E038,H3K27ac_Enh;E041,H3K27ac_Enh;E042,H3K27ac_Enh;E046,H3K27ac_Enh;E047,H3K27ac_Enh;E049,H3K27ac_Enh;E056,H3K27ac_Enh;E058,H3K27ac_Enh;E109,H3K27ac_Enh;E113,H3K27ac_Enh;E119,H3K27ac_Enh;E121,H3K27ac_Enh;E122,H3K27ac_Enh;E125,H3K27ac_Enh;E127,H3K27ac_Enh;E129,H3K27ac_Enh;E017,H3K4me1_Enh;E023,H3K4me1_Enh;E025,H3K4me1_Enh;E026,H3K4me1_Enh;E028,H3K…	E057	----	GTEx2015_v6,Adipose_Subcutaneous,AC007278.3,1.65221791817971e-05;GTEx2015_v6,Adipose_Visceral_Omentum,AC007278.3,3.31750990881887e-08;GTEx2015_v6,Artery_Tibial,IL18R1,4.73822510530444e-06;GTEx2015_v6,Esophagus_Mucosa,AC007278.3,1.99879225865253e-06;GTEx2015_v6,Lung,AC007278.3,1.42962853707606e-09;GTEx2015_v6,Whole_Blood,AC007278.3,2.52598055830612e-16;Westra2013,Whole_Blood,IL18R1,3.7755907962598…	23966867,Waist circumference,5E-6	----	HNF1_2	ENSG00000115598.5	IL1RL2	3	19124	NM_003854	IL1RL2	3	19775	----	FAT, STRM, MUS, SKIN	LNG, FAT, BRST, BLD, STRM, SKIN, MUS, VAS, BRN, BONE	----	----	----	----	-0.8778	0.6615
EUR	8	118860759	rs1353171	G	C	0.55	0.65	0.27	0.64	1	0	E010,7_Enh;E014,7_Enh;E084,7_Enh;E088,7_Enh;E116,7_Enh	----	E001,H3K4me1_Enh;E009,H3K4me1_Enh;E011,H3K4me1_Enh;E014,H3K4me1_Enh;E016,H3K4me1_Enh;E020,H3K4me1_Enh;E075,H3K4me1_Enh;E084,H3K4me1_Enh;E085,H3K4me1_Enh;E087,H3K4me1_Enh;E088,H3K4me1_Enh;E094,H3K4me1_Enh;E101,H3K4me1_Enh;E102,H3K4me1_Enh;E109,H3K4me1_Enh;E116,H3K4me1_Enh;E011,H3K27ac_Enh;E084,H3K27ac_Enh;E085,H3K27ac_Enh;E011,H3K4me3_Pro;E088,H3K9ac_Pro	----	----	GTEx2015_v6,Heart_Left_Ventricle,COLEC10,5.95960826066895e-08	----	----	GATA_known1;GATA_known8;GCNF;Irf_known4;RXRA_known5;TAL1_disc2;TCF4_known1	ENSG00000164761.4	TNFRSF11B	3	62797	NM_002546	TNFRSF11B	3	62796	----	----	ESDR, ESC, GI, LNG, BLD	----	----	----	----	-2.6708	0.8923
EUR	4	81025926	rs1353386	A	C	0.34	0.76	0.8	0.83	0	0	----	----	E097,H3K4me3_Pro	----	----	----	----	----	AIRE_1;Ik-2_3;NF-AT1	ENSG00000152785.6	BMP3	5	5038	NM_001201	BMP3	5	5037	----	----	----	----	----	----	----	-2.3914	0.8666
EUR	4	106348870	rs13534	G	A	0.08	0.2	0.17	0.25	0	0	----	----	E002,H3K4me3_Pro;E027,H3K9ac_Pro;E066,H3K9ac_Pro;E040,H3K4me1_Enh;E041,H3K27ac_Enh;E048,H3K27ac_Enh	----	----	GTEx2015_v6,Adrenal_Gland,TBCK,1.49754844108283e-06;GTEx2015_v6,Cells_EBV-transformed_lymphocytes,TBCK,4.03442187724925e-07;GTEx2015_v6,Cells_Transformed_fibroblasts,TBCK,4.11235594990268e-07;GTEx2015_v6,Muscle_Skeletal,TBCK,1.57493565268548e-06;Lappalainen2013,Lymphoblastoid_EUR_exonlevel,ENSG00000145348.11_106965474_106967837,1.7013824899706e-18;Lappalainen2013,Lymphoblastoid_EUR_exonlevel,ENSG…	----	22467206,Allele-specific Expression Patterns in human glioblastoma cell line U87MG,0.0018	Cdx;DMRT1;Foxa_known1;Foxd1_1;Foxf1;Foxj1_2;Foxj2_2;Foxk1;Foxl1_1;Foxq1;Homez;PLZF;Sox_19;Sox_2;Sox_9;TATA_known2	ENSG00000164022.12	AIMP1	0	0	NM_001142416	AIMP1	0	0	U3	----	----	----	----	----	----	-0.5652	0.6077
EUR	1	67171217	rs1358748	A	G	0.71	0.9	0.99	0.84	0	0	E033,2_TssAFlnk;E034,7_Enh;E035,7_Enh;E036,7_Enh;E037,7_Enh;E038,2_TssAFlnk;E039,2_TssAFlnk;E040,7_Enh;E041,2_TssAFlnk;E042,2_TssAFlnk;E043,2_TssAFlnk;E044,2_TssAFlnk;E045,2_TssAFlnk;E046,7_Enh;E047,2_TssAFlnk;E048,7_Enh;E050,12_EnhBiv;E051,12_EnhBiv;E061,7_Enh;E062,7_Enh;E066,7_Enh;E080,7_Enh;E085,7_Enh;E093,7_Enh;E109,7_Enh;E115,7_Enh;E116,7_Enh;E123,7_Enh	E029,17_EnhW2;E030,17_EnhW2;E031,17_EnhW2;E032,17_EnhW2;E033,13_EnhA1;E034,13_EnhA1;E035,17_EnhW2;E036,16_EnhW1;E037,14_EnhA2;E038,13_EnhA1;E039,14_EnhA2;E040,14_EnhA2;E041,13_EnhA1;E042,9_TxReg;E043,13_EnhA1;E044,13_EnhA1;E045,13_EnhA1;E046,15_EnhAF;E047,14_EnhA2;E048,14_EnhA2;E050,14_EnhA2;E051,14_EnhA2;E062,16_EnhW1;E093,15_EnhAF;E112,17_EnhW2;E115,15_EnhAF;E116,15_EnhAF;E123,17_EnhW2;E124,17_…	E002,H3K4me1_Enh;E007,H3K4me1_Enh;E033,H3K4me1_Enh;E034,H3K4me1_Enh;E035,H3K4me1_Enh;E036,H3K4me1_Enh;E037,H3K4me1_Enh;E038,H3K4me1_Enh;E039,H3K4me1_Enh;E040,H3K4me1_Enh;E041,H3K4me1_Enh;E042,H3K4me1_Enh;E043,H3K4me1_Enh;E044,H3K4me1_Enh;E045,H3K4me1_Enh;E046,H3K4me1_Enh;E047,H3K4me1_Enh;E048,H3K4me1_Enh;E049,H3K4me1_Enh;E050,H3K4me1_Enh;E051,H3K4me1_Enh;E061,H3K4me1_Enh;E062,H3K4me1_Enh;E066,H3K…	E034;E050	----	----	----	----	DMRT5;ELF1_known1;GATA_disc3;Maf_disc2;STAT_disc1;STAT_known12;STAT_known4;STAT_known7	ENSG00000162594.10	IL23R	0	0	NM_144701	IL23R	0	0	INT	BLD	BLD, SKIN, LIV, ADRL, GI, THYM	----	----	----	----	-1.7486	0.7927
ASN, EUR, Other	6	43796814	rs1358980	C	T	0.14	0.5	0.57	0.51	0	0	E029,7_Enh;E030,7_Enh;E035,7_Enh;E036,7_Enh;E050,7_Enh;E051,7_Enh;E063,7_Enh;E080,7_Enh;E083,7_Enh;E095,7_Enh;E100,7_Enh;E107,7_Enh;E108,7_Enh;E118,12_EnhBiv;E124,7_Enh	E005,17_EnhW2;E029,15_EnhAF;E030,13_EnhA1;E031,17_EnhW2;E033,17_EnhW2;E035,17_EnhW2;E036,17_EnhW2;E050,15_EnhAF;E051,14_EnhA2;E063,17_EnhW2;E080,18_EnhAc;E095,17_EnhW2;E107,17_EnhW2;E108,15_EnhAF;E124,15_EnhAF	E005,H3K27ac_Enh;E029,H3K27ac_Enh;E048,H3K27ac_Enh;E050,H3K27ac_Enh;E055,H3K27ac_Enh;E056,H3K27ac_Enh;E063,H3K27ac_Enh;E075,H3K27ac_Enh;E080,H3K27ac_Enh;E092,H3K27ac_Enh;E093,H3K27ac_Enh;E095,H3K27ac_Enh;E096,H3K27ac_Enh;E099,H3K27ac_Enh;E101,H3K27ac_Enh;E108,H3K27ac_Enh;E113,H3K27ac_Enh;E117,H3K27ac_Enh;E124,H3K27ac_Enh;E005,H3K4me1_Enh;E007,H3K4me1_Enh;E023,H3K4me1_Enh;E029,H3K4me1_Enh;E030,H3K…	E100	----	----	23754948,Sexual dimorphism in anthropometric traits,2E-11	----	FXR_1;Rhox11;VDR_1;VDR_4	ENSG00000112715.16	VEGFA	3	10326	NM_001171626	VEGFA	3	10327	----	----	BLD, FAT, ADRL, HRT, MUS, LIV	----	----	----	----	-0.0619	0.5169
EUR	13	30457747	rs1360485	C	T	0.22	0.78	0.77	0.68	0	0	E023,7_Enh;E032,6_EnhG;E041,6_EnhG	----	E003,H3K27ac_Enh;E004,H3K27ac_Enh;E008,H3K27ac_Enh;E014,H3K27ac_Enh;E039,H3K27ac_Enh;E040,H3K27ac_Enh;E041,H3K27ac_Enh;E043,H3K27ac_Enh;E044,H3K27ac_Enh;E046,H3K27ac_Enh;E050,H3K27ac_Enh;E063,H3K27ac_Enh;E066,H3K27ac_Enh;E067,H3K27ac_Enh;E069,H3K27ac_Enh;E071,H3K27ac_Enh;E072,H3K27ac_Enh;E074,H3K27ac_Enh;E079,H3K27ac_Enh;E093,H3K27ac_Enh;E103,H3K27ac_Enh;E111,H3K27ac_Enh;E115,H3K27ac_Enh;E124,H3K…	E032;E034;E055;E056;E097;E116;E126;E127	GM12891,POL24H8,HudsonAlpha,None;H1-hESC,BCL3,HudsonAlpha,None	GTEx2015_v6,Adipose_Subcutaneous,HMGB1,1.20374008570296e-06;GTEx2015_v6,Artery_Aorta,HMGB1,7.16998699114669e-07;GTEx2015_v6,Artery_Tibial,HMGB1,8.80825039621929e-06;GTEx2015_v6,Breast_Mammary_Tissue,HMGB1,2.33892740689056e-06;GTEx2015_v6,Muscle_Skeletal,HMGB1,3.44979138010693e-09;GTEx2015_v6,Pancreas,HMGB1,1.80205160840178e-06;GTEx2015_v6,Stomach,HMGB1,3.41058817112384e-06;GTEx2015_v6,Testis,HMGB…	----	----	CEBPA_2;p300_disc2	ENSG00000189403.9	HMGB1	3	999	NM_002128	HMGB1	3	993	----	----	FAT, BLD	----	----	----	----	-1.8986	0.8118
AFR, Other	4	74112120	rs1371799	T	C	0.18	0.64	0.38	0.64	0	0	E001,7_Enh;E005,7_Enh;E006,7_Enh;E008,7_Enh;E017,7_Enh;E020,7_Enh;E022,7_Enh;E023,7_Enh;E024,7_Enh;E025,2_TssAFlnk;E026,7_Enh;E027,7_Enh;E028,7_Enh;E052,7_Enh;E055,7_Enh;E056,7_Enh;E057,7_Enh;E058,7_Enh;E063,7_Enh;E068,7_Enh;E079,7_Enh;E090,7_Enh;E091,7_Enh;E095,7_Enh;E099,7_Enh;E102,7_Enh;E104,7_Enh;E105,7_Enh;E107,7_Enh;E108,7_Enh;E110,7_Enh;E114,7_Enh;E117,7_Enh;E119,7_Enh;E120,7_Enh;E121,7_En…	E001,15_EnhAF;E002,17_EnhW2;E004,19_DNase;E005,18_EnhAc;E006,15_EnhAF;E007,17_EnhW2;E009,19_DNase;E010,17_EnhW2;E011,19_DNase;E012,19_DNase;E013,15_EnhAF;E014,17_EnhW2;E015,19_DNase;E017,15_EnhAF;E018,16_EnhW1;E020,19_DNase;E022,16_EnhW1;E023,15_EnhAF;E024,16_EnhW1;E025,13_EnhA1;E026,13_EnhA1;E027,13_EnhA1;E028,13_EnhA1;E049,15_EnhAF;E052,13_EnhA1;E053,19_DNase;E055,14_EnhA2;E056,15_EnhAF;E057,13…	E001,H3K4me1_Enh;E002,H3K4me1_Enh;E003,H3K4me1_Enh;E004,H3K4me1_Enh;E005,H3K4me1_Enh;E006,H3K4me1_Enh;E009,H3K4me1_Enh;E010,H3K4me1_Enh;E011,H3K4me1_Enh;E012,H3K4me1_Enh;E013,H3K4me1_Enh;E014,H3K4me1_Enh;E015,H3K4me1_Enh;E017,H3K4me1_Enh;E018,H3K4me1_Enh;E019,H3K4me1_Enh;E020,H3K4me1_Enh;E022,H3K4me1_Enh;E023,H3K4me1_Enh;E024,H3K4me1_Enh;E025,H3K4me1_Enh;E026,H3K4me1_Enh;E027,H3K4me1_Enh;E028,H3K…	E006;E008;E028;E056;E057;E083;E088;E089;E090;E091;E098;E100;E114;E119;E120;E122;E125;E126;E127;E128	HEEpiC,CTCF,UW,None;MCF10A-Er-Src,POL2,Stanford,EtOH_0.01pct;MCF10A-Er-Src,STAT3,Harvard(Weissman),TAM_1uM_36hr;NHEK,CTCF,Broad,None	----	21738479,White blood cell count,2E-17	----	Nrf1_known2;RXR::LXR;Sin3Ak-20_disc3	ENSG00000163738.13	MTHFD2L	5	2053	NM_002089	CXCL2	5	12839	----	FAT, SKIN	ESC, ESDR, LNG, IPSC, FAT, STRM, BRST, MUS, SKIN, BRN, GI, PLCNT, HRT, CRVX, VAS, BONE	----	----	----	----	-0.2527	0.5517
EUR	2	113141212	rs1374281	C	G	0.29	0.27	0.11	0.4	0	0	----	----	E038,H3K9ac_Pro;E048,H3K4me3_Pro	----	----	Westra2013,Whole_Blood,IL1RN,1.0290519769304876E-6;Westra2013,Whole_Blood,IL1RN,9.748539683042513E-11;Westra2013,Whole_Blood,PSD4,4.05716369439403E-5	----	----	Arid3a_2;CEBPB_known4;CEBPG;Fox;Foxj2_1;Foxp1;Osf2_2;Pou1f1_2;RREB-1_1;RREB-1_2;p300_disc3	ENSG00000136689.14	IL1RN	3	7195	NM_173843	IL1RN	3	7195	----	----	----	----	----	----	----	-2.4739	0.8746
EUR	22	50001867	rs137848	T	C	0.7	0.48	0.54	0.52	0	0	E012,7_Enh;E022,12_EnhBiv;E024,7_Enh;E031,7_Enh;E054,7_Enh;E063,12_EnhBiv;E077,7_Enh;E091,7_Enh;E094,7_Enh;E105,7_Enh;E110,7_Enh;E113,7_Enh;E121,7_Enh;E123,7_Enh	E022,23_PromBiv;E031,19_DNase;E077,22_PromP;E110,17_EnhW2;E123,23_PromBiv	E001,H3K4me1_Enh;E006,H3K4me1_Enh;E009,H3K4me1_Enh;E011,H3K4me1_Enh;E012,H3K4me1_Enh;E014,H3K4me1_Enh;E015,H3K4me1_Enh;E022,H3K4me1_Enh;E024,H3K4me1_Enh;E031,H3K4me1_Enh;E032,H3K4me1_Enh;E034,H3K4me1_Enh;E044,H3K4me1_Enh;E054,H3K4me1_Enh;E055,H3K4me1_Enh;E056,H3K4me1_Enh;E057,H3K4me1_Enh;E063,H3K4me1_Enh;E072,H3K4me1_Enh;E073,H3K4me1_Enh;E075,H3K4me1_Enh;E077,H3K4me1_Enh;E079,H3K4me1_Enh;E085,H3K…	E032;E033;E082;E118	H1-hESC,RAD21,HudsonAlpha,None;HeLa-S3,AP2GAMMA,UCD,None	GTEx2015_v6,Whole_Blood,PIM3,8.19280251920199e-08	----	----	AP-4_2;E2A_2;HEN1_1;HEN1_2;LBP-1_2;Myf_4;RP58;TCF12_disc5	ENSG00000188263.6	IL17REL	0	0	NM_001001694	IL17REL	0	0	INT	----	ESDR, IPSC, ESC, BLD, BRN, FAT, GI, PLCNT, HRT, SPLN, MUS	----	----	----	----	-1.6316	0.777
EUR	22	50008559	rs137864	C	T	0.54	0.48	0.53	0.53	0	0	E002,7_Enh;E003,12_EnhBiv;E005,7_Enh;E007,7_Enh;E012,7_Enh;E014,7_Enh;E015,12_EnhBiv;E019,7_Enh;E021,7_Enh;E022,7_Enh;E024,7_Enh;E094,7_Enh;E110,7_Enh;E114,7_Enh;E116,7_Enh;E123,7_Enh	E002,17_EnhW2;E003,17_EnhW2;E004,17_EnhW2;E007,23_PromBiv;E014,16_EnhW1;E015,17_EnhW2;E016,17_EnhW2;E018,17_EnhW2;E019,17_EnhW2;E020,17_EnhW2;E021,17_EnhW2;E024,23_PromBiv;E077,16_EnhW1;E101,17_EnhW2;E102,17_EnhW2;E109,17_EnhW2;E110,14_EnhA2	E001,H3K4me1_Enh;E002,H3K4me1_Enh;E003,H3K4me1_Enh;E007,H3K4me1_Enh;E012,H3K4me1_Enh;E014,H3K4me1_Enh;E015,H3K4me1_Enh;E016,H3K4me1_Enh;E018,H3K4me1_Enh;E019,H3K4me1_Enh;E020,H3K4me1_Enh;E021,H3K4me1_Enh;E022,H3K4me1_Enh;E024,H3K4me1_Enh;E037,H3K4me1_Enh;E056,H3K4me1_Enh;E059,H3K4me1_Enh;E075,H3K4me1_Enh;E077,H3K4me1_Enh;E079,H3K4me1_Enh;E084,H3K4me1_Enh;E085,H3K4me1_Enh;E089,H3K4me1_Enh;E093,H3K…	E051;E092;E125	----	GTEx2015_v6,Whole_Blood,PIM3,1.61246784546731e-08;Westra2013,Whole_Blood,PANX2,2.91504174924912E-11;Westra2013,Whole_Blood,PIM3,0.0015983921937256648;Westra2013,Whole_Blood,TRABD,6.973980659517687E-4	----	----	CTCF_disc7;Roaz_2	ENSG00000188263.6	IL17REL	0	0	NM_001001694	IL17REL	0	0	INT	----	ESC, ESDR, IPSC, GI, LNG, BLD	----	----	----	----	-2.0273	0.8273
EUR	8	32507202	rs138138889	G	C	0	0.02	0	0.01	0	0	----	----	E058,H3K27ac_Enh	----	----	----	----	----	Barhl1;Hoxb3;Pax-6_3;Pax7	ENSG00000157168.13	NRG1	0	0	NM_013962	NRG1	0	0	INT	----	----	----	----	----	----	-2.5394	0.8807
EUR	4	87911647	rs1381949	G	A	0.38	0.57	0.36	0.51	1	0	E001,7_Enh;E003,7_Enh;E004,7_Enh;E005,7_Enh;E008,7_Enh;E009,7_Enh;E010,7_Enh;E011,7_Enh;E012,7_Enh;E013,7_Enh;E014,7_Enh;E015,7_Enh;E016,7_Enh;E019,7_Enh;E020,7_Enh;E023,7_Enh;E024,7_Enh;E029,7_Enh;E036,7_Enh;E049,2_TssAFlnk;E053,7_Enh;E059,7_Enh;E061,7_Enh;E063,7_Enh;E065,2_TssAFlnk;E066,7_Enh;E067,1_TssA;E068,2_TssAFlnk;E069,2_TssAFlnk;E071,2_TssAFlnk;E072,2_TssAFlnk;E074,1_TssA;E076,7_Enh;E080…	E001,13_EnhA1;E002,17_EnhW2;E003,15_EnhAF;E004,13_EnhA1;E005,15_EnhAF;E006,17_EnhW2;E007,17_EnhW2;E008,14_EnhA2;E009,17_EnhW2;E010,14_EnhA2;E011,14_EnhA2;E012,15_EnhAF;E013,14_EnhA2;E014,14_EnhA2;E015,14_EnhA2;E016,14_EnhA2;E018,17_EnhW2;E019,14_EnhA2;E020,14_EnhA2;E021,17_EnhW2;E022,17_EnhW2;E023,14_EnhA2;E024,15_EnhAF;E025,15_EnhAF;E026,15_EnhAF;E027,17_EnhW2;E028,17_EnhW2;E029,19_DNase;E030,17…	E001,H3K4me1_Enh;E003,H3K4me1_Enh;E004,H3K4me1_Enh;E005,H3K4me1_Enh;E007,H3K4me1_Enh;E008,H3K4me1_Enh;E009,H3K4me1_Enh;E010,H3K4me1_Enh;E011,H3K4me1_Enh;E012,H3K4me1_Enh;E013,H3K4me1_Enh;E014,H3K4me1_Enh;E015,H3K4me1_Enh;E016,H3K4me1_Enh;E018,H3K4me1_Enh;E019,H3K4me1_Enh;E020,H3K4me1_Enh;E021,H3K4me1_Enh;E022,H3K4me1_Enh;E023,H3K4me1_Enh;E024,H3K4me1_Enh;E025,H3K4me1_Enh;E029,H3K4me1_Enh;E036,H3K…	E059;E083;E118	H1-hESC,USF1,HudsonAlpha,None;HepG2,FOXA1,HudsonAlpha,None;HepG2,FOXA1,HudsonAlpha,None;HepG2,FOXA2,HudsonAlpha,None;HepG2,P300,HudsonAlpha,None;HepG2,RXRA,HudsonAlpha,None;HepG2,SP1,HudsonAlpha,None	----	----	----	Foxa_known2;Foxd1_1;Foxd3;Foxf2;Foxj2_1;Foxk1;Foxo_4;Foxq1;HNF1_3;HNF1_5;HNF1_6;HNF1_7	ENSG00000118785.9	SPP1	5	64019	NR_036694	HSP90AB3P	3	17631	----	STRM, VAS, BRN, HRT	ESC, ESDR, IPSC, FAT, BLD, BRN, SKIN, LIV, GI, ADRL, KID, PANC, PLCNT, HRT	----	----	----	----	3.8046	0.0418
EUR	3	137389640	rs1382269	T	C	0.12	0.49	0.36	0.47	0	0	----	----	E012,H3K27ac_Enh;E094,H3K27ac_Enh;E024,H3K4me3_Pro;E025,H3K4me3_Pro	----	----	----	19043545,Metabolite levels,5E-7	19043545,C18,4.31E-04;19043545,DHA,8.46E-03;19043545,PE e (COOH) C12:1 (PE ae C14:0 PE a C14:0 PE e (OH) C14:1 PE e (COOH) C12:1),7.02E-03;19043545,SM (OH) C20:0,3.75E-03;19043545,SM (OH) C20:1,5.94E-03;19043545,SM (OH) C20:3,4.40E-04;19043545,SM (OH) C22:0,3.87E-04;19043545,SM (OH) C26:0,1.02E-03;19043545,SM (OH) C28:0,8.30E-03;19043545,SM (OHCOOH) C16:1,3.87E-03;19043545,SM (OHCOOH) C16:2 (SM C…	VDR_3	ENSG00000201325.1	RN5S142	3	128493	NM_004189	SOX14	5	374650	----	----	----	----	----	----	----	-2.9515	0.9143
EUR	21	33393039	rs138262539	A	G	0	0.01	0	0.01	0	0	E001,7_Enh;E002,7_Enh;E024,7_Enh;E029,7_Enh;E030,7_Enh;E031,7_Enh;E032,7_Enh;E036,7_Enh;E046,12_EnhBiv;E063,7_Enh;E071,7_Enh;E091,7_Enh;E095,7_Enh;E113,7_Enh;E118,7_Enh;E124,2_TssAFlnk	E002,17_EnhW2;E008,17_EnhW2;E027,17_EnhW2;E029,9_TxReg;E030,9_TxReg;E031,15_EnhAF;E032,15_EnhAF;E033,17_EnhW2;E035,15_EnhAF;E036,15_EnhAF;E044,18_EnhAc;E046,17_EnhW2;E050,18_EnhAc;E051,15_EnhAF;E062,17_EnhW2;E063,14_EnhA2;E066,15_EnhAF;E074,17_EnhW2;E077,17_EnhW2;E078,17_EnhW2;E093,18_EnhAc;E096,17_EnhW2;E110,17_EnhW2;E112,17_EnhW2;E113,17_EnhW2;E124,13_EnhA1	E001,H3K4me1_Enh;E002,H3K4me1_Enh;E007,H3K4me1_Enh;E009,H3K4me1_Enh;E012,H3K4me1_Enh;E016,H3K4me1_Enh;E018,H3K4me1_Enh;E023,H3K4me1_Enh;E024,H3K4me1_Enh;E028,H3K4me1_Enh;E029,H3K4me1_Enh;E030,H3K4me1_Enh;E031,H3K4me1_Enh;E032,H3K4me1_Enh;E036,H3K4me1_Enh;E046,H3K4me1_Enh;E051,H3K4me1_Enh;E063,H3K4me1_Enh;E066,H3K4me1_Enh;E071,H3K4me1_Enh;E077,H3K4me1_Enh;E079,H3K4me1_Enh;E089,H3K4me1_Enh;E091,H3K…	----	----	----	----	----	CCNT2_disc2;EWSR1-FLI1;GR_disc6;HNF4_known4;PU.1_disc3;RXRA_known6;SP1_disc3;SP1_known1;SP2_disc3;STAT_disc7;YY1_disc4	ENSG00000159128.9	IFNGR2	0	0	NM_005534	IFNGR2	5	9855	----	BLD	ESC, BLD, FAT, BRN, PLCNT, HRT, SPLN, LIV	----	----	----	----	-1.9896	0.8229
EUR	8	118954094	rs1385504	T	A	0.24	0.18	0.12	0.14	0	0	----	----	E011,H3K4me1_Enh;E014,H3K4me1_Enh;E053,H3K4me1_Enh;E065,H3K4me1_Enh;E117,H3K4me1_Enh;E011,H3K4me3_Pro;E078,H3K4me3_Pro;E099,H3K4me3_Pro;E100,H3K4me3_Pro;E013,H3K27ac_Enh;E056,H3K27ac_Enh;E066,H3K9ac_Pro;E088,H3K9ac_Pro	----	----	GTEx2015_v6,Thyroid,COLEC10,1.14060971832423e-08	----	----	Ets_known9;Nkx2_3;TEF	ENSG00000164761.4	TNFRSF11B	5	1893	NM_002546	TNFRSF11B	5	1949	----	----	----	----	----	----	----	-1.9803	0.8218
ASN	6	43780749	rs138551969	A	G	0	0	0	0.0013	1	1	E006,6_EnhG;E022,6_EnhG;E056,6_EnhG;E079,6_EnhG;E080,6_EnhG;E083,7_Enh;E094,6_EnhG;E095,6_EnhG;E098,6_EnhG;E105,6_EnhG;E107,6_EnhG;E108,6_EnhG	E055,12_TxEnhW;E056,10_TxEnh5;E105,10_TxEnh5;E107,10_TxEnh5;E108,10_TxEnh5	E006,H3K4me1_Enh;E017,H3K4me1_Enh;E022,H3K4me1_Enh;E026,H3K4me1_Enh;E027,H3K4me1_Enh;E053,H3K4me1_Enh;E055,H3K4me1_Enh;E056,H3K4me1_Enh;E057,H3K4me1_Enh;E058,H3K4me1_Enh;E063,H3K4me1_Enh;E066,H3K4me1_Enh;E079,H3K4me1_Enh;E080,H3K4me1_Enh;E083,H3K4me1_Enh;E085,H3K4me1_Enh;E088,H3K4me1_Enh;E089,H3K4me1_Enh;E092,H3K4me1_Enh;E093,H3K4me1_Enh;E094,H3K4me1_Enh;E095,H3K4me1_Enh;E098,H3K4me1_Enh;E099,H3K…	E098	----	----	----	----	Ets_known3;Irf_disc3;Irf_known1;Irf_known7;Irf_known9;PRDM1_known1;RXRA_disc4	ENSG00000112715.16	VEGFA	0	0	NM_001171626	VEGFA	0	0	NSM	----	ESDR, IPSC, SKIN, GI, ADRL, HRT, PANC, MUS	A|G, ENST00000372055, ENSP00000361125, 327_K/R, 0.31, tolerated - low confidence, A|G, ENST00000413642, ENSP00000389864, 327_K/R, 0.51, tolerated - low confidence, A|G, ENST00000425836, ENSP00000388465, 327_K/R, 0.36, tolerated - low confidence, A|G, ENST00000518689, ENSP00000430829, 147_K/R, 0.31, tolerated, A|G, ENST00000519767, ENSP00000430594, 299_K/R, 0.65, tolerated - low confidence, A|G, E…	A|G, ENST00000372055, ENSP00000361125, 327_K/R, 0.261, benign, A|G, ENST00000413642, ENSP00000389864, 327_K/R, 0.062, benign, A|G, ENST00000425836, ENSP00000388465, 327_K/R, 0.103, benign, A|G, ENST00000518689, ENSP00000430829, 147_K/R, 0.005, benign, A|G, ENST00000519767, ENSP00000430594, 299_K/R, 0.015, benign, A|G, ENST00000520948, ENSP00000428321, 147_K/R, 0.015, benign, A|G, ENST00000523873,…	----	----	----	----
EUR	3	46247715	rs138591554	A	T	0.11	0.15	0.2	0.11	0	0	----	----	E050,H3K4me1_Enh	----	----	----	----	----	----	ENSG00000183625.10	CCR3	0	0	NM_178329	CCR3	0	0	INT	----	----	----	----	----	----	-3.1979	0.9306
EUR	13	42574410	rs138818878	C	G	0.01	0.01	0.0017	0.04	1	0	E001,10_TssBiv;E002,10_TssBiv;E003,10_TssBiv;E004,1_TssA;E005,11_BivFlnk;E006,11_BivFlnk;E007,1_TssA;E008,1_TssA;E011,10_TssBiv;E012,10_TssBiv;E013,10_TssBiv;E014,10_TssBiv;E015,10_TssBiv;E016,10_TssBiv;E018,1_TssA;E019,10_TssBiv;E020,10_TssBiv;E021,1_TssA;E022,2_TssAFlnk;E024,10_TssBiv;E025,10_TssBiv;E027,12_EnhBiv;E031,7_Enh;E032,7_Enh;E033,1_TssA;E035,1_TssA;E036,1_TssA;E038,1_TssA;E039,1_TssA…	E001,1_TssA;E002,23_PromBiv;E003,23_PromBiv;E004,23_PromBiv;E005,23_PromBiv;E006,23_PromBiv;E007,23_PromBiv;E008,23_PromBiv;E009,23_PromBiv;E010,23_PromBiv;E011,23_PromBiv;E012,2_PromU;E013,23_PromBiv;E014,23_PromBiv;E015,23_PromBiv;E016,23_PromBiv;E017,23_PromBiv;E018,23_PromBiv;E019,1_TssA;E020,23_PromBiv;E021,1_TssA;E022,1_TssA;E023,23_PromBiv;E024,2_PromU;E025,23_PromBiv;E026,23_PromBiv;E027,…	E001,H3K4me3_Pro;E002,H3K4me3_Pro;E003,H3K4me3_Pro;E004,H3K4me3_Pro;E005,H3K4me3_Pro;E006,H3K4me3_Pro;E007,H3K4me3_Pro;E008,H3K4me3_Pro;E011,H3K4me3_Pro;E012,H3K4me3_Pro;E013,H3K4me3_Pro;E014,H3K4me3_Pro;E015,H3K4me3_Pro;E016,H3K4me3_Pro;E018,H3K4me3_Pro;E019,H3K4me3_Pro;E020,H3K4me3_Pro;E021,H3K4me3_Pro;E022,H3K4me3_Pro;E023,H3K4me3_Pro;E024,H3K4me3_Pro;E025,H3K4me3_Pro;E026,H3K4me3_Pro;E027,H3K…	----	GM12892,POL24H8,HudsonAlpha,None;GM12892,POL24H8,HudsonAlpha,None	----	----	----	Ahr::Arnt::HIF1;BCL_disc8;BHLHE40_disc2;CTCF_disc5;E2F_disc7;E2F_disc8;ELF1_disc2;ELF1_disc3;Egr-1_disc6;Ets_disc9;HES1;HEY1_disc2;HIF1;Myc_disc10;Myc_disc9;Myc_known4;Myc_known8;NRSF_disc9;Nrf1_disc3;Nrf1_known1;Pou2f2_disc2;SETDB1_disc2;SMC3_disc3;UF1H3BETA;YY1_disc3;YY1_disc4;YY1_disc5;Znf143_disc4;p300_disc8;p300_disc9	ENSG00000120659.10	TNFSF11	0	0	NM_033012	TNFSF11	0	0	NSM	ESC, ESDR, IPSC, FAT, BLD, STRM, MUS, SKIN, LIV, BRN, GI, PANC, HRT, THYM, BONE	BRST, BLD, BRN, MUS, GI, THYM, HRT, LNG, SPLN	C|G, ENST00000398795, ENSP00000381775, 36_P/R, 0.43, tolerated - low confidence	C|G, ENST00000398795, ENSP00000381775, 36_P/R, 0.424, benign	----	----	----	----
EUR	3	46316093	rs139028709	G	A	0.0041	0.02	0	0.03	0	0	E029,7_Enh;E031,7_Enh;E032,7_Enh;E046,7_Enh;E124,2_TssAFlnk	E029,13_EnhA1;E030,15_EnhAF;E031,14_EnhA2;E032,14_EnhA2;E033,17_EnhW2;E034,17_EnhW2;E035,15_EnhAF;E036,18_EnhAc;E046,17_EnhW2;E050,18_EnhAc;E051,15_EnhAF;E062,15_EnhAF;E078,17_EnhW2;E093,15_EnhAF;E110,17_EnhW2;E112,15_EnhAF;E116,17_EnhW2;E124,13_EnhA1	E028,H3K4me3_Pro;E124,H3K4me3_Pro;E029,H3K27ac_Enh;E032,H3K27ac_Enh;E046,H3K27ac_Enh;E076,H3K27ac_Enh;E113,H3K27ac_Enh;E115,H3K27ac_Enh;E124,H3K27ac_Enh;E029,H3K4me1_Enh;E031,H3K4me1_Enh;E032,H3K4me1_Enh;E036,H3K4me1_Enh;E037,H3K4me1_Enh;E040,H3K4me1_Enh;E044,H3K4me1_Enh;E046,H3K4me1_Enh;E049,H3K4me1_Enh;E071,H3K4me1_Enh;E077,H3K4me1_Enh;E101,H3K4me1_Enh;E110,H3K4me1_Enh;E113,H3K4me1_Enh;E116,H3K…	----	----	----	----	----	Ets_known2;Ets_known9	ENSG00000121807.5	CCR2	5	37640	NM_001123041	CCR2	5	37649	----	BLD	BLD	----	----	----	----	-2.3009	0.8575
EUR	2	112954830	rs139898952	C	T	0	0.0028	0	0.01	0	0	E027,7_Enh;E028,7_Enh;E057,7_Enh;E058,7_Enh;E119,7_Enh;E127,7_Enh	E028,17_EnhW2;E119,17_EnhW2	E027,H3K4me1_Enh;E028,H3K4me1_Enh;E057,H3K4me1_Enh;E058,H3K4me1_Enh;E119,H3K4me1_Enh;E127,H3K4me1_Enh;E027,H3K4me3_Pro;E127,H3K4me3_Pro;E093,H3K27ac_Enh;E112,H3K27ac_Enh;E119,H3K27ac_Enh	----	----	----	----	----	p53_3	ENSG00000136688.5	IL36G	5	18372	NM_019618	IL36G	5	23197	----	----	BRST, SKIN	----	----	----	----	-2.7021	0.8949
EUR	6	7770278	rs140013431	T	C	0	0.0028	0	0.02	1	0	E001,7_Enh;E002,7_Enh;E003,7_Enh;E014,7_Enh;E015,7_Enh;E016,7_Enh;E017,7_Enh;E018,7_Enh;E019,7_Enh;E020,7_Enh;E023,7_Enh;E024,7_Enh;E025,7_Enh;E026,7_Enh;E049,7_Enh;E050,7_Enh;E051,7_Enh;E061,7_Enh;E114,7_Enh;E117,7_Enh;E122,6_EnhG;E129,7_Enh	E001,17_EnhW2;E002,17_EnhW2;E003,17_EnhW2;E004,17_EnhW2;E006,19_DNase;E008,17_EnhW2;E011,17_EnhW2;E012,17_EnhW2;E013,19_DNase;E014,14_EnhA2;E015,16_EnhW1;E016,15_EnhAF;E017,15_EnhAF;E018,17_EnhW2;E019,14_EnhA2;E020,14_EnhA2;E023,15_EnhAF;E024,17_EnhW2;E025,15_EnhAF;E026,13_EnhA1;E035,12_TxEnhW;E036,17_EnhW2;E049,13_EnhA1;E050,14_EnhA2;E051,16_EnhW1;E052,15_EnhAF;E055,19_DNase;E056,19_DNase;E061,1…	E001,H3K4me1_Enh;E002,H3K4me1_Enh;E003,H3K4me1_Enh;E012,H3K4me1_Enh;E013,H3K4me1_Enh;E014,H3K4me1_Enh;E015,H3K4me1_Enh;E016,H3K4me1_Enh;E017,H3K4me1_Enh;E018,H3K4me1_Enh;E019,H3K4me1_Enh;E020,H3K4me1_Enh;E021,H3K4me1_Enh;E023,H3K4me1_Enh;E024,H3K4me1_Enh;E025,H3K4me1_Enh;E026,H3K4me1_Enh;E032,H3K4me1_Enh;E049,H3K4me1_Enh;E050,H3K4me1_Enh;E051,H3K4me1_Enh;E061,H3K4me1_Enh;E080,H3K4me1_Enh;E092,H3K…	E017;E059;E125;E126;E128	----	----	----	----	Barhl1;Pou2f2_known1;Pou5f1_known1;SIX5_known2	ENSG00000153162.8	BMP6	0	0	NM_001718	BMP6	0	0	INT	----	ESC, LNG, IPSC, FAT, STRM, BLD, SKIN, CRVX, VAS, BONE	----	----	----	----	2.2399	0.1555
Other	10	116258452	rs140018268	T	A	0.03	0.02	0.03	0.03	0	0	----	----	E009,H3K4me1_Enh;E010,H3K4me1_Enh;E070,H3K4me1_Enh;E078,H3K4me1_Enh;E038,H3K9ac_Pro	----	----	----	----	----	Foxp1;Pou3f3;TATA_known1	ENSG00000151892.9	GFRA1	0	0	NM_145793	GFRA1	0	0	INT	----	----	----	----	----	----	-2.7269	0.897
EUR	3	46313128	rs140058837	A	G	0.0041	0.02	0	0.03	0	0	E023,7_Enh;E025,7_Enh;E029,7_Enh;E030,7_Enh;E036,7_Enh;E058,7_Enh;E063,7_Enh;E096,7_Enh;E124,2_TssAFlnk;E127,7_Enh	E001,19_DNase;E002,19_DNase;E005,19_DNase;E006,19_DNase;E009,19_DNase;E011,19_DNase;E013,19_DNase;E017,19_DNase;E023,19_DNase;E025,19_DNase;E026,19_DNase;E027,19_DNase;E028,19_DNase;E029,14_EnhA2;E030,14_EnhA2;E031,17_EnhW2;E032,19_DNase;E033,19_DNase;E034,19_DNase;E035,17_EnhW2;E036,18_EnhAc;E037,19_DNase;E038,19_DNase;E039,19_DNase;E040,19_DNase;E041,19_DNase;E042,19_DNase;E043,19_DNase;E044,19…	E002,H3K4me3_Pro;E030,H3K4me3_Pro;E040,H3K4me3_Pro;E124,H3K4me3_Pro;E023,H3K4me1_Enh;E025,H3K4me1_Enh;E028,H3K4me1_Enh;E029,H3K4me1_Enh;E030,H3K4me1_Enh;E031,H3K4me1_Enh;E032,H3K4me1_Enh;E036,H3K4me1_Enh;E040,H3K4me1_Enh;E058,H3K4me1_Enh;E063,H3K4me1_Enh;E068,H3K4me1_Enh;E071,H3K4me1_Enh;E077,H3K4me1_Enh;E078,H3K4me1_Enh;E091,H3K4me1_Enh;E094,H3K4me1_Enh;E096,H3K4me1_Enh;E101,H3K4me1_Enh;E106,H3K…	E006;E028;E029;E046;E057;E084;E088;E098;E117;E119;E120;E124;E126;E127	HeLa-S3,CEBPB,Stanford,None;HeLa-S3,P300,Stanford,None;MCF10A-Er-Src,STAT3,Harvard(Weissman),EtOH_0.01pct;MCF10A-Er-Src,STAT3,Harvard(Weissman),EtOH_0.01pct_4hr;MCF10A-Er-Src,STAT3,Harvard(Weissman),TAM_1uM_36hr;MCF10A-Er-Src,STAT3,Stanford,EtOH_0.01pct_12hr	----	----	----	AP-1_disc2;NF-Y_known2;Pbx3_disc1	ENSG00000121807.5	CCR2	5	40605	NM_001123041	CCR2	5	40614	----	BLD	FAT, BLD, SKIN, LNG	----	----	----	----	-1.7071	0.7872
EUR	22	17105867	rs140221307	T	C	0	0	0	0.0026	1	1	E005,6_EnhG;E022,6_EnhG;E029,6_EnhG;E030,3_TxFlnk;E031,6_EnhG;E033,6_EnhG;E034,6_EnhG;E035,6_EnhG;E036,6_EnhG;E037,6_EnhG;E038,6_EnhG;E039,6_EnhG;E041,6_EnhG;E043,6_EnhG;E047,6_EnhG;E048,6_EnhG;E050,7_Enh;E051,6_EnhG;E062,6_EnhG;E063,6_EnhG;E089,6_EnhG;E090,6_EnhG;E091,6_EnhG;E113,6_EnhG;E124,3_TxFlnk	E029,9_TxReg;E030,9_TxReg;E031,11_TxEnh3;E032,11_TxEnh3;E033,11_TxEnh3;E034,10_TxEnh5;E035,11_TxEnh3;E036,10_TxEnh5;E037,11_TxEnh3;E038,11_TxEnh3;E039,10_TxEnh5;E040,11_TxEnh3;E041,10_TxEnh5;E042,11_TxEnh3;E043,10_TxEnh5;E044,11_TxEnh3;E045,11_TxEnh3;E046,11_TxEnh3;E047,11_TxEnh3;E048,11_TxEnh3;E050,11_TxEnh3;E051,10_TxEnh5;E062,11_TxEnh3;E071,11_TxEnh3;E074,11_TxEnh3;E093,11_TxEnh3;E106,11_TxEnh…	E002,H3K4me1_Enh;E005,H3K4me1_Enh;E007,H3K4me1_Enh;E022,H3K4me1_Enh;E029,H3K4me1_Enh;E030,H3K4me1_Enh;E031,H3K4me1_Enh;E032,H3K4me1_Enh;E033,H3K4me1_Enh;E034,H3K4me1_Enh;E035,H3K4me1_Enh;E036,H3K4me1_Enh;E037,H3K4me1_Enh;E038,H3K4me1_Enh;E039,H3K4me1_Enh;E040,H3K4me1_Enh;E041,H3K4me1_Enh;E042,H3K4me1_Enh;E043,H3K4me1_Enh;E045,H3K4me1_Enh;E046,H3K4me1_Enh;E047,H3K4me1_Enh;E048,H3K4me1_Enh;E050,H3K…	----	----	----	----	----	AP-2_known3;CTCF_disc7;TATA_disc10;Znf143_disc3	ENSG00000177663.8	IL17RA	0	0	NM_014339	IL17RA	0	0	NSM	----	ESDR, IPSC, BLD, FAT, MUS, PLCNT, SPLN	T|C, ENST00000319363, ENSP00000320936, 320_W/R, 0, deleterious	T|C, ENST00000319363, ENSP00000320936, 320_W/R, 0.972, probably damaging	----	----	----	----
EUR	1	65652646	rs140410685	GCCT	G	0.14	0.26	0.76	0.22	0	0	----	----	E096,H3K4me3_Pro;E113,H3K4me3_Pro	----	----	----	----	----	BDP1_disc3;FXR_2;HEN1_1;LF-A1;Nkx2_4;Nkx2_7;Nkx2_9	ENSG00000116678.14	LEPR	3	11086	NM_002303	LEPR	3	15152	----	----	----	----	----	----	----	-0.9013	0.6654
Other	1	168649403	rs1412337	G	A	0.11	0.15	0.29	0.2	0	0	E053,7_Enh;E097,7_Enh	----	E053,H3K4me1_Enh;E097,H3K4me1_Enh;E098,H3K4me1_Enh;E104,H3K4me1_Enh;E105,H3K4me1_Enh	----	----	Westra2013,Whole_Blood,XCL1,2.726380408916041E-4	17903295,Morbidity-free survival,2E-9	21829388,Gene expression of AC114803.5 in blood,2.8E-06;21829388,Gene expression of [probe 7650184 centered at chr5:126480530] in blood,4.4E-06	----	ENSG00000143196.4	DPT	3	46055	NM_001937	DPT	3	46052	----	----	BRN, OVRY	----	----	----	----	-1.7749	0.7962
EUR	3	42865919	rs141413113	T	TCTCC	----	----	----	----	0	0	----	----	E008,H3K9ac_Pro;E038,H3K9ac_Pro;E056,H3K27ac_Enh;E066,H3K27ac_Enh;E066,H3K4me1_Enh;E079,H3K4me1_Enh;E091,H3K4me1_Enh;E113,H3K4me1_Enh;E118,H3K4me1_Enh;E123,H3K4me1_Enh;E098,H3K4me3_Pro;E113,H3K4me3_Pro	----	----	----	----	----	MAZ;SP1_disc3;TFII-I;Zfp281	ENSG00000180432.4	CYP8B1	0	0	NM_001296	CCBP2	0	0	U3	----	----	----	----	----	----	-1.0658	0.6924
EUR	1	218350388	rs1417488	C	T	0.44	0.24	0.32	0.24	0	0	E009,7_Enh;E010,2_TssAFlnk;E013,3_TxFlnk;E017,1_TssA;E021,7_Enh;E025,1_TssA;E026,2_TssAFlnk;E027,1_TssA;E028,7_Enh;E029,12_EnhBiv;E031,7_Enh;E032,7_Enh;E036,7_Enh;E043,7_Enh;E049,2_TssAFlnk;E050,7_Enh;E051,2_TssAFlnk;E052,2_TssAFlnk;E053,2_TssAFlnk;E054,2_TssAFlnk;E057,1_TssA;E058,2_TssAFlnk;E061,7_Enh;E063,7_Enh;E065,1_TssA;E068,1_TssA;E069,1_TssA;E071,1_TssA;E072,1_TssA;E073,2_TssAFlnk;E076,7_E…	E001,12_TxEnhW;E004,19_DNase;E005,10_TxEnh5;E006,4_PromD2;E007,10_TxEnh5;E008,19_DNase;E009,4_PromD2;E010,4_PromD2;E011,22_PromP;E012,16_EnhW1;E013,9_TxReg;E014,22_PromP;E015,19_DNase;E016,22_PromP;E017,3_PromD1;E019,22_PromP;E020,19_DNase;E022,18_EnhAc;E023,9_TxReg;E025,3_PromD1;E026,9_TxReg;E027,9_TxReg;E028,9_TxReg;E029,22_PromP;E030,23_PromBiv;E031,4_PromD2;E032,4_PromD2;E033,22_PromP;E034,16…	E001,H3K4me1_Enh;E005,H3K4me1_Enh;E009,H3K4me1_Enh;E010,H3K4me1_Enh;E011,H3K4me1_Enh;E013,H3K4me1_Enh;E014,H3K4me1_Enh;E015,H3K4me1_Enh;E016,H3K4me1_Enh;E017,H3K4me1_Enh;E018,H3K4me1_Enh;E020,H3K4me1_Enh;E021,H3K4me1_Enh;E023,H3K4me1_Enh;E025,H3K4me1_Enh;E026,H3K4me1_Enh;E027,H3K4me1_Enh;E028,H3K4me1_Enh;E029,H3K4me1_Enh;E030,H3K4me1_Enh;E031,H3K4me1_Enh;E032,H3K4me1_Enh;E035,H3K4me1_Enh;E036,H3K…	E083;E089;E120;E121;E125;E128	K562,TAF7,HudsonAlpha,None	GTEx2015_v6,Adipose_Subcutaneous,RRP15,9.75284909790092e-09;GTEx2015_v6,Adrenal_Gland,RRP15,7.44291578325256e-07;GTEx2015_v6,Artery_Tibial,RRP15,8.09125495124882e-08;GTEx2015_v6,Cells_Transformed_fibroblasts,RRP15,9.4201870011952e-13;GTEx2015_v6,Esophagus_Mucosa,RRP15,5.45978461361114e-13;GTEx2015_v6,Esophagus_Muscularis,RRP15,2.44274832991148e-06;GTEx2015_v6,Heart_Left_Ventricle,RRP15,5.95521526…	----	----	HP1-site-factor;Nkx1-1;Osr;PLAG1;Pax-4_5	ENSG00000092969.7	TGFB2	0	0	NM_003238	TGFB2	0	0	INT	ESDR, LNG, FAT, STRM, BRST, BLD, MUS, BRN, SKIN, VAS, GI, OVRY, BONE	ESDR, IPSC, BRST, BLD, SKIN, FAT, GI, HRT, THYM, LNG	----	----	----	----	-1.5268	0.7624
EUR	2	102396442	rs1420095	A	G	0.02	0.06	0	0.12	0	0	----	----	E034,H3K27ac_Enh;E083,H3K9ac_Pro	----	----	----	----	----	Cdc5;Dbx1;TATA_known1;TATA_known2	ENSG00000115604.6	IL18R1	0	0	NM_003855	IL18R1	0	0	INT	----	----	----	----	----	----	-1.2389	0.7198
EUR	2	102367819	rs1420098	T	C	0.21	0.28	0.43	0.38	0	0	E030,7_Enh;E031,7_Enh;E033,2_TssAFlnk;E034,1_TssA;E037,7_Enh;E038,7_Enh;E039,7_Enh;E040,2_TssAFlnk;E041,2_TssAFlnk;E042,7_Enh;E043,7_Enh;E044,7_Enh;E045,7_Enh;E046,1_TssA;E047,7_Enh;E048,7_Enh;E062,7_Enh;E116,1_TssA	E029,18_EnhAc;E030,18_EnhAc;E031,18_EnhAc;E032,18_EnhAc;E033,14_EnhA2;E034,13_EnhA1;E037,14_EnhA2;E038,14_EnhA2;E039,13_EnhA1;E040,14_EnhA2;E041,13_EnhA1;E042,13_EnhA1;E043,14_EnhA2;E044,13_EnhA1;E045,14_EnhA2;E046,13_EnhA1;E047,15_EnhAF;E048,14_EnhA2;E050,18_EnhAc;E062,15_EnhAF;E093,15_EnhAF;E106,19_DNase;E112,18_EnhAc;E115,18_EnhAc;E116,13_EnhA1	E030,H3K4me1_Enh;E031,H3K4me1_Enh;E032,H3K4me1_Enh;E033,H3K4me1_Enh;E034,H3K4me1_Enh;E036,H3K4me1_Enh;E037,H3K4me1_Enh;E038,H3K4me1_Enh;E039,H3K4me1_Enh;E040,H3K4me1_Enh;E041,H3K4me1_Enh;E042,H3K4me1_Enh;E043,H3K4me1_Enh;E044,H3K4me1_Enh;E045,H3K4me1_Enh;E046,H3K4me1_Enh;E047,H3K4me1_Enh;E048,H3K4me1_Enh;E062,H3K4me1_Enh;E077,H3K4me1_Enh;E093,H3K4me1_Enh;E116,H3K4me1_Enh;E033,H3K4me3_Pro;E034,H3K…	E033;E034;E046;E109;E116	----	GTEx2015_v6,Lung,IL1RL1,3.28246516273853e-10	----	22595970,Q01638 protein abundance levels,1.79E-03	Bcl6b;Crx_1;LUN-1	ENSG00000115604.6	IL18R1	0	0	NM_003855	IL18R1	0	0	INT	BLD	BLD	----	----	----	----	-0.7811	0.6451
AMR, EUR, Other	2	102341256	rs1420101	C	T	0.41	0.28	0.43	0.34	0	0	E030,7_Enh;E050,7_Enh;E122,6_EnhG	----	E030,H3K4me1_Enh;E050,H3K4me1_Enh;E122,H3K4me1_Enh;E123,H3K4me1_Enh;E075,H3K27ac_Enh;E101,H3K27ac_Enh;E102,H3K27ac_Enh;E077,H3K9ac_Pro;E122,H3K9ac_Pro	----	----	GTEx2015_v6,Lung,IL1RL1,2.58211024527927e-12;Westra2013,Whole_Blood,IL18R1,3.1551844948472085E-8;Westra2013,Whole_Blood,IL18RAP,2.974106315290723E-6	19198610,Eosinophil counts,5E-14	20833654,Gene expression of IL18R1 in CD4+ lymphocytes,0.000501187;21829388,Gene expression of IL18R1 in blood,5.5E-04;21886157,Serum concentration of 1-oleoylglycerol (1-monoolein),1.50E-04;22595970,Q01638 protein abundance levels,2.82E-03;22685416,Gene expression of IL18R1 (probeID ILMN_1781700) in cerebellum in Alzheimer's disease cases and controls,8.04E-20;22685416,Gene expression of IL18R1 …	HNF4_disc1;HNF4_known3;Pdx1_2;RXRA_known1	ENSG00000115602.12	IL1RL1	0	0	NM_003856	IL1RL1	0	0	INT	----	BLD, VAS	----	----	----	----	-1.3411	0.7353
Other	2	102332172	rs1420103	A	C	0.97	0.58	0.59	0.75	0	0	E025,7_Enh;E126,7_Enh	E023,17_EnhW2	E023,H3K4me1_Enh;E025,H3K4me1_Enh;E055,H3K4me1_Enh;E126,H3K4me1_Enh;E129,H3K4me1_Enh;E024,H3K4me3_Pro;E126,H3K27ac_Enh	----	----	GTEx2015_v6,Brain_Hippocampus,IL18R1,4.33700949255258e-07;GTEx2015_v6,Lung,IL18R1,3.16320073891405e-06;GTEx2015_v6,Lung,IL1RL1,1.05639945192098e-07;GTEx2015_v6,Muscle_Skeletal,IL18R1,1.72936474148963e-06;GTEx2015_v6,Skin_Sun_Exposed_Lower_leg,IL18R1,9.61608926047289e-10;GTEx2015_v6,Testis,SLC9A4,1.23048973354325e-06;GTEx2015_v6,Whole_Blood,AC007278.2,3.75005902770817e-12;GTEx2015_v6,Whole_Blood,A…	23999434,Serum protein levels (sST2),1E-35	22595970,Q13478 protein abundance levels,6.62E-03;22685416,Gene expression of IL18R1 (probeID ILMN_1781700) in cerebellum in Alzheimer's disease cases and controls,2.134E-23;22685416,Gene expression of IL18R1 (probeID ILMN_1781700) in temporal cortex in Alzheimer's disease cases and controls,4.447E-20;22685416,Gene expression of IL1RL1 (probeID ILMN_2242900) in cerebellum in Alzheimer's disease c…	Arid5a;CTCF_disc1;CTCF_known1;Foxa_disc2;Foxa_known4;Foxd3;OTX;RXRA_disc2;Rad21_disc1;STAT_disc6	ENSG00000115602.12	IL1RL1	0	0	NM_016232	IL1RL1	0	0	INT	----	FAT, SKIN	----	----	----	----	-2.852	0.9069
EUR	13	42548939	rs142186557	G	A	0.002	0.02	0	0.02	1	1	E007,7_Enh;E011,7_Enh;E012,7_Enh;E029,7_Enh;E032,7_Enh;E035,7_Enh;E036,2_TssAFlnk;E046,7_Enh;E049,7_Enh;E050,2_TssAFlnk;E051,2_TssAFlnk;E052,7_Enh;E061,7_Enh;E066,7_Enh;E077,7_Enh;E080,7_Enh;E085,7_Enh;E088,7_Enh;E092,7_Enh;E093,7_Enh;E094,7_Enh;E096,7_Enh;E098,7_Enh;E116,2_TssAFlnk;E122,7_Enh;E124,7_Enh;E129,7_Enh	E001,19_DNase;E003,19_DNase;E005,19_DNase;E006,17_EnhW2;E007,17_EnhW2;E009,19_DNase;E010,19_DNase;E011,16_EnhW1;E012,22_PromP;E013,17_EnhW2;E014,19_DNase;E016,19_DNase;E019,19_DNase;E020,17_EnhW2;E021,17_EnhW2;E022,19_DNase;E023,19_DNase;E025,19_DNase;E026,15_EnhAF;E029,14_EnhA2;E030,16_EnhW1;E031,16_EnhW1;E032,14_EnhA2;E033,17_EnhW2;E034,17_EnhW2;E035,16_EnhW1;E036,2_PromU;E037,16_EnhW1;E038,19_…	E002,H3K4me3_Pro;E005,H3K4me3_Pro;E036,H3K4me3_Pro;E049,H3K4me3_Pro;E051,H3K4me3_Pro;E101,H3K4me3_Pro;E116,H3K4me3_Pro;E124,H3K4me3_Pro;E129,H3K4me3_Pro;E003,H3K4me1_Enh;E006,H3K4me1_Enh;E007,H3K4me1_Enh;E011,H3K4me1_Enh;E012,H3K4me1_Enh;E014,H3K4me1_Enh;E016,H3K4me1_Enh;E018,H3K4me1_Enh;E019,H3K4me1_Enh;E029,H3K4me1_Enh;E031,H3K4me1_Enh;E032,H3K4me1_Enh;E035,H3K4me1_Enh;E036,H3K4me1_Enh;E046,H3K…	E006;E021;E022;E029;E032;E033;E046;E050;E051;E080;E084;E086;E088;E089;E090;E093;E100;E109;E116;E120;E122;E124;E125;E128	GM10847,NFKB,Stanford,None;GM12878,BATF,HudsonAlpha,None;GM12878,BCL11A,HudsonAlpha,None;GM12878,BCL3,HudsonAlpha,None;GM12878,BCLAF1,HudsonAlpha,None;GM12878,CHD2,Stanford,None;GM12878,EBF1,HudsonAlpha,None;GM12878,EBF1,Stanford,None;GM12878,ELF1,HudsonAlpha,None;GM12878,IRF4,HudsonAlpha,None;GM12878,MEF2A,HudsonAlpha,None;GM12878,MEF2C,HudsonAlpha,None;GM12878,NFKB,Stanford,None;GM12878,NFKB,St…	----	----	----	CTCF_disc7;MZF1::1-4_1	ENSG00000120659.10	TNFSF11	5	13796	NM_033012	TNFSF11	5	13795	----	BLD	ESDR, BLD, STRM, MUS, SKIN, LIV, GI, ADRL, LNG, THYM, PANC, VAS, BONE	----	----	----	----	4.7216	0.0157
EUR, Other	5	180590643	rs142342609	C	T	----	----	----	----	1	1	E001,10_TssBiv;E002,10_TssBiv;E003,11_BivFlnk;E006,7_Enh;E007,1_TssA;E008,10_TssBiv;E010,12_EnhBiv;E011,11_BivFlnk;E012,11_BivFlnk;E013,10_TssBiv;E014,10_TssBiv;E015,10_TssBiv;E016,10_TssBiv;E017,12_EnhBiv;E018,10_TssBiv;E019,10_TssBiv;E020,10_TssBiv;E021,10_TssBiv;E022,11_BivFlnk;E024,11_BivFlnk;E027,11_BivFlnk;E029,12_EnhBiv;E030,12_EnhBiv;E031,7_Enh;E033,10_TssBiv;E034,11_BivFlnk;E035,2_TssAFl…	E001,23_PromBiv;E002,23_PromBiv;E003,23_PromBiv;E004,23_PromBiv;E005,23_PromBiv;E006,23_PromBiv;E007,23_PromBiv;E008,23_PromBiv;E009,23_PromBiv;E010,23_PromBiv;E011,23_PromBiv;E012,23_PromBiv;E013,23_PromBiv;E014,23_PromBiv;E015,23_PromBiv;E016,23_PromBiv;E017,23_PromBiv;E018,23_PromBiv;E019,23_PromBiv;E020,23_PromBiv;E021,23_PromBiv;E022,23_PromBiv;E023,23_PromBiv;E024,23_PromBiv;E025,23_PromBiv…	E001,H3K4me1_Enh;E003,H3K4me1_Enh;E005,H3K4me1_Enh;E006,H3K4me1_Enh;E009,H3K4me1_Enh;E010,H3K4me1_Enh;E011,H3K4me1_Enh;E012,H3K4me1_Enh;E013,H3K4me1_Enh;E015,H3K4me1_Enh;E017,H3K4me1_Enh;E020,H3K4me1_Enh;E021,H3K4me1_Enh;E022,H3K4me1_Enh;E024,H3K4me1_Enh;E025,H3K4me1_Enh;E027,H3K4me1_Enh;E029,H3K4me1_Enh;E030,H3K4me1_Enh;E031,H3K4me1_Enh;E033,H3K4me1_Enh;E034,H3K4me1_Enh;E035,H3K4me1_Enh;E036,H3K…	E083;E089;E118	----	----	----	----	AP-2_known1;AP-2_known2;HEN1_1;NRSF_disc4	ENSG00000161055.3	SCGB3A1	0	0	NM_052863	SCGB3A1	0	0	NSM	ESC, ESDR, IPSC, BLD, BRN, HRT, MUS, GI, THYM, LNG, LIV	ESDR, LNG, BLD, STRM, SKIN, LIV, BRN, GI, HRT, PLCNT, OVRY, PANC, MUS, BRST	C|T, ENST00000292641, ENSP00000292641, 83_G/D, 0, deleterious	C|T, ENST00000292641, ENSP00000292641, 83_G/D, 0.278, benign	chr5:180590099–180592062, CpG: 167, 1963, 17, 70.6, 0.68	----	----	----
EUR	1	240493250	rs142343894	G	C	0	0.0028	0	0	1	1	E003,10_TssBiv;E005,3_TxFlnk;E007,1_TssA;E015,1_TssA;E018,10_TssBiv;E019,1_TssA;E022,2_TssAFlnk;E023,1_TssA;E036,1_TssA;E046,7_Enh;E049,3_TxFlnk;E050,10_TssBiv;E051,10_TssBiv;E054,1_TssA;E056,1_TssA;E059,10_TssBiv;E063,10_TssBiv;E070,1_TssA;E071,1_TssA;E072,1_TssA;E073,1_TssA;E075,1_TssA;E080,10_TssBiv;E081,7_Enh;E082,1_TssA;E086,1_TssA;E087,1_TssA;E088,1_TssA;E091,11_BivFlnk;E102,1_TssA;E114,1_T…	E001,22_PromP;E002,22_PromP;E003,1_TssA;E004,22_PromP;E005,22_PromP;E006,22_PromP;E007,22_PromP;E008,22_PromP;E009,22_PromP;E010,22_PromP;E011,22_PromP;E012,22_PromP;E013,22_PromP;E014,22_PromP;E015,1_TssA;E016,22_PromP;E017,22_PromP;E018,1_TssA;E019,22_PromP;E020,22_PromP;E021,22_PromP;E022,1_TssA;E023,1_TssA;E024,22_PromP;E025,2_PromU;E026,22_PromP;E027,22_PromP;E033,22_PromP;E034,22_PromP;E036…	E001,H3K4me1_Enh;E005,H3K4me1_Enh;E006,H3K4me1_Enh;E013,H3K4me1_Enh;E015,H3K4me1_Enh;E017,H3K4me1_Enh;E022,H3K4me1_Enh;E023,H3K4me1_Enh;E024,H3K4me1_Enh;E036,H3K4me1_Enh;E042,H3K4me1_Enh;E046,H3K4me1_Enh;E050,H3K4me1_Enh;E055,H3K4me1_Enh;E056,H3K4me1_Enh;E080,H3K4me1_Enh;E081,H3K4me1_Enh;E091,H3K4me1_Enh;E096,H3K4me1_Enh;E097,H3K4me1_Enh;E098,H3K4me1_Enh;E105,H3K4me1_Enh;E113,H3K4me1_Enh;E125,H3K…	E003;E004;E005;E006;E007;E021;E022;E050;E051;E055;E056;E059;E080;E081;E082;E086;E091;E114;E125;E128	A549,POL2,HudsonAlpha,DEX_100nM;AG09319,CTCF,UW,None;AoAF,CTCF,UW,None;BJ,CTCF,UW,None;GM12864,CTCF,UW,None;H1-hESC,RAD21,HudsonAlpha,None;H1-hESC,RAD21,Stanford,None;H1-hESC,TBP,Stanford,None;H1-hESC,USF1,HudsonAlpha,None;HA-sp,CTCF,UW,None;HBMEC,CTCF,UW,None;HCFaa,CTCF,UW,None;HCPEpiC,CTCF,UW,None;HEEpiC,CTCF,UW,None;HEK293(b),KAP1,UCD,None;HEK293,CTCF,UW,None;HMF,CTCF,UW,None;HPAF,CTCF,UW,None…	----	----	----	BCL_disc9;BHLHE40_disc2;CEBPB_known2;Pax-5_known1	ENSG00000180875.4	GREM2	0	0	NM_022469	GREM2	0	0	NSM	ESC, ESDR, IPSC, FAT, BLD, BRN, SKIN, GI, ADRL, KID, PANC, LNG	BLD, BRN	G|C, ENST00000318160, ENSP00000318650, 76_Q/E, 0.11, tolerated	G|C, ENST00000318160, ENSP00000318650, 76_Q/E, 0.326, benign	chr1:240492874–240493420, CpG: 51, 546, 18.7, 67.4, 0.83	----	----	----
EUR	3	172534577	rs142505866	G	A	0.002	0.0028	0	0.01	0	0	----	----	E040,H3K4me1_Enh;E041,H3K4me1_Enh;E044,H3K4me1_Enh;E110,H3K4me1_Enh;E041,H3K27ac_Enh;E045,H3K27ac_Enh;E115,H3K27ac_Enh;E045,H3K4me3_Pro;E101,H3K9ac_Pro	----	----	----	----	----	Arid5a;Foxa_disc2;Foxj2_1;Foxj2_2;Sox_3;Zfp105	ENSG00000121858.6	TNFSF10	5	11069	NM_001190942	TNFSF10	5	11069	----	----	----	----	----	----	----	-2.8082	0.9035
EUR	3	172516227	rs142552223	G	A	0.0041	0.03	0	0.03	0	0	E027,7_Enh;E028,7_Enh;E029,6_EnhG;E030,6_EnhG;E031,6_EnhG;E032,6_EnhG;E033,7_Enh;E034,6_EnhG;E035,7_Enh;E036,6_EnhG;E037,7_Enh;E038,7_Enh;E039,7_Enh;E040,7_Enh;E041,7_Enh;E042,7_Enh;E043,7_Enh;E044,7_Enh;E045,7_Enh;E046,6_EnhG;E047,7_Enh;E048,7_Enh;E050,6_EnhG;E051,6_EnhG;E057,7_Enh;E058,7_Enh;E063,7_Enh;E066,7_Enh;E075,7_Enh;E077,7_Enh;E078,7_Enh;E084,7_Enh;E085,6_EnhG;E093,7_Enh;E101,7_Enh;E102…	E023,18_EnhAc;E025,18_EnhAc;E026,18_EnhAc;E027,15_EnhAF;E028,15_EnhAF;E029,10_TxEnh5;E030,9_TxReg;E031,10_TxEnh5;E032,12_TxEnhW;E033,10_TxEnh5;E034,10_TxEnh5;E035,12_TxEnhW;E036,10_TxEnh5;E037,10_TxEnh5;E038,10_TxEnh5;E039,10_TxEnh5;E040,10_TxEnh5;E041,9_TxReg;E042,10_TxEnh5;E043,10_TxEnh5;E044,10_TxEnh5;E045,10_TxEnh5;E046,10_TxEnh5;E047,10_TxEnh5;E048,10_TxEnh5;E049,15_EnhAF;E050,10_TxEnh5;E051…	E001,H3K4me1_Enh;E002,H3K4me1_Enh;E013,H3K4me1_Enh;E025,H3K4me1_Enh;E027,H3K4me1_Enh;E028,H3K4me1_Enh;E029,H3K4me1_Enh;E030,H3K4me1_Enh;E031,H3K4me1_Enh;E032,H3K4me1_Enh;E033,H3K4me1_Enh;E034,H3K4me1_Enh;E035,H3K4me1_Enh;E036,H3K4me1_Enh;E037,H3K4me1_Enh;E038,H3K4me1_Enh;E039,H3K4me1_Enh;E040,H3K4me1_Enh;E041,H3K4me1_Enh;E042,H3K4me1_Enh;E043,H3K4me1_Enh;E044,H3K4me1_Enh;E045,H3K4me1_Enh;E046,H3K…	----	----	----	----	----	Pdx1_2	ENSG00000121858.6	TNFSF10	0	0	NM_001190942	TNFSF10	0	0	INT	----	BRST, BLD, SKIN, FAT, LIV, GI, THYM, MUS, CRVX, VAS	----	----	----	----	-1.7554	0.7936
EUR	22	17097075	rs143008696	C	T	0	0	0	0.0026	0	0	E029,6_EnhG;E030,3_TxFlnk;E031,3_TxFlnk;E032,7_Enh;E033,6_EnhG;E034,6_EnhG;E035,7_Enh;E036,6_EnhG;E037,7_Enh;E038,7_Enh;E039,6_EnhG;E040,7_Enh;E041,6_EnhG;E042,6_EnhG;E043,7_Enh;E044,7_Enh;E046,6_EnhG;E047,6_EnhG;E048,7_Enh;E050,7_Enh;E051,7_Enh;E062,6_EnhG;E081,7_Enh;E093,6_EnhG;E112,6_EnhG;E113,6_EnhG;E115,7_Enh;E116,7_Enh;E124,2_TssAFlnk	E029,9_TxReg;E030,9_TxReg;E031,9_TxReg;E032,10_TxEnh5;E033,10_TxEnh5;E034,10_TxEnh5;E035,12_TxEnhW;E036,9_TxReg;E037,10_TxEnh5;E038,10_TxEnh5;E039,10_TxEnh5;E040,10_TxEnh5;E041,10_TxEnh5;E042,10_TxEnh5;E043,10_TxEnh5;E044,10_TxEnh5;E045,10_TxEnh5;E046,12_TxEnhW;E047,10_TxEnh5;E048,10_TxEnh5;E050,10_TxEnh5;E051,10_TxEnh5;E062,10_TxEnh5;E068,12_TxEnhW;E073,12_TxEnhW;E081,12_TxEnhW;E082,16_EnhW1;E08…	E007,H3K9ac_Pro;E020,H3K9ac_Pro;E038,H3K9ac_Pro;E062,H3K9ac_Pro;E072,H3K9ac_Pro;E073,H3K9ac_Pro;E077,H3K9ac_Pro;E108,H3K9ac_Pro;E115,H3K9ac_Pro;E124,H3K9ac_Pro;E022,H3K4me1_Enh;E029,H3K4me1_Enh;E030,H3K4me1_Enh;E031,H3K4me1_Enh;E032,H3K4me1_Enh;E033,H3K4me1_Enh;E034,H3K4me1_Enh;E035,H3K4me1_Enh;E036,H3K4me1_Enh;E037,H3K4me1_Enh;E038,H3K4me1_Enh;E039,H3K4me1_Enh;E040,H3K4me1_Enh;E041,H3K4me1_Enh;E…	E082;E124	----	----	----	----	----	ENSG00000177663.8	IL17RA	0	0	NM_014339	IL17RA	0	0	NSM	BLD	BLD, BRN, THYM, SPLN	C|T, ENST00000319363, ENSP00000320936, 51_T/M, 0.13, tolerated, C|T, ENST00000612619, ENSP00000479970, 51_T/M, 0.13, tolerated	C|T, ENST00000319363, ENSP00000320936, 51_T/M, 0.615, possibly damaging, C|T, ENST00000612619, ENSP00000479970, 51_T/M, 0.133, benign	----	----	----	----
Other	2	218175100	rs143014663	G	A	0.05	0.0028	0	0	0	0	----	----	E007,H3K9ac_Pro;E008,H3K4me3_Pro;E084,H3K27ac_Enh;E085,H3K27ac_Enh;E084,H3K4me1_Enh;E085,H3K4me1_Enh;E110,H3K4me1_Enh	----	----	----	----	----	Foxa_disc4;PU.1_disc2;Pax-5_known4;STAT_disc5;p300_disc5	ENSG00000163464.7	CXCR1	5	8104	NM_000634	CXCR1	5	8106	----	----	----	----	----	----	----	-3.0285	0.9197
EUR	17	7559785	rs143094271	G	A	0.002	0.0028	0	0.02	0	0	E001,7_Enh;E002,7_Enh;E003,7_Enh;E014,7_Enh;E015,2_TssAFlnk;E018,7_Enh;E020,7_Enh;E022,7_Enh;E024,7_Enh;E025,7_Enh;E027,2_TssAFlnk;E028,7_Enh;E029,1_TssA;E030,2_TssAFlnk;E031,2_TssAFlnk;E032,2_TssAFlnk;E033,7_Enh;E034,7_Enh;E035,2_TssAFlnk;E036,2_TssAFlnk;E039,7_Enh;E041,7_Enh;E046,2_TssAFlnk;E047,7_Enh;E048,7_Enh;E050,2_TssAFlnk;E051,2_TssAFlnk;E054,7_Enh;E055,3_TxFlnk;E056,1_TssA;E057,2_TssAFln…	E001,16_EnhW1;E002,17_EnhW2;E003,17_EnhW2;E004,17_EnhW2;E005,15_EnhAF;E006,15_EnhAF;E007,15_EnhAF;E008,16_EnhW1;E009,16_EnhW1;E010,22_PromP;E011,17_EnhW2;E012,16_EnhW1;E013,16_EnhW1;E014,17_EnhW2;E015,13_EnhA1;E016,16_EnhW1;E017,17_EnhW2;E018,13_EnhA1;E019,16_EnhW1;E020,16_EnhW1;E021,17_EnhW2;E022,15_EnhAF;E023,15_EnhAF;E024,14_EnhA2;E025,14_EnhA2;E027,3_PromD1;E028,2_PromU;E029,3_PromD1;E030,3_P…	E001,H3K4me1_Enh;E002,H3K4me1_Enh;E003,H3K4me1_Enh;E006,H3K4me1_Enh;E007,H3K4me1_Enh;E009,H3K4me1_Enh;E010,H3K4me1_Enh;E011,H3K4me1_Enh;E012,H3K4me1_Enh;E013,H3K4me1_Enh;E014,H3K4me1_Enh;E015,H3K4me1_Enh;E016,H3K4me1_Enh;E018,H3K4me1_Enh;E019,H3K4me1_Enh;E020,H3K4me1_Enh;E021,H3K4me1_Enh;E022,H3K4me1_Enh;E023,H3K4me1_Enh;E024,H3K4me1_Enh;E025,H3K4me1_Enh;E026,H3K4me1_Enh;E027,H3K4me1_Enh;E028,H3K…	E021;E032;E092;E097;E114	----	----	----	----	NRSF_disc9;Pax-4_3;SP1_disc3;UF1H3BETA;VDR_2	ENSG00000161955.12	TNFSF13	0	0	NM_172088	TNFSF13	0	0	INT	ESC, BRST, BLD, SKIN, FAT, BRN, GI, PANC, LNG, MUS, SPLN, CRVX, LIV	ESC, IPSC, FAT, BRST, BLD, BRN, SKIN, LIV, GI, ADRL, LNG, MUS, PLCNT, THYM, HRT, OVRY	----	----	----	----	1.5912	0.2371
EUR	9	21159039	rs143138242	T	C	0	0.02	0	0.04	0	0	E037,7_Enh;E041,7_Enh;E042,7_Enh;E043,7_Enh;E047,7_Enh;E124,7_Enh	E037,17_EnhW2;E038,17_EnhW2;E039,17_EnhW2;E042,17_EnhW2;E047,17_EnhW2;E048,17_EnhW2	E013,H3K4me1_Enh;E029,H3K4me1_Enh;E037,H3K4me1_Enh;E038,H3K4me1_Enh;E039,H3K4me1_Enh;E040,H3K4me1_Enh;E041,H3K4me1_Enh;E042,H3K4me1_Enh;E043,H3K4me1_Enh;E044,H3K4me1_Enh;E045,H3K4me1_Enh;E047,H3K4me1_Enh;E048,H3K4me1_Enh;E116,H3K4me1_Enh;E124,H3K4me1_Enh;E034,H3K27ac_Enh;E047,H3K9ac_Pro	----	----	----	----	----	Foxq1;GR_known1;RXRA_known2	ENSG00000199635.1	Y_RNA	3	1195	NM_002175	IFNA21	3	6596	----	----	BLD	----	----	----	----	-2.2922	0.8566
EUR	11	117984106	rs143150842	A	G	0	0	0	0.0026	0	0	E032,7_Enh;E034,7_Enh;E037,7_Enh;E038,7_Enh;E040,7_Enh;E041,7_Enh;E042,7_Enh;E043,7_Enh;E044,7_Enh;E045,7_Enh;E046,7_Enh;E047,7_Enh;E048,7_Enh	E032,17_EnhW2;E033,17_EnhW2;E034,15_EnhAF;E037,14_EnhA2;E038,17_EnhW2;E039,17_EnhW2;E040,14_EnhA2;E041,15_EnhAF;E042,15_EnhAF;E043,14_EnhA2;E044,14_EnhA2;E045,15_EnhAF;E046,15_EnhAF;E047,15_EnhAF;E048,15_EnhAF;E062,17_EnhW2;E124,17_EnhW2	E013,H3K4me1_Enh;E029,H3K4me1_Enh;E031,H3K4me1_Enh;E032,H3K4me1_Enh;E034,H3K4me1_Enh;E037,H3K4me1_Enh;E038,H3K4me1_Enh;E039,H3K4me1_Enh;E040,H3K4me1_Enh;E041,H3K4me1_Enh;E042,H3K4me1_Enh;E043,H3K4me1_Enh;E044,H3K4me1_Enh;E045,H3K4me1_Enh;E046,H3K4me1_Enh;E047,H3K4me1_Enh;E048,H3K4me1_Enh;E066,H3K4me1_Enh;E075,H3K4me1_Enh;E078,H3K4me1_Enh;E090,H3K4me1_Enh;E091,H3K4me1_Enh;E093,H3K4me1_Enh;E101,H3K…	----	----	----	----	----	Foxa_known2;NF-I_2	ENSG00000110324.5	IL10RA	5	2241	NR_026691	IL10RA	5	2283	----	----	BLD	----	----	----	----	-0.6347	0.6199
EUR	9	6264551	rs143215670	G	C	0	0	0	0.0026	0	0	E114,1_TssA	----	E007,H3K9ac_Pro;E011,H3K4me3_Pro;E113,H3K4me3_Pro;E114,H3K4me3_Pro	----	----	----	----	----	AIRE_2;Cart1;IRC900814;Irf_known1;Irf_known11;Pou2f2_known2;Pou2f2_known8;Pou3f3;Pou5f1_disc1;Pou5f1_known1;Pou5f1_known2;Zfp105	ENSG00000137033.7	IL33	3	6567	NM_001199641	IL33	3	6567	----	LNG	----	----	----	----	----	-1.0621	0.6918
EUR	3	186834099	rs143257534	C	T	0.0041	0.0028	0.01	0.03	0	0	----	----	E023,H3K4me1_Enh;E063,H3K4me1_Enh;E063,H3K27ac_Enh	----	----	GTEx2015_v6,Adipose_Subcutaneous,ADIPOQ,5.59282551682802e-08	----	----	NF-kappaB_disc3;PLZF;SZF1-1;ZBTB33_disc4	ENSG00000181092.5	ADIPOQ	5	8574	NM_001177800	ADIPOQ	5	8573	----	----	----	----	----	----	----	-3.8013	0.9606
ASN, Other	6	55418058	rs143297173	A	C	0	0	0.02	0	0	0	----	----	----	----	----	----	----	----	BCL_disc4;Pax-5_disc3;p300_disc5	ENSG00000187871.2	GFRAL	3	15564	NM_207410	GFRAL	3	15564	----	----	----	----	----	----	----	-2.6096	0.887
[truncated: 1,264 more rows]
