# Supplementary material for: Cytokines mapping for tissue-specific expression, eQTLs and GWAS traits
Source: Sci Rep. 2020 Sep 7;10:14740. doi: 10.1038/s41598-020-71018-6 (PMC7477549; doi:10.1038/s41598-020-71018-6)
Supplement: Supplementary file 8 — Supplementary Table 7. [file 41598_2020_71018_MOESM8_ESM.xlsx]

## Sheet: Sheet1
Ethnicity	Chrmosome	Position (GRCh38)	rsID	Reference allele	Alternative allele	AFR	AMR	ASN	EUR	GERP cons	SiPhy cons	Chromatin states	Chromatin states imputed	Chromatin marks	DNAse	Proteins	eQTLs	GWAS	GRASP	Motifs	GENCODE ID	GENCODE name	GENCODE direction	GENCODE distance	RefSeq ID	RefSeq name	RefSeq direction	RefSeq distance	dbSNP functional annotation	Promoter histone marks	Enhancer histone marks	SIFT (Variant, Transcript, Protein, AA Position, wild_AA/mutant_AA, Score, Prediction)	PolyPhen (Variant, Transcript, Protein, AA Position, wild_AA/mutant_AA, Score, Prediction)	CpG Islands (pos hg37, CpG Island, Length, CpG%, C/G%, Ratio	TarBase miRNA Target Sites (pos GRCh37, Target Site, Strand, miRNA)	IW-score (K10)	IW-score P-val(K10)	Index SNP
EUR	4	76018182	rs10000130	T	C	0.76	0.72	0.94	0.49	0	0	----	----	E007,H3K4me1_Enh;E059,H3K4me1_Enh;E061,H3K4me1_Enh;E061,H3K27ac_Enh;E062,H3K9ac_Pro	----	----	GTEx2015_v6,Adipose_Subcutaneous,NAAA,1.08334857299794e-26;GTEx2015_v6,Adipose_Visceral_Omentum,NAAA,2.84508505150987e-14;GTEx2015_v6,Adrenal_Gland,NAAA,8.61702755343728e-17;GTEx2015_v6,Artery_Aorta,NAAA,3.33258414128211e-18;GTEx2015_v6,Artery_Coronary,NAAA,1.96039506186318e-13;GTEx2015_v6,Artery_Tibial,NAAA,9.92857734091394e-30;GTEx2015_v6,Brain_Cortex,NAAA,1.34318069865382e-06;GTEx2015_v6,Brain…	----	----	----	ENSG00000156219.12	ART3	0	0	NM_001130017	ART3	0	0	INT	----	----	----	----	----	----	-3.4167	0.943	(EUR) rs4356932, rs10031452
EUR	4	87927473	rs10002782	A	G	0.83	0.79	0.8	0.69	0	0	----	----	E002,H3K9ac_Pro;E003,H3K9ac_Pro;E004,H3K9ac_Pro;E014,H3K9ac_Pro;E019,H3K9ac_Pro;E003,H3K27ac_Enh;E004,H3K27ac_Enh;E014,H3K27ac_Enh;E019,H3K27ac_Enh;E021,H3K27ac_Enh;E022,H3K27ac_Enh;E094,H3K27ac_Enh;E003,H3K4me1_Enh;E014,H3K4me1_Enh;E019,H3K4me1_Enh;E020,H3K4me1_Enh;E024,H3K4me1_Enh;E003,H3K4me3_Pro;E004,H3K4me3_Pro;E014,H3K4me3_Pro;E019,H3K4me3_Pro;E021,H3K4me3_Pro;E022,H3K4me3_Pro;E024,H3K4me3_…	E003;E004	H1-hESC,POL2,HudsonAlpha,None;H1-hESC,POL2,HudsonAlpha,None;H1-hESC,POL24H8,HudsonAlpha,None;H1-hESC,POL24H8,HudsonAlpha,None	GTEx2015_v6,Lung,MEPE,2.06181197083965e-07;GTEx2015_v6,Nerve_Tibial,SPP1,3.83218917357422e-09	----	----	Osr	ENSG00000118785.9	SPP1	5	48193	NR_036694	HSP90AB3P	3	33457	----	----	----	----	----	----	----	-1.8693	0.8082	(EUR) rs11934731
EUR	4	76034177	rs10003240	C	T	0.75	0.71	0.94	0.49	0	0	----	----	E011,H3K27ac_Enh;E077,H3K4me1_Enh;E087,H3K4me1_Enh;E102,H3K4me1_Enh	----	----	GTEx2015_v6,Adipose_Subcutaneous,NAAA,1.21473150981801e-26;GTEx2015_v6,Adipose_Visceral_Omentum,NAAA,2.92313747367443e-14;GTEx2015_v6,Adrenal_Gland,NAAA,8.43472038546561e-17;GTEx2015_v6,Artery_Aorta,NAAA,3.89340431344108e-18;GTEx2015_v6,Artery_Coronary,NAAA,5.3045091534113e-13;GTEx2015_v6,Artery_Tibial,NAAA,1.00969447210779e-28;GTEx2015_v6,Brain_Cortex,NAAA,1.22118078167591e-06;GTEx2015_v6,Brain_…	----	----	DMRT2	ENSG00000169248.8	CXCL11	0	0	NM_005409	CXCL11	0	0	U3	----	----	----	----	----	----	-1.1628	0.7079	(EUR) rs4356932, rs10031452
EUR	4	76034320	rs10003382	C	T	0.75	0.71	0.94	0.49	0	0	----	----	E011,H3K27ac_Enh;E087,H3K4me1_Enh;E102,H3K4me1_Enh;E124,H3K4me1_Enh	----	----	GTEx2015_v6,Adipose_Subcutaneous,NAAA,1.21584698984801e-26;GTEx2015_v6,Adipose_Visceral_Omentum,NAAA,2.86856515850553e-14;GTEx2015_v6,Adrenal_Gland,NAAA,8.62153061509726e-17;GTEx2015_v6,Artery_Aorta,NAAA,2.9086387448623e-18;GTEx2015_v6,Artery_Coronary,NAAA,5.34174696553534e-13;GTEx2015_v6,Artery_Tibial,NAAA,1.11938717528009e-27;GTEx2015_v6,Brain_Cortex,NAAA,1.31665307110747e-06;GTEx2015_v6,Brain_…	----	----	CEBPB_known4;DMRT5;DMRT7;PEBP	ENSG00000169248.8	CXCL11	0	0	NM_005409	CXCL11	0	0	U3	----	----	----	----	----	----	-1.3153	0.7315	(EUR) rs4356932, rs10031452
EUR	4	81002523	rs10003846	G	T	0.62	0.15	0.06	0.11	0	0	----	----	E011,H3K9ac_Pro;E062,H3K4me3_Pro;E077,H3K4me1_Enh;E085,H3K4me1_Enh;E111,H3K4me1_Enh;E084,H3K27ac_Enh	----	----	----	----	----	Elf3;GATA_known1	ENSG00000152785.6	BMP3	5	28441	NM_001201	BMP3	5	28440	----	----	----	----	----	----	----	-2.283	0.8556	(EUR) rs4693773, rs13136295
EUR	4	73764489	rs10005565	A	G	0.19	0.34	0.38	0.37	0	0	----	----	E023,H3K4me1_Enh;E025,H3K4me1_Enh;E028,H3K4me1_Enh;E052,H3K4me1_Enh;E055,H3K4me1_Enh;E058,H3K4me1_Enh;E129,H3K4me1_Enh	----	----	Westra2013,Whole_Blood,CXCL6,1.2735558054861965E-5;Westra2013,Whole_Blood,IL8,1.2853627437040514E-17;Westra2013,Whole_Blood,IL8,7.157095713987591E-13;Westra2013,Whole_Blood,PF4V1,1.3369269860947885E-42	----	21886157,Serum concentration of pyridoxate,2.20E-05	CEBPB_known4;Evi-1_5;Osf2_2;RFX5_known1	ENSG00000169429.6	IL8	3	20772	NM_000584	IL8	3	20772	----	----	----	----	----	----	----	-3.0462	0.9209	(EUR) rs4279174
EUR	4	81056536	rs10007784	C	T	0.13	0.69	0.83	0.8	0	0	----	----	E002,H3K4me3_Pro;E078,H3K4me1_Enh	----	----	----	----	----	AP-1_disc4;CDP_1;HMG-IY_2	ENSG00000152785.6	BMP3	0	0	NM_001201	BMP3	0	0	U3	----	----	----	----	----	----	-0.8604	0.6586	(EUR) rs5022942
EUR	4	73874452	rs10007826	C	G	0.58	0.41	0.42	0.2	0	0	----	----	E021,H3K27ac_Enh;E029,H3K27ac_Enh;E066,H3K27ac_Enh;E094,H3K27ac_Enh;E096,H3K27ac_Enh;E113,H3K27ac_Enh;E124,H3K27ac_Enh;E023,H3K4me1_Enh;E025,H3K4me1_Enh;E029,H3K4me1_Enh;E030,H3K4me1_Enh;E031,H3K4me1_Enh;E036,H3K4me1_Enh;E049,H3K4me1_Enh;E050,H3K4me1_Enh;E051,H3K4me1_Enh;E055,H3K4me1_Enh;E113,H3K4me1_Enh;E124,H3K4me1_Enh;E027,H3K4me3_Pro;E030,H3K4me3_Pro;E124,H3K4me3_Pro;E101,H3K9ac_Pro;E124,H3K9…	E124	----	GTEx2015_v6,Cells_Transformed_fibroblasts,PF4V1,1.0023632476803e-06	----	----	NR4A_known1;Pax-4_4;Pax-4_5;RXRA_known1	ENSG00000163739.4	CXCL1	3	3209	NM_001511	CXCL1	3	3213	----	----	----	----	----	----	----	-2.7707	0.9005	(EUR) rs2115691
EUR	12	88553000	rs1000788	G	A	0.25	0.85	0.68	0.8	0	0	----	----	E001,H3K4me1_Enh;E009,H3K4me1_Enh;E010,H3K4me1_Enh;E013,H3K4me1_Enh;E017,H3K4me1_Enh;E023,H3K4me1_Enh;E025,H3K4me1_Enh;E026,H3K4me1_Enh;E027,H3K4me1_Enh;E028,H3K4me1_Enh;E049,H3K4me1_Enh;E052,H3K4me1_Enh;E053,H3K4me1_Enh;E054,H3K4me1_Enh;E055,H3K4me1_Enh;E056,H3K4me1_Enh;E057,H3K4me1_Enh;E058,H3K4me1_Enh;E063,H3K4me1_Enh;E065,H3K4me1_Enh;E066,H3K4me1_Enh;E068,H3K4me1_Enh;E069,H3K4me1_Enh;E070,H3K…	E006;E017;E028;E055;E056;E057;E059;E088;E091;E094;E098;E100;E114;E117;E118;E119;E120;E121;E125;E126;E128	A549,USF1,HudsonAlpha,DEX_100nM;HeLa-S3,CEBPB,Stanford,None;T-47D,FOXA1,HudsonAlpha,DMSO_0.02pct;T-47D,GATA3,HudsonAlpha,DMSO_0.02pct;T-47D,P300,HudsonAlpha,DMSO_0.02pct	----	----	17873874,Gene expression of FLJ13615 in JPT lymphoblastoid cell lines,1.77542E-06	HNF4_known8;Hoxa13;RREB-1_2	ENSG00000049130.8	KITLG	0	0	NM_003994	KITLG	0	0	INT	----	----	----	----	----	----	0.066	0.4935	(EUR) rs3782181, rs1907703, rs4474514, rs995030, rs7313352
EUR	4	87907987	rs10007881	T	C	0.16	0.48	0.35	0.46	0	0	----	----	E004,H3K4me1_Enh;E005,H3K4me1_Enh;E008,H3K4me1_Enh;E014,H3K4me1_Enh;E016,H3K4me1_Enh;E018,H3K4me1_Enh;E020,H3K4me1_Enh;E022,H3K4me1_Enh;E091,H3K4me1_Enh;E099,H3K4me1_Enh;E118,H3K4me1_Enh;E005,H3K27ac_Enh;E013,H3K27ac_Enh;E091,H3K27ac_Enh;E118,H3K27ac_Enh;E011,H3K4me3_Pro	----	----	----	----	----	Pitx2	ENSG00000152595.12	MEPE	3	61169	NR_036694	HSP90AB3P	3	13971	----	----	----	----	----	----	----	-3.817	0.9612	(EUR) rs1381949
EUR	4	87942079	rs10008869	G	C	0.12	0.52	0.4	0.5	0	0	----	----	E001,H3K4me1_Enh;E002,H3K4me1_Enh;E003,H3K4me1_Enh;E011,H3K4me1_Enh;E014,H3K4me1_Enh;E015,H3K4me1_Enh;E016,H3K4me1_Enh;E018,H3K4me1_Enh;E019,H3K4me1_Enh;E021,H3K4me1_Enh;E022,H3K4me1_Enh;E024,H3K4me1_Enh;E080,H3K4me1_Enh;E118,H3K4me1_Enh;E003,H3K27ac_Enh;E014,H3K27ac_Enh;E080,H3K27ac_Enh;E118,H3K27ac_Enh	E021	----	GTEx2015_v6,Lung,MEPE,6.77634862005211e-06	----	----	Foxm1;Pbx3_known1	ENSG00000118785.9	SPP1	5	33587	NM_000582	SPP1	5	33569	----	----	----	----	----	----	----	-3.2507	0.9338	(EUR) rs10005067
EUR	4	87899375	rs10009251	A	G	0.16	0.49	0.36	0.46	0	0	----	----	E012,H3K27ac_Enh	----	----	----	----	----	EBF_disc2;NRSF_known3	ENSG00000152595.12	MEPE	3	52557	NR_036694	HSP90AB3P	3	5359	----	----	----	----	----	----	----	-3.6603	0.9547	(EUR) rs1381949
EUR	4	73766262	rs10009462	A	G	0.77	0.41	0.38	0.37	0	0	----	----	E028,H3K4me1_Enh;E055,H3K4me1_Enh;E113,H3K4me3_Pro	----	----	----	----	----	AIRE_1	ENSG00000169429.6	IL8	3	22545	NM_000584	IL8	3	22545	----	----	----	----	----	----	----	-3.8323	0.9617	(EUR) rs4279174
EUR	4	73762562	rs10009488	G	C	0.2	0.34	0.38	0.37	0	0	----	----	E009,H3K4me1_Enh;E029,H3K4me1_Enh;E030,H3K4me1_Enh;E031,H3K4me1_Enh;E035,H3K4me1_Enh;E036,H3K4me1_Enh;E050,H3K4me1_Enh;E051,H3K4me1_Enh;E061,H3K4me1_Enh;E093,H3K4me1_Enh;E095,H3K4me1_Enh;E100,H3K4me1_Enh;E112,H3K4me1_Enh;E113,H3K4me1_Enh;E123,H3K4me1_Enh;E124,H3K4me1_Enh;E030,H3K4me3_Pro;E051,H3K4me3_Pro;E106,H3K4me3_Pro;E124,H3K4me3_Pro;E047,H3K9ac_Pro;E061,H3K27ac_Enh;E124,H3K27ac_Enh	E029;E050;E051;E089;E100;E116;E123;E124	GM12878,PU1,HudsonAlpha,None;K562,PU1,HudsonAlpha,None	Westra2013,Whole_Blood,CXCL6,1.9234196083160064E-5;Westra2013,Whole_Blood,IL8,1.5682139035555454E-17;Westra2013,Whole_Blood,IL8,1.7434710560685678E-12;Westra2013,Whole_Blood,PF4V1,5.121188078200453E-43	----	----	Crx_2	ENSG00000169429.6	IL8	3	18845	NM_000584	IL8	3	18845	----	----	----	----	----	----	----	-1.2832	0.7266	(EUR) rs4279174
EUR	4	76061580	rs10010920	C	A	0.64	0.71	0.94	0.49	0	0	----	----	E011,H3K27ac_Enh;E013,H3K27ac_Enh;E032,H3K27ac_Enh;E124,H3K27ac_Enh;E011,H3K4me1_Enh;E028,H3K4me1_Enh;E029,H3K4me1_Enh;E031,H3K4me1_Enh;E032,H3K4me1_Enh;E036,H3K4me1_Enh;E058,H3K4me1_Enh;E061,H3K4me1_Enh;E078,H3K4me1_Enh;E101,H3K4me1_Enh;E102,H3K4me1_Enh;E110,H3K4me1_Enh;E116,H3K4me1_Enh;E117,H3K4me1_Enh;E119,H3K4me1_Enh;E124,H3K4me1_Enh;E127,H3K4me1_Enh;E047,H3K9ac_Pro;E101,H3K4me3_Pro;E124,H3K4…	----	----	GTEx2015_v6,Adipose_Subcutaneous,NAAA,3.54910632374705e-24;GTEx2015_v6,Adipose_Visceral_Omentum,NAAA,6.12080834017833e-14;GTEx2015_v6,Adrenal_Gland,NAAA,2.06939530266695e-16;GTEx2015_v6,Artery_Aorta,NAAA,3.80463109921444e-18;GTEx2015_v6,Artery_Coronary,NAAA,4.62640367619151e-13;GTEx2015_v6,Artery_Tibial,NAAA,2.51990723485615e-27;GTEx2015_v6,Brain_Cortex,NAAA,8.14677658083202e-07;GTEx2015_v6,Breas…	----	----	Bbx;DMRT2;Foxa_disc5;Irf_known7	ENSG00000156219.12	ART3	0	0	NM_001130017	ART3	0	0	INT	----	----	----	----	----	----	-2.6132	0.8873	(EUR) rs4356932, rs10031452
EUR	4	73765349	rs10010970	T	C	0.3	0.35	0.38	0.37	0	0	----	----	E025,H3K4me1_Enh;E028,H3K4me1_Enh;E055,H3K4me1_Enh;E058,H3K4me1_Enh	E119	----	GTEx2015_v6,Cells_Transformed_fibroblasts,CXCL6,3.25335698432628e-05	----	----	BRCA1_known1;Brachyury_1;FXR_2;FXR_3;Foxo_2;HNF1_4;Pdx1_1	ENSG00000169429.6	IL8	3	21632	NM_000584	IL8	3	21632	----	----	----	----	----	----	----	-1.5634	0.7676	(EUR) rs4279174
EUR	4	87912237	rs10011284	G	A	0.63	0.65	0.45	0.54	0	0	----	----	E001,H3K4me1_Enh;E003,H3K4me1_Enh;E004,H3K4me1_Enh;E008,H3K4me1_Enh;E009,H3K4me1_Enh;E010,H3K4me1_Enh;E011,H3K4me1_Enh;E012,H3K4me1_Enh;E013,H3K4me1_Enh;E014,H3K4me1_Enh;E015,H3K4me1_Enh;E016,H3K4me1_Enh;E018,H3K4me1_Enh;E019,H3K4me1_Enh;E020,H3K4me1_Enh;E023,H3K4me1_Enh;E024,H3K4me1_Enh;E025,H3K4me1_Enh;E029,H3K4me1_Enh;E036,H3K4me1_Enh;E049,H3K4me1_Enh;E053,H3K4me1_Enh;E059,H3K4me1_Enh;E061,H3K…	----	HepG2,JUND,Stanford,None	GTEx2015_v6,Lung,MEPE,4.63932492555398e-06	----	----	NF-kappaB_known4	ENSG00000118785.9	SPP1	5	63429	NR_036694	HSP90AB3P	3	18221	----	----	----	----	----	----	----	-1.7733	0.7959	(EUR) rs1381949
EUR	4	73763832	rs10012962	G	T	0.1	0.3	0.35	0.36	0	0	----	----	E022,H3K4me1_Enh;E023,H3K4me1_Enh;E025,H3K4me1_Enh;E030,H3K4me1_Enh;E055,H3K4me1_Enh;E058,H3K4me1_Enh;E113,H3K4me1_Enh;E124,H3K4me1_Enh;E096,H3K4me3_Pro;E124,H3K27ac_Enh	----	----	GTEx2015_v6,Pancreas,CXCL6,4.99493572588082e-06;Westra2013,Whole_Blood,CXCL6,3.5659253817495578E-6;Westra2013,Whole_Blood,IL8,1.3314174968851594E-13;Westra2013,Whole_Blood,IL8,5.67596705561419E-19;Westra2013,Whole_Blood,PF4V1,5.8314480772030734E-43	----	----	HNF4_known3;HNF4_known4;HNF4_known8;RAR;RXRA_disc1;RXRA_known1;RXRA_known3	ENSG00000169429.6	IL8	3	20115	NM_000584	IL8	3	20115	----	----	----	----	----	----	----	-1.8593	0.8069	(EUR) rs4279174
EUR	4	87909480	rs10013836	T	C	0.43	0.53	0.36	0.49	0	0	----	----	E001,H3K4me1_Enh;E003,H3K4me1_Enh;E004,H3K4me1_Enh;E005,H3K4me1_Enh;E008,H3K4me1_Enh;E011,H3K4me1_Enh;E012,H3K4me1_Enh;E013,H3K4me1_Enh;E014,H3K4me1_Enh;E015,H3K4me1_Enh;E016,H3K4me1_Enh;E018,H3K4me1_Enh;E019,H3K4me1_Enh;E020,H3K4me1_Enh;E022,H3K4me1_Enh;E024,H3K4me1_Enh;E059,H3K4me1_Enh;E091,H3K4me1_Enh;E096,H3K4me1_Enh;E098,H3K4me1_Enh;E099,H3K4me1_Enh;E118,H3K4me1_Enh;E003,H3K27ac_Enh;E004,H3K…	----	----	GTEx2015_v6,Nerve_Tibial,SPP1,9.89764118293166e-06	----	----	----	ENSG00000152595.12	MEPE	3	62662	NR_036694	HSP90AB3P	3	15464	----	----	----	----	----	----	----	-2.7964	0.9026	(EUR) rs1381949
EUR	4	76032379	rs10014049	C	A	0.75	0.71	0.94	0.49	0	0	----	----	E011,H3K27ac_Enh;E047,H3K9ac_Pro	----	----	GTEx2015_v6,Adipose_Subcutaneous,NAAA,1.21584698984801e-26;GTEx2015_v6,Adipose_Visceral_Omentum,NAAA,2.86856515850553e-14;GTEx2015_v6,Adrenal_Gland,NAAA,8.62153061509726e-17;GTEx2015_v6,Artery_Aorta,NAAA,3.80463109921444e-18;GTEx2015_v6,Artery_Coronary,NAAA,5.34174696553534e-13;GTEx2015_v6,Artery_Tibial,NAAA,1.01416820150215e-28;GTEx2015_v6,Brain_Cortex,NAAA,1.21578916187109e-06;GTEx2015_v6,Brain…	----	----	Cart1;ELF1_known1;HMG-IY_2;Ik-2_3;NF-AT;Pax-4_2;Pou2f2_known1;Pou2f2_known10;Pou2f2_known11;Pou2f2_known2;Pou2f2_known7;Pou2f2_known8;Zfp105	ENSG00000156219.12	ART3	0	0	NM_001130017	ART3	0	0	INT	----	----	----	----	----	----	-3.7191	0.9572	(EUR) rs4356932, rs10031452
EUR	4	76020665	rs10014837	G	A	0.75	0.71	0.94	0.49	0	0	----	----	E105,H3K4me1_Enh	----	----	GTEx2015_v6,Adipose_Subcutaneous,NAAA,4.89607341817798e-27;GTEx2015_v6,Adipose_Visceral_Omentum,NAAA,2.86856515850553e-14;GTEx2015_v6,Adrenal_Gland,NAAA,8.62153061509726e-17;GTEx2015_v6,Artery_Aorta,NAAA,3.35887494932144e-18;GTEx2015_v6,Artery_Coronary,NAAA,1.96375037943516e-13;GTEx2015_v6,Artery_Tibial,NAAA,4.58835551255281e-29;GTEx2015_v6,Brain_Cortex,NAAA,1.34832661794464e-06;GTEx2015_v6,Brain…	----	22685416,Gene expression of NAAA (probeID ILMN_2285568) in cerebellum in Alzheimer's disease cases and controls,1.437E-08;22685416,Gene expression of NAAA (probeID ILMN_2285568) in temporal cortex in Alzheimer's disease cases and controls,0.00004125	Myc_disc4;NF-kappaB_known3;Zfp410	ENSG00000156219.12	ART3	0	0	NM_001130017	ART3	0	0	INT	----	----	----	----	----	----	-3.2189	0.9319	(EUR) rs4356932, rs10031452
EUR	4	73764311	rs10015626	G	A	0.22	0.35	0.38	0.37	0	0	----	----	E005,H3K4me1_Enh;E023,H3K4me1_Enh;E025,H3K4me1_Enh;E028,H3K4me1_Enh;E030,H3K4me1_Enh;E052,H3K4me1_Enh;E055,H3K4me1_Enh;E058,H3K4me1_Enh;E113,H3K4me1_Enh;E096,H3K4me3_Pro	----	----	Westra2013,Whole_Blood,CXCL6,1.3233986375463213E-5;Westra2013,Whole_Blood,IL8,1.1705409039950025E-17;Westra2013,Whole_Blood,IL8,8.234152559692659E-13;Westra2013,Whole_Blood,PF4V1,1.152335110857161E-42	----	----	Foxd3;Ik-3;STAT_known1	ENSG00000169429.6	IL8	3	20594	NM_000584	IL8	3	20594	----	----	----	----	----	----	----	-3.6712	0.9552	(EUR) rs4279174
EUR	4	76053426	rs10016135	T	C	0.64	0.71	0.94	0.49	0	0	----	----	E002,H3K4me1_Enh;E014,H3K4me1_Enh;E015,H3K4me1_Enh;E016,H3K4me1_Enh;E020,H3K4me1_Enh;E024,H3K4me1_Enh;E028,H3K4me1_Enh;E049,H3K4me1_Enh;E053,H3K4me1_Enh;E054,H3K4me1_Enh;E061,H3K4me1_Enh;E077,H3K4me1_Enh;E078,H3K4me1_Enh;E085,H3K4me1_Enh;E102,H3K4me1_Enh;E109,H3K4me1_Enh;E110,H3K4me1_Enh;E117,H3K4me1_Enh;E011,H3K27ac_Enh;E012,H3K27ac_Enh;E016,H3K27ac_Enh;E020,H3K27ac_Enh;E061,H3K27ac_Enh;E102,H3K…	----	----	GTEx2015_v6,Adipose_Subcutaneous,NAAA,2.91694950787232e-24;GTEx2015_v6,Adipose_Visceral_Omentum,NAAA,6.11985257892164e-14;GTEx2015_v6,Adrenal_Gland,NAAA,1.94556408409821e-16;GTEx2015_v6,Artery_Aorta,NAAA,4.00333355843844e-18;GTEx2015_v6,Artery_Coronary,NAAA,4.39316005898986e-13;GTEx2015_v6,Artery_Tibial,NAAA,1.92545314076064e-27;GTEx2015_v6,Brain_Cortex,NAAA,8.15617897307188e-07;GTEx2015_v6,Breas…	----	----	Foxj2_2;HNF1_7;Hoxd8;Mef2_known1;Mef2_known5;Ncx_2;Zfp105	ENSG00000156219.12	ART3	0	0	NM_001130017	ART3	0	0	INT	----	----	----	----	----	----	-3.7323	0.9578	(EUR) rs4356932, rs10031452
EUR	4	87889528	rs10016972	C	A	0.07	0.3	0.04	0.28	0	0	----	----	E011,H3K4me3_Pro;E074,H3K27ac_Enh	----	U2OS,SETDB1,UCD,None	----	----	----	Hand1_1;Hand1_2;Smad3_1;Smad4	ENSG00000152595.12	MEPE	3	42710	NR_036694	HSP90AB3P	5	2313	----	----	----	----	----	----	----	-2.9184	0.9119	(EUR) rs77034375
EUR	4	76034253	rs10017431	T	C	0.75	0.71	0.94	0.49	0	0	----	----	E011,H3K27ac_Enh;E087,H3K4me1_Enh;E102,H3K4me1_Enh	----	----	Fairfax2014,Monocytes_IFN,GAD1,5.93E-47;Fairfax2014,Monocytes_IFN,LOC400836,5.43E-26;Fairfax2014,Monocytes_LPS2,GAD1,9.77E-18;Fairfax2014,Monocytes_LPS2,LOC400836,2.76E-09;Fairfax2014,Monocytes_LPS24,LOC400836,1.44E-09;Fairfax2014,Monocytes_Naive,LOC400836,1.05E-07 ;GTEx2015_v6,Adipose_Subcutaneous,NAAA,1.21584698984801e-26;GTEx2015_v6,Adipose_Visceral_Omentum,NAAA,2.86856515850553e-14;GTEx2015_v…	----	17873877,Gene expression of ASAHL in lymphoblastoid cell lines,2.24388E-18;17873877,Gene expression of CXCL10 [probe 204533_at] in lymphoblastoid cell lines,3.70E-09;17873877,Gene expression of CXCL10 in lymphoblastoid cell lines,2.82488E-08;17873877,Gene expression of NAAA [probe 214765_s_at] in lymphoblastoid cell lines,2.00E-20;17873877,Gene expression of NAAA [probe 227135_at] in lymphoblasto…	Cdx2_1;Hoxa13;Hoxc10;IRC900814	ENSG00000169248.8	CXCL11	0	0	NM_005409	CXCL11	0	0	U3	----	----	----	----	----	----	1.2665	0.2855	(EUR) rs4356932, rs10031452
EUR	4	76063783	rs10017484	C	T	0.64	0.71	0.94	0.49	0	0	----	----	E024,H3K4me3_Pro;E047,H3K9ac_Pro	----	----	GTEx2015_v6,Adipose_Subcutaneous,NAAA,3.5623502371584e-24;GTEx2015_v6,Adipose_Visceral_Omentum,NAAA,6.12155928977249e-14;GTEx2015_v6,Adrenal_Gland,NAAA,2.07574994703703e-16;GTEx2015_v6,Artery_Aorta,NAAA,3.80463109921444e-18;GTEx2015_v6,Artery_Coronary,NAAA,4.62589499227477e-13;GTEx2015_v6,Artery_Tibial,NAAA,2.51035541901806e-27;GTEx2015_v6,Brain_Cortex,NAAA,8.14384771707064e-07;GTEx2015_v6,Breast…	----	----	Bbx;E2F_known7;HNF1_3	ENSG00000156219.12	ART3	0	0	NM_001130017	ART3	0	0	INT	----	----	----	----	----	----	-3.2307	0.9326	(EUR) rs4356932, rs10031452
EUR	4	76064025	rs10017657	C	T	0.64	0.71	0.94	0.49	0	0	----	----	E006,H3K9ac_Pro;E047,H3K9ac_Pro;E024,H3K4me3_Pro	----	----	GTEx2015_v6,Adipose_Subcutaneous,NAAA,3.56554716241339e-24;GTEx2015_v6,Adipose_Visceral_Omentum,NAAA,6.12173354257966e-14;GTEx2015_v6,Adrenal_Gland,NAAA,2.07734881812021e-16;GTEx2015_v6,Artery_Aorta,NAAA,3.80463109921444e-18;GTEx2015_v6,Artery_Coronary,NAAA,4.62579757074759e-13;GTEx2015_v6,Artery_Tibial,NAAA,2.50864623866062e-27;GTEx2015_v6,Brain_Cortex,NAAA,8.1431315265706e-07;GTEx2015_v6,Breast…	----	----	Dbx1;Foxp1;GATA_known1;HDAC2_disc6;HNF1_7;Mef2_known5;Ncx_2	ENSG00000156219.12	ART3	0	0	NM_001130017	ART3	0	0	INT	----	----	----	----	----	----	-3.5997	0.952	(EUR) rs4356932, rs10031452
EUR	4	87907966	rs10018378	A	G	0.16	0.48	0.35	0.46	0	0	----	----	E004,H3K4me1_Enh;E005,H3K4me1_Enh;E008,H3K4me1_Enh;E014,H3K4me1_Enh;E016,H3K4me1_Enh;E018,H3K4me1_Enh;E020,H3K4me1_Enh;E022,H3K4me1_Enh;E091,H3K4me1_Enh;E099,H3K4me1_Enh;E118,H3K4me1_Enh;E005,H3K27ac_Enh;E013,H3K27ac_Enh;E091,H3K27ac_Enh;E118,H3K27ac_Enh;E011,H3K4me3_Pro	----	----	----	----	----	AP-1_disc7;Mtf1_1;NRSF_disc5;Sin3Ak-20_disc5;YY1_disc4;Zbtb3;Znf143_disc3	ENSG00000152595.12	MEPE	3	61148	NR_036694	HSP90AB3P	3	13950	----	----	----	----	----	----	----	-3.8002	0.9605	(EUR) rs1381949
EUR	4	87908103	rs10018473	A	G	0.16	0.49	0.36	0.46	0	0	----	----	E004,H3K4me1_Enh;E005,H3K4me1_Enh;E008,H3K4me1_Enh;E014,H3K4me1_Enh;E016,H3K4me1_Enh;E018,H3K4me1_Enh;E020,H3K4me1_Enh;E022,H3K4me1_Enh;E091,H3K4me1_Enh;E099,H3K4me1_Enh;E118,H3K4me1_Enh;E005,H3K27ac_Enh;E013,H3K27ac_Enh;E091,H3K27ac_Enh;E118,H3K27ac_Enh;E011,H3K4me3_Pro	----	----	----	----	----	----	ENSG00000152595.12	MEPE	3	61285	NR_036694	HSP90AB3P	3	14087	----	----	----	----	----	----	----	-4.1022	0.971	(EUR) rs1381949
EUR	4	73765881	rs10019318	G	C	0.77	0.41	0.38	0.37	0	0	----	----	E028,H3K4me1_Enh;E055,H3K4me1_Enh;E058,H3K4me1_Enh;E113,H3K4me3_Pro	----	----	----	----	----	AIRE_2;EWSR1-FLI1;Roaz_2	ENSG00000169429.6	IL8	3	22164	NM_000584	IL8	3	22164	----	----	----	----	----	----	----	-3.7609	0.9589	(EUR) rs4279174
EUR	4	73879833	rs10021230	T	A	0.42	0.4	0.37	0.19	0	0	----	----	----	----	----	GTEx2015_v6,Cells_Transformed_fibroblasts,PF4V1,4.30978154192073e-06	----	----	Brachyury_2;Osf2_2;Pax-4_4;RREB-1_1;RREB-1_2;TBX5_1;TBX5_3	ENSG00000163739.4	CXCL1	3	8590	NM_001511	CXCL1	3	8594	----	----	----	----	----	----	----	-1.0833	0.6953	(EUR) rs2115691
EUR	4	76030611	rs10021768	T	C	0.75	0.71	0.94	0.49	0	0	----	----	E037,H3K4me1_Enh;E038,H3K4me1_Enh;E063,H3K4me1_Enh;E040,H3K4me3_Pro;E045,H3K4me3_Pro;E047,H3K4me3_Pro;E102,H3K9ac_Pro	----	----	GTEx2015_v6,Adipose_Subcutaneous,NAAA,1.21584698984801e-26;GTEx2015_v6,Adipose_Visceral_Omentum,NAAA,2.86856515850553e-14;GTEx2015_v6,Adrenal_Gland,NAAA,8.62153061509726e-17;GTEx2015_v6,Artery_Aorta,NAAA,3.80463109921444e-18;GTEx2015_v6,Artery_Coronary,NAAA,5.34174696553534e-13;GTEx2015_v6,Artery_Tibial,NAAA,1.01416820150215e-28;GTEx2015_v6,Brain_Cortex,NAAA,1.21578916187109e-06;GTEx2015_v6,Brain…	----	17873874,Gene expression of ASAHL in YRI lymphoblastoid cell lines,9.77687E-08;20502693,Gene expression of ASAHL in peripheral blood monocytes,4.69E-41;20502693,Gene expression of CXCL10 in peripheral blood monocytes,1.52E-15;20502693,Gene expression of CXCL9 in peripheral blood monocytes,2.43E-09;22685416,Gene expression of NAAA (probeID ILMN_2285568) in cerebellum in Alzheimer's disease cases a…	Pax-4_5	ENSG00000156219.12	ART3	0	0	NM_001130017	ART3	0	0	INT	----	----	----	----	----	----	-3.4139	0.9429	(EUR) rs4356932, rs10031452
EUR	4	81013830	rs10022303	G	A	0.37	0.85	0.94	0.89	0	0	----	----	E084,H3K27ac_Enh;E084,H3K4me1_Enh;E085,H3K4me1_Enh	----	----	----	----	----	Bbx;CDP_2;CDP_7;Dbx1;Hbp1;Isl2;Pbx-1_1;Zfp187	ENSG00000152785.6	BMP3	5	17134	NM_001201	BMP3	5	17133	----	----	----	----	----	----	----	-1.9709	0.8206	(EUR) rs4693773, rs13136295
EUR	4	122210093	rs10023971	G	A	0.26	0.08	0	0.08	0	0	----	----	E037,H3K27ac_Enh;E041,H3K27ac_Enh;E124,H3K27ac_Enh;E037,H3K4me1_Enh	----	----	----	----	----	DMRT3;DMRT5;Pou2f2_known11	ENSG00000138688.10	KIAA1109	0	0	NM_015312	KIAA1109	0	0	INT	----	----	----	----	----	----	-2.9692	0.9155	(EUR) rs56293330, rs62322662
EUR	4	76034205	rs10025102	G	A	0.75	0.71	0.94	0.49	0	0	----	----	E011,H3K27ac_Enh;E077,H3K4me1_Enh;E087,H3K4me1_Enh;E102,H3K4me1_Enh	----	----	GTEx2015_v6,Adipose_Subcutaneous,NAAA,1.21584698984801e-26;GTEx2015_v6,Adipose_Visceral_Omentum,NAAA,2.86856515850553e-14;GTEx2015_v6,Adrenal_Gland,NAAA,8.62153061509726e-17;GTEx2015_v6,Artery_Aorta,NAAA,3.80463109921444e-18;GTEx2015_v6,Artery_Coronary,NAAA,5.34174696553534e-13;GTEx2015_v6,Artery_Tibial,NAAA,1.01416820150215e-28;GTEx2015_v6,Brain_Cortex,NAAA,1.21578916187109e-06;GTEx2015_v6,Brain…	----	----	----	ENSG00000169248.8	CXCL11	0	0	NM_005409	CXCL11	0	0	U3	----	----	----	----	----	----	-0.2083	0.5436	(EUR) rs4356932, rs10031452
EUR	4	122329229	rs10027161	A	C	0.21	0.06	0	0.08	0	0	----	----	E011,H3K27ac_Enh;E026,H3K27ac_Enh;E049,H3K27ac_Enh;E125,H3K27ac_Enh;E126,H3K27ac_Enh;E012,H3K4me1_Enh;E037,H3K4me1_Enh;E040,H3K4me1_Enh;E120,H3K4me1_Enh;E025,H3K9ac_Pro	----	----	----	----	----	Foxa_known2;Hoxa10;RFX5_known2	ENSG00000138688.10	KIAA1109	0	0	NM_015312	KIAA1109	0	0	INT	----	----	----	----	----	----	-3.2752	0.9352	(EUR) rs6848139, rs56293330, rs62322662, rs150254607
EUR	4	122447361	rs10027390	C	T	0.78	0.82	0.88	0.73	0	0	----	----	----	----	----	----	----	----	----	ENSG00000109471.4	IL2	3	4108	NM_000586	IL2	3	4108	----	----	----	----	----	----	----	-2.8466	0.9065	(EUR) rs1479918, rs1479924
EUR	4	122462998	rs10027968	T	C	0.42	0.09	0.01	0.08	0	0	----	----	----	----	----	----	----	----	HMG-IY_1;Ik-2_3;NF-AT;SPIB	ENSG00000109471.4	IL2	5	6272	NM_000586	IL2	5	6502	----	----	----	----	----	----	----	-3.4385	0.9442	(EUR) rs6848139, rs56293330, rs62322662, rs150254607
EUR	4	73876863	rs10028419	T	C	0.41	0.4	0.37	0.19	0	0	----	----	E003,H3K9ac_Pro;E013,H3K27ac_Enh;E030,H3K4me1_Enh;E092,H3K4me1_Enh	----	----	GTEx2015_v6,Cells_Transformed_fibroblasts,PF4V1,1.42259540752627e-05	----	----	BCL_disc5;Evi-1_3;Foxp1;GATA_disc1;GATA_known1;GATA_known2;GATA_known4;GATA_known6;GATA_known9;HDAC2_disc1;HMGN3_disc2	ENSG00000163739.4	CXCL1	3	5620	NM_001511	CXCL1	3	5624	----	----	----	----	----	----	----	-3.2184	0.9319	(EUR) rs2115691
EUR	4	73728326	rs10031141	A	G	0.08	0.31	0.32	0.36	0	0	----	----	E001,H3K4me1_Enh;E005,H3K4me1_Enh;E009,H3K4me1_Enh;E010,H3K4me1_Enh;E013,H3K4me1_Enh;E015,H3K4me1_Enh;E025,H3K4me1_Enh;E027,H3K4me1_Enh;E028,H3K4me1_Enh;E030,H3K4me1_Enh;E052,H3K4me1_Enh;E055,H3K4me1_Enh;E056,H3K4me1_Enh;E058,H3K4me1_Enh;E061,H3K4me1_Enh;E063,H3K4me1_Enh;E087,H3K4me1_Enh;E099,H3K4me1_Enh;E100,H3K4me1_Enh;E109,H3K4me1_Enh;E110,H3K4me1_Enh;E112,H3K4me1_Enh;E114,H3K4me1_Enh;E116,H3K…	----	HeLa-S3,STAT1,Stanford,IFNg30	GTEx2015_v6,Pancreas,CXCL6,9.22112639957e-06;Westra2013,Whole_Blood,CXCL6,7.136931015082486E-7;Westra2013,Whole_Blood,IL8,4.231578370407301E-20;Westra2013,Whole_Blood,IL8,4.8609450877359246E-14;Westra2013,Whole_Blood,PF4V1,6.787553430769428E-37	----	----	Cart1;Foxj2_2;Hoxa9;Hoxd8;Ncx_2	ENSG00000169429.6	IL8	5	12179	NM_000584	IL8	5	12178	----	----	----	----	----	----	----	-2.547	0.8814	(EUR) rs4279174
EUR	4	81036032	rs10031561	A	G	0.18	0.75	0.81	0.85	0	0	----	----	E027,H3K9ac_Pro;E047,H3K9ac_Pro;E088,H3K9ac_Pro;E076,H3K27ac_Enh;E111,H3K27ac_Enh;E076,H3K4me1_Enh;E077,H3K4me1_Enh;E103,H3K4me1_Enh;E111,H3K4me1_Enh;E076,H3K4me3_Pro;E088,H3K4me3_Pro;E102,H3K4me3_Pro	E109	----	----	----	----	TLX1::NFIC	ENSG00000152785.6	BMP3	0	0	NM_001201	BMP3	0	0	INT	----	----	----	----	----	----	-1.3912	0.7428	(EUR) rs1353386
EUR	4	87899461	rs10031822	G	C	0.16	0.49	0.36	0.46	0	0	----	----	E012,H3K27ac_Enh	----	----	----	----	----	GR_known9;NRSF_disc3	ENSG00000152595.12	MEPE	3	52643	NR_036694	HSP90AB3P	3	5445	----	----	----	----	----	----	----	-2.9992	0.9176	(EUR) rs1381949
EUR	4	76045488	rs10033061	A	G	0.75	0.72	0.94	0.48	0	0	----	----	E034,H3K4me1_Enh	----	----	GTEx2015_v6,Adipose_Subcutaneous,NAAA,5.81348692878638e-26;GTEx2015_v6,Adipose_Visceral_Omentum,NAAA,4.35917548824319e-14;GTEx2015_v6,Adrenal_Gland,NAAA,2.28233430350887e-16;GTEx2015_v6,Artery_Aorta,NAAA,9.60220032408311e-18;GTEx2015_v6,Artery_Coronary,NAAA,1.66555189635977e-12;GTEx2015_v6,Artery_Tibial,NAAA,8.93039545509427e-28;GTEx2015_v6,Brain_Cortex,NAAA,3.35154857766988e-06;GTEx2015_v6,Breas…	----	----	AP-4_1;Mrg1::Hoxa9_2;Myf_1;Smad3_1	ENSG00000156219.12	ART3	0	0	NM_001130017	ART3	0	0	INT	----	----	----	----	----	----	-3.6771	0.9555	(EUR) rs4356932, rs10031452
EUR	4	87942193	rs10033134	A	G	0.13	0.52	0.4	0.5	0	0	----	----	E001,H3K4me1_Enh;E002,H3K4me1_Enh;E003,H3K4me1_Enh;E006,H3K4me1_Enh;E011,H3K4me1_Enh;E014,H3K4me1_Enh;E015,H3K4me1_Enh;E016,H3K4me1_Enh;E018,H3K4me1_Enh;E019,H3K4me1_Enh;E021,H3K4me1_Enh;E022,H3K4me1_Enh;E024,H3K4me1_Enh;E080,H3K4me1_Enh;E118,H3K4me1_Enh;E003,H3K27ac_Enh;E014,H3K27ac_Enh;E080,H3K27ac_Enh;E118,H3K27ac_Enh	E008	H1-hESC,POL2,HudsonAlpha,None;H1-hESC,POL2,HudsonAlpha,None;H1-hESC,POL24H8,HudsonAlpha,None;H1-hESC,POL24H8,HudsonAlpha,None	GTEx2015_v6,Lung,MEPE,6.91959039737004e-06	----	----	CTCF_disc1	ENSG00000118785.9	SPP1	5	33473	NM_000582	SPP1	5	33455	----	----	----	----	----	----	----	-1.9488	0.818	(EUR) rs10005067
EUR	4	87912296	rs10033310	A	C	0.8	0.79	0.8	0.69	0	0	----	----	E001,H3K4me1_Enh;E003,H3K4me1_Enh;E004,H3K4me1_Enh;E006,H3K4me1_Enh;E008,H3K4me1_Enh;E009,H3K4me1_Enh;E010,H3K4me1_Enh;E011,H3K4me1_Enh;E012,H3K4me1_Enh;E013,H3K4me1_Enh;E014,H3K4me1_Enh;E015,H3K4me1_Enh;E016,H3K4me1_Enh;E018,H3K4me1_Enh;E019,H3K4me1_Enh;E020,H3K4me1_Enh;E023,H3K4me1_Enh;E024,H3K4me1_Enh;E025,H3K4me1_Enh;E029,H3K4me1_Enh;E030,H3K4me1_Enh;E036,H3K4me1_Enh;E049,H3K4me1_Enh;E051,H3K…	E080;E118	HepG2,FOSL2,HudsonAlpha,None;HepG2,JUND,HudsonAlpha,None;HepG2,JUND,Stanford,None	GTEx2015_v6,Lung,MEPE,1.70214700226512e-06;GTEx2015_v6,Nerve_Tibial,SPP1,4.45544012225541e-09	----	----	Irf_known6;STAT_disc3;Smad4	ENSG00000118785.9	SPP1	5	63370	NR_036694	HSP90AB3P	3	18280	----	----	----	----	----	----	----	-2.1925	0.846	(EUR) rs11934731
EUR	4	76049386	rs10034055	C	T	0.64	0.72	0.94	0.49	0	0	----	----	E001,H3K4me3_Pro;E003,H3K4me3_Pro;E018,H3K4me3_Pro;E020,H3K4me3_Pro;E123,H3K4me3_Pro;E001,H3K9ac_Pro;E123,H3K9ac_Pro;E123,H3K27ac_Enh	E022	K562,POL2,HudsonAlpha,None	GTEx2015_v6,Adipose_Subcutaneous,NAAA,3.80115242621022e-24;GTEx2015_v6,Adipose_Visceral_Omentum,NAAA,9.92073194381983e-14;GTEx2015_v6,Adrenal_Gland,NAAA,4.75893079228614e-16;GTEx2015_v6,Artery_Aorta,NAAA,5.95849380658067e-18;GTEx2015_v6,Artery_Coronary,NAAA,1.07260839257661e-12;GTEx2015_v6,Artery_Tibial,NAAA,3.41229418164508e-27;GTEx2015_v6,Brain_Cortex,NAAA,8.16020549363506e-07;GTEx2015_v6,Breas…	----	----	----	ENSG00000156219.12	ART3	0	0	NM_001130017	ART3	0	0	INT	----	----	----	----	----	----	-2.7302	0.8972	(EUR) rs4356932, rs10031452
EUR	5	35225515	rs10036454	A	G	0.38	0.58	0.34	0.7	0	0	----	----	E010,H3K4me1_Enh;E011,H3K4me1_Enh;E029,H3K4me1_Enh;E080,H3K4me1_Enh;E083,H3K4me1_Enh;E084,H3K4me1_Enh;E085,H3K4me1_Enh;E091,H3K4me1_Enh;E094,H3K4me1_Enh;E097,H3K4me1_Enh;E099,H3K4me1_Enh;E109,H3K4me1_Enh;E110,H3K4me1_Enh;E124,H3K4me1_Enh;E080,H3K27ac_Enh;E091,H3K27ac_Enh;E097,H3K27ac_Enh;E124,H3K27ac_Enh	----	----	----	----	20502693,Gene expression of ZNF268 in peripheral blood monocytes,9.56E-07;21572414,Acetate:Tyrosine,1.3E-05	SP2_disc2;Sp100	ENSG00000113494.12	PRLR	0	0	NM_000949	PRLR	0	0	INT	----	----	----	----	----	----	-2.6765	0.8928	(EUR) rs10058356
EUR	5	42162677	rs10036582	C	G	0.49	0.55	0.89	0.65	0	0	----	----	----	----	----	----	----	----	CEBPB_known2;LUN-1;Mef2_disc1	ENSG00000260786.1	RP11-112L7.1	5	25588	NM_012176	FBXO4	3	221106	----	----	----	----	----	----	----	-3.9071	0.9645	(EUR) rs10035253
EUR	5	42159442	rs10037143	T	C	0.49	0.55	0.89	0.65	0	0	----	----	E063,H3K27ac_Enh;E069,H3K27ac_Enh;E083,H3K4me1_Enh;E083,H3K4me3_Pro	----	----	----	----	----	ATF3_known1;Nrf1_known2;XBP-1_1	ENSG00000260786.1	RP11-112L7.1	5	28823	NM_012176	FBXO4	3	217871	----	----	----	----	----	----	----	-0.6281	0.6187	(EUR) rs10035253
EUR	5	111107582	rs10038058	A	G	0.7	0.54	0.38	0.47	0	0	----	----	E015,H3K27ac_Enh;E124,H3K27ac_Enh;E017,H3K4me1_Enh;E041,H3K4me1_Enh;E129,H3K4me1_Enh;E047,H3K9ac_Pro;E049,H3K9ac_Pro	----	----	GTEx2015_v6,Adipose_Subcutaneous,TSLP,1.07980694615282e-25;GTEx2015_v6,Adipose_Visceral_Omentum,TSLP,3.88393682637289e-08;GTEx2015_v6,Adrenal_Gland,TSLP,7.57181804140728e-16;GTEx2015_v6,Artery_Aorta,TSLP,3.55459253167072e-07;GTEx2015_v6,Artery_Tibial,TSLP,4.37639578850605e-27;GTEx2015_v6,Brain_Caudate_basal_ganglia,TSLP,3.00239162051345e-08;GTEx2015_v6,Brain_Cerebellum,TSLP,5.97463090904231e-06;G…	----	22685416,Gene expression of TSLP (probeID ILMN_1801098) in cerebellum in Alzheimer's disease cases and controls,6.512E-13;22685416,Gene expression of TSLP (probeID ILMN_1801098) in temporal cortex in Alzheimer's disease cases and controls,2.519E-13	Evi-1_5	ENSG00000134987.7	WDR36	0	0	NM_139281	WDR36	0	0	INT	----	----	----	----	----	----	-3.3637	0.9402	(EUR) rs3806932, rs3806933
EUR	5	111100751	rs10038177	C	T	0.74	0.54	0.38	0.47	0	0	----	----	E025,H3K4me1_Enh;E041,H3K4me1_Enh;E122,H3K4me1_Enh;E025,H3K9ac_Pro;E049,H3K9ac_Pro;E063,H3K9ac_Pro;E122,H3K9ac_Pro;E041,H3K27ac_Enh;E055,H3K27ac_Enh;E122,H3K27ac_Enh;E129,H3K27ac_Enh	----	----	GTEx2015_v6,Adipose_Subcutaneous,TSLP,6.87303538945299e-23;GTEx2015_v6,Adipose_Visceral_Omentum,TSLP,2.61351188493921e-08;GTEx2015_v6,Adrenal_Gland,TSLP,2.99548219510645e-14;GTEx2015_v6,Artery_Aorta,TSLP,2.29077739712815e-07;GTEx2015_v6,Artery_Tibial,TSLP,3.15844709296024e-28;GTEx2015_v6,Brain_Caudate_basal_ganglia,TSLP,4.26617101951171e-08;GTEx2015_v6,Brain_Cerebellum,TSLP,7.08135769774122e-06;G…	----	22685416,Gene expression of TSLP (probeID ILMN_1801098) in cerebellum in Alzheimer's disease cases and controls,4.226E-13;22685416,Gene expression of TSLP (probeID ILMN_1801098) in temporal cortex in Alzheimer's disease cases and controls,1.58E-13	ERalpha-a_disc1;Mrg1::Hoxa9_2;Pax-4_5;Sox_14;Tgif1_1	ENSG00000134987.7	WDR36	0	0	NM_139281	WDR36	0	0	INT	----	----	----	----	----	----	-1.7309	0.7904	(EUR) rs3806933, rs3806932
EUR	5	42689438	rs10038285	G	A	0.41	0.74	0.85	0.69	0	0	----	----	E005,H3K4me1_Enh;E027,H3K4me1_Enh;E028,H3K4me1_Enh;E055,H3K4me1_Enh;E059,H3K4me1_Enh;E061,H3K4me1_Enh;E063,H3K4me1_Enh;E066,H3K4me1_Enh;E083,H3K4me1_Enh;E091,H3K4me1_Enh;E092,H3K4me1_Enh;E095,H3K4me1_Enh;E096,H3K4me1_Enh;E097,H3K4me1_Enh;E099,H3K4me1_Enh;E100,H3K4me1_Enh;E104,H3K4me1_Enh;E105,H3K4me1_Enh;E108,H3K4me1_Enh;E111,H3K4me1_Enh;E119,H3K4me1_Enh;E016,H3K9ac_Pro;E049,H3K9ac_Pro;E062,H3K9a…	E059;E091	----	GTEx2015_v6,Artery_Aorta,CCDC152,2.41214604209611e-07;GTEx2015_v6,Artery_Tibial,CCDC152,6.8164945127568e-06	----	----	Mxi1_disc2;Myc_known3;ZEB1_known3	ENSG00000112964.9	GHR	0	0	NM_001242402	GHR	0	0	INT	----	----	----	----	----	----	-1.3848	0.7418	(EUR) rs4637559
EUR	5	42705420	rs10038477	T	G	0.43	0.74	0.85	0.68	0	0	----	----	E076,H3K9ac_Pro	----	----	GTEx2015_v6,Artery_Aorta,CCDC152,1.05233289479744e-06;GTEx2015_v6,Artery_Tibial,CCDC152,1.47216532978802e-05	----	----	Foxa_known2;Foxa_known4;Nr2f2	ENSG00000112964.9	GHR	0	0	NM_001242402	GHR	0	0	INT	----	----	----	----	----	----	-2.5764	0.884	(EUR) rs4637559
EUR	5	42171671	rs10039520	G	A	0.48	0.54	0.89	0.65	0	0	----	----	----	----	----	----	----	----	STAT_known15;XBP-1_2	ENSG00000260786.1	RP11-112L7.1	5	16594	NM_012176	FBXO4	3	230100	----	----	----	----	----	----	----	-2.2659	0.8538	(EUR) rs10035253
EUR	5	42132339	rs10040370	C	T	0.27	0.52	0.9	0.65	0	0	----	----	E012,H3K4me1_Enh;E089,H3K4me1_Enh;E090,H3K4me1_Enh;E094,H3K4me1_Enh;E097,H3K4me1_Enh;E089,H3K27ac_Enh;E090,H3K27ac_Enh;E093,H3K27ac_Enh;E094,H3K4me3_Pro	----	----	----	----	----	GR_known10;GR_known4	ENSG00000260786.1	RP11-112L7.1	5	55926	NM_012176	FBXO4	3	190768	----	----	----	----	----	----	----	-3.2807	0.9355	(EUR) rs10035253
EUR	5	132007324	rs10040809	A	C	0.46	0.37	0	0.38	0	0	----	----	E002,H3K4me1_Enh;E008,H3K4me1_Enh;E018,H3K4me1_Enh;E034,H3K4me1_Enh;E037,H3K4me1_Enh;E039,H3K4me1_Enh;E040,H3K4me1_Enh;E041,H3K4me1_Enh;E042,H3K4me1_Enh;E043,H3K4me1_Enh;E046,H3K4me1_Enh;E047,H3K4me1_Enh;E053,H3K4me1_Enh;E056,H3K4me1_Enh;E058,H3K4me1_Enh;E059,H3K4me1_Enh;E067,H3K4me1_Enh;E068,H3K4me1_Enh;E069,H3K4me1_Enh;E071,H3K4me1_Enh;E072,H3K4me1_Enh;E073,H3K4me1_Enh;E074,H3K4me1_Enh;E081,H3K…	----	----	GTEx2015_v6,Adipose_Subcutaneous,PDLIM4,5.47786256392566e-07;GTEx2015_v6,Artery_Aorta,P4HA2,1.91694852480896e-06;GTEx2015_v6,Artery_Tibial,P4HA2,9.2225085407765e-09;GTEx2015_v6,Artery_Tibial,P4HA2-AS1,4.16273447168176e-06;GTEx2015_v6,Cells_Transformed_fibroblasts,SLC22A5,2.81328761185024e-08;GTEx2015_v6,Esophagus_Mucosa,P4HA2,1.00033681462212e-06;GTEx2015_v6,Esophagus_Mucosa,P4HA2-AS1,8.899165573…	----	20502693,Gene expression of CDC42SE2 in peripheral blood monocytes,3.74E-06;20502693,Gene expression of SLC22A4 in peripheral blood monocytes,8.72E-22;20502693,Gene expression of SLC22A5 in peripheral blood monocytes,1.47E-43	FXR_1;Hbp1	ENSG00000164398.8	ACSL6	0	0	NM_001009185	ACSL6	0	0	INT	----	----	----	----	----	----	-0.3775	0.5742	(EUR) rs3091338
EUR	5	42705560	rs10041108	A	T	0.69	0.83	1	0.71	0	0	----	----	E076,H3K9ac_Pro	----	----	GTEx2015_v6,Artery_Aorta,CCDC152,2.9651685056929e-07;GTEx2015_v6,Artery_Tibial,CCDC152,1.64883319240075e-06	----	----	EWSR1-FLI1;Egr-1_known2;Maf_known2;Pax-5_known1;Pax-5_known3;SP1_disc3;Spz1_1;p300_known1	ENSG00000112964.9	GHR	0	0	NM_001242402	GHR	0	0	INT	----	----	----	----	----	----	-2.5755	0.884	(EUR) rs4637559
EUR	5	42705595	rs10041130	A	T	0.54	0.78	0.87	0.7	0	0	----	----	E047,H3K9ac_Pro;E076,H3K9ac_Pro	----	----	GTEx2015_v6,Artery_Aorta,CCDC152,2.08167972710151e-07;GTEx2015_v6,Artery_Tibial,CCDC152,1.28186633928047e-06	----	----	Foxp1;Irf_known2;Irf_known8;PEBP	ENSG00000112964.9	GHR	0	0	NM_001242402	GHR	0	0	INT	----	----	----	----	----	----	-2.6974	0.8945	(EUR) rs4637559
EUR	5	42300203	rs10041272	T	C	0.44	0.52	0.86	0.64	0	0	----	----	E055,H3K27ac_Enh;E055,H3K4me1_Enh;E056,H3K4me1_Enh;E081,H3K4me1_Enh;E082,H3K4me1_Enh;E088,H3K4me1_Enh;E126,H3K4me1_Enh	----	----	----	----	----	CDP_4;EBF_disc1;EBF_disc2;EBF_known1;EBF_known3;GATA_known11;Myc_disc4;NF-kappaB_disc2;RBP-Jkappa_1;RBP-Jkappa_2;RREB-1_1;SREBP_disc1;SZF1-1	ENSG00000260786.1	RP11-112L7.1	3	108679	NM_000163	GHR	5	123570	----	----	----	----	----	----	----	-0.4428	0.5859	(EUR) rs10035253
EUR	5	42215835	rs10041320	A	G	0.48	0.54	0.89	0.65	0	0	----	----	E006,H3K9ac_Pro;E007,H3K4me1_Enh;E079,H3K4me3_Pro;E083,H3K4me3_Pro;E113,H3K4me3_Pro	----	----	----	----	----	BRCA1_known2;CCNT2_disc2;Egr-1_known2;LXR_3;Roaz_1;Roaz_2;SP1_disc3;STAT_disc7;ZNF219;Zfp281	ENSG00000260786.1	RP11-112L7.1	3	24311	NM_000163	GHR	5	207938	----	----	----	----	----	----	----	-1.2931	0.7281	(EUR) rs10035253
EUR	5	111107529	rs10043631	C	T	0.7	0.54	0.38	0.47	0	0	----	----	E015,H3K27ac_Enh;E124,H3K27ac_Enh;E017,H3K4me1_Enh;E041,H3K4me1_Enh;E129,H3K4me1_Enh;E047,H3K9ac_Pro;E049,H3K9ac_Pro	----	----	GTEx2015_v6,Adipose_Subcutaneous,TSLP,8.97680989480145e-26;GTEx2015_v6,Adipose_Visceral_Omentum,TSLP,3.8837645918387e-08;GTEx2015_v6,Adrenal_Gland,TSLP,7.53913020692967e-16;GTEx2015_v6,Artery_Aorta,TSLP,3.51478798785704e-07;GTEx2015_v6,Artery_Tibial,TSLP,4.05485149310644e-27;GTEx2015_v6,Brain_Caudate_basal_ganglia,TSLP,2.7331781035596e-08;GTEx2015_v6,Brain_Cerebellum,TSLP,5.97463090904231e-06;GTE…	----	----	Arid5a;Bbx;Foxa_disc2;Foxj2_2;Pbx-1_1	ENSG00000134987.7	WDR36	0	0	NM_139281	WDR36	0	0	INT	----	----	----	----	----	----	-1.5206	0.7616	(EUR) rs3806932, rs3806933
EUR	5	42701884	rs10044169	C	A	0.43	0.74	0.85	0.68	0	0	----	----	E063,H3K27ac_Enh;E081,H3K4me1_Enh	----	----	GTEx2015_v6,Artery_Aorta,CCDC152,1.05233289479744e-06;GTEx2015_v6,Artery_Tibial,CCDC152,1.47216532978802e-05	----	----	CEBPD;ELF1_known1;Pax-8_1	ENSG00000112964.9	GHR	0	0	NM_001242402	GHR	0	0	INT	----	----	----	----	----	----	-2.7993	0.9028	(EUR) rs4637559
EUR	5	111102658	rs10045255	A	G	0.76	0.54	0.38	0.47	0	0	----	----	E063,H3K9ac_Pro	----	----	GTEx2015_v6,Adipose_Subcutaneous,TSLP,5.58200870611594e-23;GTEx2015_v6,Adipose_Visceral_Omentum,TSLP,1.09112993727408e-07;GTEx2015_v6,Adrenal_Gland,TSLP,6.88975362676532e-15;GTEx2015_v6,Artery_Aorta,TSLP,2.96796451244529e-07;GTEx2015_v6,Artery_Tibial,TSLP,2.03542215863674e-26;GTEx2015_v6,Brain_Caudate_basal_ganglia,TSLP,4.26617101951171e-08;GTEx2015_v6,Brain_Cerebellum,TSLP,1.15584560193226e-05;G…	----	22685416,Gene expression of TSLP (probeID ILMN_1801098) in cerebellum in Alzheimer's disease cases and controls,4.226E-13;22685416,Gene expression of TSLP (probeID ILMN_1801098) in temporal cortex in Alzheimer's disease cases and controls,1.58E-13	GATA_known1;Pou2f2_known8;Pou3f2_1;YY1_known6	ENSG00000134987.7	WDR36	0	0	NM_139281	WDR36	0	0	INT	----	----	----	----	----	----	-1.3894	0.7425	(EUR) rs3806933, rs3806932
EUR	2	102119246	rs1004548	A	T	0.23	0.45	0.46	0.45	0	0	----	----	E017,H3K4me1_Enh;E023,H3K4me1_Enh;E025,H3K4me1_Enh;E026,H3K4me1_Enh;E042,H3K4me1_Enh;E049,H3K4me1_Enh;E052,H3K4me1_Enh;E056,H3K4me1_Enh;E066,H3K4me1_Enh;E075,H3K4me1_Enh;E080,H3K4me1_Enh;E085,H3K4me1_Enh;E087,H3K4me1_Enh;E088,H3K4me1_Enh;E094,H3K4me1_Enh;E098,H3K4me1_Enh;E101,H3K4me1_Enh;E102,H3K4me1_Enh;E108,H3K4me1_Enh;E109,H3K4me1_Enh;E114,H3K4me1_Enh;E120,H3K4me1_Enh;E121,H3K4me1_Enh;E126,H3K…	----	----	GTEx2015_v6,Pancreas,IL1R1,2.71253266986056e-07;GTEx2015_v6,Skin_Sun_Exposed_Lower_leg,IL1RL2,1.26393476876368e-05;Westra2013,Whole_Blood,IL1R2,2.097289428694876E-4	----	21886157,Serum ratio of (laurylcarnitine)/(N-(2-furoyl)glycine),2.60E-04	Hoxd10;Pou5f1_known1;Sox_4;p300_disc5	ENSG00000115594.7	IL1R1	0	0	NM_000877	IL1R1	5	34694	----	----	----	----	----	----	----	-0.4506	0.5873	(EUR) rs4851541
EUR	1	154495659	rs10047079	T	C	0.14	0.18	0.15	0.23	0	0	----	----	E009,H3K4me1_Enh;E011,H3K4me1_Enh;E013,H3K4me1_Enh;E015,H3K4me1_Enh;E029,H3K4me1_Enh;E031,H3K4me1_Enh;E032,H3K4me1_Enh;E033,H3K4me1_Enh;E034,H3K4me1_Enh;E035,H3K4me1_Enh;E036,H3K4me1_Enh;E037,H3K4me1_Enh;E038,H3K4me1_Enh;E039,H3K4me1_Enh;E040,H3K4me1_Enh;E041,H3K4me1_Enh;E042,H3K4me1_Enh;E043,H3K4me1_Enh;E044,H3K4me1_Enh;E045,H3K4me1_Enh;E046,H3K4me1_Enh;E047,H3K4me1_Enh;E048,H3K4me1_Enh;E050,H3K…	E034;E059;E122	HUVEC,GATA2,UCD,None	GTEx2015_v6,Adipose_Subcutaneous,TDRD10,1.07453259002975e-05;GTEx2015_v6,Adipose_Visceral_Omentum,TDRD10,2.69803499712616e-21;GTEx2015_v6,Adrenal_Gland,TDRD10,4.98532362458253e-10;GTEx2015_v6,Artery_Aorta,TDRD10,8.69597004000466e-07;GTEx2015_v6,Artery_Coronary,TDRD10,6.37227032354348e-06;GTEx2015_v6,Artery_Tibial,TDRD10,1.1738640019668e-06;GTEx2015_v6,Breast_Mammary_Tissue,TDRD10,2.11050417154923…	----	22233810,Gene expression change of IL6R (ENSG00000160712) in dendritic cells after treatment with Mycobacterium tuberculosis,0.000637815	AP-2_known2;AP-2_known6;BDP1_disc3;RXR::LXR;RXRA_known1;RXRA_known6;Roaz_2	ENSG00000169291.5	SHE	0	0	NM_001010846	SHE	0	0	INT	----	----	----	----	----	----	-0.2386	0.5491	(EUR) rs7514452
EUR	1	67204450	rs1004820	T	G	0.19	0.51	0.4	0.43	0	0	----	----	E023,H3K4me1_Enh;E038,H3K9ac_Pro	----	----	----	----	----	CEBPA_1;CEBPA_2;CEBPB_known3;CEBPB_known5;Mef2_known5;Pou2f2_known8;TATA_disc9	ENSG00000162594.10	IL23R	0	0	NM_144701	IL23R	0	0	INT	----	----	----	----	----	----	-1.3969	0.7436	(EUR) rs11580078, rs7517847, rs2902440
EUR	5	42273253	rs10050512	A	G	0.66	0.7	1	0.64	0	0	----	----	----	----	----	----	----	----	AIRE_1	ENSG00000260786.1	RP11-112L7.1	3	81729	NM_000163	GHR	5	150520	----	----	----	----	----	----	----	-3.2131	0.9315	(EUR) rs10035253
EUR	5	111091630	rs10050834	C	T	0.67	0.51	0.32	0.47	0	0	----	----	E003,H3K4me3_Pro;E008,H3K4me3_Pro;E010,H3K4me3_Pro;E011,H3K4me3_Pro;E012,H3K4me3_Pro;E014,H3K4me3_Pro;E015,H3K4me3_Pro;E018,H3K4me3_Pro;E019,H3K4me3_Pro;E020,H3K4me3_Pro;E023,H3K4me3_Pro;E026,H3K4me3_Pro;E027,H3K4me3_Pro;E028,H3K4me3_Pro;E031,H3K4me3_Pro;E032,H3K4me3_Pro;E033,H3K4me3_Pro;E034,H3K4me3_Pro;E036,H3K4me3_Pro;E037,H3K4me3_Pro;E038,H3K4me3_Pro;E039,H3K4me3_Pro;E040,H3K4me3_Pro;E041,H3K…	E089;E093;E100	----	GTEx2015_v6,Adipose_Subcutaneous,TSLP,3.09130857816143e-24;GTEx2015_v6,Adipose_Visceral_Omentum,TSLP,1.33781193508934e-08;GTEx2015_v6,Adrenal_Gland,TSLP,6.46235046324047e-17;GTEx2015_v6,Artery_Aorta,TSLP,2.12692189768692e-07;GTEx2015_v6,Artery_Tibial,TSLP,1.87126273592702e-29;GTEx2015_v6,Brain_Caudate_basal_ganglia,TSLP,2.72869772707024e-08;GTEx2015_v6,Brain_Cerebellum,TSLP,8.37336384107673e-06;G…	----	----	Nkx2_11;Nkx2_5;Nkx3_3	ENSG00000253613.1	CTC-551A13.2	0	0	NM_139281	WDR36	5	540	----	----	----	----	----	----	----	-0.3278	0.5653	(EUR) rs3806932, rs3806933
EUR	5	42671082	rs10050889	T	A	0.45	0.75	0.95	0.69	0	0	----	----	E027,H3K4me1_Enh;E063,H3K27ac_Enh	----	----	GTEx2015_v6,Artery_Aorta,CCDC152,7.0273887339144e-06;GTEx2015_v6,Artery_Tibial,CCDC152,5.71443694735108e-06	----	----	Pou5f1_known2	ENSG00000112964.9	GHR	0	0	NM_001242402	GHR	0	0	INT	----	----	----	----	----	----	-2.7242	0.8967	(EUR) rs4637559
EUR	5	111117147	rs10051830	G	A	0.67	0.53	0.38	0.46	0	0	----	----	E001,H3K4me1_Enh;E002,H3K4me1_Enh;E003,H3K4me1_Enh;E004,H3K4me1_Enh;E011,H3K4me1_Enh;E012,H3K4me1_Enh;E014,H3K4me1_Enh;E015,H3K4me1_Enh;E016,H3K4me1_Enh;E018,H3K4me1_Enh;E019,H3K4me1_Enh;E020,H3K4me1_Enh;E021,H3K4me1_Enh;E024,H3K4me1_Enh;E029,H3K4me1_Enh;E030,H3K4me1_Enh;E036,H3K4me1_Enh;E049,H3K4me1_Enh;E050,H3K4me1_Enh;E055,H3K4me1_Enh;E078,H3K4me1_Enh;E085,H3K4me1_Enh;E116,H3K4me1_Enh;E124,H3K…	----	----	GTEx2015_v6,Adipose_Subcutaneous,TSLP,1.06424382693569e-18;GTEx2015_v6,Adipose_Visceral_Omentum,TSLP,2.8245775249332e-07;GTEx2015_v6,Adrenal_Gland,TSLP,1.60239336460725e-13;GTEx2015_v6,Artery_Tibial,TSLP,8.1586598724262e-23;GTEx2015_v6,Brain_Caudate_basal_ganglia,TSLP,1.2276208562998e-07;GTEx2015_v6,Breast_Mammary_Tissue,TSLP,5.73930673789261e-08;GTEx2015_v6,Cells_Transformed_fibroblasts,TSLP,1.1…	----	22685416,Gene expression of TSLP (probeID ILMN_1801098) in cerebellum in Alzheimer's disease cases and controls,3.841E-13;22685416,Gene expression of TSLP (probeID ILMN_1801098) in cerebellum in Alzheimer's disease cases,1.032E-09;22685416,Gene expression of TSLP (probeID ILMN_1801098) in cerebellum in Progressive Supranuclear Palsy cases,0.002673;22685416,Gene expression of TSLP (probeID ILMN_18…	----	ENSG00000134987.7	WDR36	0	0	NM_139281	WDR36	0	0	INT	----	----	----	----	----	----	-1.9752	0.8212	(EUR) rs3806933, rs3806932
ASN, EUR	6	43768759	rs1005230	T	C	0.86	0.64	0.71	0.49	1	1	----	----	E001,H3K4me1_Enh;E009,H3K4me1_Enh;E011,H3K4me1_Enh;E012,H3K4me1_Enh;E013,H3K4me1_Enh;E017,H3K4me1_Enh;E018,H3K4me1_Enh;E019,H3K4me1_Enh;E021,H3K4me1_Enh;E022,H3K4me1_Enh;E023,H3K4me1_Enh;E025,H3K4me1_Enh;E026,H3K4me1_Enh;E027,H3K4me1_Enh;E040,H3K4me1_Enh;E043,H3K4me1_Enh;E049,H3K4me1_Enh;E052,H3K4me1_Enh;E053,H3K4me1_Enh;E054,H3K4me1_Enh;E055,H3K4me1_Enh;E056,H3K4me1_Enh;E061,H3K4me1_Enh;E063,H3K…	E055;E056;E089;E090;E097;E100	----	----	----	----	STAT_disc5;STAT_disc6;TCF12_disc6	ENSG00000112715.16	VEGFA	5	1424	NM_001171626	VEGFA	5	1448	----	----	----	----	----	----	----	4.349	0.0238	(ASN) rs833058, (EUR) rs833070
EUR	5	35212304	rs10052728	G	C	0.45	0.56	0.33	0.67	0	0	----	----	E024,H3K4me3_Pro;E116,H3K4me3_Pro;E124,H3K4me3_Pro;E029,H3K4me1_Enh;E032,H3K4me1_Enh;E099,H3K4me1_Enh;E116,H3K4me1_Enh;E124,H3K4me1_Enh;E032,H3K27ac_Enh;E091,H3K27ac_Enh;E116,H3K27ac_Enh;E124,H3K27ac_Enh	E029;E116;E124	GM12878,MEF2A,HudsonAlpha,None	GTEx2015_v6,Brain_Caudate_basal_ganglia,PRLR,7.86624822223266e-08	----	----	AP-1_disc5;Maf_disc1;Nrf-2_2;Nrf-2_3;Pax-4_5;TCF11::MafG	ENSG00000113494.12	PRLR	0	0	NM_000949	PRLR	0	0	INT	----	----	----	----	----	----	-1.2877	0.7273	(EUR) rs10058356
EUR	5	42186530	rs10052738	C	G	0.65	0.7	1	0.64	0	0	----	----	E063,H3K4me1_Enh;E063,H3K4me3_Pro	----	----	----	----	----	Cdx2_1;Mef2_known4	ENSG00000260786.1	RP11-112L7.1	5	1735	NM_000163	GHR	5	237243	----	----	----	----	----	----	----	-2.6031	0.8864	(EUR) rs10035253
EUR	5	42317295	rs10054059	G	A	0.41	0.54	0.87	0.63	0	0	----	----	E011,H3K4me3_Pro	----	----	----	----	----	CEBPB_known6;Irf_known1;Irf_known7;Irf_known9;Nanog_disc1;Pou2f2_known2;Pou2f2_known6;Pou3f2_2;SRF_known5;STAT_disc3	ENSG00000112964.9	GHR	5	106481	NM_000163	GHR	5	106478	----	----	----	----	----	----	----	-1.6986	0.7861	(EUR) rs10035253
EUR	5	42317401	rs10054119	G	A	0.4	0.54	0.87	0.63	0	0	----	----	E011,H3K4me3_Pro	----	----	----	----	----	E2A_2;E2A_5;RP58;TAL1_known1	ENSG00000112964.9	GHR	5	106375	NM_000163	GHR	5	106372	----	----	----	----	----	----	----	-1.0229	0.6855	(EUR) rs10035253
EUR	5	111114886	rs10055177	T	G	0.71	0.53	0.38	0.46	0	0	----	----	E008,H3K27ac_Enh;E014,H3K27ac_Enh;E015,H3K27ac_Enh;E016,H3K27ac_Enh;E019,H3K27ac_Enh;E020,H3K27ac_Enh;E041,H3K27ac_Enh;E055,H3K27ac_Enh;E056,H3K27ac_Enh;E063,H3K27ac_Enh;E014,H3K4me1_Enh;E016,H3K4me1_Enh;E018,H3K4me1_Enh;E019,H3K4me1_Enh;E024,H3K4me1_Enh;E066,H3K4me1_Enh;E078,H3K4me1_Enh;E102,H3K4me1_Enh;E116,H3K4me1_Enh;E124,H3K4me1_Enh;E018,H3K9ac_Pro;E019,H3K9ac_Pro;E049,H3K9ac_Pro;E063,H3K9ac…	----	----	GTEx2015_v6,Adipose_Subcutaneous,TSLP,9.35304232311342e-20;GTEx2015_v6,Adipose_Visceral_Omentum,TSLP,1.01302302274406e-07;GTEx2015_v6,Adrenal_Gland,TSLP,2.33900193092216e-14;GTEx2015_v6,Artery_Tibial,TSLP,2.96851823910369e-24;GTEx2015_v6,Brain_Caudate_basal_ganglia,TSLP,3.29947297287094e-07;GTEx2015_v6,Breast_Mammary_Tissue,TSLP,5.53262692350977e-08;GTEx2015_v6,Cells_Transformed_fibroblasts,TSLP,…	----	22685416,Gene expression of TSLP (probeID ILMN_1801098) in cerebellum in Alzheimer's disease cases and controls,7.788E-13;22685416,Gene expression of TSLP (probeID ILMN_1801098) in temporal cortex in Alzheimer's disease cases and controls,2.306E-13	CDP_2;Crx_1	ENSG00000134987.7	WDR36	0	0	NM_139281	WDR36	0	0	INT	----	----	----	----	----	----	-2.157	0.8421	(EUR) rs3806932, rs3806933
ASN, EUR	5	159295902	rs10056599	T	G	0.42	0.32	0.49	0.22	0	0	----	----	----	----	----	GTEx2015_v6,Brain_Cerebellum,AC008697.1,1.64220271605066e-06	----	----	GR_known8;Mef2_disc1;Mef2_known1;Mef2_known6;TATA_known2;TATA_known4;TATA_known5	ENSG00000164332.6	UBLCP1	3	9865	NM_145049	UBLCP1	3	9861	----	----	----	----	----	----	----	-3.1188	0.9257	(EUR) rs3213094
EUR	5	42260592	rs10057394	T	C	0.62	0.69	1	0.64	0	0	----	----	----	----	----	----	----	----	PPAR_3	ENSG00000260786.1	RP11-112L7.1	3	69068	NM_000163	GHR	5	163181	----	----	----	----	----	----	----	-3.5039	0.9475	(EUR) rs10035253
EUR	5	135911698	rs10057884	T	C	0.14	0.08	0.15	0.08	0	0	----	----	E005,H3K4me3_Pro;E008,H3K9ac_Pro	----	----	----	----	----	HDAC2_disc3;Znf143_known1	ENSG00000253927.1	GS1-39E22.1	0	0	NM_000590	IL9	5	15870	----	----	----	----	----	----	----	-1.5656	0.7679	(EUR) rs1799962
EUR	5	42214987	rs10058120	T	C	0.49	0.54	0.89	0.65	0	0	----	----	E006,H3K9ac_Pro;E083,H3K4me3_Pro;E110,H3K4me3_Pro	----	----	----	----	----	----	ENSG00000260786.1	RP11-112L7.1	3	23463	NM_000163	GHR	5	208786	----	----	----	----	----	----	----	-2.1347	0.8396	(EUR) rs10035253
ASN	5	38884804	rs10059078	C	T	0.17	0.07	0.03	0.09	0	0	----	----	E007,H3K4me1_Enh;E009,H3K4me1_Enh;E010,H3K4me1_Enh;E061,H3K4me1_Enh;E067,H3K4me1_Enh;E068,H3K4me1_Enh;E069,H3K4me1_Enh;E071,H3K4me1_Enh;E072,H3K4me1_Enh;E073,H3K4me1_Enh;E074,H3K4me1_Enh;E095,H3K4me1_Enh;E096,H3K4me1_Enh;E105,H3K4me1_Enh;E113,H3K4me1_Enh;E122,H3K4me1_Enh;E055,H3K27ac_Enh;E056,H3K27ac_Enh;E074,H3K27ac_Enh;E096,H3K27ac_Enh;E106,H3K27ac_Enh;E113,H3K4me3_Pro	----	----	----	----	----	----	ENSG00000145623.8	OSMR	0	0	NM_001168355	OSMR	0	0	INT	----	----	----	----	----	----	0.4957	0.4156	(ASN) rs34675408
EUR	5	111117117	rs10059658	T	C	0.67	0.53	0.37	0.46	0	0	----	----	E001,H3K4me1_Enh;E002,H3K4me1_Enh;E003,H3K4me1_Enh;E011,H3K4me1_Enh;E012,H3K4me1_Enh;E014,H3K4me1_Enh;E015,H3K4me1_Enh;E016,H3K4me1_Enh;E018,H3K4me1_Enh;E019,H3K4me1_Enh;E020,H3K4me1_Enh;E021,H3K4me1_Enh;E024,H3K4me1_Enh;E029,H3K4me1_Enh;E030,H3K4me1_Enh;E036,H3K4me1_Enh;E049,H3K4me1_Enh;E050,H3K4me1_Enh;E055,H3K4me1_Enh;E078,H3K4me1_Enh;E085,H3K4me1_Enh;E116,H3K4me1_Enh;E124,H3K4me1_Enh;E003,H3K…	----	----	GTEx2015_v6,Adipose_Subcutaneous,TSLP,1.03375458268476e-18;GTEx2015_v6,Adipose_Visceral_Omentum,TSLP,2.72024753571405e-07;GTEx2015_v6,Adrenal_Gland,TSLP,1.59612442666891e-13;GTEx2015_v6,Artery_Tibial,TSLP,8.20793427318398e-23;GTEx2015_v6,Brain_Caudate_basal_ganglia,TSLP,1.22799530483465e-07;GTEx2015_v6,Breast_Mammary_Tissue,TSLP,5.73701215896548e-08;GTEx2015_v6,Cells_Transformed_fibroblasts,TSLP,…	----	----	----	ENSG00000134987.7	WDR36	0	0	NM_139281	WDR36	0	0	INT	----	----	----	----	----	----	-2.4306	0.8705	(EUR) rs3806933, rs3806932
EUR	5	135912326	rs10059744	T	C	0.21	0.09	0.15	0.08	0	0	----	----	E005,H3K4me3_Pro;E008,H3K27ac_Enh	----	----	Westra2013,Whole_Blood,TGFBI,3.4973624625394565E-5	----	----	LBP-1_1;LBP-1_3;NF-Y_known3;TATA_disc6	ENSG00000253927.1	GS1-39E22.1	0	0	NM_000590	IL9	5	16498	----	----	----	----	----	----	----	-2.1771	0.8443	(EUR) rs1799962
EUR	5	135912346	rs10059750	T	C	0.21	0.09	0.15	0.08	0	0	----	----	E005,H3K4me3_Pro;E008,H3K27ac_Enh	----	----	Westra2013,Whole_Blood,TGFBI,3.688065628395338E-5	----	----	EWSR1-FLI1;STAT_disc6;TCF12_disc5	ENSG00000253927.1	GS1-39E22.1	0	0	NM_000590	IL9	5	16518	----	----	----	----	----	----	----	-2.3102	0.8585	(EUR) rs1799962
EUR	5	111113658	rs10060003	A	G	0.71	0.53	0.37	0.46	0	0	----	----	E008,H3K27ac_Enh;E014,H3K27ac_Enh;E015,H3K27ac_Enh;E016,H3K27ac_Enh;E019,H3K27ac_Enh;E020,H3K27ac_Enh;E041,H3K27ac_Enh;E055,H3K27ac_Enh;E056,H3K27ac_Enh;E063,H3K27ac_Enh;E016,H3K4me1_Enh;E066,H3K4me1_Enh;E018,H3K9ac_Pro;E047,H3K9ac_Pro	----	----	GTEx2015_v6,Adipose_Subcutaneous,TSLP,7.36972603130348e-20;GTEx2015_v6,Adipose_Visceral_Omentum,TSLP,8.77311583000754e-08;GTEx2015_v6,Adrenal_Gland,TSLP,2.77599655434321e-14;GTEx2015_v6,Artery_Tibial,TSLP,2.69501556878307e-24;GTEx2015_v6,Brain_Caudate_basal_ganglia,TSLP,1.70751123073165e-07;GTEx2015_v6,Breast_Mammary_Tissue,TSLP,4.79722281492104e-08;GTEx2015_v6,Cells_Transformed_fibroblasts,TSLP,…	----	22685416,Gene expression of TSLP (probeID ILMN_1801098) in cerebellum in Alzheimer's disease cases and controls,6.512E-13;22685416,Gene expression of TSLP (probeID ILMN_1801098) in temporal cortex in Alzheimer's disease cases and controls,2.519E-13	Mef2_known6	ENSG00000134987.7	WDR36	0	0	NM_139281	WDR36	0	0	INT	----	----	----	----	----	----	-1.8349	0.8039	(EUR) rs3806933, rs3806932
EUR	9	114928921	rs1006025	C	T	0.22	0.47	0.26	0.4	0	0	----	----	E011,H3K4me1_Enh;E024,H3K4me1_Enh;E029,H3K4me1_Enh;E030,H3K4me1_Enh;E031,H3K4me1_Enh;E032,H3K4me1_Enh;E033,H3K4me1_Enh;E035,H3K4me1_Enh;E036,H3K4me1_Enh;E037,H3K4me1_Enh;E039,H3K4me1_Enh;E040,H3K4me1_Enh;E041,H3K4me1_Enh;E043,H3K4me1_Enh;E044,H3K4me1_Enh;E045,H3K4me1_Enh;E046,H3K4me1_Enh;E047,H3K4me1_Enh;E048,H3K4me1_Enh;E050,H3K4me1_Enh;E051,H3K4me1_Enh;E062,H3K4me1_Enh;E077,H3K4me1_Enh;E084,H3K…	E034;E088;E093	----	Westra2013,Whole_Blood,-,0.0026558084946368384;Westra2013,Whole_Blood,TNFSF8,1.3020260223496124E-89	----	----	----	ENSG00000106952.3	TNFSF8	0	0	NM_001244	TNFSF8	0	0	INT	----	----	----	----	----	----	-2.0966	0.8353	(EUR) rs10982456, rs2295800
EUR	9	114928990	rs1006026	A	G	0.86	0.57	0.26	0.43	0	0	----	----	E011,H3K4me1_Enh;E029,H3K4me1_Enh;E030,H3K4me1_Enh;E031,H3K4me1_Enh;E032,H3K4me1_Enh;E033,H3K4me1_Enh;E035,H3K4me1_Enh;E036,H3K4me1_Enh;E037,H3K4me1_Enh;E039,H3K4me1_Enh;E040,H3K4me1_Enh;E041,H3K4me1_Enh;E043,H3K4me1_Enh;E044,H3K4me1_Enh;E045,H3K4me1_Enh;E046,H3K4me1_Enh;E047,H3K4me1_Enh;E048,H3K4me1_Enh;E050,H3K4me1_Enh;E051,H3K4me1_Enh;E062,H3K4me1_Enh;E077,H3K4me1_Enh;E084,H3K4me1_Enh;E088,H3K…	E032;E034;E088;E093;E109	----	Westra2013,Whole_Blood,TNFSF8,3.13591762354176E-121	----	18462017,Gene expression of AF086214 in liver,1.50669E-14;18462017,Gene expression of Contig25429_RC in liver,1.43209E-08;20502693,Gene expression of TNFSF8 in peripheral blood monocytes,8.82E-08	----	ENSG00000106952.3	TNFSF8	0	0	NM_001244	TNFSF8	0	0	INT	----	----	----	----	----	----	-2.3171	0.8592	(EUR) rs10982456, rs2295800, rs3181348
EUR	9	114929033	rs1006027	T	C	0.22	0.47	0.26	0.4	0	0	----	----	E011,H3K4me1_Enh;E029,H3K4me1_Enh;E030,H3K4me1_Enh;E031,H3K4me1_Enh;E032,H3K4me1_Enh;E033,H3K4me1_Enh;E035,H3K4me1_Enh;E036,H3K4me1_Enh;E037,H3K4me1_Enh;E040,H3K4me1_Enh;E041,H3K4me1_Enh;E043,H3K4me1_Enh;E044,H3K4me1_Enh;E045,H3K4me1_Enh;E046,H3K4me1_Enh;E047,H3K4me1_Enh;E048,H3K4me1_Enh;E050,H3K4me1_Enh;E051,H3K4me1_Enh;E062,H3K4me1_Enh;E077,H3K4me1_Enh;E084,H3K4me1_Enh;E088,H3K4me1_Enh;E093,H3K…	E032;E033;E034;E046;E088;E093	----	Westra2013,Whole_Blood,-,0.0027516550804027257;Westra2013,Whole_Blood,TNFSF8,1.6442138806326056E-89	----	----	BHLHE40_known2;Egr-1_disc1;GCM;Mxi1_known1;Myc_known1;Myc_known3;Myc_known5;Myc_known6;NF-E2_disc2;PPAR_2;RREB-1_2;Sin3Ak-20_disc2;TFE	ENSG00000106952.3	TNFSF8	0	0	NM_001244	TNFSF8	0	0	INT	----	----	----	----	----	----	-1.4107	0.7457	(EUR) rs2295800, rs10982456
EUR	5	42188778	rs10060873	A	T	0.5	0.54	0.89	0.65	0	0	----	----	----	----	----	----	----	----	----	ENSG00000260786.1	RP11-112L7.1	0	0	NM_000163	GHR	5	234995	----	----	----	----	----	----	----	-2.7923	0.9022	(EUR) rs10035253
EUR	5	42706655	rs10061833	T	G	0.43	0.74	0.85	0.68	0	0	----	----	E023,H3K4me3_Pro	----	----	GTEx2015_v6,Artery_Aorta,CCDC152,1.05233289479744e-06;GTEx2015_v6,Artery_Tibial,CCDC152,1.47216532978802e-05	----	----	AFP1;AP-1_disc8;ELF1_known1;Egr-1_disc2;Elf3;Ets_known1;Ets_known4;FEV;GATA_disc3;GR_known3;Mef2_disc2;Mef2_known5;Pax-5_disc4;RXRA_disc4;p300_disc10;p300_disc5	ENSG00000112964.9	GHR	0	0	NM_001242402	GHR	0	0	INT	----	----	----	----	----	----	-1.9384	0.8167	(EUR) rs4637559
EUR	5	42184371	rs10063376	A	T	0.26	0.52	0.89	0.65	0	0	----	----	E020,H3K27ac_Enh;E061,H3K27ac_Enh	----	----	----	----	----	Pax-5_disc1	ENSG00000260786.1	RP11-112L7.1	5	3894	NM_000163	GHR	5	239402	----	----	----	----	----	----	----	-1.0505	0.69	(EUR) rs10035253
EUR	5	42184373	rs10063377	A	T	0.26	0.52	0.89	0.65	0	0	----	----	E020,H3K27ac_Enh;E061,H3K27ac_Enh	----	----	----	----	----	NRSF_disc8;Pax-5_disc1	ENSG00000260786.1	RP11-112L7.1	5	3892	NM_000163	GHR	5	239400	----	----	----	----	----	----	----	-1.8854	0.8102	(EUR) rs10035253
EUR	5	42214781	rs10063553	A	G	0.28	0.52	0.89	0.65	0	0	----	----	E083,H3K4me3_Pro;E110,H3K4me3_Pro	----	----	----	----	----	----	ENSG00000260786.1	RP11-112L7.1	3	23257	NM_000163	GHR	5	208992	----	----	----	----	----	----	----	-2.6137	0.8873	(EUR) rs10035253
EUR	5	35222911	rs10064495	C	T	0.38	0.58	0.34	0.7	0	0	----	----	E007,H3K27ac_Enh;E066,H3K27ac_Enh;E080,H3K27ac_Enh;E091,H3K27ac_Enh;E097,H3K27ac_Enh;E124,H3K27ac_Enh;E010,H3K4me1_Enh;E011,H3K4me1_Enh;E015,H3K4me1_Enh;E066,H3K4me1_Enh;E080,H3K4me1_Enh;E083,H3K4me1_Enh;E086,H3K4me1_Enh;E087,H3K4me1_Enh;E088,H3K4me1_Enh;E091,H3K4me1_Enh;E097,H3K4me1_Enh;E104,H3K4me1_Enh;E109,H3K4me1_Enh;E110,H3K4me1_Enh	----	T-47D,FOXA1,HudsonAlpha,DMSO_0.02pct	----	----	----	En-1_2;Hoxa3_1;Zfp691	ENSG00000113494.12	PRLR	0	0	NM_000949	PRLR	0	0	INT	----	----	----	----	----	----	0.55	0.4059	(EUR) rs10058356
EUR	5	42190495	rs10064990	A	C	0.28	0.52	0.89	0.65	0	0	----	----	E096,H3K4me3_Pro	----	----	----	----	----	CDP_4;Foxp3;Gfi1b;HNF1_3;Pbx-1_2;Pbx3_disc2	ENSG00000260786.1	RP11-112L7.1	0	0	NM_000163	GHR	5	233278	----	----	----	----	----	----	----	-1.5972	0.7723	(EUR) rs10035253
EUR	5	55975457	rs10066245	A	G	0.61	0.15	0.03	0.14	0	0	----	----	E013,H3K4me1_Enh;E023,H3K4me1_Enh;E025,H3K4me1_Enh;E027,H3K4me1_Enh;E033,H3K4me1_Enh;E034,H3K4me1_Enh;E036,H3K4me1_Enh;E037,H3K4me1_Enh;E038,H3K4me1_Enh;E039,H3K4me1_Enh;E040,H3K4me1_Enh;E041,H3K4me1_Enh;E042,H3K4me1_Enh;E043,H3K4me1_Enh;E044,H3K4me1_Enh;E045,H3K4me1_Enh;E047,H3K4me1_Enh;E048,H3K4me1_Enh;E050,H3K4me1_Enh;E055,H3K4me1_Enh;E056,H3K4me1_Enh;E063,H3K4me1_Enh;E066,H3K4me1_Enh;E071,H3K…	E116	----	GTEx2015_v6,Nerve_Tibial,IL6ST,3.87408293465965e-07	----	----	AP-1_known2;Arid3a_2;Bach1;Barhl1;Bsx;En-1_3;Esx1;GATA_disc2;Hmx_2;Hoxa7_2;Hoxb4;Hoxb9;Hoxd10;KAP1_disc1;Ncx_2;Pax-6_3;Pbx-1_1;Pou3f4;Sox_18	ENSG00000134352.15	IL6ST	0	0	NM_001190981	IL6ST	0	0	INT	----	----	----	----	----	----	-2.563	0.8828	(EUR) rs7730934, rs11741953
EUR	5	42316694	rs10067163	A	G	0.4	0.54	0.87	0.63	0	0	----	----	E011,H3K4me3_Pro	----	----	----	----	----	Cart1;Foxk1;HNF1_6;Hltf;NR4A_known1;RORalpha1_1;RXR::LXR;RXRA_known1;VDR_1	ENSG00000112964.9	GHR	5	107082	NM_000163	GHR	5	107079	----	----	----	----	----	----	----	-1.6909	0.7851	(EUR) rs10035253
EUR	5	42328569	rs10070090	A	G	0.39	0.54	0.87	0.63	0	0	----	----	E063,H3K4me1_Enh	----	----	----	----	----	Zbtb3;Zfp161_1;p300_known1	ENSG00000112964.9	GHR	5	95207	NM_000163	GHR	5	95204	----	----	----	----	----	----	----	-2.7676	0.9003	(EUR) rs10035253
EUR	5	35222717	rs10070880	T	A	0.38	0.58	0.34	0.7	0	0	----	----	E004,H3K27ac_Enh;E007,H3K27ac_Enh;E066,H3K27ac_Enh;E080,H3K27ac_Enh;E091,H3K27ac_Enh;E097,H3K27ac_Enh;E008,H3K9ac_Pro;E010,H3K4me1_Enh;E015,H3K4me1_Enh;E066,H3K4me1_Enh;E080,H3K4me1_Enh;E083,H3K4me1_Enh;E086,H3K4me1_Enh;E087,H3K4me1_Enh;E088,H3K4me1_Enh;E091,H3K4me1_Enh;E097,H3K4me1_Enh;E104,H3K4me1_Enh;E109,H3K4me1_Enh;E110,H3K4me1_Enh	----	GM12878,EBF1,Stanford,None	----	----	----	----	ENSG00000113494.12	PRLR	0	0	NM_000949	PRLR	0	0	INT	----	----	----	----	----	----	-0.2956	0.5595	(EUR) rs10058356
ASN, EUR	5	159308768	rs10072923	T	C	0.42	0.32	0.47	0.22	0	0	----	----	E021,H3K4me1_Enh;E027,H3K4me1_Enh;E045,H3K4me1_Enh;E068,H3K4me1_Enh;E071,H3K4me1_Enh;E099,H3K4me1_Enh;E027,H3K9ac_Pro;E038,H3K9ac_Pro;E038,H3K4me3_Pro;E091,H3K27ac_Enh	----	----	GTEx2015_v6,Brain_Cerebellum,AC008697.1,5.14770385031899e-07	----	----	GR_disc5	ENSG00000249738.2	AC008697.1	5	2164	NM_002187	IL12B	3	6013	----	----	----	----	----	----	----	-1.0848	0.6955	(ASN) rs3213094, (EUR) rs3213094
EUR	5	38923596	rs10073213	T	C	0.23	0.3	0.17	0.21	0	0	----	----	E006,H3K27ac_Enh;E008,H3K27ac_Enh;E020,H3K27ac_Enh;E026,H3K27ac_Enh;E049,H3K27ac_Enh;E063,H3K27ac_Enh;E065,H3K27ac_Enh;E075,H3K27ac_Enh;E076,H3K27ac_Enh;E079,H3K27ac_Enh;E097,H3K27ac_Enh;E101,H3K27ac_Enh;E103,H3K27ac_Enh;E104,H3K27ac_Enh;E108,H3K27ac_Enh;E129,H3K27ac_Enh;E013,H3K4me1_Enh;E017,H3K4me1_Enh;E023,H3K4me1_Enh;E025,H3K4me1_Enh;E026,H3K4me1_Enh;E049,H3K4me1_Enh;E055,H3K4me1_Enh;E056,H3K…	----	----	----	----	----	EWSR1-FLI1;HDAC2_disc6;HP1-site-factor;PLZF	ENSG00000145623.8	OSMR	0	0	NM_003999	OSMR	0	0	INT	----	----	----	----	----	----	-2.7737	0.9008	(EUR) rs3792860, rs357253
EUR	5	42282250	rs10073423	C	T	0.65	0.7	1	0.64	0	0	----	----	E011,H3K4me3_Pro;E066,H3K9ac_Pro	----	----	----	----	----	Foxp1;Irf_known5;Mef2_known5;Nkx2_5;Nkx2_6;Nkx3_4;Pou2f2_known2;Pou2f2_known7	ENSG00000260786.1	RP11-112L7.1	3	90726	NM_000163	GHR	5	141523	----	----	----	----	----	----	----	-2.7048	0.8951	(EUR) rs10035253
EUR	5	111077791	rs10073816	G	A	0.62	0.48	0.31	0.47	0	0	----	----	E025,H3K4me1_Enh;E028,H3K4me1_Enh;E029,H3K4me1_Enh;E066,H3K4me1_Enh;E124,H3K4me1_Enh;E056,H3K4me3_Pro	----	HepG2,CEBPB,Stanford,None;K562,CEBPB,Stanford,None	GTEx2015_v6,Adipose_Subcutaneous,TSLP,6.06437584880705e-31;GTEx2015_v6,Adipose_Visceral_Omentum,TSLP,2.39146296371321e-09;GTEx2015_v6,Adrenal_Gland,TSLP,2.14132994266061e-21;GTEx2015_v6,Artery_Aorta,TSLP,3.68783029382777e-08;GTEx2015_v6,Artery_Tibial,TSLP,1.26647100104969e-33;GTEx2015_v6,Brain_Caudate_basal_ganglia,TSLP,8.12965648915569e-08;GTEx2015_v6,Brain_Hypothalamus,TSLP,1.08654707078902e-06…	----	----	GR_known4	ENSG00000253613.1	CTC-551A13.2	0	0	NM_033035	TSLP	0	0	U3	----	----	----	----	----	----	-1.154	0.7065	(EUR) rs3806933, rs3806932
EUR	5	132004339	rs10074490	C	T	0.25	0.36	0	0.37	0	0	----	----	E006,H3K4me1_Enh;E009,H3K4me1_Enh;E010,H3K4me1_Enh;E011,H3K4me1_Enh;E012,H3K4me1_Enh;E013,H3K4me1_Enh;E014,H3K4me1_Enh;E015,H3K4me1_Enh;E020,H3K4me1_Enh;E021,H3K4me1_Enh;E022,H3K4me1_Enh;E024,H3K4me1_Enh;E034,H3K4me1_Enh;E036,H3K4me1_Enh;E037,H3K4me1_Enh;E038,H3K4me1_Enh;E040,H3K4me1_Enh;E041,H3K4me1_Enh;E043,H3K4me1_Enh;E045,H3K4me1_Enh;E046,H3K4me1_Enh;E050,H3K4me1_Enh;E053,H3K4me1_Enh;E054,H3K…	----	----	GTEx2015_v6,Adipose_Subcutaneous,PDLIM4,4.28725697568176e-06;GTEx2015_v6,Artery_Tibial,P4HA2,4.57429489943734e-09;GTEx2015_v6,Artery_Tibial,P4HA2-AS1,6.58329998595313e-07;GTEx2015_v6,Cells_Transformed_fibroblasts,SLC22A5,7.94073011697275e-10;GTEx2015_v6,Colon_Sigmoid,ACSL6,2.13391682229955e-06;GTEx2015_v6,Esophagus_Mucosa,P4HA2,1.77887817815857e-06;GTEx2015_v6,Esophagus_Mucosa,SLC22A5,1.096446083…	----	----	Pbx3_disc2	ENSG00000223548.1	AC034228.3	0	0	NM_001009185	ACSL6	0	0	INT	----	----	----	----	----	----	-0.8537	0.6574	(EUR) rs3091338
EUR	5	42698556	rs10074740	T	G	0.43	0.74	0.85	0.68	0	0	----	----	E063,H3K27ac_Enh	----	----	GTEx2015_v6,Artery_Aorta,CCDC152,9.70301438575115e-07;GTEx2015_v6,Artery_Tibial,CCDC152,1.34702210211344e-05	----	----	----	ENSG00000112964.9	GHR	0	0	NM_001242402	GHR	0	0	INT	----	----	----	----	----	----	-0.0723	0.5188	(EUR) rs4637559
AMR, ASN, EUR	3	42839573	rs1007638	G	A	0.28	0.56	0.68	0.4	0	0	----	----	E007,H3K4me1_Enh;E023,H3K4me1_Enh;E025,H3K4me1_Enh;E032,H3K4me1_Enh;E034,H3K4me1_Enh;E042,H3K4me1_Enh;E049,H3K4me1_Enh;E054,H3K4me1_Enh;E056,H3K4me1_Enh;E057,H3K4me1_Enh;E063,H3K4me1_Enh;E066,H3K4me1_Enh;E067,H3K4me1_Enh;E068,H3K4me1_Enh;E071,H3K4me1_Enh;E072,H3K4me1_Enh;E074,H3K4me1_Enh;E075,H3K4me1_Enh;E080,H3K4me1_Enh;E097,H3K4me1_Enh;E108,H3K4me1_Enh;E111,H3K4me1_Enh;E118,H3K4me1_Enh;E120,H3K…	E055	----	GTEx2015_v6,Testis,RP11-141M3.5,1.43486326120119e-07;Westra2013,Whole_Blood,CCBP2,3.862399794711911E-16	----	----	GR_known1;GR_known2;GR_known4;GR_known8;GR_known9	ENSG00000144648.9	CCBP2	0	0	NM_001296	CCBP2	0	0	INT	----	----	----	----	----	----	-1.7563	0.7937	(ASN) rs2228468, (EUR) rs9872570, rs9872440, rs3919627, rs4682868, rs4682863
EUR	5	42703384	rs10077296	G	A	0.43	0.74	0.85	0.68	0	0	----	----	E078,H3K4me3_Pro	----	----	GTEx2015_v6,Artery_Aorta,CCDC152,1.05233289479744e-06;GTEx2015_v6,Artery_Tibial,CCDC152,1.47216532978802e-05	----	----	STAT_known3	ENSG00000112964.9	GHR	0	0	NM_001242402	GHR	0	0	INT	----	----	----	----	----	----	-2.7459	0.8985	(EUR) rs4637559
EUR	5	35222715	rs10077702	A	C	0.38	0.58	0.34	0.7	0	0	----	----	E004,H3K27ac_Enh;E007,H3K27ac_Enh;E066,H3K27ac_Enh;E080,H3K27ac_Enh;E091,H3K27ac_Enh;E097,H3K27ac_Enh;E008,H3K9ac_Pro;E010,H3K4me1_Enh;E015,H3K4me1_Enh;E066,H3K4me1_Enh;E080,H3K4me1_Enh;E083,H3K4me1_Enh;E086,H3K4me1_Enh;E087,H3K4me1_Enh;E088,H3K4me1_Enh;E091,H3K4me1_Enh;E097,H3K4me1_Enh;E104,H3K4me1_Enh;E109,H3K4me1_Enh;E110,H3K4me1_Enh	----	GM12878,EBF1,Stanford,None	----	----	----	EBF_known1;Smad_1	ENSG00000113494.12	PRLR	0	0	NM_000949	PRLR	0	0	INT	----	----	----	----	----	----	-1.2976	0.7288	(EUR) rs10058356
EUR	5	35222750	rs10077707	A	G	0.38	0.58	0.34	0.7	0	1	----	----	E004,H3K27ac_Enh;E007,H3K27ac_Enh;E066,H3K27ac_Enh;E080,H3K27ac_Enh;E091,H3K27ac_Enh;E097,H3K27ac_Enh;E010,H3K4me1_Enh;E015,H3K4me1_Enh;E066,H3K4me1_Enh;E080,H3K4me1_Enh;E083,H3K4me1_Enh;E086,H3K4me1_Enh;E087,H3K4me1_Enh;E088,H3K4me1_Enh;E091,H3K4me1_Enh;E097,H3K4me1_Enh;E104,H3K4me1_Enh;E109,H3K4me1_Enh;E110,H3K4me1_Enh	----	----	----	----	----	----	ENSG00000113494.12	PRLR	0	0	NM_000949	PRLR	0	0	INT	----	----	----	----	----	----	-0.1962	0.5414	(EUR) rs10058356
EUR	5	42154453	rs10078494	G	T	0.27	0.52	0.89	0.65	0	0	----	----	E047,H3K9ac_Pro;E065,H3K4me1_Enh	----	----	----	----	----	Zbtb3	ENSG00000260786.1	RP11-112L7.1	5	33812	NM_012176	FBXO4	3	212882	----	----	----	----	----	----	----	-3.2148	0.9316	(EUR) rs10035253
EUR	5	42189798	rs10079521	C	G	0.49	0.54	0.89	0.65	0	0	----	----	E027,H3K4me1_Enh;E054,H3K4me1_Enh	----	----	----	----	----	AIRE_1	ENSG00000260786.1	RP11-112L7.1	0	0	NM_000163	GHR	5	233975	----	----	----	----	----	----	----	-2.6924	0.8941	(EUR) rs10035253
ASN, EUR	5	132559819	rs10079653	A	G	0.67	0.2	0.2	0.2	0	0	----	----	E001,H3K4me1_Enh;E006,H3K4me1_Enh;E010,H3K4me1_Enh;E013,H3K4me1_Enh;E014,H3K4me1_Enh;E016,H3K4me1_Enh;E023,H3K4me1_Enh;E025,H3K4me1_Enh;E027,H3K4me1_Enh;E028,H3K4me1_Enh;E032,H3K4me1_Enh;E033,H3K4me1_Enh;E036,H3K4me1_Enh;E037,H3K4me1_Enh;E038,H3K4me1_Enh;E039,H3K4me1_Enh;E040,H3K4me1_Enh;E041,H3K4me1_Enh;E042,H3K4me1_Enh;E043,H3K4me1_Enh;E044,H3K4me1_Enh;E045,H3K4me1_Enh;E046,H3K4me1_Enh;E047,H3K…	----	----	----	----	----	NF-I_2;Pax-5_known4;Zfp187;Zfp691	ENSG00000113522.9	RAD50	0	0	NM_005732	RAD50	0	0	INT	----	----	----	----	----	----	-2.1398	0.8402	(ASN) rs2078387, (EUR) rs2078387, rs1986009
ASN, EUR	8	32470881	rs10081403	T	C	0.58	0.53	0.81	0.64	0	0	----	----	E006,H3K9ac_Pro	----	----	GTEx2015_v6,Lung,RP11-1002K11.1,1.23108452816507e-05	----	----	NF-E2_disc4;Zbtb3	ENSG00000157168.13	NRG1	0	0	NM_013962	NRG1	0	0	INT	----	----	----	----	----	----	-2.236	0.8507	(ASN) rs10097555, (EUR) rs2347498
EUR	9	114933405	rs10081728	T	C	0.73	0.55	0.26	0.41	0	0	----	----	E005,H3K27ac_Enh;E040,H3K27ac_Enh;E043,H3K27ac_Enh;E045,H3K27ac_Enh;E115,H3K27ac_Enh;E011,H3K4me1_Enh;E015,H3K4me1_Enh;E018,H3K4me1_Enh;E020,H3K4me1_Enh;E024,H3K4me1_Enh;E041,H3K4me1_Enh;E088,H3K4me1_Enh;E092,H3K4me1_Enh;E101,H3K4me1_Enh;E112,H3K4me1_Enh;E045,H3K4me3_Pro;E096,H3K4me3_Pro;E103,H3K9ac_Pro	----	----	----	----	----	----	ENSG00000106952.3	TNFSF8	5	2987	NM_001244	TNFSF8	5	2914	----	----	----	----	----	----	----	-2.6796	0.893	(EUR) rs3181348, rs2295800, rs10982456
EUR	9	120918838	rs1008381	T	C	0.75	0.7	0.71	0.64	0	0	----	----	E001,H3K4me1_Enh;E003,H3K4me1_Enh;E005,H3K4me1_Enh;E006,H3K4me1_Enh;E007,H3K4me1_Enh;E009,H3K4me1_Enh;E011,H3K4me1_Enh;E012,H3K4me1_Enh;E013,H3K4me1_Enh;E014,H3K4me1_Enh;E015,H3K4me1_Enh;E016,H3K4me1_Enh;E017,H3K4me1_Enh;E018,H3K4me1_Enh;E020,H3K4me1_Enh;E021,H3K4me1_Enh;E022,H3K4me1_Enh;E023,H3K4me1_Enh;E024,H3K4me1_Enh;E025,H3K4me1_Enh;E026,H3K4me1_Enh;E027,H3K4me1_Enh;E028,H3K4me1_Enh;E032,H3K…	E059;E083;E093;E116	GM12878,POL2,HudsonAlpha,None;GM12878,POL2,Stanford,None;GM12891,POL2,HudsonAlpha,None	GTEx2015_v6,Adipose_Subcutaneous,MEGF9,1.99519221051134e-05;GTEx2015_v6,Adipose_Subcutaneous,PSMD5-AS1,7.32470033613917e-24;GTEx2015_v6,Adipose_Visceral_Omentum,PSMD5-AS1,4.05207942537581e-11;GTEx2015_v6,Adrenal_Gland,PSMD5,5.51493381374383e-09;GTEx2015_v6,Adrenal_Gland,PSMD5-AS1,2.60923442869568e-10;GTEx2015_v6,Artery_Aorta,PSMD5-AS1,7.82359250284372e-22;GTEx2015_v6,Artery_Coronary,PSMD5-AS1,1.5…	----	----	----	ENSG00000056558.6	TRAF1	0	0	NM_005658	TRAF1	0	0	INT	----	----	----	----	----	----	-1.6975	0.7859	(EUR) rs10739580, rs2900180
EUR	9	120918977	rs1008382	C	G	0.72	0.7	0.72	0.64	0	0	----	----	E001,H3K4me1_Enh;E003,H3K4me1_Enh;E005,H3K4me1_Enh;E006,H3K4me1_Enh;E007,H3K4me1_Enh;E009,H3K4me1_Enh;E010,H3K4me1_Enh;E011,H3K4me1_Enh;E012,H3K4me1_Enh;E013,H3K4me1_Enh;E014,H3K4me1_Enh;E015,H3K4me1_Enh;E016,H3K4me1_Enh;E017,H3K4me1_Enh;E018,H3K4me1_Enh;E020,H3K4me1_Enh;E021,H3K4me1_Enh;E022,H3K4me1_Enh;E023,H3K4me1_Enh;E024,H3K4me1_Enh;E025,H3K4me1_Enh;E026,H3K4me1_Enh;E027,H3K4me1_Enh;E028,H3K…	E021;E056;E059;E083	----	GTEx2015_v6,Adipose_Subcutaneous,MEGF9,1.41908433998688e-05;GTEx2015_v6,Adipose_Subcutaneous,PSMD5-AS1,7.13309463676123e-24;GTEx2015_v6,Adipose_Visceral_Omentum,PSMD5-AS1,1.70486208859165e-11;GTEx2015_v6,Adrenal_Gland,PSMD5,2.7042064118378e-09;GTEx2015_v6,Adrenal_Gland,PSMD5-AS1,3.25305146766105e-10;GTEx2015_v6,Artery_Aorta,PSMD5-AS1,2.65087782413239e-21;GTEx2015_v6,Artery_Coronary,PSMD5-AS1,5.32…	----	----	ATF3_known5;Pax-5_known4;STAT_known4;Spz1_1;ZBTB33_known1;Znf143_known1	ENSG00000056558.6	TRAF1	0	0	NM_005658	TRAF1	0	0	INT	----	----	----	----	----	----	-1.4917	0.7574	(EUR) rs10739580, rs2900180
EUR	9	120921301	rs1008383	C	G	0.66	0.69	0.72	0.65	0	0	----	----	E001,H3K4me1_Enh;E002,H3K4me1_Enh;E003,H3K4me1_Enh;E006,H3K4me1_Enh;E007,H3K4me1_Enh;E008,H3K4me1_Enh;E009,H3K4me1_Enh;E010,H3K4me1_Enh;E011,H3K4me1_Enh;E012,H3K4me1_Enh;E013,H3K4me1_Enh;E014,H3K4me1_Enh;E015,H3K4me1_Enh;E016,H3K4me1_Enh;E017,H3K4me1_Enh;E018,H3K4me1_Enh;E019,H3K4me1_Enh;E020,H3K4me1_Enh;E021,H3K4me1_Enh;E022,H3K4me1_Enh;E023,H3K4me1_Enh;E024,H3K4me1_Enh;E025,H3K4me1_Enh;E027,H3K…	----	GM12878,POL2,Stanford,None;GM12891,POL2,Stanford,None	GTEx2015_v6,Adipose_Subcutaneous,MEGF9,4.9578081741758e-06;GTEx2015_v6,Adipose_Subcutaneous,PSMD5-AS1,1.68001299926215e-23;GTEx2015_v6,Adipose_Visceral_Omentum,PSMD5-AS1,3.58076617472543e-11;GTEx2015_v6,Adrenal_Gland,PSMD5,2.98903985862461e-08;GTEx2015_v6,Adrenal_Gland,PSMD5-AS1,1.45206441050135e-09;GTEx2015_v6,Artery_Aorta,PSMD5-AS1,1.1603273556293e-21;GTEx2015_v6,Artery_Coronary,PSMD5-AS1,9.049…	----	----	CAC-binding-protein;CCNT2_disc2;SP1_known4	ENSG00000056558.6	TRAF1	0	0	NM_005658	TRAF1	0	0	INT	----	----	----	----	----	----	-0.2981	0.5599	(EUR) rs10739580, rs2900180
EUR	2	112932739	rs10084249	T	C	0.18	0.07	0.0017	0.07	1	0	----	----	E091,H3K27ac_Enh	----	----	GTEx2015_v6,Skin_Sun_Exposed_Lower_leg,AC079753.5,3.28866613085816e-06	----	----	Pou1f1_2;STAT_known14	ENSG00000125571.5	IL37	3	13856	NM_173205	IL37	3	13857	----	----	----	----	----	----	----	-0.4305	0.5837	(EUR) rs4849133, rs7591311, rs7577574, rs2723169, rs2723202, rs2723164, rs2708953, rs2708957, rs2723177, rs2723175, rs2723156, rs2723168, rs2708948, rs2723192, rs2708959, rs2723196, rs2723183, rs2708962, rs2708958, rs2708954, rs2466448, rs2723189, rs2708924, rs2708925, rs2723162, rs2464913, rs2708961, rs2708960, rs2708949, rs2723201, rs2708947, rs2708943, rs2708965, rs2723187, rs13420333, rs13399…
EUR	2	218162165	rs1008563	G	A	0.5	0.36	0.16	0.42	0	0	----	----	E005,H3K4me1_Enh;E028,H3K4me1_Enh;E029,H3K4me1_Enh;E030,H3K4me1_Enh;E031,H3K4me1_Enh;E045,H3K4me1_Enh;E046,H3K4me1_Enh;E056,H3K4me1_Enh;E057,H3K4me1_Enh;E058,H3K4me1_Enh;E079,H3K4me1_Enh;E113,H3K4me1_Enh;E119,H3K4me1_Enh;E124,H3K4me1_Enh;E127,H3K4me1_Enh;E030,H3K4me3_Pro;E031,H3K4me3_Pro;E035,H3K4me3_Pro;E113,H3K4me3_Pro;E058,H3K27ac_Enh;E119,H3K9ac_Pro;E127,H3K9ac_Pro	----	----	GTEx2015_v6,Adipose_Subcutaneous,RP11-378A13.1,6.46219205436204e-11;GTEx2015_v6,Adipose_Subcutaneous,TMBIM1,1.11438376716446e-07;GTEx2015_v6,Adipose_Visceral_Omentum,RP11-378A13.1,1.62458058827111e-06;GTEx2015_v6,Artery_Aorta,RP11-378A13.1,1.92028110995087e-06;GTEx2015_v6,Artery_Tibial,RP11-378A13.1,8.45306751128847e-10;GTEx2015_v6,Artery_Tibial,TMBIM1,7.82407627239851e-10;GTEx2015_v6,Brain_Cauda…	----	----	Egr-1_disc2;Ets_known3;Ets_known5;Nrf-2_1;p300_disc5	ENSG00000163464.7	CXCR1	3	679	NM_000634	CXCR1	3	678	----	----	----	----	----	----	----	-0.3008	0.5604	(EUR) rs11676348
ASN	8	32532544	rs10088313	G	T	0.25	0.07	0.6	0.03	1	1	----	----	E027,H3K4me1_Enh;E066,H3K4me1_Enh;E114,H3K4me1_Enh	----	----	GTEx2015_v6,Whole_Blood,RP11-1002K11.1,7.51542899777837e-06	----	----	Cdx2_1;STAT_known15	ENSG00000157168.13	NRG1	0	0	NM_013962	NRG1	0	0	INT	----	----	----	----	----	----	0.5847	0.3997	(ASN) rs16879552
EUR	8	78702203	rs10089216	G	A	0.35	0.78	0.89	0.72	0	0	----	----	----	----	----	GTEx2015_v6,Adipose_Subcutaneous,RP11-578O24.2,1.75226465574635e-20;GTEx2015_v6,Adipose_Visceral_Omentum,RP11-578O24.2,2.19131214219376e-06;GTEx2015_v6,Adrenal_Gland,RP11-578O24.2,8.2792563451669e-07;GTEx2015_v6,Artery_Aorta,RP11-578O24.2,2.59203209329838e-17;GTEx2015_v6,Artery_Coronary,RP11-578O24.2,4.92747235700903e-07;GTEx2015_v6,Artery_Tibial,RP11-578O24.2,1.68473744534514e-17;GTEx2015_v6,Bra…	----	----	Egr-1_known4;Ets_known1;Ets_known9	ENSG00000104427.6	ZC2HC1A	0	0	NM_016010	FAM164A	0	0	INT	----	----	----	----	----	----	-1.8552	0.8064	(EUR) rs2919917, rs2717547
ASN	8	32544983	rs10090954	C	A	0.24	0.07	0.62	0.04	0	0	----	----	E026,H3K4me1_Enh;E027,H3K4me1_Enh;E053,H3K4me1_Enh;E055,H3K4me1_Enh;E057,H3K4me1_Enh;E058,H3K4me1_Enh;E092,H3K4me1_Enh;E114,H3K4me1_Enh;E127,H3K4me1_Enh;E129,H3K4me1_Enh;E058,H3K27ac_Enh;E066,H3K9ac_Pro	----	----	----	----	----	Foxa_disc1;Foxa_known1;Foxa_known2;Foxa_known3;Foxc1_1;Foxd1_1;Foxd1_2;Foxf1;Foxj1_2;Foxk1;Foxl1_1;Foxo_2;Foxo_3;Foxo_4;Foxq1;HDAC2_disc2;PLZF;Pou6f1_1;Sox_13;TCF12_disc2;p300_disc3	ENSG00000157168.13	NRG1	0	0	NM_013962	NRG1	0	0	INT	----	----	----	----	----	----	-0.5624	0.6072	(ASN) rs16879552
EUR	8	21595324	rs10091448	C	T	0.18	0.56	0.47	0.53	0	0	----	----	E114,H3K4me1_Enh;E114,H3K4me3_Pro	----	----	GTEx2015_v6,Colon_Sigmoid,GFRA2,7.80445298862623e-10;GTEx2015_v6,Colon_Transverse,GFRA2,1.26213519717006e-06;GTEx2015_v6,Esophagus_Gastroesophageal_Junction,GFRA2,1.256111546658e-10;GTEx2015_v6,Esophagus_Mucosa,GFRA2,6.29252075236401e-13;GTEx2015_v6,Esophagus_Muscularis,GFRA2,1.05776971587583e-21;GTEx2015_v6,Heart_Atrial_Appendage,GFRA2,5.80853862571048e-07;GTEx2015_v6,Stomach,GFRA2,3.83733972351…	----	----	IRC900814;NF-I_2;Zfp187	ENSG00000266630.1	AC022716.1	3	45239	NM_001165039	GFRA2	3	96693	----	----	----	----	----	----	----	-3.3984	0.9421	(EUR) rs10503709, rs1871742
ASN, EUR	8	32475295	rs10091662	G	A	0.6	0.53	0.8	0.62	0	0	----	----	E007,H3K27ac_Enh;E011,H3K27ac_Enh;E007,H3K4me1_Enh;E009,H3K4me1_Enh;E012,H3K4me1_Enh;E114,H3K4me1_Enh	----	----	----	----	----	Mef2_known5	ENSG00000157168.13	NRG1	0	0	NM_013962	NRG1	0	0	INT	----	----	----	----	----	----	-3.5403	0.9492	(ASN) rs10097555, (EUR) rs2347498
EUR	8	32523895	rs10092055	A	G	0.74	0.8	0.91	0.77	0	0	----	----	----	----	----	Westra2013,Whole_Blood,-,1.5935579544953738E-24;Westra2013,Whole_Blood,NRG1,2.205931989001779E-68	----	----	----	ENSG00000157168.13	NRG1	0	0	NM_013962	NRG1	0	0	INT	----	----	----	----	----	----	-3.3356	0.9387	(EUR) rs7000590
ASN, EUR	8	32475117	rs10092307	C	T	0.58	0.53	0.81	0.64	0	0	----	----	E007,H3K27ac_Enh;E011,H3K27ac_Enh;E007,H3K4me1_Enh;E012,H3K4me1_Enh;E114,H3K4me1_Enh	E046	----	GTEx2015_v6,Lung,RP11-1002K11.1,1.22932140412534e-05	----	----	EBF_disc2;EWSR1-FLI1	ENSG00000157168.13	NRG1	0	0	NM_013962	NRG1	0	0	INT	----	----	----	----	----	----	-0.508	0.5975	(ASN) rs10097555, (EUR) rs2347498
EUR	8	78686218	rs10092335	T	A	0.5	0.8	0.89	0.72	0	0	----	----	E012,H3K27ac_Enh;E044,H3K27ac_Enh;E024,H3K4me3_Pro	----	----	GTEx2015_v6,Adipose_Subcutaneous,RP11-578O24.2,7.1100448191269e-23;GTEx2015_v6,Adipose_Visceral_Omentum,RP11-578O24.2,2.11869619519616e-07;GTEx2015_v6,Adrenal_Gland,RP11-578O24.2,1.12507494835758e-06;GTEx2015_v6,Artery_Aorta,RP11-578O24.2,2.41105127585142e-18;GTEx2015_v6,Artery_Coronary,RP11-578O24.2,1.97121728566464e-08;GTEx2015_v6,Artery_Tibial,RP11-578O24.2,1.38121245998606e-18;GTEx2015_v6,Bra…	----	----	Eomes;Mef2_known5;Pou3f2_2;TBX5_1	ENSG00000104427.6	ZC2HC1A	0	0	NM_016010	FAM164A	0	0	INT	----	----	----	----	----	----	-1.6537	0.7801	(EUR) rs2717547, rs2919917
EUR	8	21590208	rs10092469	C	A	0.16	0.56	0.47	0.53	0	0	----	----	E011,H3K4me1_Enh;E013,H3K4me1_Enh;E065,H3K4me1_Enh;E079,H3K4me1_Enh;E081,H3K4me1_Enh;E082,H3K4me1_Enh;E088,H3K4me1_Enh;E100,H3K4me1_Enh;E107,H3K4me1_Enh;E108,H3K4me1_Enh;E094,H3K4me3_Pro	----	----	GTEx2015_v6,Colon_Sigmoid,GFRA2,1.05355963202739e-09;GTEx2015_v6,Colon_Transverse,GFRA2,2.8111174802189e-06;GTEx2015_v6,Esophagus_Gastroesophageal_Junction,GFRA2,2.32939699098789e-10;GTEx2015_v6,Esophagus_Mucosa,GFRA2,1.45055070721696e-12;GTEx2015_v6,Esophagus_Muscularis,GFRA2,1.61282118110043e-21;GTEx2015_v6,Heart_Atrial_Appendage,GFRA2,1.02625693929794e-06;GTEx2015_v6,Stomach,GFRA2,3.0638341761…	----	----	Arid3a_2;Foxj1_1;GATA_disc3;Ik-2_3;Irf_known10;Myb_4;PLZF	ENSG00000266630.1	AC022716.1	3	40123	NM_001165039	GFRA2	3	101809	----	----	----	----	----	----	----	-2.4119	0.8687	(EUR) rs1871742
ASN, EUR	8	32493041	rs10092728	G	C	0.64	0.54	0.81	0.64	0	0	----	----	E002,H3K4me3_Pro;E012,H3K4me3_Pro;E004,H3K27ac_Enh;E007,H3K27ac_Enh;E011,H3K27ac_Enh;E012,H3K27ac_Enh;E013,H3K27ac_Enh;E014,H3K27ac_Enh;E016,H3K27ac_Enh;E007,H3K4me1_Enh;E010,H3K4me1_Enh;E011,H3K4me1_Enh;E012,H3K4me1_Enh;E013,H3K4me1_Enh;E015,H3K4me1_Enh;E016,H3K4me1_Enh;E018,H3K4me1_Enh;E019,H3K4me1_Enh;E020,H3K4me1_Enh;E024,H3K4me1_Enh;E070,H3K4me1_Enh;E081,H3K4me1_Enh;E018,H3K9ac_Pro;E047,H3K9…	E007;E055;E056;E081;E082	----	----	----	----	CEBPB_known5;RORalpha1_3	ENSG00000157168.13	NRG1	0	0	NM_013962	NRG1	0	0	INT	----	----	----	----	----	----	-1.0336	0.6872	(ASN) rs10097555, (EUR) rs2347498
EUR	8	78673013	rs10093113	G	T	0.35	0.78	0.89	0.72	0	0	----	----	E027,H3K4me1_Enh;E037,H3K4me1_Enh;E096,H3K4me1_Enh	----	----	GTEx2015_v6,Adipose_Subcutaneous,RP11-578O24.2,6.98691640365965e-21;GTEx2015_v6,Adipose_Visceral_Omentum,RP11-578O24.2,1.52248759753367e-06;GTEx2015_v6,Adrenal_Gland,RP11-578O24.2,2.34911229765294e-07;GTEx2015_v6,Artery_Aorta,RP11-578O24.2,1.4626333107329e-18;GTEx2015_v6,Artery_Coronary,RP11-578O24.2,3.74822132819712e-07;GTEx2015_v6,Artery_Tibial,RP11-578O24.2,7.08520774864021e-17;GTEx2015_v6,Bra…	----	----	Brachyury_1	ENSG00000104427.6	ZC2HC1A	0	0	NM_016010	FAM164A	0	0	INT	----	----	----	----	----	----	-2.1026	0.836	(EUR) rs2717547, rs2919917
EUR	8	78686869	rs10093127	T	C	0.35	0.78	0.89	0.72	0	0	----	----	E012,H3K27ac_Enh;E044,H3K27ac_Enh	----	----	GTEx2015_v6,Adipose_Subcutaneous,RP11-578O24.2,1.76744523778965e-20;GTEx2015_v6,Adipose_Visceral_Omentum,RP11-578O24.2,2.28751059587185e-06;GTEx2015_v6,Adrenal_Gland,RP11-578O24.2,8.12323625703924e-07;GTEx2015_v6,Artery_Aorta,RP11-578O24.2,2.06268756301404e-17;GTEx2015_v6,Artery_Coronary,RP11-578O24.2,6.01524235207835e-07;GTEx2015_v6,Artery_Tibial,RP11-578O24.2,1.5841798927113e-17;GTEx2015_v6,Bra…	----	17873874,Gene expression of CGI-62 in CEU-CHB-JPT-YRI lymphoblastoid cell lines,7.46793E-24	Dbx1;HP1-site-factor;Hoxa10;Nkx6-2;Sox_5	ENSG00000104427.6	ZC2HC1A	0	0	NM_016010	FAM164A	0	0	INT	----	----	----	----	----	----	-1.5327	0.7633	(EUR) rs2919917, rs2717547
ASN, EUR	8	32493619	rs10093464	G	A	0.58	0.53	0.81	0.64	0	0	----	----	E002,H3K4me3_Pro;E012,H3K4me3_Pro;E016,H3K4me3_Pro;E004,H3K27ac_Enh;E007,H3K27ac_Enh;E011,H3K27ac_Enh;E012,H3K27ac_Enh;E013,H3K27ac_Enh;E014,H3K27ac_Enh;E016,H3K27ac_Enh;E007,H3K4me1_Enh;E010,H3K4me1_Enh;E011,H3K4me1_Enh;E012,H3K4me1_Enh;E013,H3K4me1_Enh;E015,H3K4me1_Enh;E016,H3K4me1_Enh;E018,H3K4me1_Enh;E019,H3K4me1_Enh;E020,H3K4me1_Enh;E024,H3K4me1_Enh;E070,H3K4me1_Enh;E081,H3K4me1_Enh;E047,H3K…	E007;E081;E082	----	GTEx2015_v6,Lung,RP11-1002K11.1,5.73960190627592e-06;Westra2013,Whole_Blood,NRG1,1.0211067453800566E-14	----	----	CDP_7;CHX10;Dlx2;Hoxa3_2;Hoxa4;Hoxa5_3;Hoxa7_2;Hoxb4;Nkx6-2;Pou2f2_known1;Pou6f1_2	ENSG00000157168.13	NRG1	0	0	NM_013962	NRG1	0	0	INT	----	----	----	----	----	----	-0.7512	0.64	(ASN) rs10097555, (EUR) rs2347498
EUR	8	78660360	rs10093654	C	G	0.49	0.8	0.89	0.72	0	0	----	----	----	----	----	GTEx2015_v6,Adipose_Subcutaneous,RP11-578O24.2,1.23597493472768e-22;GTEx2015_v6,Adipose_Visceral_Omentum,RP11-578O24.2,4.82110049361109e-07;GTEx2015_v6,Adrenal_Gland,RP11-578O24.2,1.91749253083176e-06;GTEx2015_v6,Artery_Aorta,RP11-578O24.2,2.41614503826667e-18;GTEx2015_v6,Artery_Coronary,RP11-578O24.2,2.24955300186518e-08;GTEx2015_v6,Artery_Tibial,RP11-578O24.2,1.18807709436939e-18;GTEx2015_v6,Br…	----	----	Arid3a_2;CDP_2;CEBPG;Cdc5;Dbx1;Evi-1_4;Foxj1_2;Foxp1;HDAC2_disc2;Sox_3;Sox_6;Sox_7;TCF4_known1	ENSG00000104427.6	ZC2HC1A	5	5686	NM_016010	FAM164A	5	5685	----	----	----	----	----	----	----	-1.7186	0.7888	(EUR) rs2919917, rs2717547
EUR	8	78660478	rs10093797	C	A	0.49	0.8	0.89	0.72	0	0	----	----	----	----	----	GTEx2015_v6,Adipose_Subcutaneous,RP11-578O24.2,1.24042330383432e-22;GTEx2015_v6,Adipose_Visceral_Omentum,RP11-578O24.2,4.82176838731792e-07;GTEx2015_v6,Adrenal_Gland,RP11-578O24.2,1.91749253083176e-06;GTEx2015_v6,Artery_Aorta,RP11-578O24.2,2.42151550154173e-18;GTEx2015_v6,Artery_Coronary,RP11-578O24.2,2.24955300186518e-08;GTEx2015_v6,Artery_Tibial,RP11-578O24.2,1.19024210206319e-18;GTEx2015_v6,Br…	----	----	Cdx2_2;Homez;Hoxa10;Hoxa13;Hoxa9;Hoxb13;Hoxb9;Hoxc10;Hoxc9;Hoxd10;Pax-4_4	ENSG00000104427.6	ZC2HC1A	5	5568	NM_016010	FAM164A	5	5567	----	----	----	----	----	----	----	-3.3723	0.9407	(EUR) rs2717547, rs2919917
ASN	8	32536630	rs10094655	T	A	0.25	0.08	0.62	0.03	0	0	----	----	E007,H3K9ac_Pro	----	----	----	----	----	----	ENSG00000157168.13	NRG1	0	0	NM_013962	NRG1	0	0	INT	----	----	----	----	----	----	0.2399	0.4618	(ASN) rs16879552
EUR	8	21590569	rs10095809	C	G	0.16	0.56	0.47	0.53	0	0	----	----	E011,H3K4me1_Enh;E013,H3K4me1_Enh;E065,H3K4me1_Enh;E079,H3K4me1_Enh;E081,H3K4me1_Enh;E082,H3K4me1_Enh;E088,H3K4me1_Enh;E100,H3K4me1_Enh;E107,H3K4me1_Enh;E108,H3K4me1_Enh;E094,H3K4me3_Pro;E113,H3K4me3_Pro	E081	----	GTEx2015_v6,Colon_Sigmoid,GFRA2,7.79155405142866e-10;GTEx2015_v6,Colon_Transverse,GFRA2,1.25976364696899e-06;GTEx2015_v6,Esophagus_Gastroesophageal_Junction,GFRA2,1.26011243849129e-10;GTEx2015_v6,Esophagus_Mucosa,GFRA2,6.29612028297541e-13;GTEx2015_v6,Esophagus_Muscularis,GFRA2,1.03748032307281e-21;GTEx2015_v6,Heart_Atrial_Appendage,GFRA2,5.69952491198134e-07;GTEx2015_v6,Stomach,GFRA2,3.831180887…	----	----	BDP1_disc1;BDP1_disc3;KAP1_disc2;Nanog_disc3	ENSG00000266630.1	AC022716.1	3	40484	NM_001165039	GFRA2	3	101448	----	----	----	----	----	----	----	-3.0961	0.9242	(EUR) rs10503709, rs1871742
EUR	8	21584144	rs10096718	C	A	0.14	0.56	0.47	0.53	0	0	----	----	E007,H3K9ac_Pro;E054,H3K4me1_Enh;E055,H3K4me1_Enh;E061,H3K4me1_Enh;E065,H3K4me1_Enh;E071,H3K4me1_Enh;E081,H3K4me1_Enh;E114,H3K4me1_Enh;E125,H3K4me1_Enh;E076,H3K4me3_Pro;E078,H3K4me3_Pro;E114,H3K4me3_Pro;E114,H3K27ac_Enh	E056;E059;E081;E114;E125	HepG2,FOXA1,HudsonAlpha,None	GTEx2015_v6,Colon_Sigmoid,GFRA2,4.97074162867513e-10;GTEx2015_v6,Colon_Transverse,GFRA2,9.92584199351341e-07;GTEx2015_v6,Esophagus_Gastroesophageal_Junction,GFRA2,9.25743117619724e-11;GTEx2015_v6,Esophagus_Mucosa,GFRA2,7.20569525959591e-13;GTEx2015_v6,Esophagus_Muscularis,GFRA2,5.93141786430406e-22;GTEx2015_v6,Heart_Atrial_Appendage,GFRA2,7.15400035854943e-08;GTEx2015_v6,Stomach,GFRA2,2.415198798…	----	----	ERalpha-a_disc2;Foxa_disc5;HNF4_disc1;HNF4_known1;HNF4_known2;HNF4_known3;HNF4_known4;LRH1;MIF-1;Nr2f2;RXR::LXR;RXRA_known1;RXRA_known6;RXRA_known7;SP1_disc2;TR4_disc2	ENSG00000266630.1	AC022716.1	3	34059	NM_001165039	GFRA2	3	107873	----	----	----	----	----	----	----	1.08	0.3152	(EUR) rs10503709, rs1871742
EUR	8	21592523	rs10097275	T	A	0.17	0.56	0.47	0.53	0	0	----	----	----	----	----	GTEx2015_v6,Colon_Sigmoid,GFRA2,7.84320086932131e-10;GTEx2015_v6,Colon_Transverse,GFRA2,1.25820882870464e-06;GTEx2015_v6,Esophagus_Gastroesophageal_Junction,GFRA2,1.26043033104975e-10;GTEx2015_v6,Esophagus_Mucosa,GFRA2,6.3205508151558e-13;GTEx2015_v6,Esophagus_Muscularis,GFRA2,2.51437403655004e-21;GTEx2015_v6,Heart_Atrial_Appendage,GFRA2,5.80542281150008e-07;GTEx2015_v6,Stomach,GFRA2,4.1187570475…	----	----	Evi-1_4;Fox;Foxa_known4;Foxd3;Foxp1;HDAC2_disc6;HMG-IY_2;Mef2_known1;Pax-4_4;Pou1f1_1;TATA_known1;TEF;Zfp105	ENSG00000266630.1	AC022716.1	3	42438	NM_001165039	GFRA2	3	99494	----	----	----	----	----	----	----	-3.3794	0.9411	(EUR) rs10503709, rs1871742
EUR	8	21592525	rs10097277	T	A	0.17	0.56	0.47	0.53	0	0	----	----	----	----	----	GTEx2015_v6,Colon_Sigmoid,GFRA2,1.12139759586889e-09;GTEx2015_v6,Colon_Transverse,GFRA2,1.24324601248577e-06;GTEx2015_v6,Esophagus_Gastroesophageal_Junction,GFRA2,1.25934704576402e-10;GTEx2015_v6,Esophagus_Mucosa,GFRA2,6.70653895477604e-13;GTEx2015_v6,Esophagus_Muscularis,GFRA2,1.40782832292476e-21;GTEx2015_v6,Heart_Atrial_Appendage,GFRA2,7.07765458984672e-07;GTEx2015_v6,Stomach,GFRA2,5.247223810…	----	----	Cdx;Dbx1;Evi-1_4;Fox;Foxa_known1;Foxa_known2;Foxa_known4;Foxd3;Foxi1;Foxj1_1;Foxj2_1;Foxl1_1;Foxl1_2;Foxo_3;Foxp1;HDAC2_disc6;HMG-IY_2;Mef2_known1;Nanog_disc1;Nkx6-2;Pou1f1_1;TATA_known1;TEF;Zfp105;Zfp187	ENSG00000266630.1	AC022716.1	3	42440	NM_001165039	GFRA2	3	99492	----	----	----	----	----	----	----	-3.665	0.9549	(EUR) rs1871742
ASN, EUR	8	32489211	rs10098131	G	A	0.59	0.53	0.81	0.64	0	0	----	----	E007,H3K27ac_Enh;E011,H3K27ac_Enh;E012,H3K27ac_Enh;E007,H3K4me1_Enh;E010,H3K4me1_Enh;E011,H3K4me1_Enh;E012,H3K4me1_Enh;E014,H3K4me1_Enh;E015,H3K4me1_Enh;E016,H3K4me1_Enh;E020,H3K4me1_Enh;E024,H3K4me1_Enh;E027,H3K4me1_Enh;E029,H3K4me1_Enh;E063,H3K4me1_Enh;E070,H3K4me1_Enh;E081,H3K4me1_Enh;E082,H3K4me1_Enh;E098,H3K4me1_Enh;E124,H3K4me1_Enh;E007,H3K9ac_Pro	----	----	GTEx2015_v6,Lung,RP11-1002K11.1,6.28737370707265e-06	----	----	E2F_disc2;Egr-1_disc3;Foxj1_2;Nrf1_disc1;Nrf1_known1	ENSG00000157168.13	NRG1	0	0	NM_013962	NRG1	0	0	INT	----	----	----	----	----	----	-1.2674	0.7242	(ASN) rs10097555, (EUR) rs2347498
EUR	8	31827485	rs10098252	G	T	0.59	0.73	0.99	0.78	1	0	----	----	E010,H3K4me1_Enh;E053,H3K4me1_Enh;E054,H3K4me1_Enh;E081,H3K4me1_Enh;E086,H3K4me1_Enh;E087,H3K4me1_Enh;E012,H3K27ac_Enh	----	----	----	----	----	ELF1_known1;Pou2f2_known2;Pou2f2_known6;Pou2f2_known8	ENSG00000157168.13	NRG1	0	0	NM_013962	NRG1	0	0	INT	----	----	----	----	----	----	-1.1282	0.7024	(EUR) rs10503887, rs7820929
EUR	8	21851313	rs10098807	G	A	0.13	0.21	0.29	0.25	0	0	----	----	----	----	----	GTEx2015_v6,Pituitary,GFRA2,3.18344009492968e-07;GTEx2015_v6,Thyroid,GFRA2,6.01156404324486e-08;Westra2013,Whole_Blood,GFRA2,3.815182072618745E-8	----	----	Foxa_disc3;GR_disc5	ENSG00000168546.5	GFRA2	5	38954	NM_003974	DOK2	3	57558	----	----	----	----	----	----	----	-2.4678	0.874	(EUR) rs17428041
ASN, EUR	8	32489338	rs10099043	C	G	0.58	0.53	0.81	0.64	0	0	----	----	E007,H3K27ac_Enh;E012,H3K27ac_Enh;E007,H3K4me1_Enh;E010,H3K4me1_Enh;E011,H3K4me1_Enh;E012,H3K4me1_Enh;E014,H3K4me1_Enh;E015,H3K4me1_Enh;E016,H3K4me1_Enh;E024,H3K4me1_Enh;E027,H3K4me1_Enh;E063,H3K4me1_Enh;E070,H3K4me1_Enh;E081,H3K4me1_Enh;E098,H3K4me1_Enh;E124,H3K4me1_Enh;E007,H3K9ac_Pro	----	----	GTEx2015_v6,Lung,RP11-1002K11.1,5.73960190627592e-06;Westra2013,Whole_Blood,NRG1,1.0340310424686325E-14	----	----	CCNT2_disc2;Ets_disc5;INSM1;Nr2f2;RXRA_known6;TR4_disc2	ENSG00000157168.13	NRG1	0	0	NM_013962	NRG1	0	0	INT	----	----	----	----	----	----	-2.083	0.8338	(ASN) rs10097555, (EUR) rs2347498
AFR, EUR	8	32535049	rs10099620	G	A	0.74	0.8	0.87	0.76	0	0	----	----	E002,H3K4me3_Pro;E121,H3K4me1_Enh;E125,H3K4me1_Enh	----	----	----	----	----	Fox;Foxa_disc2;Foxc1_1;Nkx6-2	ENSG00000157168.13	NRG1	0	0	NM_013962	NRG1	0	0	INT	----	----	----	----	----	----	-2.1854	0.8452	(EUR) rs7000590
EUR	8	31823877	rs10100952	A	T	0.58	0.73	0.99	0.77	0	0	----	----	E013,H3K4me1_Enh;E016,H3K4me1_Enh;E018,H3K4me1_Enh;E053,H3K4me1_Enh;E087,H3K4me1_Enh	----	----	----	----	----	Foxl1_2;HP1-site-factor;Mef2_known1;Mef2_known6;Ncx_2;Pou2f2_known2;Pou3f2_2;Pou6f1_1;Sox_19;Sox_9;TATA_known3	ENSG00000157168.13	NRG1	0	0	NM_013962	NRG1	0	0	INT	----	----	----	----	----	----	-0.7927	0.6471	(EUR) rs7820929, rs10503887
ASN, EUR	8	118911611	rs10101385	A	G	0.06	0.43	0.26	0.43	0	0	----	----	E006,H3K27ac_Enh;E015,H3K27ac_Enh;E017,H3K27ac_Enh;E026,H3K27ac_Enh;E049,H3K27ac_Enh;E055,H3K27ac_Enh;E056,H3K27ac_Enh;E120,H3K27ac_Enh;E121,H3K27ac_Enh;E125,H3K27ac_Enh;E126,H3K27ac_Enh;E128,H3K27ac_Enh;E129,H3K27ac_Enh;E011,H3K4me1_Enh;E013,H3K4me1_Enh;E017,H3K4me1_Enh;E023,H3K4me1_Enh;E025,H3K4me1_Enh;E026,H3K4me1_Enh;E028,H3K4me1_Enh;E049,H3K4me1_Enh;E052,H3K4me1_Enh;E055,H3K4me1_Enh;E056,H3K…	E127	----	GTEx2015_v6,Heart_Left_Ventricle,COLEC10,1.47067953833022e-12	----	----	E2A_2;E2A_4;E2A_5;Foxd1_2;ZEB1_known3	ENSG00000164761.4	TNFRSF11B	3	11945	NM_002546	TNFRSF11B	3	11944	----	----	----	----	----	----	----	-0.8219	0.6521	(ASN) rs11573824, (EUR) rs4355801, rs7010267, rs2062375
ASN	8	32532109	rs10103133	A	T	0.18	0.07	0.6	0.03	0	0	----	----	E027,H3K4me1_Enh;E066,H3K4me1_Enh;E114,H3K4me1_Enh	E082	----	----	----	----	----	ENSG00000157168.13	NRG1	0	0	NM_013962	NRG1	0	0	INT	----	----	----	----	----	----	-2.6207	0.888	(ASN) rs16879552
EUR	8	31787809	rs10104297	C	T	0.67	0.74	0.99	0.78	0	0	----	----	----	----	----	----	----	----	Evi-1_5;Myc_known9;Nkx2_11;Nkx2_4;Osf2_2;Rhox11;SIX5_disc4;TFE	ENSG00000157168.13	NRG1	0	0	NM_013962	NRG1	0	0	INT	----	----	----	----	----	----	-2.6245	0.8883	(EUR) rs10503887, rs7820929
EUR	8	31758039	rs10104764	C	G	0.67	0.74	0.99	0.78	0	0	----	----	----	----	----	----	----	----	BRCA1_known1;FAC1;Gfi1_1;Pax-4_5	ENSG00000157168.13	NRG1	0	0	NM_013962	NRG1	0	0	INT	----	----	----	----	----	----	-3.1325	0.9265	(EUR) rs10503887, rs7820929
ASN, EUR	8	32486687	rs10105090	T	C	0.64	0.54	0.81	0.64	0	0	----	----	E001,H3K4me3_Pro;E124,H3K4me3_Pro;E001,H3K9ac_Pro;E002,H3K4me1_Enh;E007,H3K4me1_Enh;E009,H3K4me1_Enh;E010,H3K4me1_Enh;E011,H3K4me1_Enh;E012,H3K4me1_Enh;E014,H3K4me1_Enh;E015,H3K4me1_Enh;E016,H3K4me1_Enh;E018,H3K4me1_Enh;E019,H3K4me1_Enh;E021,H3K4me1_Enh;E023,H3K4me1_Enh;E029,H3K4me1_Enh;E030,H3K4me1_Enh;E046,H3K4me1_Enh;E053,H3K4me1_Enh;E063,H3K4me1_Enh;E070,H3K4me1_Enh;E081,H3K4me1_Enh;E082,H3K4…	----	----	----	----	----	ERalpha-a_disc2;ERalpha-a_known2;HNF4_known4;RAR;RXRA_disc1;SF1;Zbtb3	ENSG00000157168.13	NRG1	0	0	NM_013962	NRG1	0	0	INT	----	----	----	----	----	----	-3.3701	0.9405	(ASN) rs10097555, (EUR) rs2347498
EUR	8	21595350	rs10105957	A	G	0.17	0.56	0.47	0.53	0	0	----	----	E114,H3K4me1_Enh;E114,H3K4me3_Pro	----	----	GTEx2015_v6,Colon_Sigmoid,GFRA2,7.84320086932131e-10;GTEx2015_v6,Colon_Transverse,GFRA2,1.25820882870464e-06;GTEx2015_v6,Esophagus_Gastroesophageal_Junction,GFRA2,1.26043033104975e-10;GTEx2015_v6,Esophagus_Mucosa,GFRA2,6.3205508151558e-13;GTEx2015_v6,Esophagus_Muscularis,GFRA2,1.05144699128914e-21;GTEx2015_v6,Heart_Atrial_Appendage,GFRA2,5.80542281150008e-07;GTEx2015_v6,Stomach,GFRA2,3.8295822609…	----	----	Bbx;Foxp1	ENSG00000266630.1	AC022716.1	3	45265	NM_001165039	GFRA2	3	96667	----	----	----	----	----	----	----	-3.128	0.9262	(EUR) rs1871742, rs10503709
EUR	8	21595505	rs10106185	A	G	0.17	0.56	0.47	0.53	0	0	----	----	E114,H3K4me1_Enh;E114,H3K4me3_Pro	----	----	GTEx2015_v6,Colon_Sigmoid,GFRA2,7.84320086932131e-10;GTEx2015_v6,Colon_Transverse,GFRA2,1.25820882870464e-06;GTEx2015_v6,Esophagus_Gastroesophageal_Junction,GFRA2,1.26043033104975e-10;GTEx2015_v6,Esophagus_Mucosa,GFRA2,6.3205508151558e-13;GTEx2015_v6,Esophagus_Muscularis,GFRA2,2.51000613990757e-21;GTEx2015_v6,Heart_Atrial_Appendage,GFRA2,5.80542281150008e-07;GTEx2015_v6,Stomach,GFRA2,4.1178727925…	----	----	Dbx1;Foxl1_1;HNF1_5;HNF1_6;HNF1_7;Ik-2_1;Ik-2_3;Ncx_2;Sox_2	ENSG00000266630.1	AC022716.1	3	45420	NM_001165039	GFRA2	3	96512	----	----	----	----	----	----	----	-3.7786	0.9597	(EUR) rs1871742, rs10503709
ASN	8	32533041	rs10107065	A	G	0.26	0.07	0.6	0.03	0	0	----	----	E027,H3K4me1_Enh	----	----	GTEx2015_v6,Whole_Blood,RP11-1002K11.1,8.87631043966154e-06	----	----	CEBPB_known4;HDAC2_disc6;Pax-4_4;Pax-4_5;Zfp105	ENSG00000157168.13	NRG1	0	0	NM_013962	NRG1	0	0	INT	----	----	----	----	----	----	-1.2713	0.7248	(ASN) rs16879552
EUR	8	21823577	rs10107278	G	A	0.46	0.4	0.56	0.32	0	0	----	----	E007,H3K9ac_Pro;E027,H3K4me3_Pro;E124,H3K4me3_Pro;E029,H3K4me1_Enh;E036,H3K4me1_Enh;E046,H3K4me1_Enh;E096,H3K4me1_Enh;E113,H3K4me1_Enh;E124,H3K4me1_Enh	----	----	GTEx2015_v6,Testis,EGR3,9.40282998850085e-06;Westra2013,Whole_Blood,GFRA2,6.967776801572145E-8	----	----	GATA_known8;Pou3f2_1	ENSG00000168546.5	GFRA2	5	11219	NM_001165039	GFRA2	5	34742	----	----	----	----	----	----	----	-2.8102	0.9037	(EUR) rs202184555
EUR	8	21622214	rs10107425	C	T	0.37	0.6	0.58	0.55	1	0	----	----	E089,H3K4me1_Enh;E113,H3K4me1_Enh;E108,H3K9ac_Pro;E124,H3K9ac_Pro	----	----	GTEx2015_v6,Colon_Sigmoid,GFRA2,4.151751899866e-12;GTEx2015_v6,Esophagus_Gastroesophageal_Junction,GFRA2,4.70963841055477e-11;GTEx2015_v6,Esophagus_Mucosa,GFRA2,4.0851324663347e-15;GTEx2015_v6,Esophagus_Muscularis,GFRA2,6.26661369296818e-25;GTEx2015_v6,Heart_Atrial_Appendage,GFRA2,4.03046786670903e-09;GTEx2015_v6,Stomach,GFRA2,5.07895756536453e-08	----	----	Hand1_1;Hand1_2;Nr2f2;Pax-6_2;RORalpha1_1	ENSG00000168546.5	GFRA2	3	68189	NM_001165039	GFRA2	3	69803	----	----	----	----	----	----	----	0.0251	0.501	(EUR) rs10503709, rs1871742
EUR	8	32528063	rs10108197	A	G	0.74	0.8	0.87	0.76	0	0	----	----	E113,H3K4me3_Pro	----	----	Westra2013,Whole_Blood,-,1.839842748125911E-26;Westra2013,Whole_Blood,NRG1,9.678109195779399E-72	----	----	E2A_2;E2A_5;GATA_known13	ENSG00000157168.13	NRG1	0	0	NM_013962	NRG1	0	0	INT	----	----	----	----	----	----	-2.248	0.852	(EUR) rs7000590
EUR	8	31814877	rs10109763	T	C	0.55	0.73	0.99	0.77	0	0	----	----	----	----	----	----	----	----	E2F_known9;En-1_2;Hic1_3;Rad21_disc10;SMC3_disc3;YY1_known4;ZNF219	ENSG00000157168.13	NRG1	0	0	NM_013962	NRG1	0	0	INT	----	----	----	----	----	----	-1.2486	0.7213	(EUR) rs7820929, rs10503887
EUR	8	21592633	rs10109858	G	A	0.16	0.56	0.47	0.53	0	0	----	----	----	----	----	GTEx2015_v6,Colon_Sigmoid,GFRA2,7.84320086932131e-10;GTEx2015_v6,Colon_Transverse,GFRA2,1.2588944883289e-06;GTEx2015_v6,Esophagus_Gastroesophageal_Junction,GFRA2,1.26351765963878e-10;GTEx2015_v6,Esophagus_Mucosa,GFRA2,6.36899375211926e-13;GTEx2015_v6,Esophagus_Muscularis,GFRA2,1.05354426582725e-21;GTEx2015_v6,Heart_Atrial_Appendage,GFRA2,5.79516234908031e-07;GTEx2015_v6,Stomach,GFRA2,3.8221605176…	----	----	----	ENSG00000266630.1	AC022716.1	3	42548	NM_001165039	GFRA2	3	99384	----	----	----	----	----	----	----	-2.8214	0.9045	(EUR) rs1871742
ASN, EUR	8	32497676	rs10110139	C	T	0.58	0.53	0.81	0.64	0	0	----	----	E025,H3K4me3_Pro;E066,H3K4me3_Pro	E007	----	GTEx2015_v6,Lung,RP11-1002K11.1,5.263569054415e-06	----	----	GATA_disc6	ENSG00000157168.13	NRG1	0	0	NM_013962	NRG1	0	0	INT	----	----	----	----	----	----	-2.4449	0.8718	(ASN) rs10097555, (EUR) rs2347498
EUR	8	21590628	rs10110160	A	C	0.17	0.56	0.47	0.53	0	0	----	----	E011,H3K4me1_Enh;E013,H3K4me1_Enh;E065,H3K4me1_Enh;E079,H3K4me1_Enh;E081,H3K4me1_Enh;E082,H3K4me1_Enh;E100,H3K4me1_Enh;E107,H3K4me1_Enh;E108,H3K4me1_Enh;E055,H3K27ac_Enh;E094,H3K4me3_Pro;E113,H3K4me3_Pro	----	----	GTEx2015_v6,Colon_Sigmoid,GFRA2,7.79155405142866e-10;GTEx2015_v6,Colon_Transverse,GFRA2,1.25976364696899e-06;GTEx2015_v6,Esophagus_Gastroesophageal_Junction,GFRA2,1.26011243849129e-10;GTEx2015_v6,Esophagus_Mucosa,GFRA2,6.29612028297541e-13;GTEx2015_v6,Esophagus_Muscularis,GFRA2,2.65384385129429e-21;GTEx2015_v6,Heart_Atrial_Appendage,GFRA2,5.69462371985021e-07;GTEx2015_v6,Stomach,GFRA2,4.155441873…	----	----	BAF155_disc2;E2A_3;ELF1_known1;Ets_disc7;Maf_known2;Mxi1_known1;Myc_known9;Myf_2;SIX5_disc1;SIX5_disc3;STAT_known8;STAT_known9;Znf143_disc2	ENSG00000266630.1	AC022716.1	3	40543	NM_001165039	GFRA2	3	101389	----	----	----	----	----	----	----	-2.5461	0.8813	(EUR) rs1871742, rs10503709
EUR	8	32279500	rs10110247	G	A	0.3	0.22	0.2	0.15	0	0	----	----	E026,H3K27ac_Enh;E049,H3K27ac_Enh;E058,H3K27ac_Enh;E114,H3K27ac_Enh;E127,H3K27ac_Enh;E129,H3K27ac_Enh;E026,H3K4me1_Enh;E027,H3K4me1_Enh;E028,H3K4me1_Enh;E049,H3K4me1_Enh;E052,H3K4me1_Enh;E053,H3K4me1_Enh;E055,H3K4me1_Enh;E056,H3K4me1_Enh;E057,H3K4me1_Enh;E058,H3K4me1_Enh;E079,H3K4me1_Enh;E114,H3K4me1_Enh;E119,H3K4me1_Enh;E125,H3K4me1_Enh;E127,H3K4me1_Enh;E129,H3K4me1_Enh;E026,H3K9ac_Pro;E052,H3K9…	----	----	----	----	----	Arnt_1;BHLHE40_disc1;BHLHE40_known1;BHLHE40_known2;HIF1::Arnt;Mxi1_disc2;Myc_disc2;Myc_known8;SIRT6_disc1	ENSG00000253222.1	NRG1-IT2	0	0	NM_013962	NRG1	0	0	INT	----	----	----	----	----	----	-3.1824	0.9297	(EUR) rs4733117
EUR	8	21851404	rs10110561	T	G	0.13	0.21	0.25	0.25	0	0	----	----	E105,H3K27ac_Enh	----	----	GTEx2015_v6,Pituitary,GFRA2,3.16902837257304e-07;GTEx2015_v6,Thyroid,GFRA2,5.61627222598388e-08	----	----	DMRT5	ENSG00000168546.5	GFRA2	5	39045	NM_003974	DOK2	3	57467	----	----	----	----	----	----	----	-2.1396	0.8402	(EUR) rs17428041
ASN, EUR	8	32476293	rs10110849	A	G	0.58	0.53	0.81	0.64	0	0	----	----	E007,H3K27ac_Enh;E011,H3K27ac_Enh;E012,H3K27ac_Enh;E013,H3K27ac_Enh;E007,H3K4me1_Enh;E009,H3K4me1_Enh;E010,H3K4me1_Enh;E011,H3K4me1_Enh;E012,H3K4me1_Enh;E016,H3K4me1_Enh;E019,H3K4me1_Enh;E020,H3K4me1_Enh;E114,H3K4me1_Enh;E117,H3K4me1_Enh	E007;E055;E056;E057;E126	----	GTEx2015_v6,Lung,RP11-1002K11.1,1.23961763110578e-05	----	----	Irf_known2;PPAR_1	ENSG00000157168.13	NRG1	0	0	NM_013962	NRG1	0	0	INT	----	----	----	----	----	----	-1.2864	0.7271	(ASN) rs10097555, (EUR) rs2347498
EUR	8	32528357	rs10111443	T	C	0.74	0.8	0.87	0.76	0	0	----	----	E113,H3K4me3_Pro	----	----	Westra2013,Whole_Blood,-,1.839842748125911E-26;Westra2013,Whole_Blood,NRG1,9.678109195779399E-72	----	----	Irf_disc6;Pou2f2_known1;Pou2f2_known10;Pou2f2_known6	ENSG00000157168.13	NRG1	0	0	NM_013962	NRG1	0	0	INT	----	----	----	----	----	----	-2.7592	0.8996	(EUR) rs7000590
EUR	8	78683169	rs10111625	A	G	0.49	0.8	0.89	0.71	0	0	----	----	E001,H3K4me3_Pro;E002,H3K4me3_Pro;E006,H3K4me3_Pro;E011,H3K4me3_Pro;E015,H3K4me3_Pro;E019,H3K4me3_Pro;E020,H3K4me3_Pro;E127,H3K4me3_Pro;E004,H3K27ac_Enh;E014,H3K27ac_Enh;E016,H3K27ac_Enh;E021,H3K27ac_Enh;E022,H3K27ac_Enh;E026,H3K27ac_Enh;E058,H3K27ac_Enh;E127,H3K27ac_Enh;E129,H3K27ac_Enh;E005,H3K4me1_Enh;E006,H3K4me1_Enh;E023,H3K4me1_Enh;E025,H3K4me1_Enh;E027,H3K4me1_Enh;E028,H3K4me1_Enh;E055,H3K…	----	----	GTEx2015_v6,Adipose_Subcutaneous,RP11-578O24.2,7.65122166365454e-23;GTEx2015_v6,Adipose_Visceral_Omentum,RP11-578O24.2,2.72224757921722e-07;GTEx2015_v6,Adrenal_Gland,RP11-578O24.2,1.19597693791992e-06;GTEx2015_v6,Artery_Aorta,RP11-578O24.2,3.90170810724713e-18;GTEx2015_v6,Artery_Coronary,RP11-578O24.2,2.06947360078109e-08;GTEx2015_v6,Artery_Tibial,RP11-578O24.2,5.15807664704242e-18;GTEx2015_v6,Br…	----	----	THAP1_disc1;Znf143_disc3	ENSG00000104427.6	ZC2HC1A	0	0	NM_016010	FAM164A	0	0	INT	----	----	----	----	----	----	-2.1206	0.838	(EUR) rs2919917, rs2717547
EUR	8	78691512	rs10112388	T	C	0.5	0.8	0.88	0.72	0	0	----	----	E012,H3K27ac_Enh;E044,H3K27ac_Enh;E081,H3K4me1_Enh;E082,H3K4me1_Enh;E087,H3K4me1_Enh	----	----	GTEx2015_v6,Adipose_Subcutaneous,RP11-578O24.2,6.80682661220171e-23;GTEx2015_v6,Adipose_Visceral_Omentum,RP11-578O24.2,2.06487262400111e-07;GTEx2015_v6,Adrenal_Gland,RP11-578O24.2,1.24390579772514e-06;GTEx2015_v6,Artery_Aorta,RP11-578O24.2,1.39172931291154e-18;GTEx2015_v6,Artery_Coronary,RP11-578O24.2,2.99228366528832e-08;GTEx2015_v6,Artery_Tibial,RP11-578O24.2,8.88527014699645e-19;GTEx2015_v6,Br…	----	----	Foxp1;HDAC2_disc6;Mef2_known3;Mef2_known5;Pax-5_disc3;Pou5f1_known2;RXRA_disc4;TATA_known1;p300_disc5	ENSG00000104427.6	ZC2HC1A	0	0	NM_016010	FAM164A	0	0	INT	----	----	----	----	----	----	-2.507	0.8777	(EUR) rs2919917, rs2717547
EUR	8	32468405	rs10112956	G	A	0.51	0.47	0.16	0.61	0	0	----	----	E001,H3K4me1_Enh;E011,H3K4me1_Enh;E012,H3K4me1_Enh;E023,H3K4me1_Enh;E058,H3K4me1_Enh;E114,H3K4me1_Enh	----	----	----	----	----	Foxo_3;HP1-site-factor;Nanog_disc2;PLZF;Rad21_disc3;SP1_disc2;Sox_13;Sox_15;Sox_2;Sox_4;Sox_7;Zfp105	ENSG00000157168.13	NRG1	0	0	NM_013962	NRG1	0	0	INT	----	----	----	----	----	----	-2.7834	0.9015	(EUR) rs2347498
EUR	8	21590752	rs10113189	T	C	0.16	0.56	0.47	0.53	0	0	----	----	E011,H3K4me1_Enh;E013,H3K4me1_Enh;E079,H3K4me1_Enh;E081,H3K4me1_Enh;E082,H3K4me1_Enh;E100,H3K4me1_Enh;E108,H3K4me1_Enh;E055,H3K27ac_Enh;E094,H3K4me3_Pro;E113,H3K4me3_Pro	----	----	GTEx2015_v6,Colon_Sigmoid,GFRA2,7.79155405142866e-10;GTEx2015_v6,Colon_Transverse,GFRA2,1.25976364696899e-06;GTEx2015_v6,Esophagus_Gastroesophageal_Junction,GFRA2,1.26011243849129e-10;GTEx2015_v6,Esophagus_Mucosa,GFRA2,6.29612028297541e-13;GTEx2015_v6,Esophagus_Muscularis,GFRA2,1.03748032307281e-21;GTEx2015_v6,Heart_Atrial_Appendage,GFRA2,5.68490457607263e-07;GTEx2015_v6,Stomach,GFRA2,3.831180887…	----	----	PLZF;SIX5_disc1	ENSG00000266630.1	AC022716.1	3	40667	NM_001165039	GFRA2	3	101265	----	----	----	----	----	----	----	-2.966	0.9153	(EUR) rs1871742, rs10503709
ASN	8	32533841	rs10113593	T	C	0.25	0.07	0.61	0.03	0	0	----	----	E027,H3K4me1_Enh	----	----	GTEx2015_v6,Whole_Blood,RP11-1002K11.1,9.36748474079648e-06	----	----	GATA_known7;Lmo2-complex_2;Maf_disc2;Maf_known3;NRSF_disc6;Nanog_disc1;Smad_2;TCF4_known1	ENSG00000157168.13	NRG1	0	0	NM_013962	NRG1	0	0	INT	----	----	----	----	----	----	-2.4286	0.8703	(ASN) rs16879552
EUR	9	114850752	rs10114224	T	C	0.46	0.19	0.2	0.14	0	0	----	----	E011,H3K4me1_Enh;E013,H3K4me1_Enh;E017,H3K4me1_Enh;E018,H3K4me1_Enh;E023,H3K4me1_Enh;E025,H3K4me1_Enh;E026,H3K4me1_Enh;E039,H3K4me1_Enh;E040,H3K4me1_Enh;E041,H3K4me1_Enh;E042,H3K4me1_Enh;E049,H3K4me1_Enh;E050,H3K4me1_Enh;E052,H3K4me1_Enh;E055,H3K4me1_Enh;E056,H3K4me1_Enh;E057,H3K4me1_Enh;E063,H3K4me1_Enh;E076,H3K4me1_Enh;E078,H3K4me1_Enh;E084,H3K4me1_Enh;E085,H3K4me1_Enh;E088,H3K4me1_Enh;E092,H3K…	E034;E055;E120;E126	----	Westra2013,Whole_Blood,TNFSF8,1.1103670810690401E-15	----	----	Evi-1_2;GR_known1;PLZF;Pax-5_disc3;p300_disc10	ENSG00000106952.3	TNFSF8	3	42970	NM_005118	TNFSF15	5	44623	----	----	----	----	----	----	----	-2.4863	0.8758	(EUR) rs11554257
EUR	9	114785492	rs10114470	T	C	0.89	0.72	0.52	0.68	0	0	----	----	E002,H3K4me3_Pro;E005,H3K27ac_Enh;E011,H3K27ac_Enh;E026,H3K27ac_Enh;E032,H3K27ac_Enh;E007,H3K4me1_Enh;E009,H3K4me1_Enh;E011,H3K4me1_Enh;E023,H3K4me1_Enh;E025,H3K4me1_Enh;E026,H3K4me1_Enh;E027,H3K4me1_Enh;E031,H3K4me1_Enh;E032,H3K4me1_Enh;E046,H3K4me1_Enh;E049,H3K4me1_Enh;E063,H3K4me1_Enh;E076,H3K4me1_Enh;E077,H3K4me1_Enh;E078,H3K4me1_Enh;E079,H3K4me1_Enh;E084,H3K4me1_Enh;E088,H3K4me1_Enh;E090,H3K…	----	----	Westra2013,Whole_Blood,TNFSF8,1.8053544352974308E-35	----	----	Dlx3;Foxp1;Homez;Pou2f2_known8;Pou6f1_2	ENSG00000181634.6	TNFSF15	3	3827	NM_001204344	TNFSF15	0	0	U3	----	----	----	----	----	----	-0.4006	0.5784	(EUR) rs3810936
EUR	9	114855220	rs10115186	G	C	0.54	0.2	0.22	0.14	0	0	----	----	E005,H3K4me3_Pro;E017,H3K4me1_Enh;E023,H3K4me1_Enh;E025,H3K4me1_Enh;E026,H3K4me1_Enh;E052,H3K4me1_Enh;E055,H3K4me1_Enh;E056,H3K4me1_Enh;E057,H3K4me1_Enh;E058,H3K4me1_Enh;E063,H3K4me1_Enh;E076,H3K4me1_Enh;E077,H3K4me1_Enh;E078,H3K4me1_Enh;E084,H3K4me1_Enh;E085,H3K4me1_Enh;E092,H3K4me1_Enh;E101,H3K4me1_Enh;E102,H3K4me1_Enh;E104,H3K4me1_Enh;E109,H3K4me1_Enh;E110,H3K4me1_Enh;E111,H3K4me1_Enh;E121,H3K…	----	----	Westra2013,Whole_Blood,TNFSF8,9.342638263627533E-16	----	----	Cdx;Foxa_disc3;GATA_disc5;RFX5_known1;RREB-1_2	ENSG00000106952.3	TNFSF8	3	38502	NM_001244	TNFSF8	3	47622	----	----	----	----	----	----	----	-3.1667	0.9287	(EUR) rs7468800
EUR	1	65522410	rs1011527	G	A	0.16	0.06	0.07	0.06	0	0	----	----	E074,H3K4me3_Pro;E094,H3K27ac_Enh;E094,H3K4me1_Enh;E117,H3K4me1_Enh;E129,H3K4me1_Enh	----	----	Westra2013,Whole_Blood,LEPROT|LEPR,1.3247792103195404E-6	----	----	HES1	ENSG00000116678.14	LEPR	0	0	NM_002303	LEPR	0	0	INT	----	----	----	----	----	----	-1.7048	0.7869	(EUR) rs11208662, rs11208659, rs12135802
EUR	9	114856435	rs10116032	C	T	0.45	0.19	0.22	0.14	0	0	----	----	E017,H3K4me1_Enh;E023,H3K4me1_Enh;E025,H3K4me1_Enh;E026,H3K4me1_Enh;E028,H3K4me1_Enh;E049,H3K4me1_Enh;E052,H3K4me1_Enh;E055,H3K4me1_Enh;E056,H3K4me1_Enh;E057,H3K4me1_Enh;E058,H3K4me1_Enh;E063,H3K4me1_Enh;E076,H3K4me1_Enh;E078,H3K4me1_Enh;E080,H3K4me1_Enh;E092,H3K4me1_Enh;E101,H3K4me1_Enh;E102,H3K4me1_Enh;E103,H3K4me1_Enh;E110,H3K4me1_Enh;E111,H3K4me1_Enh;E119,H3K4me1_Enh;E120,H3K4me1_Enh;E121,H3K…	E006;E017;E028;E051;E055;E056;E057;E086;E089;E098;E100;E119;E120;E121;E125;E126;E127;E128	----	----	----	----	p300_disc7	ENSG00000106952.3	TNFSF8	3	37287	NM_001244	TNFSF8	3	46407	----	----	----	----	----	----	----	2.8652	0.0968	(EUR) rs7468800
ASN	9	121015870	rs10116271	C	T	0.5	0.56	0.77	0.54	0	0	----	----	E013,H3K27ac_Enh;E066,H3K27ac_Enh;E013,H3K4me1_Enh;E114,H3K4me1_Enh;E062,H3K9ac_Pro;E066,H3K9ac_Pro	----	----	GTEx2015_v6,Adipose_Subcutaneous,C5,1.52731862934444e-18;GTEx2015_v6,Esophagus_Mucosa,RAB14,2.51199663397674e-10;GTEx2015_v6,Testis,C5,1.00613453764591e-05;GTEx2015_v6,Whole_Blood,PSMD5-AS1,1.60329039052524e-05;Lappalainen2013,Lymphoblastoid_EUR_exonlevel,ENSG00000106804.5_123714616_123715146,5.22018556870397e-07;Lappalainen2013,Lymphoblastoid_EUR_exonlevel,ENSG00000106804.5_123722526_123722615,2…	----	20502693,Gene expression of C5 in peripheral blood monocytes,2.47E-49;20502693,Gene expression of GSN in peripheral blood monocytes,6.60E-23;20502693,Gene expression of RAB14 in peripheral blood monocytes,7.85E-07;20833654,Gene expression of C5 in CD4+ lymphocytes,1.38E-07;21829388,Gene expression of C5 in blood,1.1E-18	ZBRK1	ENSG00000106804.6	C5	0	0	NM_001735	C5	0	0	INT	----	----	----	----	----	----	-2.0526	0.8303	(ASN) rs2300932
EUR	9	120891199	rs10117059	G	C	0.76	0.7	0.72	0.64	0	0	----	----	E001,H3K4me1_Enh;E002,H3K4me1_Enh;E003,H3K4me1_Enh;E006,H3K4me1_Enh;E008,H3K4me1_Enh;E011,H3K4me1_Enh;E013,H3K4me1_Enh;E014,H3K4me1_Enh;E015,H3K4me1_Enh;E016,H3K4me1_Enh;E017,H3K4me1_Enh;E018,H3K4me1_Enh;E019,H3K4me1_Enh;E021,H3K4me1_Enh;E022,H3K4me1_Enh;E024,H3K4me1_Enh;E025,H3K4me1_Enh;E027,H3K4me1_Enh;E031,H3K4me1_Enh;E032,H3K4me1_Enh;E033,H3K4me1_Enh;E034,H3K4me1_Enh;E035,H3K4me1_Enh;E036,H3K…	E034;E093;E109	----	GTEx2015_v6,Adipose_Subcutaneous,MEGF9,1.99519221051134e-05;GTEx2015_v6,Adipose_Subcutaneous,PSMD5-AS1,7.32470033613917e-24;GTEx2015_v6,Adipose_Visceral_Omentum,PSMD5-AS1,4.05207942537581e-11;GTEx2015_v6,Adrenal_Gland,PSMD5,5.51493381374383e-09;GTEx2015_v6,Adrenal_Gland,PSMD5-AS1,2.60923442869568e-10;GTEx2015_v6,Artery_Aorta,PSMD5-AS1,7.82359250284372e-22;GTEx2015_v6,Artery_Coronary,PSMD5-AS1,1.5…	----	----	----	ENSG00000056558.6	TRAF1	3	11193	NM_001190947	TRAF1	3	11192	----	----	----	----	----	----	----	-1.6103	0.7741	(EUR) rs10739580, rs2900180
ASN	9	114789323	rs10117785	T	A	0.44	0.41	0.36	0.29	0	0	----	----	E005,H3K27ac_Enh;E011,H3K27ac_Enh;E058,H3K27ac_Enh;E063,H3K27ac_Enh;E079,H3K27ac_Enh;E127,H3K27ac_Enh;E005,H3K4me1_Enh;E011,H3K4me1_Enh;E023,H3K4me1_Enh;E025,H3K4me1_Enh;E027,H3K4me1_Enh;E057,H3K4me1_Enh;E058,H3K4me1_Enh;E063,H3K4me1_Enh;E079,H3K4me1_Enh;E093,H3K4me1_Enh;E121,H3K4me1_Enh;E127,H3K4me1_Enh	E119	----	----	----	----	Cdx;Dbx1;Evi-1_4;Fox;Foxa_known1;Foxa_known2;Foxa_known4;Foxd3;Foxi1;Foxj1_1;Foxj1_2;Foxj2_1;Foxk1;Foxl1_1;Foxo_3;Foxp1;HDAC2_disc6;HMG-IY_2;HNF1_6;Irf_disc3;Ncx_2;Pax-4_4;Pax-4_5;Pou3f2_2;TATA_known1;Zfp105;p300_disc5	ENSG00000181634.6	TNFSF15	0	0	NM_001204344	TNFSF15	0	0	U3	----	----	----	----	----	----	-1.1814	0.7108	(ASN) rs6478106
EUR	9	114856377	rs10119266	T	A	0.45	0.19	0.22	0.14	0	0	----	----	E017,H3K4me1_Enh;E023,H3K4me1_Enh;E025,H3K4me1_Enh;E026,H3K4me1_Enh;E028,H3K4me1_Enh;E049,H3K4me1_Enh;E052,H3K4me1_Enh;E055,H3K4me1_Enh;E056,H3K4me1_Enh;E057,H3K4me1_Enh;E058,H3K4me1_Enh;E063,H3K4me1_Enh;E076,H3K4me1_Enh;E078,H3K4me1_Enh;E080,H3K4me1_Enh;E092,H3K4me1_Enh;E101,H3K4me1_Enh;E102,H3K4me1_Enh;E103,H3K4me1_Enh;E110,H3K4me1_Enh;E111,H3K4me1_Enh;E119,H3K4me1_Enh;E120,H3K4me1_Enh;E121,H3K…	E006;E017;E028;E051;E055;E056;E057;E089;E098;E100;E119;E120;E121;E125;E126;E127;E128	----	Westra2013,Whole_Blood,TNFSF8,1.120674370961128E-9	----	----	Pou1f1_2	ENSG00000106952.3	TNFSF8	3	37345	NM_001244	TNFSF8	3	46465	----	----	----	----	----	----	----	-1.7082	0.7874	(EUR) rs7468800
EUR	9	114856390	rs10122171	A	T	0.45	0.19	0.21	0.14	0	0	----	----	E017,H3K4me1_Enh;E023,H3K4me1_Enh;E025,H3K4me1_Enh;E026,H3K4me1_Enh;E028,H3K4me1_Enh;E049,H3K4me1_Enh;E052,H3K4me1_Enh;E055,H3K4me1_Enh;E056,H3K4me1_Enh;E057,H3K4me1_Enh;E058,H3K4me1_Enh;E063,H3K4me1_Enh;E076,H3K4me1_Enh;E078,H3K4me1_Enh;E080,H3K4me1_Enh;E092,H3K4me1_Enh;E101,H3K4me1_Enh;E102,H3K4me1_Enh;E103,H3K4me1_Enh;E110,H3K4me1_Enh;E111,H3K4me1_Enh;E119,H3K4me1_Enh;E120,H3K4me1_Enh;E121,H3K…	E006;E017;E028;E051;E055;E056;E057;E089;E098;E100;E119;E120;E121;E125;E126;E127;E128	----	Westra2013,Whole_Blood,TNFSF8,7.704703575092955E-16	----	----	Cdx2_2;HDAC2_disc6;Hoxa10;Hoxa9;Hoxb8;Hoxb9;Irf_disc3;Mef2_known3;Mef2_known5;Pou3f3;p300_disc5	ENSG00000106952.3	TNFSF8	3	37332	NM_001244	TNFSF8	3	46452	----	----	----	----	----	----	----	-0.9621	0.6755	(EUR) rs7468800
EUR	9	34713132	rs10124246	G	T	0.34	0.19	0.06	0.16	0	0	----	----	E027,H3K4me1_Enh;E028,H3K4me1_Enh;E061,H3K27ac_Enh;E093,H3K27ac_Enh;E112,H3K27ac_Enh;E062,H3K9ac_Pro	----	----	GTEx2015_v6,Testis,FAM205A,2.434445111883e-08;Westra2013,Whole_Blood,C9orf23,2.2603482275143402E-12;Westra2013,Whole_Blood,C9orf23,2.7846311979281507E-5;Westra2013,Whole_Blood,GALT,5.912994844940566E-9;Westra2013,Whole_Blood,IL11RA,5.991314192243319E-9;Westra2013,Whole_Blood,IL11RA,7.016891669928889E-25	----	----	CIZ;GR_known3;Myb_4	ENSG00000137077.3	CCL21	5	3007	NM_002989	CCL21	5	2981	----	----	----	----	----	----	----	-3.1831	0.9297	(EUR) rs12348523
EUR	9	34713365	rs10124310	G	T	0.34	0.19	0.06	0.16	0	0	----	----	E022,H3K4me1_Enh;E027,H3K4me1_Enh;E028,H3K4me1_Enh;E062,H3K4me1_Enh;E079,H3K4me1_Enh;E093,H3K4me1_Enh;E094,H3K4me1_Enh;E095,H3K4me1_Enh;E100,H3K4me1_Enh;E105,H3K4me1_Enh;E110,H3K4me1_Enh;E061,H3K27ac_Enh;E093,H3K27ac_Enh;E112,H3K27ac_Enh;E062,H3K9ac_Pro	----	----	GTEx2015_v6,Testis,FAM205A,2.42993944646273e-08	----	----	CTCFL_disc1;Rad21_disc10	ENSG00000137077.3	CCL21	5	3240	NM_002989	CCL21	5	3214	----	----	----	----	----	----	----	-1.9128	0.8136	(EUR) rs12348523
ASN	1	173250332	rs1012507	G	T	0.26	0.39	0.25	0.31	0	0	----	----	E121,H3K27ac_Enh	----	----	Westra2013,Whole_Blood,-,4.7977734648805474E-4;Westra2013,Whole_Blood,TNFSF4,0.002710451665469727;Westra2013,Whole_Blood,TNFSF4,3.336392204348043E-5	----	21886157,Serum ratio of (3-methylxanthine)/(hyodeoxycholate),8.20E-05	Bbx;DMRT4;GR_known4;HMG-IY_2;Hoxd10;Pax-6_3	ENSG00000251817.1	snoU13	5	30744	NR_037845	LOC100506023	0	0	INT	----	----	----	----	----	----	-2.1477	0.8411	(ASN) rs2205960
EUR	1	173179532	rs10127495	A	C	0.8	0.35	0.08	0.29	0	0	----	----	E002,H3K4me3_Pro;E012,H3K27ac_Enh	----	----	GTEx2015_v6,Brain_Cerebellum,RP3-395P12.2,4.60448169274471e-06;GTEx2015_v6,Nerve_Tibial,RP3-395P12.2,2.52547135573923e-05;GTEx2015_v6,Nerve_Tibial,TNFSF4,1.84943259360304e-05	----	----	Foxp1;SRF_known2;SRF_known3	ENSG00000226375.1	RP3-395P12.2	5	4028	NM_003326	TNFSF4	3	4197	----	----	----	----	----	----	----	-2.6759	0.8927	(EUR) rs7518129, rs6691738
EUR	1	65491255	rs10127731	G	A	0.54	0.61	0.09	0.59	0	0	----	----	E023,H3K4me1_Enh;E026,H3K4me1_Enh;E049,H3K4me1_Enh;E063,H3K4me1_Enh;E092,H3K4me1_Enh;E109,H3K4me1_Enh;E111,H3K4me1_Enh;E118,H3K4me1_Enh;E121,H3K4me1_Enh;E123,H3K4me1_Enh;E129,H3K4me1_Enh;E023,H3K9ac_Pro;E026,H3K9ac_Pro;E123,H3K9ac_Pro;E026,H3K27ac_Enh;E037,H3K27ac_Enh;E048,H3K27ac_Enh;E049,H3K27ac_Enh;E061,H3K27ac_Enh;E063,H3K27ac_Enh;E102,H3K27ac_Enh;E123,H3K27ac_Enh;E123,H3K4me3_Pro	E088;E123	----	Koopman2014,Heart,LEPROT,3.81E-07;Westra2013,Whole_Blood,LEPR,1.0280077313146479E-6;Westra2013,Whole_Blood,LEPROT|LEPR,1.124159152014634E-87	----	21886157,Serum concentration of hypoxanthine,8.70E-04	Nkx3_1;Nkx3_2	ENSG00000237852.1	RP4-630A11.3	0	0	NM_002303	LEPR	0	0	INT	----	----	----	----	----	----	-1.5428	0.7647	(EUR) rs12409877
EUR	1	67186050	rs10127763	A	G	0.87	0.91	0.99	0.84	0	0	----	----	----	----	----	----	----	21886157,Serum ratio of (allantoin)/(taurochenodeoxycholate),1.70E-04	----	ENSG00000162594.10	IL23R	0	0	NM_144701	IL23R	0	0	INT	----	----	----	----	----	----	-2.9913	0.9171	(EUR) rs1358748
EUR	14	75933617	rs10131117	C	T	0.86	0.84	0.67	0.76	0	0	----	----	E003,H3K9ac_Pro;E006,H3K9ac_Pro;E038,H3K9ac_Pro;E072,H3K9ac_Pro;E108,H3K9ac_Pro;E121,H3K9ac_Pro;E123,H3K9ac_Pro;E037,H3K27ac_Enh;E048,H3K27ac_Enh;E067,H3K27ac_Enh;E068,H3K27ac_Enh;E069,H3K27ac_Enh;E071,H3K27ac_Enh;E072,H3K27ac_Enh;E073,H3K27ac_Enh;E074,H3K27ac_Enh;E089,H3K27ac_Enh;E108,H3K27ac_Enh;E121,H3K27ac_Enh;E123,H3K27ac_Enh;E067,H3K4me1_Enh;E068,H3K4me1_Enh;E069,H3K4me1_Enh;E071,H3K4me1_En…	E083;E123	----	GTEx2015_v6,Cells_Transformed_fibroblasts,AC007182.6,4.60118838161309e-09;GTEx2015_v6,Cells_Transformed_fibroblasts,FLVCR2,1.8304462339501e-08;GTEx2015_v6,Cells_Transformed_fibroblasts,TTLL5,1.21866991211664e-05;Lappalainen2013,Lymphoblastoid_EUR_exonlevel,ENSG00000119685.12_76420767_76421421,3.18482203984198e-07;Westra2013,Whole_Blood,TTLL5,2.461814162460359E-4	----	20502693,Gene expression of FLVCR2 in peripheral blood monocytes,2.69E-09;20502693,Gene expression of TTLL5 in peripheral blood monocytes,1.41E-14	----	ENSG00000119685.13	TTLL5	0	0	NM_015072	TTLL5	0	0	INT	----	----	----	----	----	----	-1.5148	0.7607	(EUR) rs3917211
EUR	14	75920445	rs10133007	T	C	0.87	0.84	0.67	0.76	0	0	----	----	----	E086	----	GTEx2015_v6,Cells_Transformed_fibroblasts,AC007182.6,3.2485460035168e-09;GTEx2015_v6,Cells_Transformed_fibroblasts,FLVCR2,5.55642143027336e-09;GTEx2015_v6,Cells_Transformed_fibroblasts,TTLL5,2.05208733560748e-05;Lappalainen2013,Lymphoblastoid_EUR_exonlevel,ENSG00000119685.12_76420767_76421421,8.73771666696718e-07	----	----	ERalpha-a_disc4;PLAG1;ZBTB7A_disc1	ENSG00000119685.13	TTLL5	0	0	NM_015072	TTLL5	0	0	INT	----	----	----	----	----	----	-3.207	0.9312	(EUR) rs3917211
EUR	14	75933035	rs10134691	T	C	0.89	0.84	0.67	0.76	0	0	----	----	E006,H3K9ac_Pro;E072,H3K9ac_Pro;E108,H3K9ac_Pro;E121,H3K9ac_Pro;E123,H3K9ac_Pro;E037,H3K27ac_Enh;E067,H3K27ac_Enh;E068,H3K27ac_Enh;E069,H3K27ac_Enh;E071,H3K27ac_Enh;E072,H3K27ac_Enh;E073,H3K27ac_Enh;E074,H3K27ac_Enh;E089,H3K27ac_Enh;E108,H3K27ac_Enh;E123,H3K27ac_Enh;E067,H3K4me1_Enh;E068,H3K4me1_Enh;E069,H3K4me1_Enh;E071,H3K4me1_Enh;E072,H3K4me1_Enh;E073,H3K4me1_Enh;E074,H3K4me1_Enh;E080,H3K4me1_…	----	----	GTEx2015_v6,Cells_Transformed_fibroblasts,AC007182.6,2.04888777775955e-09;GTEx2015_v6,Cells_Transformed_fibroblasts,FLVCR2,5.49410106725034e-09;GTEx2015_v6,Cells_Transformed_fibroblasts,TTLL5,1.24793764960002e-05;Lappalainen2013,Lymphoblastoid_EUR_exonlevel,ENSG00000119685.12_76420767_76421421,2.91526089211463e-07	----	----	Foxa_disc5;HNF4_disc1;Nkx2_11;Nkx2_4;PPAR_1;PPAR_3;PTF1-beta;RAR;RXRA_known2;RXRA_known5	ENSG00000119685.13	TTLL5	0	0	NM_015072	TTLL5	0	0	INT	----	----	----	----	----	----	-0.1329	0.5299	(EUR) rs3917211
ASN	2	223633851	rs1014491	C	T	0.43	0.07	0.2	0.06	0	0	----	----	E007,H3K9ac_Pro;E011,H3K27ac_Enh;E021,H3K27ac_Enh;E065,H3K27ac_Enh;E097,H3K27ac_Enh;E025,H3K4me1_Enh;E055,H3K4me1_Enh;E113,H3K4me3_Pro	E055;E059;E081;E082;E125;E126	----	----	----	21886157,Serum concentration of trigonelline (N'-methylnicotinate),1.20E-05	Nr2f2	ENSG00000171951.4	SCG2	5	31346	NM_003469	SCG2	5	31350	----	----	----	----	----	----	----	-2.3651	0.864	(ASN) rs7557395
EUR	9	120922665	rs1014529	C	G	0.66	0.69	0.72	0.64	0	0	----	----	E002,H3K4me1_Enh;E003,H3K4me1_Enh;E009,H3K4me1_Enh;E011,H3K4me1_Enh;E013,H3K4me1_Enh;E017,H3K4me1_Enh;E018,H3K4me1_Enh;E021,H3K4me1_Enh;E023,H3K4me1_Enh;E024,H3K4me1_Enh;E025,H3K4me1_Enh;E027,H3K4me1_Enh;E032,H3K4me1_Enh;E033,H3K4me1_Enh;E034,H3K4me1_Enh;E037,H3K4me1_Enh;E038,H3K4me1_Enh;E039,H3K4me1_Enh;E040,H3K4me1_Enh;E041,H3K4me1_Enh;E042,H3K4me1_Enh;E043,H3K4me1_Enh;E044,H3K4me1_Enh;E045,H3K…	E034;E116;E123	GM12878,POL2,Stanford,None;GM12878,POL24H8,HudsonAlpha,None;GM12891,POL2,HudsonAlpha,None;GM12891,POL2,Stanford,None;GM12891,POL24H8,HudsonAlpha,None;GM12892,POL2,HudsonAlpha,None;GM12892,POL2,HudsonAlpha,None;GM12892,POL24H8,HudsonAlpha,None;GM12892,POL24H8,HudsonAlpha,None;GM18505,POL2,Stanford,None;GM19099,POL2,Stanford,None	GTEx2015_v6,Adipose_Subcutaneous,MEGF9,4.01780619449132e-06;GTEx2015_v6,Adipose_Subcutaneous,PSMD5-AS1,1.13711457455109e-23;GTEx2015_v6,Adipose_Visceral_Omentum,PSMD5-AS1,2.38668048084606e-11;GTEx2015_v6,Adrenal_Gland,PSMD5,2.96780253506071e-08;GTEx2015_v6,Adrenal_Gland,PSMD5-AS1,1.46205600386043e-09;GTEx2015_v6,Artery_Aorta,PSMD5-AS1,2.36648269926408e-22;GTEx2015_v6,Artery_Coronary,PSMD5-AS1,3.3…	----	20485568,Methylation levels at chr9:122644335-122644385 [hg18 coord probe cg21717724] in Caudal pons,6.72E-12;20485568,Methylation levels at chr9:122644335-122644385 [hg18 coord probe cg21717724] in Cerebellum,6.97E-12;20485568,Methylation levels at chr9:122644335-122644385 [hg18 coord probe cg21717724] in Frontal cortex,3.07E-12;20485568,Methylation levels at chr9:122644335-122644385 [hg18 coord…	GR_disc5;Irf_disc5	ENSG00000056558.6	TRAF1	0	0	NM_005658	TRAF1	0	0	INT	----	----	----	----	----	----	-1.3946	0.7433	(EUR) rs10739580, rs2900180
EUR	14	75933332	rs10145680	A	G	0.88	0.84	0.67	0.75	0	0	----	----	E006,H3K9ac_Pro;E072,H3K9ac_Pro;E108,H3K9ac_Pro;E121,H3K9ac_Pro;E123,H3K9ac_Pro;E037,H3K27ac_Enh;E067,H3K27ac_Enh;E068,H3K27ac_Enh;E069,H3K27ac_Enh;E071,H3K27ac_Enh;E072,H3K27ac_Enh;E073,H3K27ac_Enh;E074,H3K27ac_Enh;E089,H3K27ac_Enh;E108,H3K27ac_Enh;E123,H3K27ac_Enh;E067,H3K4me1_Enh;E068,H3K4me1_Enh;E069,H3K4me1_Enh;E071,H3K4me1_Enh;E072,H3K4me1_Enh;E073,H3K4me1_Enh;E074,H3K4me1_Enh;E080,H3K4me1_…	----	----	GTEx2015_v6,Cells_Transformed_fibroblasts,AC007182.6,1.12704123957677e-09;GTEx2015_v6,Cells_Transformed_fibroblasts,FLVCR2,3.0132136899265e-09;Lappalainen2013,Lymphoblastoid_EUR_exonlevel,ENSG00000119685.12_76420767_76421421,4.7674528457328e-07	----	----	AhR_2;RREB-1_1	ENSG00000119685.13	TTLL5	0	0	NM_015072	TTLL5	0	0	INT	----	----	----	----	----	----	-3.1761	0.9293	(EUR) rs3917211
EUR	2	102148149	rs10153578	A	G	0.96	0.83	0.85	0.77	0	0	----	----	E005,H3K4me1_Enh;E017,H3K4me1_Enh;E023,H3K4me1_Enh;E025,H3K4me1_Enh;E030,H3K4me1_Enh;E042,H3K4me1_Enh;E046,H3K4me1_Enh;E049,H3K4me1_Enh;E055,H3K4me1_Enh;E056,H3K4me1_Enh;E063,H3K4me1_Enh;E066,H3K4me1_Enh;E077,H3K4me1_Enh;E078,H3K4me1_Enh;E079,H3K4me1_Enh;E080,H3K4me1_Enh;E088,H3K4me1_Enh;E091,H3K4me1_Enh;E094,H3K4me1_Enh;E096,H3K4me1_Enh;E098,H3K4me1_Enh;E099,H3K4me1_Enh;E100,H3K4me1_Enh;E101,H3K…	E017;E029;E046;E100;E116;E120;E121;E123;E124;E125;E126;E128	GM12878,BCL11A,HudsonAlpha,None;GM12878,EBF1,Stanford,None;GM12878,NFKB,Stanford,None;GM12878,NFKB,Stanford,TNFa	GTEx2015_v6,Pancreas,IL1R1,5.2373938002462e-07;GTEx2015_v6,Testis,SLC9A4,1.68447638488823e-05;GTEx2015_v6,Whole_Blood,IL18RAP,4.88866656808451e-06	----	21886157,Serum concentration of 1-arachidonoylglycerophosphoethanolamine*,3.30E-04	Arnt_1;Gm397;Mtf1_2;Myc_known1;Myc_known3;SREBP_known4;TCF12_disc2;TFE;ZID	ENSG00000115594.7	IL1R1	0	0	NM_000877	IL1R1	5	5791	----	----	----	----	----	----	----	0.1283	0.4821	(EUR) rs9284725, rs4141632
EUR	21	33454805	rs10154248	C	T	0.84	0.57	0.83	0.46	0	0	----	----	E023,H3K4me1_Enh;E084,H3K4me1_Enh;E085,H3K4me1_Enh;E102,H3K4me1_Enh;E109,H3K4me1_Enh;E066,H3K9ac_Pro;E085,H3K27ac_Enh	----	----	GTEx2015_v6,Adipose_Subcutaneous,TMEM50B,2.01726528779694e-45;GTEx2015_v6,Adipose_Visceral_Omentum,TMEM50B,2.79064070221241e-14;GTEx2015_v6,Adrenal_Gland,TMEM50B,8.25005842489155e-09;GTEx2015_v6,Artery_Aorta,TMEM50B,3.47057141314933e-35;GTEx2015_v6,Artery_Coronary,TMEM50B,2.02517859331876e-14;GTEx2015_v6,Artery_Tibial,TMEM50B,4.96518330762919e-55;GTEx2015_v6,Brain_Caudate_basal_ganglia,TMEM50B,4.…	----	17873874,Gene expression of C21orf4 in CEU-CHB-JPT-YRI lymphoblastoid cell lines,8.32147E-11	p53_3	ENSG00000159128.9	IFNGR2	0	0	NR_040016	TMEM50B	0	0	INT	----	----	----	----	----	----	-2.6076	0.8868	(EUR) rs2834215
EUR	1	173163826	rs10157163	C	T	0.8	0.35	0.08	0.29	0	0	----	----	E016,H3K4me1_Enh;E084,H3K4me1_Enh	----	----	GTEx2015_v6,Brain_Cerebellum,RP3-395P12.2,4.60448169274471e-06;GTEx2015_v6,Nerve_Tibial,RP3-395P12.2,2.52547135573923e-05;GTEx2015_v6,Nerve_Tibial,TNFSF4,1.84943259360304e-05;Westra2013,Whole_Blood,TNFSF4,1.344289267903898E-4	----	----	Foxp1;Pou1f1_2;TATA_known2;TATA_known4;TATA_known5	ENSG00000226375.1	RP3-395P12.2	3	10473	NM_003326	TNFSF4	3	19903	----	----	----	----	----	----	----	-2.8722	0.9084	(EUR) rs6691738, rs7518129
EUR	1	65699594	rs10157664	T	C	0.72	0.72	0.25	0.79	0	0	----	----	----	----	----	----	----	----	Mef2_known4;Mef2_known6;Pou1f1_2;Pou2f2_known8;Sox_3;TATA_disc2	ENSG00000116678.14	LEPR	3	58034	NM_002303	LEPR	3	62100	----	----	----	----	----	----	----	-2.8925	0.9099	(EUR) rs140410685, rs12026918
EUR	1	173162354	rs10158467	A	G	0.79	0.35	0.08	0.29	0	0	----	----	E013,H3K4me1_Enh;E017,H3K4me1_Enh;E025,H3K4me1_Enh;E026,H3K4me1_Enh;E028,H3K4me1_Enh;E040,H3K4me1_Enh;E041,H3K4me1_Enh;E049,H3K4me1_Enh;E052,H3K4me1_Enh;E055,H3K4me1_Enh;E056,H3K4me1_Enh;E057,H3K4me1_Enh;E058,H3K4me1_Enh;E099,H3K4me1_Enh;E117,H3K4me1_Enh;E119,H3K4me1_Enh;E122,H3K4me1_Enh;E127,H3K4me1_Enh;E129,H3K4me1_Enh;E038,H3K27ac_Enh;E056,H3K27ac_Enh;E058,H3K27ac_Enh;E099,H3K27ac_Enh;E119,H3K…	----	----	GTEx2015_v6,Brain_Cerebellum,RP3-395P12.2,5.33931393802867e-06;GTEx2015_v6,Nerve_Tibial,RP3-395P12.2,3.02290301097704e-05;GTEx2015_v6,Nerve_Tibial,TNFSF4,1.60786339973939e-05	----	----	HP1-site-factor;Mef2_known3;PLZF;Pou2f2_known8	ENSG00000226375.1	RP3-395P12.2	3	11945	NM_003326	TNFSF4	3	21375	----	----	----	----	----	----	----	-1.8648	0.8076	(EUR) rs7518129, rs6691738
EUR	1	65679193	rs10158937	A	C	0.39	0.28	0.8	0.23	0	0	----	----	E087,H3K4me1_Enh	----	----	Westra2013,Whole_Blood,LEPR,1.3885441576884586E-4;Westra2013,Whole_Blood,LEPROT|LEPR,6.343639489442447E-28	----	----	Zfp691	ENSG00000116678.14	LEPR	3	37633	NM_002303	LEPR	3	41699	----	----	----	----	----	----	----	-3.4919	0.9469	(EUR) rs12026918, rs140410685
EUR	2	102469171	rs10165460	C	T	0.89	0.57	0.58	0.79	0	0	----	----	----	----	----	GTEx2015_v6,Brain_Hippocampus,IL18R1,1.3948011247318e-06;GTEx2015_v6,Heart_Left_Ventricle,IL18R1,6.67968947843216e-06;GTEx2015_v6,Lung,AC007278.3,1.23907164646366e-05;GTEx2015_v6,Lung,IL18R1,3.27752840606965e-07;GTEx2015_v6,Lung,IL1RL1,3.46107557942453e-07;GTEx2015_v6,Muscle_Skeletal,IL18R1,1.71646520610163e-06;GTEx2015_v6,Skin_Sun_Exposed_Lower_leg,IL18R1,3.09573915093936e-08;GTEx2015_v6,Testis,…	----	22595970,Q13478 protein abundance levels,3.41E-02	BAF155_disc2;CHOP::CEBPalpha;HMG-IY_2;Pou2f2_known11;Pou3f2_2;SIX5_disc4;Sox_3	ENSG00000180251.4	SLC9A4	5	4130	NM_001011552	SLC9A4	5	4129	----	----	----	----	----	----	----	-2.9739	0.9159	(EUR) rs2001461
EUR	20	6974545	rs1016633	T	C	0.17	0.66	0.78	0.66	0	0	----	----	E068,H3K27ac_Enh;E069,H3K27ac_Enh;E071,H3K27ac_Enh;E072,H3K27ac_Enh;E074,H3K27ac_Enh;E069,H3K4me1_Enh;E071,H3K4me1_Enh;E117,H3K4me1_Enh	----	----	----	----	----	CEBPB_known4;NF-AT1	ENSG00000232271.1	RP4-764O22.1	5	95068	NM_001200	BMP2	3	194281	----	----	----	----	----	----	----	-2.8854	0.9094	(EUR) rs6085792
EUR	2	102142208	rs10168222	A	T	0.33	0.16	0.26	0.19	0	0	----	----	E001,H3K4me1_Enh;E002,H3K4me1_Enh;E003,H3K4me1_Enh;E005,H3K4me1_Enh;E006,H3K4me1_Enh;E011,H3K4me1_Enh;E012,H3K4me1_Enh;E013,H3K4me1_Enh;E016,H3K4me1_Enh;E017,H3K4me1_Enh;E019,H3K4me1_Enh;E021,H3K4me1_Enh;E022,H3K4me1_Enh;E023,H3K4me1_Enh;E024,H3K4me1_Enh;E025,H3K4me1_Enh;E026,H3K4me1_Enh;E027,H3K4me1_Enh;E028,H3K4me1_Enh;E029,H3K4me1_Enh;E030,H3K4me1_Enh;E034,H3K4me1_Enh;E035,H3K4me1_Enh;E036,H3K…	E088;E090;E098;E100;E126	HSMMtube,CTCF,Broad,None	GTEx2015_v6,Stomach,IL1R1,6.62743423219589e-07;GTEx2015_v6,Whole_Blood,MFSD9,1.54392990541137e-06	----	21886157,Serum ratio of (15-anhydroglucitol (15-AG))/(3-methoxytyrosine),3.70E-04	Dbx1;Mef2_known4;PLZF;TATA_known1;Zfp105	ENSG00000115594.7	IL1R1	0	0	NM_000877	IL1R1	5	11732	----	----	----	----	----	----	----	-0.9412	0.6721	(EUR) rs871656
EUR	2	102080746	rs10168946	C	T	0.25	0.23	0.51	0.22	0	0	----	----	E001,H3K9ac_Pro;E052,H3K9ac_Pro;E121,H3K9ac_Pro;E002,H3K4me3_Pro;E037,H3K4me3_Pro;E040,H3K4me3_Pro;E041,H3K4me3_Pro;E042,H3K4me3_Pro;E050,H3K4me3_Pro;E116,H3K4me3_Pro;E121,H3K4me3_Pro;E124,H3K4me3_Pro;E023,H3K4me1_Enh;E025,H3K4me1_Enh;E026,H3K4me1_Enh;E027,H3K4me1_Enh;E028,H3K4me1_Enh;E029,H3K4me1_Enh;E030,H3K4me1_Enh;E033,H3K4me1_Enh;E035,H3K4me1_Enh;E036,H3K4me1_Enh;E037,H3K4me1_Enh;E038,H3K4me…	E028;E050;E051;E057;E116;E119;E121;E124;E125;E128	GM12878,BATF,HudsonAlpha,None;GM12878,BCL11A,HudsonAlpha,None;GM12878,IRF4,HudsonAlpha,None;GM12878,JUND,Stanford,None;GM12878,MEF2C,HudsonAlpha,None;GM12878,NFKB,Stanford,None;GM12878,NFKB,Stanford,TNFa;K562,MAFK,Stanford,None;K562,NFE2,Stanford,None;MCF10A-Er-Src,STAT3,Harvard(Weissman),TAM_1uM_36hr	----	----	----	Cdx;Pax-4_4	ENSG00000115594.7	IL1R1	0	0	NM_004633	IL1R2	3	52321	----	----	----	----	----	----	----	-1.6884	0.7847	(EUR) rs1558644, rs12624116, rs10199359
EUR	2	112846151	rs10169916	T	G	0.45	0.49	0.54	0.64	0	0	----	----	E011,H3K4me3_Pro;E011,H3K9ac_Pro;E020,H3K27ac_Enh;E028,H3K4me1_Enh;E029,H3K4me1_Enh;E032,H3K4me1_Enh;E058,H3K4me1_Enh;E071,H3K4me1_Enh;E119,H3K4me1_Enh;E127,H3K4me1_Enh	E029;E127	----	GTEx2015_v6,Skin_Not_Sun_Exposed_Suprapubic,IL37,7.17211662552173e-06;GTEx2015_v6,Skin_Sun_Exposed_Lower_leg,IL1A,2.09452376684706e-08;GTEx2015_v6,Testis,IL1B,5.52959346885509e-13;Lappalainen2013,Lymphoblastoid_EUR_exonlevel,ENSG00000125538.7_113587328_113588150,1.52783691358432e-06;Lappalainen2013,Lymphoblastoid_EUR_exonlevel,ENSG00000125538.7_113590951_113591152,9.96527736741369e-07;Lappalainen…	----	21637794,Gene expression of IL1B [transcript NM_000576 probe A_23_P79518] in liver,0.023846443;22233810,Gene expression of IL1A (ENSG00000115008) in dendritic cells,0.018099163;22233810,Gene expression of IL1B (ENSG00000125538) in dendritic cells treated with Mycobacterium tuberculosis,0.015032135;22233810,Gene expression of IL1F7 (ENSG00000125571) in dendritic cells treated with Mycobacterium tu…	BCL_disc4;Pax-5_disc3;TAL1_disc1;p300_disc5	ENSG00000221541.1	AC079753.1	3	1739	NM_000576	IL1B	5	9371	----	----	----	----	----	----	----	0.8647	0.3511	(EUR) rs2708916, rs2466446, rs2708914, rs1143627, rs16944
EUR	2	112906924	rs10170349	A	C	0.16	0.07	0.0017	0.08	0	0	----	----	E005,H3K4me1_Enh;E024,H3K4me1_Enh;E027,H3K4me1_Enh;E028,H3K4me1_Enh;E057,H3K4me1_Enh;E058,H3K4me1_Enh;E075,H3K4me1_Enh;E079,H3K4me1_Enh;E085,H3K4me1_Enh;E096,H3K4me1_Enh;E099,H3K4me1_Enh;E105,H3K4me1_Enh;E106,H3K4me1_Enh;E113,H3K4me1_Enh;E119,H3K4me1_Enh;E127,H3K4me1_Enh;E020,H3K27ac_Enh	----	----	GTEx2015_v6,Skin_Sun_Exposed_Lower_leg,AC079753.5,9.31694608517118e-07	----	----	Rhox11;ZNF263_disc1	ENSG00000125571.5	IL37	5	6046	NM_173202	IL37	5	6045	----	----	----	----	----	----	----	-2.6023	0.8863	(EUR) rs7591311, rs7577574, rs4849133, rs2708943, rs2723196, rs2708953, rs2723162, rs2723201, rs2723202, rs2708954, rs2723192, rs2708924, rs2708947, rs2708949, rs2723187, rs2723189, rs2708925, rs2464913, rs2708958, rs2708957, rs2708965, rs2723177, rs2466448, rs2723175, rs2708960, rs2723183, rs2708948, rs2723156, rs2723169, rs2708962, rs2708961, rs2708959, rs2723164, rs2723168, rs17042542, rs13023…
EUR	2	102358304	rs10170583	G	A	0.68	0.29	0.15	0.41	0	0	----	----	E011,H3K4me3_Pro;E018,H3K4me3_Pro;E030,H3K4me3_Pro;E031,H3K4me3_Pro;E034,H3K4me3_Pro;E036,H3K4me3_Pro;E037,H3K4me3_Pro;E038,H3K4me3_Pro;E040,H3K4me3_Pro;E041,H3K4me3_Pro;E042,H3K4me3_Pro;E043,H3K4me3_Pro;E044,H3K4me3_Pro;E045,H3K4me3_Pro;E046,H3K4me3_Pro;E047,H3K4me3_Pro;E048,H3K4me3_Pro;E062,H3K4me3_Pro;E063,H3K4me3_Pro;E066,H3K4me3_Pro;E067,H3K4me3_Pro;E068,H3K4me3_Pro;E075,H3K4me3_Pro;E077,H3K…	E116	----	GTEx2015_v6,Adipose_Subcutaneous,AC007278.3,2.72414402478996e-06;GTEx2015_v6,Adipose_Subcutaneous,IL18R1,2.64787368950392e-08;GTEx2015_v6,Adipose_Visceral_Omentum,AC007278.3,1.90081876484478e-07;GTEx2015_v6,Artery_Tibial,IL18R1,1.79379229697598e-06;GTEx2015_v6,Esophagus_Mucosa,AC007278.3,1.5082798549813e-05;GTEx2015_v6,Heart_Atrial_Appendage,IL18R1,2.2507333629847e-06;GTEx2015_v6,Lung,AC007248.7,…	----	22233810,Gene expression change of IL18RAP (ENSG00000115607) in dendritic cells after treatment with Mycobacterium tuberculosis,0.015185901	EBF_disc2;SZF1-1;ZEB1_known4;ZEB1_known5	ENSG00000115604.6	IL18R1	0	0	NM_003855	IL18R1	5	4331	----	----	----	----	----	----	----	-1.3234	0.7327	(EUR) rs9807989, rs6543124
EUR	2	112998986	rs10171072	G	A	0.23	0.46	0.34	0.35	0	0	----	----	E033,H3K4me1_Enh;E038,H3K4me1_Enh;E039,H3K4me1_Enh;E040,H3K4me1_Enh;E041,H3K4me1_Enh;E043,H3K4me1_Enh;E045,H3K4me1_Enh;E047,H3K4me1_Enh;E048,H3K4me1_Enh;E112,H3K4me1_Enh;E038,H3K9ac_Pro;E043,H3K27ac_Enh;E078,H3K4me3_Pro	----	----	----	----	----	CEBPB_disc2;YY1_known5	ENSG00000136694.8	IL36A	5	6474	NM_014440	IL36A	5	6884	----	----	----	----	----	----	----	-3.854	0.9626	(EUR) rs2305152, rs13033104, rs1317913, rs11689250, rs12616801, rs13418326, rs11676013, rs11692384, rs10496446
EUR	2	102122325	rs10172039	C	A	0.23	0.13	0.17	0.19	0	0	----	----	E005,H3K4me1_Enh;E006,H3K4me1_Enh;E013,H3K4me1_Enh;E017,H3K4me1_Enh;E023,H3K4me1_Enh;E025,H3K4me1_Enh;E026,H3K4me1_Enh;E028,H3K4me1_Enh;E042,H3K4me1_Enh;E049,H3K4me1_Enh;E052,H3K4me1_Enh;E055,H3K4me1_Enh;E056,H3K4me1_Enh;E057,H3K4me1_Enh;E058,H3K4me1_Enh;E063,H3K4me1_Enh;E065,H3K4me1_Enh;E066,H3K4me1_Enh;E076,H3K4me1_Enh;E077,H3K4me1_Enh;E080,H3K4me1_Enh;E086,H3K4me1_Enh;E087,H3K4me1_Enh;E088,H3K…	E006;E017;E028;E055;E056;E057;E083;E088;E089;E090;E091;E094;E100;E114;E119;E120;E121;E125;E126;E128	----	GTEx2015_v6,Stomach,IL1R1,2.72704498959565e-07;GTEx2015_v6,Whole_Blood,MFSD9,3.66715223151036e-08	----	21886157,Serum ratio of (15-anhydroglucitol (15-AG))/(3-methoxytyrosine),7.70E-06	SIX5_disc1;Smad_1;Znf143_disc2	ENSG00000115594.7	IL1R1	0	0	NM_000877	IL1R1	5	31615	----	----	----	----	----	----	----	-2.1273	0.8388	(EUR) rs871656
EUR	2	102340888	rs10173081	C	T	0.27	0.12	0.12	0.14	0	0	----	----	E030,H3K4me1_Enh;E050,H3K4me1_Enh;E122,H3K4me1_Enh;E123,H3K4me1_Enh;E075,H3K27ac_Enh;E101,H3K27ac_Enh;E102,H3K27ac_Enh;E077,H3K9ac_Pro;E122,H3K9ac_Pro;E096,H3K4me3_Pro;E122,H3K4me3_Pro	E050;E051;E124	MCF10A-Er-Src,POL2,Harvard(Weissman),TAM_1uM_36hr	GTEx2015_v6,Brain_Cerebellum,IL18R1,1.38043087055158e-06;GTEx2015_v6,Lung,IL1RL1,2.01262970815338e-06;GTEx2015_v6,Whole_Blood,AC007278.3,2.26310374811004e-08;Westra2013,Whole_Blood,IL18R1,0.00154338401989413;Westra2013,Whole_Blood,IL18RAP,1.9295814340608063E-133	----	22685416,Gene expression of IL18R1 (probeID ILMN_1781700) in cerebellum in Alzheimer's disease cases and controls,3.639E-12;22685416,Gene expression of IL18R1 (probeID ILMN_1781700) in temporal cortex in Alzheimer's disease cases and controls,3.68E-13;22685416,Gene expression of IL1RL1 (probeID ILMN_2242900) in cerebellum in Alzheimer's disease cases and controls,3.224E-10;22685416,Gene expressio…	Ets_disc7;HEY1_disc2;NRSF_disc6	ENSG00000115602.12	IL1RL1	0	0	NM_003856	IL1RL1	0	0	INT	----	----	----	----	----	----	-1.618	0.7752	(EUR) rs72823641, rs950881, rs3771175, rs3771180, rs13408661, rs10197862
EUR	2	112907240	rs10173180	T	C	0.17	0.07	0.0017	0.08	0	0	----	----	E005,H3K4me1_Enh;E021,H3K4me1_Enh;E024,H3K4me1_Enh;E028,H3K4me1_Enh;E057,H3K4me1_Enh;E058,H3K4me1_Enh;E075,H3K4me1_Enh;E079,H3K4me1_Enh;E096,H3K4me1_Enh;E099,H3K4me1_Enh;E105,H3K4me1_Enh;E106,H3K4me1_Enh;E113,H3K4me1_Enh;E119,H3K4me1_Enh;E127,H3K4me1_Enh;E006,H3K4me3_Pro;E020,H3K27ac_Enh;E098,H3K27ac_Enh	E005	HepG2,MAFK,Stanford,None	GTEx2015_v6,Skin_Sun_Exposed_Lower_leg,AC079753.5,1.3789224654383e-06	----	----	ATF4;Dobox4;Maf_known4;Nanog_disc2;SIX5_known2;XBP-1_1;XBP-1_2	ENSG00000125571.5	IL37	5	5730	NM_173202	IL37	5	5729	----	----	----	----	----	----	----	-1.7862	0.7976	(EUR) rs4849133, rs7577574, rs7591311, rs2464913, rs2708943, rs2708953, rs2723196, rs2723201, rs2708954, rs2723187, rs2723175, rs2708924, rs2723202, rs2723192, rs2708947, rs2708925, rs2723189, rs2708958, rs2708965, rs2466448, rs2708948, rs2708960, rs2708949, rs2723169, rs2723183, rs2723168, rs2708961, rs2723177, rs2723162, rs2708962, rs2708959, rs2723164, rs2723156, rs2708957, rs13023984, rs13023…
EUR	2	102358590	rs10173193	G	A	0.67	0.29	0.15	0.41	0	0	----	----	E011,H3K4me3_Pro;E030,H3K4me3_Pro;E034,H3K4me3_Pro;E036,H3K4me3_Pro;E037,H3K4me3_Pro;E038,H3K4me3_Pro;E040,H3K4me3_Pro;E041,H3K4me3_Pro;E042,H3K4me3_Pro;E043,H3K4me3_Pro;E044,H3K4me3_Pro;E045,H3K4me3_Pro;E046,H3K4me3_Pro;E047,H3K4me3_Pro;E048,H3K4me3_Pro;E062,H3K4me3_Pro;E063,H3K4me3_Pro;E066,H3K4me3_Pro;E067,H3K4me3_Pro;E068,H3K4me3_Pro;E077,H3K4me3_Pro;E094,H3K4me3_Pro;E095,H3K4me3_Pro;E096,H3K…	E046;E116	GM12878,CTCF,Broad,None;GM12878,SMC3,Stanford,None;K562,CTCF,Broad,None;MCF-7,CTCF,UT-A,vehicle	GTEx2015_v6,Adipose_Subcutaneous,AC007278.3,2.72414402478996e-06;GTEx2015_v6,Adipose_Subcutaneous,IL18R1,2.64787368950392e-08;GTEx2015_v6,Adipose_Visceral_Omentum,AC007278.3,1.90081876484478e-07;GTEx2015_v6,Artery_Tibial,IL18R1,1.79379229697598e-06;GTEx2015_v6,Esophagus_Mucosa,AC007278.3,1.5082798549813e-05;GTEx2015_v6,Heart_Atrial_Appendage,IL18R1,2.2507333629847e-06;GTEx2015_v6,Lung,AC007248.7,…	----	----	Cart1	ENSG00000115604.6	IL18R1	0	0	NM_003855	IL18R1	5	4045	----	----	----	----	----	----	----	-1.9775	0.8214	(EUR) rs6543124, rs9807989
EUR	2	112987580	rs10173618	C	T	0.46	0.11	0.08	0.15	0	0	----	----	E039,H3K4me1_Enh;E047,H3K27ac_Enh	----	----	----	----	----	Irf_disc3;Pou2f2_known11;SIX5_known2;TATA_disc1	ENSG00000136688.5	IL36G	3	1936	NM_019618	IL36G	3	1929	----	----	----	----	----	----	----	-3.2511	0.9338	(EUR) rs6714534, rs6542107, rs1446516, rs13410389, rs13392494, rs17607787, rs17659543, rs17042691, rs13415097
EUR	2	223601626	rs1017448	C	T	0.4	0.06	0.02	0.01	1	0	----	----	E009,H3K4me1_Enh;E010,H3K4me1_Enh;E026,H3K4me1_Enh;E053,H3K4me1_Enh;E054,H3K4me1_Enh;E056,H3K4me1_Enh;E068,H3K4me1_Enh;E070,H3K4me1_Enh;E071,H3K4me1_Enh;E081,H3K4me1_Enh;E082,H3K4me1_Enh;E087,H3K4me1_Enh;E099,H3K4me1_Enh;E114,H3K4me1_Enh;E120,H3K4me1_Enh;E121,H3K4me1_Enh;E125,H3K4me1_Enh;E010,H3K4me3_Pro;E026,H3K4me3_Pro;E053,H3K4me3_Pro;E054,H3K4me3_Pro;E067,H3K4me3_Pro;E068,H3K4me3_Pro;E069,H3K…	----	----	----	----	21886157,Serum ratio of (3-methylxanthine)/(phenyllactate (PLA)),4.60E-04	BRCA1_known2;HNF1_5	ENSG00000171951.4	SCG2	0	0	NM_003469	SCG2	0	0	INT	----	----	----	----	----	----	0.3175	0.4477	(EUR) rs2230168, rs16864968
ASN	2	113043573	rs10175899	T	A	0.66	0.67	0.73	0.71	0	0	----	----	----	----	----	GTEx2015_v6,Esophagus_Mucosa,IL36B,2.41168678685132e-12;GTEx2015_v6,Esophagus_Mucosa,IL36RN,3.83548415241508e-07;GTEx2015_v6,Skin_Not_Sun_Exposed_Suprapubic,IL36B,5.81523256826019e-16;GTEx2015_v6,Skin_Sun_Exposed_Lower_leg,IL36B,2.59329230923754e-33	----	----	DMRT7;Ets_disc1;FAC1;Foxo_2;Foxo_3;Foxp1;Pax-4_4;SIX5_disc4;Zfp105	ENSG00000136696.6	IL36B	0	0	NM_014438	IL36B	0	0	INT	----	----	----	----	----	----	-3.578	0.951	(ASN) rs11123155, rs2034260
EUR	2	113082998	rs10176274	C	G	0.3	0.31	0.08	0.38	0	0	----	----	E005,H3K9ac_Pro;E007,H3K9ac_Pro;E049,H3K9ac_Pro;E062,H3K9ac_Pro;E110,H3K9ac_Pro;E124,H3K9ac_Pro;E029,H3K4me1_Enh;E048,H3K4me1_Enh;E079,H3K4me1_Enh;E124,H3K4me1_Enh;E058,H3K27ac_Enh;E096,H3K27ac_Enh;E124,H3K27ac_Enh	----	----	Lappalainen2013,Lymphoblastoid_EUR_exonlevel,ENSG00000136689.14_113890233_113891593,2.6476510109576e-06;Lappalainen2013,Lymphoblastoid_EUR_genelevel,IL1RN,2.68903345389542e-06;Westra2013,Whole_Blood,IL1RN,5.821467201566258E-8;Westra2013,Whole_Blood,IL1RN,7.993329231655748E-5	----	21886157,Serum ratio of (2-oleoylglycerophosphocholine*)/(glycylvaline),6.40E-06	Evi-1_4;Hmbox1;Nkx2_11;Nkx2_3;Nkx2_6;Nkx3_3	ENSG00000201805.1	U6	5	3806	NM_173161	IL1F10	3	7147	----	----	----	----	----	----	----	-2.9572	0.9147	(EUR) rs6734238, rs55709272, rs13409371, rs10171849
EUR	2	102359712	rs10176664	G	A	0.67	0.29	0.15	0.41	0	0	----	----	E028,H3K4me1_Enh;E029,H3K4me1_Enh;E030,H3K4me1_Enh;E034,H3K4me1_Enh;E037,H3K4me1_Enh;E038,H3K4me1_Enh;E039,H3K4me1_Enh;E040,H3K4me1_Enh;E041,H3K4me1_Enh;E042,H3K4me1_Enh;E043,H3K4me1_Enh;E044,H3K4me1_Enh;E045,H3K4me1_Enh;E046,H3K4me1_Enh;E047,H3K4me1_Enh;E048,H3K4me1_Enh;E057,H3K4me1_Enh;E058,H3K4me1_Enh;E066,H3K4me1_Enh;E077,H3K4me1_Enh;E091,H3K4me1_Enh;E099,H3K4me1_Enh;E101,H3K4me1_Enh;E109,H3K…	E028;E057;E084;E091;E117;E119;E120;E124;E126;E127	HEEpiC,CTCF,UW,None;HeLa-S3,CEBPB,Stanford,None;HepG2,CEBPB,Stanford,None;K562,CEBPB,Stanford,None	GTEx2015_v6,Adipose_Subcutaneous,AC007278.3,2.72414402478996e-06;GTEx2015_v6,Adipose_Subcutaneous,IL18R1,2.64787368950392e-08;GTEx2015_v6,Adipose_Visceral_Omentum,AC007278.3,1.90228313787655e-07;GTEx2015_v6,Artery_Tibial,IL18R1,1.79379229697598e-06;GTEx2015_v6,Esophagus_Mucosa,AC007278.3,1.5082798549813e-05;GTEx2015_v6,Heart_Atrial_Appendage,IL18R1,2.2507333629847e-06;GTEx2015_v6,Lung,AC007248.7,…	----	----	Irf_known7;Pou2f2_known2;Pou2f2_known8	ENSG00000115604.6	IL18R1	0	0	NM_003855	IL18R1	5	2923	----	----	----	----	----	----	----	0.8234	0.3581	(EUR) rs9807989, rs6543124
EUR	2	102242461	rs10178214	G	T	0.44	0.18	0.13	0.2	0	0	----	----	E001,H3K4me1_Enh;E002,H3K4me1_Enh;E013,H3K4me1_Enh;E016,H3K4me1_Enh;E020,H3K4me1_Enh;E027,H3K4me1_Enh;E028,H3K4me1_Enh;E029,H3K4me1_Enh;E030,H3K4me1_Enh;E040,H3K4me1_Enh;E046,H3K4me1_Enh;E049,H3K4me1_Enh;E055,H3K4me1_Enh;E057,H3K4me1_Enh;E058,H3K4me1_Enh;E063,H3K4me1_Enh;E073,H3K4me1_Enh;E080,H3K4me1_Enh;E091,H3K4me1_Enh;E092,H3K4me1_Enh;E099,H3K4me1_Enh;E101,H3K4me1_Enh;E109,H3K4me1_Enh;E110,H3K…	----	----	GTEx2015_v6,Lung,IL1RL1,3.30262250045214e-06;GTEx2015_v6,Whole_Blood,AC007278.3,4.18162428787079e-08;Westra2013,Whole_Blood,IL18R1,2.879661610293672E-8;Westra2013,Whole_Blood,IL18RAP,9.04379561321445E-148;Westra2013,Whole_Blood,IL1RL2,0.0029203486200064482	----	19128478,Gene expression of IL18RAP in blood cells in Celiac disease,4.57E-05;21829388,Gene expression of IL18R1 in blood,8.2E-05;21829388,Gene expression of IL18RAP in blood,5.9E-46;21886157,Serum ratio of (1-stearoylglycerophosphoinositol)/(deoxycholate),1.60E-04;22685416,Gene expression of IL1RL1 (probeID ILMN_2242900) in cerebellum in Alzheimer's disease cases and controls,4.501E-07;22685416,…	Ik-3;STAT_known13;TCF12_disc6;TEF-1_2	ENSG00000115598.5	IL1RL2	3	2458	NM_003854	IL1RL2	3	3109	----	----	----	----	----	----	----	-0.8015	0.6486	(EUR) rs9646944
EUR	2	112941478	rs10178396	G	C	0.62	0.56	0.44	0.5	0	0	----	----	E027,H3K4me1_Enh;E028,H3K4me1_Enh;E036,H3K4me1_Enh;E050,H3K4me1_Enh;E051,H3K4me1_Enh;E056,H3K4me1_Enh;E057,H3K4me1_Enh;E058,H3K4me1_Enh;E066,H3K4me1_Enh;E076,H3K4me1_Enh;E078,H3K4me1_Enh;E080,H3K4me1_Enh;E084,H3K4me1_Enh;E085,H3K4me1_Enh;E092,H3K4me1_Enh;E101,H3K4me1_Enh;E102,H3K4me1_Enh;E103,H3K4me1_Enh;E110,H3K4me1_Enh;E111,H3K4me1_Enh;E114,H3K4me1_Enh;E119,H3K4me1_Enh;E124,H3K4me1_Enh;E127,H3K…	----	----	GTEx2015_v6,Skin_Sun_Exposed_Lower_leg,IL1A,5.09688161156987e-06;GTEx2015_v6,Skin_Sun_Exposed_Lower_leg,IL36B,1.06441342104874e-05;Lappalainen2013,Lymphoblastoid_EUR_genelevel,IL1B,3.75978220448051e-06;Westra2013,Whole_Blood,IL1RN,1.359855494754529E-6;Westra2013,Whole_Blood,IL1RN,2.577230360314299E-7	----	----	----	ENSG00000125571.5	IL37	3	22595	NM_173205	IL37	3	22596	----	----	----	----	----	----	----	-2.7175	0.8962	(EUR) rs10864907
ASN, EUR	2	102310051	rs10178436	T	C	0.74	0.41	0.59	0.49	0	0	----	----	E011,H3K4me1_Enh;E030,H3K4me1_Enh;E036,H3K4me1_Enh;E050,H3K4me1_Enh;E051,H3K4me1_Enh;E011,H3K4me3_Pro;E013,H3K27ac_Enh;E101,H3K27ac_Enh	----	----	GTEx2015_v6,Brain_Anterior_cingulate_cortex_BA24,IL18R1,2.0240081888092e-12;GTEx2015_v6,Brain_Anterior_cingulate_cortex_BA24,IL1RL1,7.47350447761053e-10;GTEx2015_v6,Brain_Caudate_basal_ganglia,IL18R1,1.00617590646813e-18;GTEx2015_v6,Brain_Caudate_basal_ganglia,IL1RL1,2.07017616689821e-15;GTEx2015_v6,Brain_Cerebellar_Hemisphere,IL18R1,2.96352801430101e-12;GTEx2015_v6,Brain_Cerebellar_Hemisphere,IL…	----	22595970,Q01638 protein abundance levels,4.15E-03	ATF3_known1;ATF3_known10;ATF3_known7	ENSG00000115602.12	IL1RL1	5	1450	NM_016232	IL1RL1	5	1449	----	----	----	----	----	----	----	-0.997	0.6813	(ASN) rs13015714, (EUR) rs12712135, rs10179654
EUR	2	136153264	rs10179271	T	C	0.61	0.59	0.84	0.41	0	0	----	----	E011,H3K4me1_Enh;E032,H3K4me1_Enh;E048,H3K4me1_Enh;E124,H3K4me1_Enh;E011,H3K4me3_Pro	----	----	GTEx2015_v6,Heart_Left_Ventricle,MCM6,2.07084650521206e-06;GTEx2015_v6,Thyroid,DARS,3.33428130703102e-06	----	----	HEY1_disc2;Sin3Ak-20_disc5	ENSG00000121966.6	CXCR4	5	35098	NM_003467	CXCR4	5	35108	----	----	----	----	----	----	----	-3.3993	0.9421	(EUR) rs953387
EUR	2	102318514	rs10179458	C	T	0.26	0.12	0.12	0.14	0	0	----	----	E011,H3K4me1_Enh;E028,H3K4me1_Enh;E030,H3K4me1_Enh;E035,H3K4me1_Enh;E058,H3K4me1_Enh;E110,H3K4me1_Enh;E117,H3K4me1_Enh;E119,H3K4me1_Enh;E127,H3K4me1_Enh;E011,H3K4me3_Pro;E030,H3K4me3_Pro;E096,H3K4me3_Pro;E127,H3K27ac_Enh	----	----	GTEx2015_v6,Artery_Coronary,IL18R1,6.73814791278505e-06;GTEx2015_v6,Brain_Cerebellum,IL18R1,1.38039380908813e-06;GTEx2015_v6,Lung,IL1RL1,4.84456675006774e-07;GTEx2015_v6,Whole_Blood,AC007278.3,1.14878162567245e-07	----	----	CDP_2;Foxa_disc2;GATA_known1;GATA_known4;GATA_known6;Irf_known2	ENSG00000115602.12	IL1RL1	0	0	NM_016232	IL1RL1	0	0	INT	----	----	----	----	----	----	-1.8466	0.8053	(EUR) rs72823641, rs950881, rs3771180, rs3771175, rs13408661, rs10197862, rs10865050
EUR	2	102081085	rs10181425	A	G	0.25	0.23	0.51	0.22	0	0	----	----	E002,H3K4me3_Pro;E036,H3K4me3_Pro;E037,H3K4me3_Pro;E040,H3K4me3_Pro;E041,H3K4me3_Pro;E042,H3K4me3_Pro;E050,H3K4me3_Pro;E116,H3K4me3_Pro;E121,H3K4me3_Pro;E124,H3K4me3_Pro;E023,H3K4me1_Enh;E025,H3K4me1_Enh;E026,H3K4me1_Enh;E027,H3K4me1_Enh;E028,H3K4me1_Enh;E029,H3K4me1_Enh;E030,H3K4me1_Enh;E031,H3K4me1_Enh;E033,H3K4me1_Enh;E034,H3K4me1_Enh;E035,H3K4me1_Enh;E036,H3K4me1_Enh;E037,H3K4me1_Enh;E038,H3K…	----	----	----	----	----	Pou1f1_2;Pou6f1_2	ENSG00000115594.7	IL1R1	0	0	NM_004633	IL1R2	3	52660	----	----	----	----	----	----	----	-2.5081	0.8778	(EUR) rs12624116, rs1558644, rs10199359
EUR	2	102090212	rs10181737	C	G	0.15	0.23	0.51	0.22	0	0	----	----	----	----	----	----	----	----	EBF_known3;PPAR_2;UF1H3BETA	ENSG00000115594.7	IL1R1	0	0	NM_004633	IL1R2	3	61787	----	----	----	----	----	----	----	-2.257	0.8529	(EUR) rs1558644, rs12624116, rs10199359
EUR	2	102319345	rs10182639	C	A	0.41	0.39	0.56	0.49	0	0	----	----	E011,H3K4me3_Pro;E030,H3K4me1_Enh;E110,H3K4me1_Enh;E117,H3K4me1_Enh	----	----	GTEx2015_v6,Brain_Anterior_cingulate_cortex_BA24,IL18R1,1.31653338306316e-11;GTEx2015_v6,Brain_Anterior_cingulate_cortex_BA24,IL1RL1,2.78922346909906e-09;GTEx2015_v6,Brain_Caudate_basal_ganglia,IL18R1,3.77369166095933e-16;GTEx2015_v6,Brain_Caudate_basal_ganglia,IL1RL1,6.19450494836089e-12;GTEx2015_v6,Brain_Cerebellar_Hemisphere,IL18R1,1.17414246439152e-11;GTEx2015_v6,Brain_Cerebellar_Hemisphere,I…	----	22595970,Q01638 protein abundance levels,2.54E-02;22685416,Gene expression of IL18R1 (probeID ILMN_1781700) in cerebellum in Alzheimer's disease cases and controls,7.807E-52;22685416,Gene expression of IL18R1 (probeID ILMN_1781700) in temporal cortex in Alzheimer's disease cases and controls,3.791E-42;22685416,Gene expression of IL1RL1 (probeID ILMN_2242900) in cerebellum in Alzheimer's disease c…	Foxa_known1;Foxi1;TCF4_known1	ENSG00000115602.12	IL1RL1	0	0	NM_016232	IL1RL1	0	0	INT	----	----	----	----	----	----	-2.3397	0.8615	(EUR) rs12712135, rs10179654
EUR	2	102364846	rs10182710	A	G	0.67	0.29	0.15	0.41	0	0	----	----	E011,H3K4me3_Pro;E037,H3K4me3_Pro;E038,H3K4me3_Pro;E039,H3K4me3_Pro;E040,H3K4me3_Pro;E041,H3K4me3_Pro;E042,H3K4me3_Pro;E044,H3K4me3_Pro;E047,H3K4me3_Pro;E096,H3K4me3_Pro;E034,H3K27ac_Enh;E037,H3K27ac_Enh;E040,H3K27ac_Enh;E041,H3K27ac_Enh;E042,H3K27ac_Enh;E044,H3K27ac_Enh;E045,H3K27ac_Enh;E046,H3K27ac_Enh;E047,H3K27ac_Enh;E048,H3K27ac_Enh;E037,H3K4me1_Enh;E038,H3K4me1_Enh;E040,H3K4me1_Enh;E041,H3K…	----	----	GTEx2015_v6,Adipose_Subcutaneous,AC007278.3,2.72414402478996e-06;GTEx2015_v6,Adipose_Subcutaneous,IL18R1,2.64787368950392e-08;GTEx2015_v6,Adipose_Visceral_Omentum,AC007278.3,1.90228313787655e-07;GTEx2015_v6,Artery_Tibial,IL18R1,1.79379229697598e-06;GTEx2015_v6,Esophagus_Mucosa,AC007278.3,1.5082798549813e-05;GTEx2015_v6,Heart_Atrial_Appendage,IL18R1,2.2507333629847e-06;GTEx2015_v6,Lung,AC007248.7,…	----	----	PU.1_disc3;PU.1_known2;STAT_disc7;Sin3Ak-20_disc3	ENSG00000115604.6	IL18R1	0	0	NM_003855	IL18R1	0	0	INT	----	----	----	----	----	----	-1.3806	0.7412	(EUR) rs9807989, rs6543124
ASN, EUR	2	102315787	rs10183388	C	T	0.41	0.4	0.59	0.49	0	0	----	----	E011,H3K4me3_Pro;E101,H3K4me3_Pro;E013,H3K27ac_Enh;E058,H3K27ac_Enh;E101,H3K27ac_Enh;E102,H3K27ac_Enh;E109,H3K27ac_Enh;E117,H3K27ac_Enh;E119,H3K27ac_Enh;E122,H3K27ac_Enh;E127,H3K27ac_Enh;E013,H3K4me1_Enh;E025,H3K4me1_Enh;E026,H3K4me1_Enh;E030,H3K4me1_Enh;E052,H3K4me1_Enh;E055,H3K4me1_Enh;E057,H3K4me1_Enh;E058,H3K4me1_Enh;E117,H3K4me1_Enh;E119,H3K4me1_Enh;E122,H3K4me1_Enh;E127,H3K4me1_Enh;E122,H3K…	E122	----	GTEx2015_v6,Brain_Anterior_cingulate_cortex_BA24,IL18R1,1.31653338306316e-11;GTEx2015_v6,Brain_Anterior_cingulate_cortex_BA24,IL1RL1,2.78922346909906e-09;GTEx2015_v6,Brain_Caudate_basal_ganglia,IL18R1,1.30430921590313e-16;GTEx2015_v6,Brain_Caudate_basal_ganglia,IL1RL1,2.77310309963204e-12;GTEx2015_v6,Brain_Cerebellar_Hemisphere,IL18R1,7.55147136057916e-12;GTEx2015_v6,Brain_Cerebellar_Hemisphere,I…	----	22595970,Q01638 protein abundance levels,8.44E-03	Maf_known2;Pou2f2_known9	ENSG00000115602.12	IL1RL1	0	0	NM_016232	IL1RL1	0	0	INT	----	----	----	----	----	----	-1.1265	0.7022	(ASN) rs13015714, (EUR) rs12712135, rs10179654
EUR	2	102152198	rs10183869	A	G	0.09	0.13	0.25	0.18	0	0	----	----	E005,H3K4me1_Enh;E023,H3K4me1_Enh;E025,H3K4me1_Enh;E042,H3K4me1_Enh;E049,H3K4me1_Enh;E055,H3K4me1_Enh;E056,H3K4me1_Enh;E066,H3K4me1_Enh;E075,H3K4me1_Enh;E077,H3K4me1_Enh;E079,H3K4me1_Enh;E088,H3K4me1_Enh;E091,H3K4me1_Enh;E095,H3K4me1_Enh;E096,H3K4me1_Enh;E098,H3K4me1_Enh;E099,H3K4me1_Enh;E100,H3K4me1_Enh;E101,H3K4me1_Enh;E104,H3K4me1_Enh;E108,H3K4me1_Enh;E109,H3K4me1_Enh;E113,H3K4me1_Enh;E118,H3K…	----	----	GTEx2015_v6,Stomach,IL1R1,1.74716348457672e-06;GTEx2015_v6,Whole_Blood,MFSD9,3.47135098756243e-07	----	----	E2F_known7;EWSR1-FLI1;HDAC2_disc6;PRDM1_known1;TATA_disc7	ENSG00000115594.7	IL1R1	0	0	NM_000877	IL1R1	5	1742	----	----	----	----	----	----	----	-2.701	0.8948	(EUR) rs871656
EUR	2	113003053	rs10184412	G	A	0.21	0.46	0.34	0.35	0	0	----	----	E038,H3K9ac_Pro;E078,H3K4me3_Pro	----	----	----	----	----	Evi-1_4	ENSG00000136694.8	IL36A	5	2407	NM_014440	IL36A	5	2817	----	----	----	----	----	----	----	-1.0653	0.6924	(EUR) rs2305152, rs11689250, rs11676013, rs11692384, rs13418326, rs1317913, rs12616801, rs13033104, rs10496446
EUR	2	102149040	rs10184523	G	A	0.12	0.13	0.25	0.18	0	0	----	----	E023,H3K4me1_Enh;E025,H3K4me1_Enh;E042,H3K4me1_Enh;E049,H3K4me1_Enh;E055,H3K4me1_Enh;E056,H3K4me1_Enh;E063,H3K4me1_Enh;E066,H3K4me1_Enh;E077,H3K4me1_Enh;E078,H3K4me1_Enh;E080,H3K4me1_Enh;E085,H3K4me1_Enh;E088,H3K4me1_Enh;E091,H3K4me1_Enh;E096,H3K4me1_Enh;E098,H3K4me1_Enh;E099,H3K4me1_Enh;E100,H3K4me1_Enh;E101,H3K4me1_Enh;E104,H3K4me1_Enh;E105,H3K4me1_Enh;E107,H3K4me1_Enh;E108,H3K4me1_Enh;E109,H3K…	----	----	GTEx2015_v6,Stomach,IL1R1,5.56307284392254e-06;GTEx2015_v6,Whole_Blood,MFSD9,1.29981122238994e-06	----	21886157,Serum ratio of (15-anhydroglucitol (15-AG))/(3-methoxytyrosine),8.70E-06	MZF1::1-4_3	ENSG00000115594.7	IL1R1	0	0	NM_000877	IL1R1	5	4900	----	----	----	----	----	----	----	-2.4522	0.8725	(EUR) rs871656
AFR	2	113091573	rs10185781	C	A	0.48	0.16	0.25	0.1	0	0	----	----	E058,H3K27ac_Enh;E124,H3K27ac_Enh;E062,H3K4me1_Enh;E090,H3K4me1_Enh;E124,H3K4me1_Enh	----	----	GTEx2015_v6,Lung,PSD4,1.00047100055009e-05;GTEx2015_v6,Thyroid,IL1RN,1.16210407173889e-05;Lappalainen2013,Lymphoblastoid_EUR_exonlevel,ENSG00000136689.14_113890233_113891593,8.29214526914791e-07;Lappalainen2013,Lymphoblastoid_EUR_genelevel,IL1RN,1.65630776023136e-07;Westra2013,Whole_Blood,IL1RN,1.6464615254063212E-14;Westra2013,Whole_Blood,IL1RN,1.8904106268808147E-6	----	----	Crx_2;Obox6;Spdef	ENSG00000201805.1	U6	3	4661	NM_173161	IL1F10	3	15722	----	----	----	----	----	----	----	-2.4967	0.8768	(AFR) rs11681884
EUR	2	102350330	rs10185897	C	A	0.23	0.12	0.1	0.13	0	0	----	----	E002,H3K4me3_Pro;E007,H3K9ac_Pro;E096,H3K27ac_Enh	E093	----	GTEx2015_v6,Brain_Cerebellum,IL18R1,1.38043087055158e-06;GTEx2015_v6,Lung,IL1RL1,2.01262970815338e-06;GTEx2015_v6,Whole_Blood,AC007278.3,2.3336784622127e-08	----	----	CEBPB_known4	ENSG00000115602.12	IL1RL1	0	0	NM_016232	IL1RL1	0	0	INT	----	----	----	----	----	----	0.4689	0.4204	(EUR) rs3771175, rs3771180, rs13408661, rs10197862
AFR	2	102249917	rs10186746	G	A	0.18	0.35	0.66	0.36	1	0	----	----	E002,H3K4me3_Pro;E005,H3K4me3_Pro;E006,H3K4me3_Pro;E008,H3K4me3_Pro;E018,H3K4me3_Pro;E028,H3K4me3_Pro;E030,H3K4me3_Pro;E039,H3K4me3_Pro;E048,H3K4me3_Pro;E070,H3K4me3_Pro;E073,H3K4me3_Pro;E075,H3K4me3_Pro;E098,H3K4me3_Pro;E099,H3K4me3_Pro;E005,H3K4me1_Enh;E006,H3K4me1_Enh;E013,H3K4me1_Enh;E017,H3K4me1_Enh;E022,H3K4me1_Enh;E027,H3K4me1_Enh;E039,H3K4me1_Enh;E045,H3K4me1_Enh;E046,H3K4me1_Enh;E055,H3K…	----	----	GTEx2015_v6,Adipose_Visceral_Omentum,AC007278.3,7.01294325201546e-06;GTEx2015_v6,Heart_Atrial_Appendage,AC007278.3,2.16738653164108e-06;GTEx2015_v6,Lung,AC007278.3,8.35254851545783e-07;GTEx2015_v6,Whole_Blood,AC007278.3,1.27435040501733e-13;Westra2013,Whole_Blood,IL18R1,8.312744252802393E-5;Westra2013,Whole_Blood,IL18RAP,2.4350767888311913E-194	----	----	AP-1_disc6;Zbtb3	ENSG00000115598.5	IL1RL2	3	9914	NM_003854	IL1RL2	3	10565	----	----	----	----	----	----	----	-1.2189	0.7167	(AFR) rs1345301
EUR	2	102146734	rs10187031	T	C	0.24	0.15	0.26	0.18	0	0	----	----	E023,H3K4me1_Enh;E025,H3K4me1_Enh;E042,H3K4me1_Enh;E049,H3K4me1_Enh;E056,H3K4me1_Enh;E063,H3K4me1_Enh;E066,H3K4me1_Enh;E077,H3K4me1_Enh;E078,H3K4me1_Enh;E079,H3K4me1_Enh;E085,H3K4me1_Enh;E088,H3K4me1_Enh;E091,H3K4me1_Enh;E094,H3K4me1_Enh;E096,H3K4me1_Enh;E098,H3K4me1_Enh;E099,H3K4me1_Enh;E100,H3K4me1_Enh;E101,H3K4me1_Enh;E104,H3K4me1_Enh;E105,H3K4me1_Enh;E107,H3K4me1_Enh;E109,H3K4me1_Enh;E118,H3K…	----	----	GTEx2015_v6,Stomach,IL1R1,3.51143891220833e-06;GTEx2015_v6,Whole_Blood,MFSD9,4.44209475545474e-07	----	21886157,Serum ratio of (15-anhydroglucitol (15-AG))/(3-methoxytyrosine),1.50E-05	Foxa_known3	ENSG00000115594.7	IL1R1	0	0	NM_000877	IL1R1	5	7206	----	----	----	----	----	----	----	-2.983	0.9165	(EUR) rs871656
ASN	21	33314040	rs1018741	G	A	0.95	0.69	0.74	0.72	0	0	----	----	E026,H3K27ac_Enh;E115,H3K27ac_Enh;E026,H3K4me1_Enh;E032,H3K4me1_Enh;E065,H3K4me1_Enh;E078,H3K4me1_Enh;E120,H3K4me1_Enh;E121,H3K4me1_Enh;E125,H3K4me1_Enh;E129,H3K4me1_Enh;E026,H3K4me3_Pro;E076,H3K4me3_Pro;E047,H3K9ac_Pro	----	----	GTEx2015_v6,Adipose_Subcutaneous,IFNAR1,2.78212342840562e-12;GTEx2015_v6,Artery_Aorta,IFNAR1,2.92416062399394e-07;GTEx2015_v6,Cells_Transformed_fibroblasts,IFNAR1,1.20874638634693e-06;GTEx2015_v6,Esophagus_Mucosa,IFNAR1,2.99271622331559e-08;GTEx2015_v6,Esophagus_Muscularis,IFNAR1,4.41304037465005e-06;GTEx2015_v6,Lung,IFNAR1,2.22139587995276e-10;GTEx2015_v6,Nerve_Tibial,IFNAR1,3.86450672915284e-11…	----	----	DMRT4;DMRT7;Irx;Pax-6_1;Pou6f1_1;SIX5_known2	ENSG00000142166.8	IFNAR1	5	10388	NM_000629	IFNAR1	5	10867	----	----	----	----	----	----	----	-2.4195	0.8694	(ASN) rs2834188
ASN	21	33314076	rs1018742	A	G	0.96	0.69	0.74	0.72	0	0	----	----	E026,H3K27ac_Enh;E115,H3K27ac_Enh;E026,H3K4me1_Enh;E028,H3K4me1_Enh;E032,H3K4me1_Enh;E065,H3K4me1_Enh;E078,H3K4me1_Enh;E120,H3K4me1_Enh;E121,H3K4me1_Enh;E125,H3K4me1_Enh;E129,H3K4me1_Enh;E026,H3K4me3_Pro;E076,H3K4me3_Pro;E047,H3K9ac_Pro	----	----	GTEx2015_v6,Adipose_Subcutaneous,IFNAR1,2.77514155274639e-12;GTEx2015_v6,Artery_Aorta,IFNAR1,2.91686993997979e-07;GTEx2015_v6,Cells_Transformed_fibroblasts,IFNAR1,1.32111290940113e-06;GTEx2015_v6,Esophagus_Mucosa,IFNAR1,3.09131795770472e-08;GTEx2015_v6,Esophagus_Muscularis,IFNAR1,4.47852699702268e-06;GTEx2015_v6,Lung,IFNAR1,1.2722569857575e-10;GTEx2015_v6,Nerve_Tibial,IFNAR1,3.98950086787674e-11;…	----	----	----	ENSG00000142166.8	IFNAR1	5	10352	NM_000629	IFNAR1	5	10831	----	----	----	----	----	----	----	-2.9742	0.9159	(ASN) rs2834188
EUR	2	113082866	rs10188292	A	T	0.28	0.31	0.08	0.38	0	0	----	----	E005,H3K9ac_Pro;E007,H3K9ac_Pro;E049,H3K9ac_Pro;E062,H3K9ac_Pro;E110,H3K9ac_Pro;E124,H3K9ac_Pro;E029,H3K4me1_Enh;E048,H3K4me1_Enh;E079,H3K4me1_Enh;E058,H3K27ac_Enh;E096,H3K27ac_Enh;E124,H3K27ac_Enh	----	----	Lappalainen2013,Lymphoblastoid_EUR_exonlevel,ENSG00000136689.14_113890233_113891593,2.82619581259333e-06;Lappalainen2013,Lymphoblastoid_EUR_genelevel,IL1RN,2.63001789802203e-06;Westra2013,Whole_Blood,IL1RN,5.801946723555896E-8;Westra2013,Whole_Blood,IL1RN,7.711292960645766E-5	----	----	ERalpha-a_known3;Esr2;PPAR_3;Pou1f1_2;RORalpha1_2	ENSG00000201805.1	U6	5	3938	NM_173161	IL1F10	3	7015	----	----	----	----	----	----	----	-2.6121	0.8872	(EUR) rs6734238, rs55709272, rs13409371, rs10171849
EUR	2	112958099	rs10188765	A	G	0.58	0.56	0.41	0.48	0	0	----	----	E001,H3K4me1_Enh;E003,H3K4me1_Enh;E006,H3K4me1_Enh;E013,H3K4me1_Enh;E024,H3K4me1_Enh;E027,H3K4me1_Enh;E028,H3K4me1_Enh;E058,H3K4me1_Enh;E075,H3K4me1_Enh;E079,H3K4me1_Enh;E087,H3K4me1_Enh;E093,H3K4me1_Enh;E098,H3K4me1_Enh;E105,H3K4me1_Enh;E110,H3K4me1_Enh;E113,H3K4me1_Enh;E117,H3K4me1_Enh;E125,H3K4me1_Enh;E127,H3K4me1_Enh;E129,H3K4me1_Enh;E002,H3K4me3_Pro;E007,H3K9ac_Pro;E038,H3K9ac_Pro;E075,H3K9a…	----	----	GTEx2015_v6,Skin_Sun_Exposed_Lower_leg,IL1A,1.4230551543247e-05;GTEx2015_v6,Skin_Sun_Exposed_Lower_leg,IL36B,4.74791108574691e-06;Westra2013,Whole_Blood,IL1RN,1.7079844384945425E-7;Westra2013,Whole_Blood,IL1RN,3.0951880116229142E-6;Westra2013,Whole_Blood,PSD4,0.0013666662939908088	----	21886157,Serum ratio of (2-linoleoylglycerophosphocholine*)/(arabinose),5.30E-05	RFX5_disc3;TCF4_disc2;XBP-1_2	ENSG00000136688.5	IL36G	5	15103	NM_019618	IL36G	5	19928	----	----	----	----	----	----	----	-3.1719	0.929	(EUR) rs10864907
EUR	2	102321084	rs10189154	C	T	0.26	0.12	0.12	0.14	0	0	----	----	E004,H3K27ac_Enh;E013,H3K27ac_Enh;E055,H3K27ac_Enh;E066,H3K27ac_Enh;E005,H3K4me1_Enh;E013,H3K4me1_Enh;E030,H3K4me1_Enh;E050,H3K4me1_Enh;E065,H3K4me1_Enh;E117,H3K4me1_Enh;E121,H3K4me1_Enh;E122,H3K4me1_Enh;E006,H3K9ac_Pro;E121,H3K9ac_Pro	----	----	GTEx2015_v6,Artery_Coronary,IL18R1,6.57064352411684e-06;GTEx2015_v6,Brain_Cerebellum,IL18R1,1.39831933757887e-06;GTEx2015_v6,Lung,IL1RL1,4.84527111810485e-07;GTEx2015_v6,Whole_Blood,AC007278.3,9.23885897920491e-08	----	----	GATA_disc5;Myc_disc4;p53_3	ENSG00000115602.12	IL1RL1	0	0	NM_016232	IL1RL1	0	0	INT	----	----	----	----	----	----	-3.1701	0.9289	(EUR) rs950881, rs72823641, rs3771180, rs3771175, rs13408661, rs10865050, rs10197862
EUR	2	102313920	rs10189202	A	G	0.41	0.39	0.56	0.49	0	0	----	----	E002,H3K4me3_Pro;E005,H3K4me3_Pro;E011,H3K4me3_Pro;E031,H3K4me3_Pro;E036,H3K4me3_Pro;E101,H3K4me3_Pro;E006,H3K4me1_Enh;E011,H3K4me1_Enh;E013,H3K4me1_Enh;E017,H3K4me1_Enh;E023,H3K4me1_Enh;E025,H3K4me1_Enh;E026,H3K4me1_Enh;E028,H3K4me1_Enh;E046,H3K4me1_Enh;E049,H3K4me1_Enh;E050,H3K4me1_Enh;E052,H3K4me1_Enh;E055,H3K4me1_Enh;E056,H3K4me1_Enh;E057,H3K4me1_Enh;E058,H3K4me1_Enh;E098,H3K4me1_Enh;E117,H3K…	----	----	GTEx2015_v6,Brain_Anterior_cingulate_cortex_BA24,IL18R1,1.31653338306316e-11;GTEx2015_v6,Brain_Anterior_cingulate_cortex_BA24,IL1RL1,2.78922346909906e-09;GTEx2015_v6,Brain_Caudate_basal_ganglia,IL18R1,1.30652992539406e-16;GTEx2015_v6,Brain_Caudate_basal_ganglia,IL1RL1,2.77387807072794e-12;GTEx2015_v6,Brain_Cerebellar_Hemisphere,IL18R1,7.55147136057916e-12;GTEx2015_v6,Brain_Cerebellar_Hemisphere,I…	----	22595970,Q01638 protein abundance levels,1.82E-02	BCL_disc4;DMRT7;GR_known2;Pax-5_disc3;RXRA_disc4;Sox_13;Sox_15;Sox_9;Zbtb12	ENSG00000115602.12	IL1RL1	0	0	NM_016232	IL1RL1	0	0	INT	----	----	----	----	----	----	-1.9678	0.8203	(EUR) rs12712135, rs10179654
EUR	2	102321423	rs10189526	C	T	0.26	0.12	0.12	0.14	0	0	----	----	E004,H3K27ac_Enh;E013,H3K27ac_Enh;E066,H3K27ac_Enh;E080,H3K27ac_Enh;E005,H3K4me1_Enh;E013,H3K4me1_Enh;E030,H3K4me1_Enh;E050,H3K4me1_Enh;E051,H3K4me1_Enh;E065,H3K4me1_Enh;E117,H3K4me1_Enh;E121,H3K4me1_Enh;E122,H3K4me1_Enh;E006,H3K9ac_Pro;E088,H3K9ac_Pro;E121,H3K9ac_Pro	----	----	GTEx2015_v6,Artery_Coronary,IL18R1,6.67286904783945e-06;GTEx2015_v6,Brain_Cerebellum,IL18R1,1.38043087055158e-06;GTEx2015_v6,Lung,IL1RL1,4.86583073114562e-07;GTEx2015_v6,Whole_Blood,AC007278.3,1.13960258143873e-07	----	----	HDAC2_disc6;Mef2_known3	ENSG00000115602.12	IL1RL1	0	0	NM_016232	IL1RL1	0	0	INT	----	----	----	----	----	----	-1.6844	0.7842	(EUR) rs72823641, rs950881, rs3771180, rs3771175, rs13408661, rs10865050, rs10197862
EUR	2	102314421	rs10189711	A	G	0.7	0.41	0.55	0.49	0	0	----	----	E002,H3K4me3_Pro;E005,H3K4me3_Pro;E011,H3K4me3_Pro;E031,H3K4me3_Pro;E036,H3K4me3_Pro;E094,H3K4me3_Pro;E101,H3K4me3_Pro;E011,H3K4me1_Enh;E013,H3K4me1_Enh;E017,H3K4me1_Enh;E025,H3K4me1_Enh;E026,H3K4me1_Enh;E028,H3K4me1_Enh;E046,H3K4me1_Enh;E049,H3K4me1_Enh;E052,H3K4me1_Enh;E055,H3K4me1_Enh;E056,H3K4me1_Enh;E057,H3K4me1_Enh;E058,H3K4me1_Enh;E096,H3K4me1_Enh;E117,H3K4me1_Enh;E119,H3K4me1_Enh;E120,H3K…	----	----	GTEx2015_v6,Brain_Anterior_cingulate_cortex_BA24,IL18R1,2.0240081888092e-12;GTEx2015_v6,Brain_Anterior_cingulate_cortex_BA24,IL1RL1,7.47350447761053e-10;GTEx2015_v6,Brain_Caudate_basal_ganglia,IL18R1,1.00617590646813e-18;GTEx2015_v6,Brain_Caudate_basal_ganglia,IL1RL1,2.07017616689821e-15;GTEx2015_v6,Brain_Cerebellar_Hemisphere,IL18R1,2.97690472210165e-12;GTEx2015_v6,Brain_Cerebellar_Hemisphere,IL…	----	22595970,Q01638 protein abundance levels,1.88E-02;22685416,Gene expression of IL18R1 (probeID ILMN_1781700) in cerebellum in Alzheimer's disease cases and controls,7.807E-52;22685416,Gene expression of IL18R1 (probeID ILMN_1781700) in temporal cortex in Alzheimer's disease cases and controls,3.791E-42;22685416,Gene expression of IL1RL1 (probeID ILMN_2242900) in cerebellum in Alzheimer's disease c…	RXRA_known5	ENSG00000115602.12	IL1RL1	0	0	NM_016232	IL1RL1	0	0	INT	----	----	----	----	----	----	-2.3139	0.8588	(EUR) rs12712135, rs10179654
EUR	2	136124227	rs10189804	G	A	0.33	0.19	0.0017	0.2	0	0	----	----	E001,H3K4me1_Enh;E011,H3K4me1_Enh;E012,H3K4me1_Enh;E013,H3K4me1_Enh;E015,H3K4me1_Enh;E018,H3K4me1_Enh;E019,H3K4me1_Enh;E020,H3K4me1_Enh;E022,H3K4me1_Enh;E024,H3K4me1_Enh;E029,H3K4me1_Enh;E030,H3K4me1_Enh;E031,H3K4me1_Enh;E032,H3K4me1_Enh;E033,H3K4me1_Enh;E034,H3K4me1_Enh;E035,H3K4me1_Enh;E036,H3K4me1_Enh;E037,H3K4me1_Enh;E038,H3K4me1_Enh;E039,H3K4me1_Enh;E040,H3K4me1_Enh;E041,H3K4me1_Enh;E042,H3K…	----	----	----	----	----	HDAC2_disc6;Irf_disc3;Irf_known9;TATA_disc7;Zfp105;p300_disc5	ENSG00000121966.6	CXCR4	5	6061	NM_003467	CXCR4	5	6071	----	----	----	----	----	----	----	-1.8189	0.8018	(EUR) rs1818690, rs13022141, rs17382303
ASN, EUR	2	102377596	rs10190555	A	G	0.85	0.57	0.58	0.79	0	0	----	----	E017,H3K4me1_Enh;E042,H3K4me1_Enh	----	----	GTEx2015_v6,Brain_Hippocampus,IL18R1,1.51242352223427e-06;GTEx2015_v6,Lung,IL18R1,1.91934760916587e-06;GTEx2015_v6,Lung,IL1RL1,1.3148722731179e-06;GTEx2015_v6,Muscle_Skeletal,IL18R1,1.76763721300332e-06;GTEx2015_v6,Skin_Sun_Exposed_Lower_leg,IL18R1,1.66993776278164e-08;GTEx2015_v6,Testis,SLC9A4,6.53662324669658e-06;GTEx2015_v6,Whole_Blood,AC007278.2,1.39268797745349e-12;GTEx2015_v6,Whole_Blood,AC…	----	22595970,Q13478 protein abundance levels,1.48E-02	----	ENSG00000115604.6	IL18R1	0	0	NM_003855	IL18R1	0	0	INT	----	----	----	----	----	----	-3.5387	0.9492	(ASN) rs13015714, (EUR) rs2058622, rs2001461, rs13015714, rs10197284
EUR	17	34288101	rs1019109	A	G	0.04	0.12	0.08	0.2	0	0	----	----	E023,H3K4me1_Enh;E025,H3K4me1_Enh;E026,H3K4me1_Enh;E049,H3K4me1_Enh;E063,H3K4me1_Enh;E078,H3K4me1_Enh;E090,H3K4me1_Enh;E092,H3K4me1_Enh;E105,H3K4me1_Enh;E122,H3K4me1_Enh;E125,H3K4me1_Enh;E126,H3K4me1_Enh;E128,H3K4me1_Enh;E129,H3K4me1_Enh;E023,H3K4me3_Pro;E077,H3K4me3_Pro;E078,H3K4me3_Pro;E075,H3K27ac_Enh;E103,H3K27ac_Enh;E106,H3K27ac_Enh	E055;E122;E125	HUVEC,CFOS,UCD,None;HUVEC,CJUN,Stanford,None	GTEx2015_v6,Cells_Transformed_fibroblasts,CCL2,4.96808167017932e-07;GTEx2015_v6,Testis,CCL8,8.57143298704976e-06	----	22233810,Gene expression of CCL8 (ENSG00000108700) in dendritic cells treated with Mycobacterium tuberculosis,0.003664487	Ik-2_2;Ik-2_3;Ik-3	ENSG00000172156.3	CCL11	0	0	NM_002986	CCL11	0	0	U3	----	----	----	----	----	----	0.051	0.4963	(EUR) rs9906695, rs9909465
EUR	2	102314197	rs10191914	T	C	0.41	0.39	0.56	0.49	0	0	----	----	E002,H3K4me3_Pro;E005,H3K4me3_Pro;E011,H3K4me3_Pro;E031,H3K4me3_Pro;E036,H3K4me3_Pro;E094,H3K4me3_Pro;E101,H3K4me3_Pro;E006,H3K4me1_Enh;E011,H3K4me1_Enh;E013,H3K4me1_Enh;E017,H3K4me1_Enh;E023,H3K4me1_Enh;E025,H3K4me1_Enh;E026,H3K4me1_Enh;E028,H3K4me1_Enh;E046,H3K4me1_Enh;E049,H3K4me1_Enh;E050,H3K4me1_Enh;E052,H3K4me1_Enh;E055,H3K4me1_Enh;E056,H3K4me1_Enh;E057,H3K4me1_Enh;E058,H3K4me1_Enh;E096,H3K…	E006;E017;E055;E056;E057;E125;E126;E128	----	GTEx2015_v6,Brain_Anterior_cingulate_cortex_BA24,IL18R1,1.31653338306316e-11;GTEx2015_v6,Brain_Anterior_cingulate_cortex_BA24,IL1RL1,2.78922346909906e-09;GTEx2015_v6,Brain_Caudate_basal_ganglia,IL18R1,1.30430921590313e-16;GTEx2015_v6,Brain_Caudate_basal_ganglia,IL1RL1,2.77310309963204e-12;GTEx2015_v6,Brain_Cerebellar_Hemisphere,IL18R1,7.55147136057916e-12;GTEx2015_v6,Brain_Cerebellar_Hemisphere,I…	----	22595970,Q01638 protein abundance levels,1.86E-02	Hand1_1;LF-A1	ENSG00000115602.12	IL1RL1	0	0	NM_016232	IL1RL1	0	0	INT	----	----	----	----	----	----	-0.0951	0.523	(EUR) rs12712135, rs10179654
EUR	2	102351896	rs10192157	C	T	0.76	0.31	0.15	0.41	0	0	----	----	E017,H3K4me1_Enh;E096,H3K4me1_Enh;E109,H3K4me1_Enh;E122,H3K4me1_Enh;E022,H3K27ac_Enh;E096,H3K27ac_Enh;E122,H3K27ac_Enh;E113,H3K4me3_Pro	----	----	GTEx2015_v6,Adipose_Subcutaneous,AC007278.3,2.72414402478996e-06;GTEx2015_v6,Adipose_Subcutaneous,IL18R1,2.64787368950392e-08;GTEx2015_v6,Adipose_Visceral_Omentum,AC007278.3,1.54440109048532e-07;GTEx2015_v6,Artery_Tibial,IL18R1,1.79379229697598e-06;GTEx2015_v6,Heart_Atrial_Appendage,IL18R1,2.2507333629847e-06;GTEx2015_v6,Lung,AC007248.7,3.171894314999e-06;GTEx2015_v6,Lung,AC007278.3,2.57753367398…	----	19128478,Gene expression of IL18RAP in blood cells in Celiac disease,6.35E-10;21829388,Gene expression of IL18RAP in blood,4.5E-128;21886157,Serum ratio of (3-phenylpropionate (hydrocinnamate))/(guanosine),9.40E-05;22233810,Gene expression change of IL18R1 (ENSG00000115604) in dendritic cells after treatment with Mycobacterium tuberculosis,0.001116182;22692066,Gene expression of IL18RAP (probeID …	PRDM1_known1;Pax-5_disc1;Roaz_1	ENSG00000115602.12	IL1RL1	0	0	NM_016232	IL1RL1	0	0	NSM	----	----	C|T, ENST00000233954, ENSP00000233954, 549_T/I, 0.11, tolerated	C|T, ENST00000233954, ENSP00000233954, 549_T/I, 0.023, benign	----	----	----	----	(EUR) rs9807989, rs6543124
EUR	2	20681073	rs10193919	C	T	0.09	0.3	0.53	0.35	1	1	----	----	E007,H3K9ac_Pro;E027,H3K9ac_Pro;E062,H3K9ac_Pro;E075,H3K9ac_Pro;E101,H3K9ac_Pro;E012,H3K27ac_Enh;E032,H3K27ac_Enh;E055,H3K27ac_Enh;E080,H3K27ac_Enh;E032,H3K4me1_Enh;E055,H3K4me1_Enh;E080,H3K4me1_Enh;E089,H3K4me1_Enh;E090,H3K4me1_Enh;E094,H3K4me1_Enh;E113,H3K4me1_Enh	E089;E090	----	GTEx2015_v6,Adipose_Subcutaneous,C2orf43,7.09721078926391e-13;GTEx2015_v6,Adipose_Visceral_Omentum,C2orf43,2.69414499776644e-10;GTEx2015_v6,Adrenal_Gland,C2orf43,3.04462074083351e-10;GTEx2015_v6,Artery_Aorta,C2orf43,5.5796106594668e-12;GTEx2015_v6,Artery_Tibial,C2orf43,7.36006435143255e-11;GTEx2015_v6,Brain_Frontal_Cortex_BA9,C2orf43,2.97810513329308e-08;GTEx2015_v6,Cells_EBV-transformed_lymphocy…	----	22685416,Gene expression of C2orf43 (probeID ILMN_1660275) in cerebellum in Alzheimer's disease cases and controls,6.322E-09;22685416,Gene expression of C2orf43 (probeID ILMN_1660275) in temporal cortex in Alzheimer's disease cases and controls,1.979E-11	BCL_disc9;EBF_disc2;HEY1_disc2;Rad21_disc7;YY1_disc5;Zbtb3	ENSG00000260396.1	AC012065.7	3	1827	NM_021925	C2orf43	3	3983	----	----	----	----	----	----	----	0.8224	0.3583	(EUR) rs9306895, rs2289081
EUR	2	102152229	rs10194716	G	A	0.3	0.14	0.25	0.19	0	0	----	----	E005,H3K4me1_Enh;E023,H3K4me1_Enh;E025,H3K4me1_Enh;E042,H3K4me1_Enh;E049,H3K4me1_Enh;E055,H3K4me1_Enh;E056,H3K4me1_Enh;E066,H3K4me1_Enh;E075,H3K4me1_Enh;E077,H3K4me1_Enh;E079,H3K4me1_Enh;E088,H3K4me1_Enh;E091,H3K4me1_Enh;E095,H3K4me1_Enh;E096,H3K4me1_Enh;E098,H3K4me1_Enh;E099,H3K4me1_Enh;E100,H3K4me1_Enh;E101,H3K4me1_Enh;E104,H3K4me1_Enh;E108,H3K4me1_Enh;E109,H3K4me1_Enh;E113,H3K4me1_Enh;E118,H3K…	----	----	GTEx2015_v6,Whole_Blood,MFSD9,1.00753696498793e-06	----	----	BHLHE40_disc2;DEC;HNF4_disc1;HNF4_disc2;HNF4_known4;Lmo2-complex_1;Myf_1;Myf_3;NF-E2_disc3;TCF12_disc1;ZEB1_known3;Zbtb3	ENSG00000115594.7	IL1R1	0	0	NM_000877	IL1R1	5	1711	----	----	----	----	----	----	----	-3.2494	0.9337	(EUR) rs871656
ASN	2	223637724	rs10195326	G	A	0.43	0.07	0.2	0.06	0	0	----	----	E030,H3K4me1_Enh	----	----	----	----	----	Arid5a;Cdx2_1;Foxa_known4;Nkx6-2;Sox_5;TATA_known1	ENSG00000171951.4	SCG2	5	35219	NM_003469	SCG2	5	35223	----	----	----	----	----	----	----	-2.9035	0.9108	(ASN) rs7557395
EUR	2	112987404	rs10196340	G	C	0.45	0.11	0.08	0.15	0	0	----	----	E039,H3K27ac_Enh;E047,H3K27ac_Enh;E039,H3K4me1_Enh	----	----	----	----	----	Nrf-2_3	ENSG00000136688.5	IL36G	3	1760	NM_019618	IL36G	3	1753	----	----	----	----	----	----	----	-2.6132	0.8873	(EUR) rs6542107, rs6714534, rs17659543, rs17607787, rs13415097, rs13392494, rs17042691, rs13410389, rs1446516
EUR	2	102475256	rs10197881	A	G	0.89	0.58	0.58	0.79	0	0	----	----	E062,H3K9ac_Pro;E076,H3K9ac_Pro;E086,H3K9ac_Pro;E110,H3K9ac_Pro;E086,H3K4me3_Pro;E092,H3K4me3_Pro;E094,H3K4me3_Pro;E110,H3K4me3_Pro;E092,H3K27ac_Enh;E094,H3K27ac_Enh;E102,H3K4me1_Enh	----	----	GTEx2015_v6,Brain_Hippocampus,IL18R1,1.3948011247318e-06;GTEx2015_v6,Heart_Left_Ventricle,IL18R1,6.65991546133669e-06;GTEx2015_v6,Lung,AC007278.3,1.24104301965632e-05;GTEx2015_v6,Lung,IL18R1,3.2599813135318e-07;GTEx2015_v6,Lung,IL1RL1,3.40745681008557e-07;GTEx2015_v6,Muscle_Skeletal,IL18R1,1.71004059922196e-06;GTEx2015_v6,Skin_Sun_Exposed_Lower_leg,IL18R1,3.0969171078227e-08;GTEx2015_v6,Testis,SL…	----	22595970,Q13478 protein abundance levels,3.42E-02	Hdx	ENSG00000180251.4	SLC9A4	0	0	NM_001011552	SLC9A4	0	0	INT	----	----	----	----	----	----	-2.8145	0.904	(EUR) rs2001461
ASN	2	223654079	rs10198933	T	C	0.56	0.07	0.2	0.06	0	0	----	----	E002,H3K4me3_Pro;E113,H3K4me3_Pro;E008,H3K9ac_Pro;E009,H3K4me1_Enh;E010,H3K4me1_Enh;E026,H3K4me1_Enh;E053,H3K4me1_Enh;E129,H3K4me1_Enh;E012,H3K27ac_Enh;E026,H3K27ac_Enh	----	----	----	----	----	----	ENSG00000171951.4	SCG2	5	51574	NM_003469	SCG2	5	51578	----	----	----	----	----	----	----	-1.2984	0.7289	(ASN) rs7557395
EUR	2	112940384	rs10199311	C	T	0.84	0.64	0.44	0.57	0	0	----	----	E038,H3K9ac_Pro;E066,H3K9ac_Pro;E056,H3K4me1_Enh;E058,H3K4me1_Enh;E066,H3K4me1_Enh;E076,H3K4me1_Enh;E078,H3K4me1_Enh;E080,H3K4me1_Enh;E084,H3K4me1_Enh;E085,H3K4me1_Enh;E092,H3K4me1_Enh;E102,H3K4me1_Enh;E103,H3K4me1_Enh;E110,H3K4me1_Enh;E111,H3K4me1_Enh;E127,H3K4me1_Enh;E066,H3K27ac_Enh;E072,H3K27ac_Enh;E073,H3K27ac_Enh;E076,H3K27ac_Enh;E094,H3K27ac_Enh;E066,H3K4me3_Pro;E096,H3K4me3_Pro	----	----	GTEx2015_v6,Skin_Sun_Exposed_Lower_leg,IL1A,2.41921850809326e-07;GTEx2015_v6,Skin_Sun_Exposed_Lower_leg,IL36B,6.09108107454248e-06;Westra2013,Whole_Blood,IL1RN,3.094475412147119E-5	----	----	Egr-1_known1;GLI;SREBP_known1;SREBP_known3;UF1H3BETA	ENSG00000125571.5	IL37	3	21501	NM_173205	IL37	3	21502	----	----	----	----	----	----	----	-3.2044	0.931	(EUR) rs2723197
ASN	13	108289634	rs1020192	T	A	0.1	0.41	0.44	0.22	0	0	----	----	E003,H3K4me1_Enh;E007,H3K4me1_Enh;E014,H3K4me1_Enh;E016,H3K4me1_Enh;E018,H3K4me1_Enh;E020,H3K4me1_Enh;E024,H3K4me1_Enh;E040,H3K4me1_Enh;E042,H3K4me1_Enh;E076,H3K4me1_Enh;E082,H3K4me1_Enh;E097,H3K4me1_Enh;E124,H3K27ac_Enh	----	----	----	----	----	Foxj1_1;Pou2f2_known2;TATA_known1;TATA_known3;TEF	ENSG00000102524.6	TNFSF13B	0	0	NM_006573	TNFSF13B	0	0	INT	----	----	----	----	----	----	-4.1827	0.9733	(ASN) rs16972222
EUR	2	218106001	rs10203547	C	T	0.54	0.43	0.29	0.43	0	0	----	----	----	----	----	GTEx2015_v6,Adipose_Subcutaneous,RP11-378A13.1,5.61233139248738e-13;GTEx2015_v6,Adipose_Subcutaneous,TMBIM1,1.96534678157025e-05;GTEx2015_v6,Adipose_Visceral_Omentum,RP11-378A13.1,5.29756638784926e-07;GTEx2015_v6,Adrenal_Gland,PNKD,8.47620343318071e-07;GTEx2015_v6,Artery_Aorta,RP11-378A13.1,2.49324862534371e-06;GTEx2015_v6,Artery_Aorta,TMBIM1,9.14916425174324e-06;GTEx2015_v6,Artery_Tibial,RP11-37…	----	----	----	ENSG00000188282.8	RUFY4	3	15419	NR_034176	RUFY4	3	15419	----	----	----	----	----	----	----	-3.9066	0.9645	(EUR) rs11676348
EUR	2	102361270	rs10204837	C	A	0.67	0.29	0.15	0.41	0	0	----	----	E014,H3K4me1_Enh;E016,H3K4me1_Enh;E020,H3K4me1_Enh;E024,H3K4me1_Enh;E030,H3K4me1_Enh;E037,H3K4me1_Enh;E038,H3K4me1_Enh;E040,H3K4me1_Enh;E041,H3K4me1_Enh;E042,H3K4me1_Enh;E043,H3K4me1_Enh;E044,H3K4me1_Enh;E045,H3K4me1_Enh;E046,H3K4me1_Enh;E048,H3K4me1_Enh;E084,H3K4me1_Enh;E085,H3K4me1_Enh;E116,H3K4me1_Enh;E034,H3K27ac_Enh;E040,H3K27ac_Enh;E041,H3K27ac_Enh;E042,H3K27ac_Enh;E043,H3K27ac_Enh;E044,H3K…	----	----	GTEx2015_v6,Adipose_Subcutaneous,AC007278.3,2.72414402478996e-06;GTEx2015_v6,Adipose_Subcutaneous,IL18R1,2.64787368950392e-08;GTEx2015_v6,Adipose_Visceral_Omentum,AC007278.3,1.90228313787655e-07;GTEx2015_v6,Artery_Tibial,IL18R1,1.79379229697598e-06;GTEx2015_v6,Esophagus_Mucosa,AC007278.3,1.5082798549813e-05;GTEx2015_v6,Heart_Atrial_Appendage,IL18R1,2.2507333629847e-06;GTEx2015_v6,Lung,AC007248.7,…	----	----	----	ENSG00000115604.6	IL18R1	0	0	NM_003855	IL18R1	5	1365	----	----	----	----	----	----	----	-1.1041	0.6986	(EUR) rs9807989, rs6543124
EUR	2	136128553	rs10205658	G	A	0.64	0.81	1	0.8	0	0	----	----	E001,H3K4me1_Enh;E002,H3K4me1_Enh;E005,H3K4me1_Enh;E007,H3K4me1_Enh;E011,H3K4me1_Enh;E012,H3K4me1_Enh;E013,H3K4me1_Enh;E014,H3K4me1_Enh;E015,H3K4me1_Enh;E016,H3K4me1_Enh;E018,H3K4me1_Enh;E019,H3K4me1_Enh;E020,H3K4me1_Enh;E024,H3K4me1_Enh;E030,H3K4me1_Enh;E031,H3K4me1_Enh;E032,H3K4me1_Enh;E033,H3K4me1_Enh;E034,H3K4me1_Enh;E035,H3K4me1_Enh;E037,H3K4me1_Enh;E038,H3K4me1_Enh;E039,H3K4me1_Enh;E040,H3K…	E034;E046;E093	SH-SY5Y,GATA2,UCD,None	Westra2013,Whole_Blood,DARS,0.0024471573108410544	----	----	----	ENSG00000121966.6	CXCR4	5	10387	NM_003467	CXCR4	5	10397	----	----	----	----	----	----	----	-1.4693	0.7542	(EUR) rs1818690, rs17382303, rs13022141
EUR	2	102351902	rs10206753	T	C	0.76	0.31	0.15	0.41	0	0	----	----	E017,H3K4me1_Enh;E096,H3K4me1_Enh;E109,H3K4me1_Enh;E122,H3K4me1_Enh;E022,H3K27ac_Enh;E096,H3K27ac_Enh;E122,H3K27ac_Enh;E113,H3K4me3_Pro	----	----	GTEx2015_v6,Adipose_Subcutaneous,AC007278.3,2.72414402478996e-06;GTEx2015_v6,Adipose_Subcutaneous,IL18R1,2.64787368950392e-08;GTEx2015_v6,Adipose_Visceral_Omentum,AC007278.3,1.54440109048532e-07;GTEx2015_v6,Artery_Tibial,IL18R1,1.79379229697598e-06;GTEx2015_v6,Heart_Atrial_Appendage,IL18R1,2.2507333629847e-06;GTEx2015_v6,Lung,AC007248.7,3.171894314999e-06;GTEx2015_v6,Lung,AC007278.3,2.57753367398…	----	19128478,Gene expression of IL18RAP in blood cells in Celiac disease,6.35E-10;21829388,Gene expression of IL18RAP in blood,4.5E-128	Pax-5_disc1;Pou2f2_disc2;Roaz_1	ENSG00000115602.12	IL1RL1	0	0	NM_016232	IL1RL1	0	0	NSM	----	----	T|C, ENST00000233954, ENSP00000233954, 551_L/S, 0, deleterious - low confidence	T|C, ENST00000233954, ENSP00000233954, 551_L/S, 0.02, benign	----	----	----	----	(EUR) rs9807989, rs6543124
EUR	2	218148611	rs10210012	G	A	0.42	0.35	0.19	0.42	0	0	----	----	E005,H3K4me1_Enh;E030,H3K4me1_Enh;E031,H3K4me1_Enh;E063,H3K4me1_Enh;E113,H3K4me1_Enh;E007,H3K9ac_Pro;E030,H3K4me3_Pro;E113,H3K27ac_Enh	----	----	GTEx2015_v6,Adipose_Subcutaneous,RP11-378A13.1,1.37060051595194e-10;GTEx2015_v6,Adipose_Subcutaneous,TMBIM1,4.9742385829059e-07;GTEx2015_v6,Adipose_Visceral_Omentum,RP11-378A13.1,1.9937500933149e-06;GTEx2015_v6,Artery_Aorta,RP11-378A13.1,2.77015362849586e-06;GTEx2015_v6,Artery_Tibial,RP11-378A13.1,1.58626293972342e-10;GTEx2015_v6,Artery_Tibial,TMBIM1,1.53544272303616e-10;GTEx2015_v6,Brain_Caudate…	----	----	Evi-1_3;p300_disc2	ENSG00000180871.3	CXCR2	3	11357	NM_001557	CXCR2	3	11357	----	----	----	----	----	----	----	-2.2653	0.8538	(EUR) rs11676348
ASN	2	113043796	rs10210878	C	T	0.38	0.56	0.7	0.51	0	0	----	----	----	----	----	GTEx2015_v6,Esophagus_Mucosa,IL36B,4.77060386827167e-09;GTEx2015_v6,Esophagus_Mucosa,IL36RN,1.67661760857164e-09;GTEx2015_v6,Skin_Not_Sun_Exposed_Suprapubic,IL36B,2.7518018556832e-07;GTEx2015_v6,Skin_Sun_Exposed_Lower_leg,IL36B,4.80721014043497e-09	----	----	LXR_2;Sp4	ENSG00000136696.6	IL36B	0	0	NM_014438	IL36B	0	0	INT	----	----	----	----	----	----	-3.0192	0.919	(ASN) rs2034260, rs11123155
EUR	8	78663569	rs1021156	T	C	0.35	0.78	0.89	0.72	0	0	----	----	E037,H3K4me3_Pro;E040,H3K4me3_Pro;E065,H3K4me3_Pro;E076,H3K4me3_Pro;E040,H3K27ac_Enh;E076,H3K27ac_Enh;E044,H3K4me1_Enh;E087,H3K4me1_Enh;E101,H3K4me1_Enh;E101,H3K9ac_Pro	----	----	GTEx2015_v6,Adipose_Subcutaneous,RP11-578O24.2,2.77189958711644e-20;GTEx2015_v6,Adipose_Visceral_Omentum,RP11-578O24.2,4.36578562132759e-06;GTEx2015_v6,Adrenal_Gland,RP11-578O24.2,1.34876297830426e-06;GTEx2015_v6,Artery_Aorta,RP11-578O24.2,1.92810364479636e-17;GTEx2015_v6,Artery_Coronary,RP11-578O24.2,6.74221328511565e-07;GTEx2015_v6,Artery_Tibial,RP11-578O24.2,1.17177365435175e-17;GTEx2015_v6,Br…	----	17873874,Gene expression of CGI-62 in CEU-CHB-JPT-YRI lymphoblastoid cell lines,2.36592E-24;17873877,Gene expression of probe 234357_at in lymphoblastoid cell lines,2.00E-26;22233810,Gene expression of FAM164A (ENSG00000104427) in dendritic cells treated with Mycobacterium tuberculosis,8.03E-09;22233810,Gene expression of FAM164A (ENSG00000104427) in dendritic cells,2.08E-10	Cdx2_2;Hoxa10;Hoxb9;Nanog_disc2	ENSG00000104427.6	ZC2HC1A	5	2477	NM_016010	FAM164A	5	2476	----	----	----	----	----	----	----	-1.7668	0.7951	(EUR) rs2717547, rs2919917
EUR	13	42515554	rs1021187	G	A	0.68	0.82	0.81	0.7	0	0	----	----	E005,H3K4me3_Pro;E096,H3K4me3_Pro;E006,H3K4me1_Enh;E049,H3K4me1_Enh	----	----	----	----	----	Nkx2_7;Pax-5_known2	ENSG00000120659.10	TNFSF11	5	47181	NM_033012	TNFSF11	5	47180	----	----	----	----	----	----	----	-3.6388	0.9538	(EUR) rs35355882, rs35860234
EUR	13	42542075	rs1021189	T	C	0.2	0.38	0.42	0.48	0	0	----	----	E012,H3K4me1_Enh;E049,H3K4me1_Enh	----	----	----	----	----	GATA_known10;GATA_known8;STAT_disc7;TATA_disc7;p300_disc5	ENSG00000120659.10	TNFSF11	5	20660	NM_033012	TNFSF11	5	20659	----	----	----	----	----	----	----	-2.7156	0.896	(EUR) rs9525638
EUR	4	122582337	rs10212786	C	G	0.24	0.18	0.1	0.26	0	0	----	----	E013,H3K27ac_Enh;E069,H3K27ac_Enh;E071,H3K27ac_Enh;E072,H3K27ac_Enh;E073,H3K27ac_Enh;E074,H3K27ac_Enh;E093,H3K27ac_Enh;E112,H3K27ac_Enh;E033,H3K4me1_Enh;E038,H3K4me1_Enh;E040,H3K4me1_Enh;E041,H3K4me1_Enh;E042,H3K4me1_Enh;E055,H3K4me1_Enh;E068,H3K4me1_Enh;E069,H3K4me1_Enh;E071,H3K4me1_Enh;E073,H3K4me1_Enh;E093,H3K4me1_Enh;E069,H3K4me3_Pro;E071,H3K4me3_Pro;E074,H3K4me3_Pro	----	----	----	----	----	AP-1_disc8;EWSR1-FLI1;Elf5;GATA_disc3;HDAC2_disc6;Hoxd10;Mef2_disc2;PU.1_known1;Tel2	ENSG00000138684.3	IL21	3	30290	NM_021803	IL21	3	30289	----	----	----	----	----	----	----	-1.3867	0.7421	(EUR) rs1479924
ASN, EUR	5	35857748	rs10213865	A	C	0.21	0.21	0.23	0.28	0	0	----	----	E001,H3K4me1_Enh;E002,H3K4me1_Enh;E011,H3K4me1_Enh;E013,H3K4me1_Enh;E014,H3K4me1_Enh;E015,H3K4me1_Enh;E016,H3K4me1_Enh;E017,H3K4me1_Enh;E018,H3K4me1_Enh;E019,H3K4me1_Enh;E020,H3K4me1_Enh;E023,H3K4me1_Enh;E025,H3K4me1_Enh;E026,H3K4me1_Enh;E028,H3K4me1_Enh;E031,H3K4me1_Enh;E032,H3K4me1_Enh;E036,H3K4me1_Enh;E039,H3K4me1_Enh;E040,H3K4me1_Enh;E041,H3K4me1_Enh;E043,H3K4me1_Enh;E044,H3K4me1_Enh;E045,H3K…	E055;E056;E057;E059;E117;E122	HUVEC,GATA2,UCD,None;HeLa-S3,BAF155,Stanford,None	GTEx2015_v6,Lung,LMBRD2,1.28555099034807e-05	----	21572414,3-Aminoisobutyrate concentration,1.6E-02	AIRE_1;GATA_disc5;NRSF_known2	ENSG00000168685.10	IL7R	0	0	NM_002185	IL7R	0	0	INT	----	----	----	----	----	----	-0.5361	0.6025	(ASN) rs6890853, (EUR) rs6881270, rs6897932, rs6881706, rs6871748, rs7717955, rs1961220, rs11742240, rs62351974, rs11567694
ASN, EUR	5	35883884	rs10214273	T	G	0.07	0.2	0.18	0.28	0	0	----	----	E001,H3K4me1_Enh;E002,H3K4me1_Enh;E005,H3K4me1_Enh;E006,H3K4me1_Enh;E013,H3K4me1_Enh;E014,H3K4me1_Enh;E015,H3K4me1_Enh;E017,H3K4me1_Enh;E022,H3K4me1_Enh;E023,H3K4me1_Enh;E025,H3K4me1_Enh;E026,H3K4me1_Enh;E028,H3K4me1_Enh;E029,H3K4me1_Enh;E031,H3K4me1_Enh;E033,H3K4me1_Enh;E034,H3K4me1_Enh;E035,H3K4me1_Enh;E036,H3K4me1_Enh;E037,H3K4me1_Enh;E038,H3K4me1_Enh;E039,H3K4me1_Enh;E040,H3K4me1_Enh;E041,H3K…	E117	----	GTEx2015_v6,Lung,LMBRD2,2.98113255504664e-06	----	21572414,3-Aminoisobutyrate concentration,1.9E-02	CEBPG;GATA_known12;Nkx2_4;SP1_disc3;TCF4_disc2	ENSG00000168685.10	IL7R	3	4280	NM_002185	IL7R	3	7062	----	----	----	----	----	----	----	-1.5496	0.7657	(ASN) rs6897932, (EUR) rs6897932, rs6871748, rs6881706, rs6881270, rs7717955, rs11742240, rs62351974, rs11567694
EUR	7	41608322	rs10215864	T	C	0.64	0.92	0.81	0.97	0	0	----	----	----	----	----	----	----	----	HDAC2_disc6	ENSG00000236310.1	AC005027.3	3	58845	NM_002192	INHBA	3	80679	----	----	----	----	----	----	----	-2.4892	0.876	(EUR) rs4724055
EUR	7	41607946	rs10216295	T	C	0.8	0.93	0.83	0.97	0	0	----	----	----	----	----	----	----	----	Foxk1;Foxp1;Gm397;TEF	ENSG00000236310.1	AC005027.3	3	59221	NM_002192	INHBA	3	81055	----	----	----	----	----	----	----	-3.0844	0.9234	(EUR) rs4724055
EUR	12	108327677	rs10219473	A	G	0.47	0.52	0.27	0.42	0	0	----	----	E005,H3K4me1_Enh;E012,H3K4me1_Enh;E015,H3K4me1_Enh;E023,H3K4me1_Enh;E025,H3K4me1_Enh;E026,H3K4me1_Enh;E027,H3K4me1_Enh;E029,H3K4me1_Enh;E034,H3K4me1_Enh;E036,H3K4me1_Enh;E046,H3K4me1_Enh;E047,H3K4me1_Enh;E048,H3K4me1_Enh;E049,H3K4me1_Enh;E063,H3K4me1_Enh;E065,H3K4me1_Enh;E066,H3K4me1_Enh;E068,H3K4me1_Enh;E069,H3K4me1_Enh;E073,H3K4me1_Enh;E074,H3K4me1_Enh;E075,H3K4me1_Enh;E076,H3K4me1_Enh;E077,H3K…	E022	----	----	----	----	EBF_known3;SP1_disc3	ENSG00000174600.9	CMKLR1	0	0	NM_004072	CMKLR1	0	0	INT	----	----	----	----	----	----	-2.0574	0.8308	(EUR) rs4964677, rs10778623, rs12312487
EUR	12	108329591	rs10219516	A	G	0.46	0.52	0.36	0.41	0	0	----	----	E012,H3K4me1_Enh;E015,H3K4me1_Enh;E034,H3K4me1_Enh;E038,H3K4me1_Enh;E046,H3K4me1_Enh;E047,H3K4me1_Enh;E048,H3K4me1_Enh;E063,H3K4me1_Enh;E065,H3K4me1_Enh;E068,H3K4me1_Enh;E071,H3K4me1_Enh;E073,H3K4me1_Enh;E074,H3K4me1_Enh;E075,H3K4me1_Enh;E076,H3K4me1_Enh;E078,H3K4me1_Enh;E090,H3K4me1_Enh;E091,H3K4me1_Enh;E095,H3K4me1_Enh;E096,H3K4me1_Enh;E097,H3K4me1_Enh;E101,H3K4me1_Enh;E104,H3K4me1_Enh;E105,H3K…	----	----	----	----	----	CTCF_disc4;GR_known10;GR_known4;RXRA_known7	ENSG00000174600.9	CMKLR1	0	0	NM_004072	CMKLR1	0	0	INT	----	----	----	----	----	----	-2.5236	0.8793	(EUR) rs4964677, rs10778623, rs12312487
EUR	12	108329671	rs10219519	A	C	0.48	0.52	0.27	0.42	0	0	----	----	E012,H3K4me1_Enh;E034,H3K4me1_Enh;E038,H3K4me1_Enh;E046,H3K4me1_Enh;E047,H3K4me1_Enh;E048,H3K4me1_Enh;E063,H3K4me1_Enh;E065,H3K4me1_Enh;E068,H3K4me1_Enh;E071,H3K4me1_Enh;E073,H3K4me1_Enh;E074,H3K4me1_Enh;E075,H3K4me1_Enh;E076,H3K4me1_Enh;E078,H3K4me1_Enh;E090,H3K4me1_Enh;E091,H3K4me1_Enh;E095,H3K4me1_Enh;E096,H3K4me1_Enh;E097,H3K4me1_Enh;E101,H3K4me1_Enh;E104,H3K4me1_Enh;E105,H3K4me1_Enh;E107,H3K…	----	----	----	----	----	AIRE_1;AP-2_known4;RREB-1_1;Zec;Zfp105	ENSG00000174600.9	CMKLR1	0	0	NM_004072	CMKLR1	0	0	INT	----	----	----	----	----	----	-2.7698	0.9005	(EUR) rs4964677, rs10778623, rs12312487
EUR	12	108327436	rs10219655	C	T	0.47	0.52	0.27	0.42	0	0	----	----	E005,H3K4me1_Enh;E015,H3K4me1_Enh;E023,H3K4me1_Enh;E025,H3K4me1_Enh;E026,H3K4me1_Enh;E029,H3K4me1_Enh;E034,H3K4me1_Enh;E046,H3K4me1_Enh;E047,H3K4me1_Enh;E048,H3K4me1_Enh;E063,H3K4me1_Enh;E065,H3K4me1_Enh;E068,H3K4me1_Enh;E069,H3K4me1_Enh;E073,H3K4me1_Enh;E074,H3K4me1_Enh;E075,H3K4me1_Enh;E076,H3K4me1_Enh;E077,H3K4me1_Enh;E078,H3K4me1_Enh;E088,H3K4me1_Enh;E089,H3K4me1_Enh;E092,H3K4me1_Enh;E095,H3K…	----	----	----	----	----	CEBPA_2;CEBPB_known5;CEBPD;Hdx;Zbtb3	ENSG00000174600.9	CMKLR1	0	0	NM_004072	CMKLR1	0	0	INT	----	----	----	----	----	----	-3.2711	0.935	(EUR) rs4964677, rs12312487, rs10778623
EUR	12	108327783	rs10219661	G	A	0.47	0.52	0.27	0.42	0	0	----	----	E005,H3K4me1_Enh;E012,H3K4me1_Enh;E015,H3K4me1_Enh;E023,H3K4me1_Enh;E025,H3K4me1_Enh;E026,H3K4me1_Enh;E027,H3K4me1_Enh;E029,H3K4me1_Enh;E034,H3K4me1_Enh;E036,H3K4me1_Enh;E046,H3K4me1_Enh;E047,H3K4me1_Enh;E048,H3K4me1_Enh;E049,H3K4me1_Enh;E063,H3K4me1_Enh;E065,H3K4me1_Enh;E066,H3K4me1_Enh;E068,H3K4me1_Enh;E069,H3K4me1_Enh;E072,H3K4me1_Enh;E073,H3K4me1_Enh;E074,H3K4me1_Enh;E075,H3K4me1_Enh;E076,H3K…	E082	----	Westra2013,Whole_Blood,-,8.270237106698378E-104;Westra2013,Whole_Blood,CMKLR1,1.4286342848384683E-25	----	20502693,Gene expression of CMKLR1 in peripheral blood monocytes,9.75E-58	BRCA1_known2	ENSG00000174600.9	CMKLR1	0	0	NM_004072	CMKLR1	0	0	INT	----	----	----	----	----	----	-3.1784	0.9294	(EUR) rs4964677, rs12312487, rs10778623
EUR	12	108327717	rs10219723	T	C	0.48	0.52	0.27	0.42	0	0	----	----	E005,H3K4me1_Enh;E012,H3K4me1_Enh;E015,H3K4me1_Enh;E023,H3K4me1_Enh;E025,H3K4me1_Enh;E026,H3K4me1_Enh;E027,H3K4me1_Enh;E029,H3K4me1_Enh;E034,H3K4me1_Enh;E036,H3K4me1_Enh;E046,H3K4me1_Enh;E047,H3K4me1_Enh;E048,H3K4me1_Enh;E049,H3K4me1_Enh;E063,H3K4me1_Enh;E065,H3K4me1_Enh;E066,H3K4me1_Enh;E068,H3K4me1_Enh;E069,H3K4me1_Enh;E072,H3K4me1_Enh;E073,H3K4me1_Enh;E074,H3K4me1_Enh;E075,H3K4me1_Enh;E076,H3K…	----	----	----	----	----	BCL_disc8;HEY1_disc2;Pax-5_known1;Rad21_disc8;Sin3Ak-20_disc6;TCF12_disc5;ZBRK1;p300_disc9	ENSG00000174600.9	CMKLR1	0	0	NM_004072	CMKLR1	0	0	INT	----	----	----	----	----	----	-1.9272	0.8153	(EUR) rs4964677, rs10778623, rs12312487
EUR	12	88524966	rs1022034	T	G	0.2	0.85	0.71	0.81	0	0	----	----	E027,H3K4me1_Enh;E129,H3K4me1_Enh;E055,H3K27ac_Enh	----	----	----	----	17873874,Gene expression of FLJ13615 in JPT lymphoblastoid cell lines,7.47997E-07	ERalpha-a_disc1;GCNF;NF-kappaB_known4;PRDM1_disc1;RAR;RXRA_known2	ENSG00000049130.8	KITLG	0	0	NM_003994	KITLG	0	0	INT	----	----	----	----	----	----	-2.7566	0.8994	(EUR) rs4474514, rs7313352, rs3782181, rs1907703, rs995030
EUR	2	112939699	rs10221977	A	G	0.63	0.57	0.44	0.5	0	0	----	----	E006,H3K4me1_Enh;E027,H3K4me1_Enh;E028,H3K4me1_Enh;E050,H3K4me1_Enh;E051,H3K4me1_Enh;E056,H3K4me1_Enh;E057,H3K4me1_Enh;E058,H3K4me1_Enh;E066,H3K4me1_Enh;E076,H3K4me1_Enh;E078,H3K4me1_Enh;E080,H3K4me1_Enh;E084,H3K4me1_Enh;E085,H3K4me1_Enh;E092,H3K4me1_Enh;E094,H3K4me1_Enh;E103,H3K4me1_Enh;E110,H3K4me1_Enh;E111,H3K4me1_Enh;E118,H3K4me1_Enh;E119,H3K4me1_Enh;E125,H3K4me1_Enh;E127,H3K4me1_Enh;E006,H3K…	E094;E109	----	GTEx2015_v6,Skin_Sun_Exposed_Lower_leg,IL1A,5.12497148124305e-06;GTEx2015_v6,Skin_Sun_Exposed_Lower_leg,IL36B,9.86663248635511e-06;Lappalainen2013,Lymphoblastoid_EUR_genelevel,IL1B,3.30379711954015e-06	----	----	AP-1_disc7;BDP1_disc3;CACD_1	ENSG00000125571.5	IL37	3	20816	NM_173205	IL37	3	20817	----	----	----	----	----	----	----	-2.1035	0.8361	(EUR) rs10864907
ASN, EUR	22	36921928	rs10222232	A	G	0.13	0.54	0.58	0.52	0	0	----	----	E001,H3K4me1_Enh;E003,H3K4me1_Enh;E005,H3K4me1_Enh;E006,H3K4me1_Enh;E007,H3K4me1_Enh;E009,H3K4me1_Enh;E010,H3K4me1_Enh;E012,H3K4me1_Enh;E013,H3K4me1_Enh;E015,H3K4me1_Enh;E018,H3K4me1_Enh;E019,H3K4me1_Enh;E020,H3K4me1_Enh;E021,H3K4me1_Enh;E022,H3K4me1_Enh;E024,H3K4me1_Enh;E027,H3K4me1_Enh;E029,H3K4me1_Enh;E030,H3K4me1_Enh;E031,H3K4me1_Enh;E032,H3K4me1_Enh;E034,H3K4me1_Enh;E035,H3K4me1_Enh;E036,H3K…	E029;E032;E091;E116	----	Lappalainen2013,Lymphoblastoid_EUR_exonlevel,ENSG00000100365.10_37273670_37274057,1.54520980424675e-06;Lappalainen2013,Lymphoblastoid_EUR_exonlevel,ENSG00000100368.8_37319286_37319409,1.06372990126718e-06;Lappalainen2013,Lymphoblastoid_EUR_exonlevel,ENSG00000100368.8_37322029_37322219,2.65404587132913e-09;Lappalainen2013,Lymphoblastoid_EUR_exonlevel,ENSG00000100368.8_37325444_37325601,8.973531848…	----	22233810,Gene expression of CSF2RB (ENSG00000100368) in dendritic cells treated with Mycobacterium tuberculosis,0.001459871	BHLHE40_disc2;Pax-2_1;Pax-4_1;Pax-8_1;RAR;RXRA_known3	ENSG00000100368.9	CSF2RB	0	0	NM_000395	CSF2RB	0	0	INT	----	----	----	----	----	----	-0.4888	0.5941	(ASN) rs2075726, (EUR) rs2413436, rs4821567, rs4821568, rs5750339
ASN, EUR	22	36921972	rs10222238	G	T	0.13	0.54	0.58	0.52	0	0	----	----	E001,H3K4me1_Enh;E003,H3K4me1_Enh;E005,H3K4me1_Enh;E006,H3K4me1_Enh;E007,H3K4me1_Enh;E009,H3K4me1_Enh;E010,H3K4me1_Enh;E012,H3K4me1_Enh;E013,H3K4me1_Enh;E015,H3K4me1_Enh;E018,H3K4me1_Enh;E019,H3K4me1_Enh;E020,H3K4me1_Enh;E021,H3K4me1_Enh;E022,H3K4me1_Enh;E024,H3K4me1_Enh;E027,H3K4me1_Enh;E029,H3K4me1_Enh;E030,H3K4me1_Enh;E031,H3K4me1_Enh;E032,H3K4me1_Enh;E034,H3K4me1_Enh;E035,H3K4me1_Enh;E036,H3K…	E029;E091;E116;E124	----	Lappalainen2013,Lymphoblastoid_EUR_exonlevel,ENSG00000100365.10_37273670_37274057,1.43541702742413e-06;Lappalainen2013,Lymphoblastoid_EUR_exonlevel,ENSG00000100368.8_37319286_37319409,9.68127429199391e-07;Lappalainen2013,Lymphoblastoid_EUR_exonlevel,ENSG00000100368.8_37322029_37322219,2.28582442173184e-09;Lappalainen2013,Lymphoblastoid_EUR_exonlevel,ENSG00000100368.8_37325444_37325601,7.959119798…	----	----	FAC1	ENSG00000100368.9	CSF2RB	0	0	NM_000395	CSF2RB	0	0	INT	----	----	----	----	----	----	-0.9832	0.679	(ASN) rs2075726, (EUR) rs2413436, rs4821568, rs4821567, rs5750339
EUR	4	87882887	rs10222708	T	C	0.07	0.29	0.03	0.27	0	0	----	----	E025,H3K4me1_Enh;E035,H3K4me1_Enh;E036,H3K4me1_Enh;E049,H3K4me1_Enh;E050,H3K4me1_Enh;E051,H3K4me1_Enh;E071,H3K4me1_Enh;E095,H3K4me1_Enh;E113,H3K4me1_Enh;E122,H3K4me1_Enh;E125,H3K4me1_Enh;E129,H3K4me1_Enh;E051,H3K4me3_Pro;E129,H3K4me3_Pro	----	----	Westra2013,Whole_Blood,PKD2,5.144673515558487E-6	----	----	----	ENSG00000152595.12	MEPE	3	36069	NR_036694	HSP90AB3P	5	8954	----	----	----	----	----	----	----	-3.0502	0.9211	(EUR) rs77034375
EUR	4	87883163	rs10222816	A	G	0.1	0.29	0.03	0.27	0	0	----	----	E035,H3K4me1_Enh;E036,H3K4me1_Enh;E049,H3K4me1_Enh;E050,H3K4me1_Enh;E051,H3K4me1_Enh;E071,H3K4me1_Enh;E122,H3K4me1_Enh;E125,H3K4me1_Enh;E129,H3K4me1_Enh;E051,H3K4me3_Pro	E128	----	Westra2013,Whole_Blood,PKD2,5.4046871019347425E-5	----	----	Cdx;HNF1_7;Nkx2_1;Nkx2_11;Nkx2_4;Pou2f2_known5	ENSG00000152595.12	MEPE	3	36345	NR_036694	HSP90AB3P	5	8678	----	----	----	----	----	----	----	-3.3042	0.9369	(EUR) rs77034375
EUR	4	87883129	rs10222997	G	A	0.1	0.29	0.03	0.27	0	0	----	----	E035,H3K4me1_Enh;E036,H3K4me1_Enh;E049,H3K4me1_Enh;E050,H3K4me1_Enh;E051,H3K4me1_Enh;E071,H3K4me1_Enh;E122,H3K4me1_Enh;E125,H3K4me1_Enh;E129,H3K4me1_Enh;E051,H3K4me3_Pro	E128	----	Westra2013,Whole_Blood,PKD2,4.84014208572102E-6	----	21886157,Serum concentration of catechol sulfate,1.50E-04	CDP_4;Hand1_1;Pax-2_1	ENSG00000152595.12	MEPE	3	36311	NR_036694	HSP90AB3P	5	8712	----	----	----	----	----	----	----	-2.9642	0.9152	(EUR) rs77034375
EUR	6	137352903	rs1022400	T	C	0.18	0.4	0.7	0.44	0	0	----	----	E006,H3K27ac_Enh;E012,H3K27ac_Enh;E032,H3K27ac_Enh;E034,H3K27ac_Enh;E066,H3K27ac_Enh;E067,H3K27ac_Enh;E068,H3K27ac_Enh;E069,H3K27ac_Enh;E071,H3K27ac_Enh;E072,H3K27ac_Enh;E074,H3K27ac_Enh;E084,H3K27ac_Enh;E085,H3K27ac_Enh;E090,H3K27ac_Enh;E094,H3K27ac_Enh;E118,H3K27ac_Enh;E006,H3K4me1_Enh;E012,H3K4me1_Enh;E013,H3K4me1_Enh;E025,H3K4me1_Enh;E031,H3K4me1_Enh;E032,H3K4me1_Enh;E033,H3K4me1_Enh;E034,H3K…	E082;E085;E089;E090;E109;E118	HepG2,CEBPB,Stanford,None;HepG2,FOXA1,HudsonAlpha,None;HepG2,FOXA2,HudsonAlpha,None;HepG2,HDAC2,HudsonAlpha,None;HepG2,HNF4A,HudsonAlpha,None;HepG2,HNF4A,Stanford,forskolin;HepG2,P300,HudsonAlpha,None;HepG2,POL2,Stanford,None;HepG2,RXRA,HudsonAlpha,None;HepG2,SP1,HudsonAlpha,None;HepG2,TBP,Stanford,None;HepG2,USF2,Stanford,None	----	----	----	Pou5f1_disc1;Pou5f1_known1;Pou5f1_known2	ENSG00000027697.8	IFNGR1	5	133453	NM_000416	IFNGR1	5	133472	----	----	----	----	----	----	----	2.0704	0.1748	(EUR) rs9385792
EUR	7	117271294	rs10226248	G	A	0.3	0.37	0.23	0.49	0	0	----	----	E006,H3K4me1_Enh;E017,H3K4me1_Enh;E023,H3K4me1_Enh;E025,H3K4me1_Enh;E026,H3K4me1_Enh;E028,H3K4me1_Enh;E049,H3K4me1_Enh;E052,H3K4me1_Enh;E055,H3K4me1_Enh;E056,H3K4me1_Enh;E057,H3K4me1_Enh;E058,H3K4me1_Enh;E099,H3K4me1_Enh;E117,H3K4me1_Enh;E119,H3K4me1_Enh;E121,H3K4me1_Enh;E126,H3K4me1_Enh;E127,H3K4me1_Enh;E129,H3K4me1_Enh;E016,H3K9ac_Pro;E017,H3K9ac_Pro;E025,H3K9ac_Pro;E026,H3K9ac_Pro;E117,H3K9ac_…	----	----	----	----	----	----	ENSG00000105989.4	WNT2	3	5336	NM_003391	WNT2	3	5336	----	----	----	----	----	----	----	-2.3918	0.8667	(EUR) rs4730775
EUR	7	41121670	rs10227446	G	A	0.85	0.73	0.61	0.65	0	0	----	----	E011,H3K4me1_Enh;E025,H3K4me1_Enh;E028,H3K4me1_Enh;E057,H3K4me1_Enh;E058,H3K4me1_Enh;E117,H3K4me1_Enh;E119,H3K4me1_Enh;E120,H3K4me1_Enh;E126,H3K4me1_Enh;E127,H3K4me1_Enh;E129,H3K4me1_Enh;E058,H3K27ac_Enh;E119,H3K27ac_Enh;E127,H3K27ac_Enh;E119,H3K9ac_Pro	----	----	----	----	----	Dbx1;HNF1_1;Hltf;Hoxa13;Hoxb13;Ik-2_3;Mef2_known1;Mef2_known6;Pax-4_2;TATA_known1	ENSG00000224017.1	AC005022.1	0	0	NM_001193313	C7orf10	3	260901	----	----	----	----	----	----	----	-2.264	0.8536	(EUR) rs29482
EUR	7	41121805	rs10227663	G	A	0.85	0.73	0.61	0.65	0	0	----	----	E011,H3K4me1_Enh;E025,H3K4me1_Enh;E028,H3K4me1_Enh;E057,H3K4me1_Enh;E058,H3K4me1_Enh;E099,H3K4me1_Enh;E117,H3K4me1_Enh;E119,H3K4me1_Enh;E120,H3K4me1_Enh;E121,H3K4me1_Enh;E126,H3K4me1_Enh;E127,H3K4me1_Enh;E129,H3K4me1_Enh;E058,H3K27ac_Enh;E119,H3K27ac_Enh;E127,H3K27ac_Enh;E119,H3K9ac_Pro	E057;E119;E125;E126;E127;E128	----	----	----	----	----	ENSG00000224017.1	AC005022.1	0	0	NM_001193313	C7orf10	3	261036	----	----	----	----	----	----	----	-3.3591	0.9399	(EUR) rs29482
ASN, EUR	13	42584598	rs1022926	C	G	0.79	0.7	0.68	0.84	0	0	----	----	E018,H3K4me1_Enh;E025,H3K4me1_Enh;E049,H3K4me1_Enh;E058,H3K4me1_Enh;E049,H3K27ac_Enh	E046	GM12878,BCL3,HudsonAlpha,None	----	----	----	Maf_disc2;Mef2_disc1	ENSG00000120659.10	TNFSF11	0	0	NM_033012	TNFSF11	0	0	INT	----	----	----	----	----	----	-2.1543	0.8418	(ASN) rs17596685, (EUR) rs346592, rs346588, rs1021188
ASN, EUR	13	42584736	rs1022927	C	T	0.79	0.7	0.68	0.84	0	0	----	----	E018,H3K4me1_Enh;E025,H3K4me1_Enh;E049,H3K4me1_Enh;E058,H3K4me1_Enh;E088,H3K4me1_Enh;E049,H3K27ac_Enh	E028;E127	----	----	----	----	HIF1;SIX5_disc4;XBP-1_2	ENSG00000120659.10	TNFSF11	0	0	NM_033012	TNFSF11	0	0	INT	----	----	----	----	----	----	-1.5597	0.7671	(ASN) rs17596685, (EUR) rs346592, rs346588, rs1021188
EUR	1	65534351	rs1022981	G	A	0.82	0.73	0.18	0.7	0	0	----	----	E012,H3K27ac_Enh;E048,H3K27ac_Enh;E050,H3K27ac_Enh	----	----	Westra2013,Whole_Blood,LEPR,3.505867646510141E-7;Westra2013,Whole_Blood,LEPROT|LEPR,4.88247420251699E-49	----	21829388,Gene expression of LEPROT///LEPR in blood,2.4E-15;21886157,Serum ratio of (2-palmitoylglycerophosphocholine*)/(stearidonate (18:4n3)),9.10E-05	Dbx2;Gbx1;Hlxb9;Hoxb3;Hoxb7;Nkx1-1;Pax-5_known1;Pdx1_1;Phox2a;Vax2	ENSG00000116678.14	LEPR	0	0	NM_002303	LEPR	0	0	INT	----	----	----	----	----	----	-2.5744	0.8839	(EUR) rs1751492
EUR	1	168556865	rs1024176	G	A	0.59	0.52	0.74	0.41	0	0	----	----	E011,H3K4me1_Enh;E018,H3K4me1_Enh;E026,H3K4me1_Enh;E029,H3K4me1_Enh;E034,H3K4me1_Enh;E036,H3K4me1_Enh;E038,H3K4me1_Enh;E039,H3K4me1_Enh;E040,H3K4me1_Enh;E046,H3K4me1_Enh;E047,H3K4me1_Enh;E048,H3K4me1_Enh;E049,H3K4me1_Enh;E050,H3K4me1_Enh;E055,H3K4me1_Enh;E076,H3K4me1_Enh;E078,H3K4me1_Enh;E088,H3K4me1_Enh;E091,H3K4me1_Enh;E093,H3K4me1_Enh;E094,H3K4me1_Enh;E099,H3K4me1_Enh;E102,H3K4me1_Enh;E114,H3K…	E046	----	GTEx2015_v6,Lung,RP4-738P11.3,3.19533561014286e-07;GTEx2015_v6,Lung,XCL2,1.08502093286084e-11;GTEx2015_v6,Nerve_Tibial,XCL2,1.29448103822663e-07;GTEx2015_v6,Spleen,XCL2,2.57271361491707e-06;GTEx2015_v6,Whole_Blood,RP4-738P11.3,2.35369821238371e-06;GTEx2015_v6,Whole_Blood,XCL1,1.36070854764677e-10;Westra2013,Whole_Blood,XCL1,3.2662185102428723E-7	----	22595970,P47992 protein abundance levels,9.74E-03	Hoxb9	ENSG00000143185.3	XCL2	5	12867	NM_003175	XCL2	5	12867	----	----	----	----	----	----	----	-2.0727	0.8326	(EUR) rs1933112
EUR	1	168557477	rs1024177	T	C	0.58	0.52	0.74	0.41	0	0	----	----	E011,H3K4me1_Enh;E018,H3K4me1_Enh;E026,H3K4me1_Enh;E029,H3K4me1_Enh;E034,H3K4me1_Enh;E036,H3K4me1_Enh;E038,H3K4me1_Enh;E039,H3K4me1_Enh;E040,H3K4me1_Enh;E047,H3K4me1_Enh;E048,H3K4me1_Enh;E049,H3K4me1_Enh;E050,H3K4me1_Enh;E052,H3K4me1_Enh;E055,H3K4me1_Enh;E065,H3K4me1_Enh;E066,H3K4me1_Enh;E076,H3K4me1_Enh;E078,H3K4me1_Enh;E088,H3K4me1_Enh;E094,H3K4me1_Enh;E099,H3K4me1_Enh;E102,H3K4me1_Enh;E114,H3K…	E006;E028;E056;E091;E117;E120;E126	HeLa-S3,CEBPB,Stanford,None;HeLa-S3,P300,Stanford,None;HepG2,FOXA1,HudsonAlpha,None;HepG2,FOXA1,HudsonAlpha,None;HepG2,FOXA2,HudsonAlpha,None;HepG2,P300,HudsonAlpha,None;HepG2b,TCF4,UCD,None	GTEx2015_v6,Lung,RP4-738P11.3,5.51922695733478e-07;GTEx2015_v6,Lung,XCL2,1.11842115491221e-11;GTEx2015_v6,Nerve_Tibial,XCL2,1.57735290008025e-07;GTEx2015_v6,Spleen,XCL2,6.55312584380649e-07;GTEx2015_v6,Whole_Blood,RP4-738P11.3,1.14183370427688e-06;GTEx2015_v6,Whole_Blood,XCL1,6.29195764094032e-11	----	22595970,P47992 protein abundance levels,9.82E-03	AP-1_disc8;CEBPB_known1;CEBPB_known2;CEBPB_known6;CEBPD;Fox;Pou2f2_known10;p300_disc2	ENSG00000143185.3	XCL2	5	13479	NM_003175	XCL2	5	13479	----	----	----	----	----	----	----	0.0269	0.5007	(EUR) rs1933112
EUR	17	34252769	rs1024611	A	G	0.24	0.46	0.61	0.33	0	0	----	----	E001,H3K4me1_Enh;E002,H3K4me1_Enh;E003,H3K4me1_Enh;E004,H3K4me1_Enh;E005,H3K4me1_Enh;E006,H3K4me1_Enh;E007,H3K4me1_Enh;E008,H3K4me1_Enh;E011,H3K4me1_Enh;E012,H3K4me1_Enh;E013,H3K4me1_Enh;E014,H3K4me1_Enh;E015,H3K4me1_Enh;E016,H3K4me1_Enh;E017,H3K4me1_Enh;E018,H3K4me1_Enh;E019,H3K4me1_Enh;E020,H3K4me1_Enh;E021,H3K4me1_Enh;E022,H3K4me1_Enh;E023,H3K4me1_Enh;E024,H3K4me1_Enh;E025,H3K4me1_Enh;E026,H3K…	E005;E006;E017;E029;E046;E050;E051;E055;E056;E057;E059;E083;E084;E085;E086;E088;E089;E090;E092;E093;E098;E100;E114;E120;E121;E122;E124;E125;E126;E128	GM12878,PU1,HudsonAlpha,None;GM12891,NFKB,Stanford,None;GM12891,PU1,HudsonAlpha,None	----	----	----	AP-4_3;BCL_disc4;E2A_1;Irf_known3;Mrg_1;Mrg_2;Myf_2;Myf_4;Pax-5_known2;Tgif1_1;Tgif1_2	ENSG00000108691.4	CCL2	5	2448	NM_002982	CCL2	5	2506	----	----	----	----	----	----	----	1.4161	0.2626	(EUR) rs3091315, rs3091316, rs9889296
EUR	17	34194595	rs1024613	A	G	0.13	0.13	0.13	0.2	0	0	----	----	----	----	----	----	----	----	BCL_disc4;ELF1_disc1;Egr-1_disc2;Ehf;Elf3;Ets_disc2;Nrf1_disc2;PU.1_disc2;Pax-5_disc3;Pax-5_disc4;Pax-6_1;Pax-6_3;STAT_known8;STAT_known9;Sp100;p300_disc5	ENSG00000261156.2	RP11-215E13.1	0	0	NM_001094	ACCN1	5	37788	----	----	----	----	----	----	----	-0.0919	0.5224	(EUR) rs9909465, rs9906695
EUR	3	190628869	rs1024941	T	A	0.99	0.93	1	0.83	0	0	----	----	E001,H3K4me1_Enh;E015,H3K4me1_Enh;E012,H3K27ac_Enh	----	----	Lappalainen2013,Lymphoblastoid_EUR_exonlevel,ENSG00000196083.5_190347139_190348074,1.32986030225714e-06	----	22595970,Q9NPH3 protein abundance levels,3.05E-08	Bcl6b;CIZ;Dbx1;Dbx2;Esx1;Hmx_2;Hoxb7;Hoxd8;Ik-3;Lhx3_1;Lhx3_2;Ncx_2;Pax-6_3;Pou1f1_2;Pou3f2_2;Pou3f2_4;Pou3f4	ENSG00000196083.5	IL1RAP	0	0	NM_001167928	IL1RAP	0	0	INT	----	----	----	----	----	----	-2.4049	0.868	(EUR) rs1024948, rs724608, rs2885373, rs724609, rs6444442
EUR	3	190628878	rs1024942	G	A	0.99	0.93	1	0.83	0	0	----	----	E001,H3K4me1_Enh;E015,H3K4me1_Enh;E012,H3K27ac_Enh	----	----	Lappalainen2013,Lymphoblastoid_EUR_exonlevel,ENSG00000196083.5_190347139_190348074,1.24345253429679e-06	----	22595970,Q9NPH3 protein abundance levels,3.05E-08	DMRT2;DMRT3;Dbx1;Dbx2;Esx1;Hmx_2;Hoxb7;Hoxc6;Hoxd8;Irx;Isl2;Lhx3_1;Lhx3_2;Ncx_2;Pax-6_3;Pax7;Pou3f2_2;Pou3f2_4;Pou3f4;Pou4f3;Zfp187	ENSG00000196083.5	IL1RAP	0	0	NM_001167928	IL1RAP	0	0	INT	----	----	----	----	----	----	-2.8241	0.9047	(EUR) rs1024948, rs724608, rs724609, rs2885373, rs6444442
EUR	3	190628913	rs1024943	T	C	0.99	0.93	1	0.82	0	0	----	----	E001,H3K4me1_Enh;E015,H3K4me1_Enh;E012,H3K27ac_Enh	----	----	Lappalainen2013,Lymphoblastoid_EUR_exonlevel,ENSG00000196083.5_190347139_190348074,3.13781901376151e-06	----	22595970,Q9NPH3 protein abundance levels,3.05E-08	ELF1_known1;EWSR1-FLI1;HDAC2_disc6;PU.1_known3;TATA_disc7	ENSG00000196083.5	IL1RAP	0	0	NM_001167928	IL1RAP	0	0	INT	----	----	----	----	----	----	-2.0021	0.8244	(EUR) rs1024948, rs724609, rs724608, rs2885373, rs6444442
EUR	3	190628934	rs1024944	G	A	0.99	0.93	1	0.83	0	0	----	----	E001,H3K4me1_Enh;E015,H3K4me1_Enh;E012,H3K27ac_Enh	----	----	Lappalainen2013,Lymphoblastoid_EUR_exonlevel,ENSG00000196083.5_190347139_190348074,1.27489113551845e-06	----	22595970,Q9NPH3 protein abundance levels,3.05E-08	AP-1_disc6;Pax-6_2	ENSG00000196083.5	IL1RAP	0	0	NM_001167928	IL1RAP	0	0	INT	----	----	----	----	----	----	-2.8239	0.9047	(EUR) rs1024948, rs2885373, rs724608, rs724609, rs6444442
EUR	3	190629889	rs1024947	C	G	0.99	0.93	1	0.83	1	0	----	----	E001,H3K4me1_Enh;E012,H3K27ac_Enh;E124,H3K27ac_Enh	----	HepG2,CEBPB,Stanford,None	Lappalainen2013,Lymphoblastoid_EUR_exonlevel,ENSG00000196083.5_190347139_190348074,1.23701274120714e-06	----	22595970,Q9NPH3 protein abundance levels,3.05E-08	Nkx2_2;RXRA_known1;RXRA_known2	ENSG00000196083.5	IL1RAP	0	0	NM_001167928	IL1RAP	0	0	U3	----	----	----	----	----	----	-0.2077	0.5435	(EUR) rs1024948, rs724608, rs724609, rs2885373, rs6444442
ASN	7	41439299	rs10253670	C	A	0.41	0.11	0.18	0.12	1	1	----	----	E001,H3K4me1_Enh;E004,H3K4me1_Enh;E005,H3K4me1_Enh;E009,H3K4me1_Enh;E011,H3K4me1_Enh;E012,H3K4me1_Enh;E013,H3K4me1_Enh;E014,H3K4me1_Enh;E015,H3K4me1_Enh;E017,H3K4me1_Enh;E023,H3K4me1_Enh;E025,H3K4me1_Enh;E026,H3K4me1_Enh;E027,H3K4me1_Enh;E049,H3K4me1_Enh;E055,H3K4me1_Enh;E056,H3K4me1_Enh;E063,H3K4me1_Enh;E065,H3K4me1_Enh;E066,H3K4me1_Enh;E081,H3K4me1_Enh;E082,H3K4me1_Enh;E083,H3K4me1_Enh;E126,H3K…	E056;E059;E126;E128	----	----	----	----	Bcl6b;CTCF_disc4;PTF1-beta	ENSG00000236310.1	AC005027.3	3	227868	NM_002192	INHBA	3	249702	----	----	----	----	----	----	----	2.5539	0.1236	(ASN) rs10486715
EUR	4	73944365	rs1025596	G	C	0.44	0.88	0.98	0.89	0	0	----	----	E001,H3K4me1_Enh;E002,H3K4me1_Enh;E003,H3K4me1_Enh;E004,H3K4me1_Enh;E005,H3K4me1_Enh;E006,H3K4me1_Enh;E007,H3K4me1_Enh;E011,H3K4me1_Enh;E012,H3K4me1_Enh;E013,H3K4me1_Enh;E014,H3K4me1_Enh;E015,H3K4me1_Enh;E016,H3K4me1_Enh;E017,H3K4me1_Enh;E018,H3K4me1_Enh;E019,H3K4me1_Enh;E020,H3K4me1_Enh;E021,H3K4me1_Enh;E022,H3K4me1_Enh;E023,H3K4me1_Enh;E024,H3K4me1_Enh;E025,H3K4me1_Enh;E028,H3K4me1_Enh;E029,H3K…	E003;E051;E055;E109	H1-hESC,CTCF,HudsonAlpha,None;H1-hESC,RAD21,HudsonAlpha,None;HUVEC,CTCF,Broad,None	GTEx2015_v6,Whole_Blood,CXCL5,1.11479522459181e-05	----	----	BHLHE40_disc2;NRSF_disc5;NRSF_disc8;NRSF_disc9;Rad21_disc7;SMC3_disc3;Sin3Ak-20_disc7;YY1_disc4	ENSG00000163737.3	PF4	3	36711	NM_002619	PF4	3	36712	----	----	----	----	----	chr4:73944152–73944372, CpG: 29, 220, 26.4, 77.3, 0.9	----	-0.459	0.5888	(EUR) rs552582, rs2457996
EUR	7	41122083	rs10256962	A	C	0.91	0.77	0.61	0.67	0	0	----	----	E011,H3K4me1_Enh;E025,H3K4me1_Enh;E028,H3K4me1_Enh;E057,H3K4me1_Enh;E058,H3K4me1_Enh;E099,H3K4me1_Enh;E117,H3K4me1_Enh;E119,H3K4me1_Enh;E120,H3K4me1_Enh;E121,H3K4me1_Enh;E126,H3K4me1_Enh;E127,H3K4me1_Enh;E129,H3K4me1_Enh;E058,H3K27ac_Enh;E119,H3K27ac_Enh;E121,H3K27ac_Enh;E127,H3K27ac_Enh;E119,H3K9ac_Pro	----	----	----	----	----	AIRE_1;Sox_6;TATA_known5	ENSG00000224017.1	AC005022.1	0	0	NM_001193313	C7orf10	3	261314	----	----	----	----	----	----	----	-3.346	0.9392	(EUR) rs29482
EUR	7	41140211	rs10258940	G	A	0.65	0.73	0.62	0.66	0	0	----	----	E010,H3K4me1_Enh	----	----	----	----	----	----	ENSG00000224017.1	AC005022.1	3	6703	NM_001193313	C7orf10	3	279442	----	----	----	----	----	----	----	-1.1073	0.6991	(EUR) rs29482
EUR	4	87909202	rs1026662	C	G	0.82	0.79	0.8	0.69	0	0	----	----	E001,H3K4me1_Enh;E003,H3K4me1_Enh;E004,H3K4me1_Enh;E005,H3K4me1_Enh;E008,H3K4me1_Enh;E011,H3K4me1_Enh;E014,H3K4me1_Enh;E016,H3K4me1_Enh;E018,H3K4me1_Enh;E020,H3K4me1_Enh;E091,H3K4me1_Enh;E099,H3K4me1_Enh;E118,H3K4me1_Enh;E004,H3K27ac_Enh;E005,H3K27ac_Enh;E013,H3K27ac_Enh;E015,H3K27ac_Enh;E068,H3K27ac_Enh;E072,H3K27ac_Enh;E091,H3K27ac_Enh;E098,H3K27ac_Enh;E118,H3K27ac_Enh;E004,H3K9ac_Pro;E011,H3K4…	----	----	GTEx2015_v6,Lung,MEPE,1.12669608419359e-06;GTEx2015_v6,Nerve_Tibial,SPP1,5.82204563274634e-09	----	----	----	ENSG00000152595.12	MEPE	3	62384	NR_036694	HSP90AB3P	3	15186	----	----	----	----	----	----	----	-2.8499	0.9067	(EUR) rs11934731
EUR	8	78719775	rs1026920	G	A	0.5	0.8	0.89	0.72	0	0	----	----	E023,H3K9ac_Pro;E025,H3K9ac_Pro;E066,H3K9ac_Pro;E124,H3K9ac_Pro;E040,H3K4me3_Pro;E050,H3K27ac_Enh	----	----	GTEx2015_v6,Adipose_Subcutaneous,RP11-578O24.2,1.9976844354486e-23;GTEx2015_v6,Adipose_Visceral_Omentum,RP11-578O24.2,1.21922546394289e-07;GTEx2015_v6,Adrenal_Gland,RP11-578O24.2,2.23896057052357e-07;GTEx2015_v6,Artery_Aorta,RP11-578O24.2,1.15060592406795e-19;GTEx2015_v6,Artery_Coronary,RP11-578O24.2,1.14706682822866e-08;GTEx2015_v6,Artery_Tibial,RP11-578O24.2,1.25135955643363e-17;GTEx2015_v6,Bra…	----	----	Foxp3;Nanog_disc4;Pou2f2_known1;Pou2f2_known2	ENSG00000104432.8	IL7	0	0	NM_016010	FAM164A	3	12	----	----	----	----	----	----	----	-2.1775	0.8444	(EUR) rs2919917, rs2717547
EUR	7	41139996	rs10274211	T	C	0.65	0.73	0.62	0.66	0	0	----	----	----	----	SH-SY5Y,GATA2,UCD,None;SK-N-SH_RA,P300,HudsonAlpha,None	----	----	----	----	ENSG00000224017.1	AC005022.1	3	6488	NM_001193313	C7orf10	3	279227	----	----	----	----	----	----	----	-1.0236	0.6856	(EUR) rs29482
EUR	7	100709915	rs10277087	G	C	0.68	0.65	0.81	0.57	0	0	----	----	E015,H3K9ac_Pro;E038,H3K9ac_Pro;E047,H3K9ac_Pro;E062,H3K9ac_Pro;E063,H3K9ac_Pro;E117,H3K9ac_Pro;E029,H3K27ac_Enh;E066,H3K27ac_Enh;E073,H3K27ac_Enh;E048,H3K4me1_Enh;E066,H3K4me1_Enh;E056,H3K4me3_Pro	----	----	GTEx2015_v6,Adipose_Subcutaneous,STAG3L5P-PVRIG2P-PILRB,1.86169429030957e-05;GTEx2015_v6,Colon_Transverse,EPO,2.69660641065122e-06;GTEx2015_v6,Skin_Sun_Exposed_Lower_leg,EPO,7.64882510192334e-06;GTEx2015_v6,Skin_Sun_Exposed_Lower_leg,MOSPD3,2.58347671900417e-12;GTEx2015_v6,Testis,ZAN,8.19177261857342e-10;GTEx2015_v6,Whole_Blood,MOSPD3,6.06684145012129e-15;Westra2013,Whole_Blood,EPHB4,4.7837753686…	----	20502693,Gene expression of EPHB4 in peripheral blood monocytes,3.51E-18;20502693,Gene expression of MOSPD3 in peripheral blood monocytes,7.03E-08;20502693,Gene expression of SEMA4F in peripheral blood monocytes,9.35E-06	BATF_disc2;HNF4_known2;Mef2_known1;Mef2_known4;PLZF;Pax-4_5	ENSG00000172336.4	POP7	3	2419	NM_005837	POP7	3	2414	----	----	----	----	----	----	----	-1.6388	0.778	(EUR) rs551238, rs576236
EUR	7	41114784	rs10279346	G	A	0.47	0.49	0.59	0.56	0	0	----	----	E004,H3K27ac_Enh;E005,H3K27ac_Enh;E058,H3K27ac_Enh;E068,H3K27ac_Enh;E099,H3K27ac_Enh;E119,H3K27ac_Enh;E127,H3K27ac_Enh;E004,H3K4me1_Enh;E009,H3K4me1_Enh;E010,H3K4me1_Enh;E011,H3K4me1_Enh;E013,H3K4me1_Enh;E016,H3K4me1_Enh;E025,H3K4me1_Enh;E028,H3K4me1_Enh;E057,H3K4me1_Enh;E058,H3K4me1_Enh;E081,H3K4me1_Enh;E088,H3K4me1_Enh;E099,H3K4me1_Enh;E119,H3K4me1_Enh;E127,H3K4me1_Enh;E011,H3K4me3_Pro;E119,H3K…	E091	----	----	----	----	----	ENSG00000224017.1	AC005022.1	0	0	NM_001193313	C7orf10	3	254015	----	----	----	----	----	----	----	-2.2733	0.8546	(EUR) rs28176
EUR	9	21159811	rs10283707	G	A	0.35	0.39	0.32	0.44	0	0	----	----	E013,H3K4me1_Enh;E029,H3K4me1_Enh;E030,H3K4me1_Enh;E033,H3K4me1_Enh;E037,H3K4me1_Enh;E038,H3K4me1_Enh;E039,H3K4me1_Enh;E040,H3K4me1_Enh;E041,H3K4me1_Enh;E042,H3K4me1_Enh;E043,H3K4me1_Enh;E044,H3K4me1_Enh;E045,H3K4me1_Enh;E047,H3K4me1_Enh;E048,H3K4me1_Enh;E115,H3K4me1_Enh;E116,H3K4me1_Enh;E122,H3K4me1_Enh;E124,H3K4me1_Enh;E034,H3K27ac_Enh;E046,H3K27ac_Enh;E124,H3K27ac_Enh;E037,H3K4me3_Pro;E041,H3K…	----	----	----	----	----	STAT_known1;STAT_known2	ENSG00000199635.1	Y_RNA	3	423	NM_002175	IFNA21	3	5824	----	----	----	----	----	----	----	-3.1778	0.9294	(EUR) rs7047299
EUR	9	21159320	rs10283817	T	C	0.33	0.41	0.35	0.44	0	0	----	----	E013,H3K4me1_Enh;E029,H3K4me1_Enh;E033,H3K4me1_Enh;E037,H3K4me1_Enh;E038,H3K4me1_Enh;E039,H3K4me1_Enh;E040,H3K4me1_Enh;E041,H3K4me1_Enh;E042,H3K4me1_Enh;E043,H3K4me1_Enh;E044,H3K4me1_Enh;E045,H3K4me1_Enh;E047,H3K4me1_Enh;E048,H3K4me1_Enh;E116,H3K4me1_Enh;E124,H3K4me1_Enh;E034,H3K27ac_Enh;E124,H3K27ac_Enh;E037,H3K4me3_Pro;E042,H3K4me3_Pro;E047,H3K9ac_Pro	----	----	----	----	----	Foxp1;GCM	ENSG00000199635.1	Y_RNA	3	914	NM_002175	IFNA21	3	6315	----	----	----	----	----	----	----	-2.2502	0.8522	(EUR) rs7047299
EUR	2	102115909	rs1030022	T	G	0.64	0.33	0.33	0.3	0	0	----	----	E004,H3K4me1_Enh;E005,H3K4me1_Enh;E006,H3K4me1_Enh;E011,H3K4me1_Enh;E012,H3K4me1_Enh;E017,H3K4me1_Enh;E023,H3K4me1_Enh;E025,H3K4me1_Enh;E026,H3K4me1_Enh;E029,H3K4me1_Enh;E030,H3K4me1_Enh;E037,H3K4me1_Enh;E041,H3K4me1_Enh;E042,H3K4me1_Enh;E044,H3K4me1_Enh;E049,H3K4me1_Enh;E052,H3K4me1_Enh;E055,H3K4me1_Enh;E056,H3K4me1_Enh;E063,H3K4me1_Enh;E065,H3K4me1_Enh;E066,H3K4me1_Enh;E075,H3K4me1_Enh;E076,H3K…	----	HepG2,MAFF,Stanford,None;HepG2,MAFK,Stanford,None;HepG2,MAFK,Stanford,None	----	----	----	----	ENSG00000115594.7	IL1R1	0	0	NM_000877	IL1R1	5	38031	----	----	----	----	----	----	----	-1.5328	0.7633	(EUR) rs7588201
EUR	15	32733778	rs10318	C	T	0.02	0.16	0.51	0.2	1	1	----	----	E006,H3K27ac_Enh;E026,H3K27ac_Enh;E125,H3K27ac_Enh;E129,H3K27ac_Enh;E026,H3K4me1_Enh;E049,H3K4me1_Enh;E052,H3K4me1_Enh;E055,H3K4me1_Enh;E066,H3K4me1_Enh;E081,H3K4me1_Enh;E125,H3K4me1_Enh;E126,H3K4me1_Enh;E129,H3K4me1_Enh;E026,H3K9ac_Pro;E052,H3K9ac_Pro;E124,H3K9ac_Pro;E049,H3K4me3_Pro;E052,H3K4me3_Pro	----	----	GTEx2015_v6,Liver,GREM1,2.30547053179872e-08;GTEx2015_v6,Testis,FMN1,6.66161723120158e-06	----	----	CDP_7;Hoxa9;Hoxb13;Nkx3_1;Nkx3_2;Nkx6-1_1;Pou2f2_known2;TEF	ENSG00000166923.6	GREM1	0	0	NM_001191322	GREM1	0	0	U3	----	----	----	----	----	15:32733757-32733780, 1, hsa-miR-331-5p	3.0168	0.0855	(EUR) rs73376930
EUR	6	55398589	rs1032769	G	A	0.03	0.43	0.43	0.34	0	0	----	----	E017,H3K27ac_Enh;E017,H3K4me1_Enh;E023,H3K4me1_Enh;E092,H3K4me1_Enh;E017,H3K9ac_Pro	----	----	----	----	----	Mef2_known5	ENSG00000187871.2	GFRAL	0	0	NM_207410	GFRAL	0	0	INT	----	----	----	----	----	----	-2.8649	0.9079	(EUR) rs10948917
EUR	4	76001835	rs10336	A	G	0.78	0.72	0.94	0.49	0	0	----	----	E025,H3K4me1_Enh;E029,H3K4me1_Enh;E030,H3K4me1_Enh;E063,H3K4me1_Enh;E084,H3K4me1_Enh;E085,H3K4me1_Enh;E095,H3K4me1_Enh;E104,H3K4me1_Enh;E105,H3K4me1_Enh;E113,H3K4me1_Enh;E115,H3K4me1_Enh;E117,H3K4me1_Enh;E122,H3K4me1_Enh;E124,H3K4me1_Enh;E027,H3K9ac_Pro;E063,H3K9ac_Pro;E101,H3K9ac_Pro;E058,H3K27ac_Enh;E063,H3K27ac_Enh;E068,H3K27ac_Enh;E084,H3K27ac_Enh;E085,H3K27ac_Enh;E095,H3K27ac_Enh;E105,H3K27a…	----	----	Fairfax2014,Monocytes_IFN,GAD1,3.57E-44;Fairfax2014,Monocytes_IFN,LOC400836,5.72E-28;Fairfax2014,Monocytes_LPS2,GAD1,3.52E-17;Fairfax2014,Monocytes_LPS2,LOC400836,4.57E-08;Fairfax2014,Monocytes_LPS24,LOC400836,1.34E-09;Fairfax2014,Monocytes_Naive,LOC400836,4.16E-09 ;GTEx2015_v6,Adipose_Subcutaneous,NAAA,4.18650372041141e-28;GTEx2015_v6,Adipose_Visceral_Omentum,NAAA,2.59341429302625e-15;GTEx2015_v…	----	17873877,Gene expression of ASAHL in lymphoblastoid cell lines,1.51705E-21;17873877,Gene expression of CXCL10 [probe 204533_at] in lymphoblastoid cell lines,5.10E-09;17873877,Gene expression of CXCL10 in lymphoblastoid cell lines,3.87258E-08;17873877,Gene expression of NAAA [probe 214765_s_at] in lymphoblastoid cell lines,3.70E-23;17873877,Gene expression of NAAA [probe 227135_at] in lymphoblasto…	Egr-1_disc5;Gfi1_1;NRSF_known1	ENSG00000245928.2	RP11-630D6.5	0	0	NM_002416	CXCL9	0	0	U3	----	----	----	----	----	----	-1.0265	0.6861	(EUR) rs4356932, rs10031452
EUR	3	46361910	rs1034382	A	T	0.32	0.32	0.28	0.22	0	0	----	----	E004,H3K27ac_Enh;E011,H3K27ac_Enh;E012,H3K27ac_Enh;E029,H3K27ac_Enh;E032,H3K27ac_Enh;E034,H3K27ac_Enh;E037,H3K27ac_Enh;E040,H3K27ac_Enh;E041,H3K27ac_Enh;E042,H3K27ac_Enh;E044,H3K27ac_Enh;E045,H3K27ac_Enh;E046,H3K27ac_Enh;E048,H3K27ac_Enh;E062,H3K27ac_Enh;E067,H3K27ac_Enh;E068,H3K27ac_Enh;E069,H3K27ac_Enh;E071,H3K27ac_Enh;E072,H3K27ac_Enh;E074,H3K27ac_Enh;E075,H3K27ac_Enh;E076,H3K27ac_Enh;E080,H3K…	E029;E124	----	GTEx2015_v6,Skin_Sun_Exposed_Lower_leg,CCR2,8.95993863731029e-10	----	----	CDP_7;E2A_2;E2A_5;PPAR_3;SIX5_known2	ENSG00000121807.5	CCR2	3	981	NM_001123041	CCR2	3	987	----	----	----	----	----	----	----	-2.1408	0.8403	(EUR) rs2373226
EUR	2	102403459	rs1035127	A	G	0.89	0.57	0.58	0.79	0	0	----	----	----	----	----	GTEx2015_v6,Brain_Hippocampus,IL18R1,1.3948011247318e-06;GTEx2015_v6,Lung,AC007278.3,5.71648379032845e-06;GTEx2015_v6,Lung,IL18R1,1.5632022162979e-06;GTEx2015_v6,Lung,IL1RL1,6.50313048677816e-07;GTEx2015_v6,Muscle_Skeletal,IL18R1,2.05106241919337e-06;GTEx2015_v6,Skin_Sun_Exposed_Lower_leg,IL18R1,1.51986920546878e-08;GTEx2015_v6,Testis,SLC9A4,1.99304175734754e-06;GTEx2015_v6,Whole_Blood,AC007278.2…	----	22595970,Q13478 protein abundance levels,1.48E-02;22685416,Gene expression of IL18R1 (probeID ILMN_1781700) in cerebellum in Alzheimer's disease cases and controls,8.2E-24;22685416,Gene expression of IL18R1 (probeID ILMN_1781700) in temporal cortex in Alzheimer's disease cases and controls,5.607E-20;22685416,Gene expression of IL1RL1 (probeID ILMN_2242900) in cerebellum in Alzheimer's disease cas…	STAT_known15	ENSG00000115604.6	IL18R1	3	4700	NM_003855	IL18R1	3	4701	----	----	----	----	----	----	----	-3.2271	0.9324	(EUR) rs2001461, rs2058622, rs13015714, rs10197284
ASN, EUR	13	42593197	rs1038434	T	C	0.78	0.7	0.68	0.84	0	0	----	----	E001,H3K4me1_Enh;E002,H3K4me1_Enh;E003,H3K4me1_Enh;E008,H3K4me1_Enh;E011,H3K4me1_Enh;E012,H3K4me1_Enh;E014,H3K4me1_Enh;E015,H3K4me1_Enh;E016,H3K4me1_Enh;E018,H3K4me1_Enh;E019,H3K4me1_Enh;E020,H3K4me1_Enh;E021,H3K4me1_Enh;E022,H3K4me1_Enh;E024,H3K4me1_Enh;E049,H3K4me1_Enh;E052,H3K4me1_Enh;E053,H3K4me1_Enh;E070,H3K4me1_Enh;E078,H3K4me1_Enh;E081,H3K4me1_Enh;E082,H3K4me1_Enh;E090,H3K4me1_Enh;E003,H3K…	E003;E004;E008;E021;E022	----	----	----	----	BRCA1_disc1;E2F_known2;GCM;Mrg_1;Mrg_2;Myf_3;Myf_4;Pax-2_3;Pax-6_1	ENSG00000120659.10	TNFSF11	0	0	NM_033012	TNFSF11	0	0	INT	----	----	----	----	----	----	-2.2551	0.8527	(ASN) rs17596685, (EUR) rs1021188, rs346592, rs346588
EUR	2	227852676	rs1039665	A	G	0.61	0.78	0.43	0.76	0	0	----	----	E002,H3K4me3_Pro;E042,H3K4me3_Pro;E113,H3K4me3_Pro;E006,H3K27ac_Enh;E075,H3K27ac_Enh;E093,H3K27ac_Enh;E096,H3K27ac_Enh;E099,H3K27ac_Enh;E112,H3K27ac_Enh;E117,H3K27ac_Enh;E119,H3K27ac_Enh;E125,H3K27ac_Enh;E129,H3K27ac_Enh;E006,H3K4me1_Enh;E015,H3K4me1_Enh;E018,H3K4me1_Enh;E022,H3K4me1_Enh;E025,H3K4me1_Enh;E026,H3K4me1_Enh;E027,H3K4me1_Enh;E028,H3K4me1_Enh;E037,H3K4me1_Enh;E042,H3K4me1_Enh;E049,H3K…	----	----	GTEx2015_v6,Artery_Aorta,DAW1,5.78940628951682e-06	----	----	Zec	ENSG00000123977.5	WDR69	5	18377	NM_178821	WDR69	5	18933	----	----	----	----	----	----	----	-3.3255	0.9381	(EUR) rs940341, rs13384448
ASN, EUR	1	65608299	rs10399687	C	T	0.18	0.19	0.07	0.16	0	0	----	----	E080,H3K4me1_Enh	----	----	----	----	----	NF-I_2;STAT_disc6;TLX1::NFIC;YY1_disc1	ENSG00000116678.14	LEPR	0	0	NM_002303	LEPR	0	0	INT	----	----	----	----	----	----	-2.2492	0.8521	(ASN) rs4606347, (EUR) rs17415296, rs3790438, rs6658330
EUR	19	8038654	rs10405582	G	A	0.37	0.44	0.53	0.51	0	0	----	----	E007,H3K9ac_Pro;E062,H3K9ac_Pro;E077,H3K4me1_Enh;E085,H3K4me1_Enh;E089,H3K4me1_Enh;E090,H3K4me1_Enh;E123,H3K4me1_Enh;E089,H3K27ac_Enh;E106,H3K4me3_Pro	----	----	GTEx2015_v6,Cells_Transformed_fibroblasts,CTD-2325M2.1,3.56136566758348e-06;GTEx2015_v6,Small_Intestine_Terminal_Ileum,CCL25,3.64350000671315e-08	----	----	Foxo_2;Foxo_3;Mef2_known1;Mef2_known3;Mef2_known4;Mef2_known5;Zfp105	ENSG00000131142.9	CCL25	5	14112	NM_001201359	CCL25	5	14106	----	----	----	----	----	----	----	-4.0231	0.9685	(EUR) rs882951
EUR	19	8038663	rs10405588	G	A	0.36	0.44	0.53	0.51	0	0	----	----	E007,H3K9ac_Pro;E062,H3K9ac_Pro;E077,H3K4me1_Enh;E085,H3K4me1_Enh;E089,H3K4me1_Enh;E090,H3K4me1_Enh;E123,H3K4me1_Enh;E089,H3K27ac_Enh;E106,H3K4me3_Pro	----	----	GTEx2015_v6,Cells_Transformed_fibroblasts,CTD-2325M2.1,3.7686007396572e-06;GTEx2015_v6,Small_Intestine_Terminal_Ileum,CCL25,3.64737851060709e-08	----	----	Ets_disc7;SP1_disc3;ZNF219;p300_disc5	ENSG00000131142.9	CCL25	5	14103	NM_001201359	CCL25	5	14097	----	----	----	----	----	----	----	-3.6772	0.9555	(EUR) rs882951
EUR	19	8039061	rs10406511	G	A	0.37	0.44	0.53	0.51	0	0	----	----	E006,H3K4me3_Pro;E123,H3K4me3_Pro;E007,H3K9ac_Pro;E062,H3K9ac_Pro;E077,H3K4me1_Enh;E089,H3K4me1_Enh;E090,H3K4me1_Enh;E097,H3K4me1_Enh;E123,H3K4me1_Enh;E089,H3K27ac_Enh	E123	H1-hESC,USF1,HudsonAlpha,None;K562,NFYA,Stanford,None;K562,NFYB,Stanford,None;K562,USF1,HudsonAlpha,None	GTEx2015_v6,Cells_Transformed_fibroblasts,CTD-2325M2.1,4.2878511424575e-06;GTEx2015_v6,Small_Intestine_Terminal_Ileum,CCL25,6.54372640587849e-08	----	----	Myc_known1;SP1_known3;Smad4;ZBTB33_disc2	ENSG00000131142.9	CCL25	5	13705	NM_001201359	CCL25	5	13699	----	----	----	----	----	----	----	-2.8874	0.9096	(EUR) rs882951
EUR	19	8039113	rs10406540	G	A	0.37	0.44	0.53	0.51	0	0	----	----	E006,H3K4me3_Pro;E123,H3K4me3_Pro;E007,H3K9ac_Pro;E062,H3K9ac_Pro;E077,H3K4me1_Enh;E089,H3K4me1_Enh;E090,H3K4me1_Enh;E097,H3K4me1_Enh;E123,H3K4me1_Enh;E089,H3K27ac_Enh	E123;E128	K562,NFYA,Stanford,None;K562,NFYB,Stanford,None;K562,USF1,HudsonAlpha,None	GTEx2015_v6,Cells_Transformed_fibroblasts,CTD-2325M2.1,4.41385218715691e-06;GTEx2015_v6,Small_Intestine_Terminal_Ileum,CCL25,6.56911427088858e-08	----	----	ATF3_disc1;BHLHE40_disc1;ERalpha-a_disc3;LXR_1;LXR_2;LXR_3;NF-Y_known3;SREBP_known4;Sin3Ak-20_disc2	ENSG00000131142.9	CCL25	5	13653	NM_001201359	CCL25	5	13647	----	----	----	----	----	----	----	-3.1605	0.9283	(EUR) rs882951
EUR	19	18367130	rs10408732	C	T	0.94	0.84	0.87	0.82	0	0	----	----	E001,H3K4me1_Enh;E006,H3K4me1_Enh;E009,H3K4me1_Enh;E017,H3K4me1_Enh;E018,H3K4me1_Enh;E028,H3K4me1_Enh;E030,H3K4me1_Enh;E036,H3K4me1_Enh;E052,H3K4me1_Enh;E053,H3K4me1_Enh;E054,H3K4me1_Enh;E055,H3K4me1_Enh;E056,H3K4me1_Enh;E057,H3K4me1_Enh;E061,H3K4me1_Enh;E063,H3K4me1_Enh;E075,H3K4me1_Enh;E077,H3K4me1_Enh;E080,H3K4me1_Enh;E084,H3K4me1_Enh;E085,H3K4me1_Enh;E086,H3K4me1_Enh;E089,H3K4me1_Enh;E090,H3K…	E085;E123;E124	----	----	----	----	TCF11::MafG	ENSG00000130517.5	PGPEP1	0	0	NM_017712	PGPEP1	0	0	U3	----	----	----	----	----	----	-2.2175	0.8487	(EUR) rs888663
EUR	19	8038997	rs10411185	A	G	0.37	0.44	0.53	0.51	0	0	----	----	E006,H3K4me3_Pro;E123,H3K4me3_Pro;E007,H3K9ac_Pro;E062,H3K9ac_Pro;E077,H3K4me1_Enh;E085,H3K4me1_Enh;E089,H3K4me1_Enh;E090,H3K4me1_Enh;E097,H3K4me1_Enh;E123,H3K4me1_Enh;E089,H3K27ac_Enh	E123	H1-hESC,USF1,HudsonAlpha,None;K562,NFYA,Stanford,None;K562,NFYB,Stanford,None;K562,USF1,HudsonAlpha,None	GTEx2015_v6,Cells_Transformed_fibroblasts,CTD-2325M2.1,4.1220611297174e-06;GTEx2015_v6,Small_Intestine_Terminal_Ileum,CCL25,6.45322022934404e-08;Stranger2008,Lymphoblastoid,,6.29506182857197e-23;Westra2013,Whole_Blood,SNAPC2|TIMM44,9.860464919383716E-5	----	17873874,Gene expression of GPD2 in JPT lymphoblastoid cell lines,6.70965E-08;17873874,Gene expression of Hs.465789 in CEU-CHB-JPT-YRI lymphoblastoid cell lines,6.29506E-23	AP-1_disc2;NF-Y_disc1;NF-Y_known1;Pbx3_disc1;RFX5_disc2;SP1_disc1;SP2_disc1	ENSG00000131142.9	CCL25	5	13769	NM_001201359	CCL25	5	13763	----	----	----	----	----	----	----	-2.7236	0.8967	(EUR) rs882951
EUR	19	54047861	rs10415777	G	T	0.46	0.49	0.18	0.53	0	0	----	----	E029,H3K27ac_Enh;E073,H3K27ac_Enh;E113,H3K27ac_Enh;E124,H3K27ac_Enh;E029,H3K4me1_Enh;E030,H3K4me1_Enh;E031,H3K4me1_Enh;E124,H3K4me1_Enh;E030,H3K4me3_Pro;E096,H3K4me3_Pro;E124,H3K4me3_Pro;E062,H3K9ac_Pro;E124,H3K9ac_Pro	E029;E046;E124;E126	----	GTEx2015_v6,Lung,OSCAR,2.3913602497087e-17;GTEx2015_v6,Lung,VSTM1,7.07831786178383e-19;GTEx2015_v6,Spleen,VSTM1,2.30241785436918e-06;GTEx2015_v6,Whole_Blood,OSCAR,3.38904756377787e-21;GTEx2015_v6,Whole_Blood,VSTM1,1.69148623503997e-29	----	----	CEBPB_known3;Pou2f2_disc1;Pou5f1_known2;p300_disc2	ENSG00000189068.5	VSTM1	0	0	NM_198481	VSTM1	0	0	INT	----	----	----	----	----	----	-1.3636	0.7387	(EUR) rs4442925
EUR	19	8039403	rs10423672	T	A	0.36	0.44	0.53	0.51	0	0	----	----	E089,H3K27ac_Enh;E089,H3K4me1_Enh;E090,H3K4me1_Enh;E123,H3K4me1_Enh	----	----	GTEx2015_v6,Cells_Transformed_fibroblasts,CTD-2325M2.1,1.16093025177045e-05;GTEx2015_v6,Small_Intestine_Terminal_Ileum,CCL25,7.79972744083308e-08	----	----	Dbx1;Fox;Foxa_known1;Foxa_known2;Foxa_known4;Foxd3;Foxf1;Foxi1;Foxj1_1;Foxk1;Foxl1_1;Foxo_3;Foxp1;Gfi1_1;HDAC2_disc2;HMG-IY_2;Hoxd8;Ncx_2;Nkx6-2;Pax-4_4;Pou3f2_2;Pou3f4;TATA_known1;Zfp105	ENSG00000131142.9	CCL25	5	13363	NM_001201359	CCL25	5	13357	----	----	----	----	----	----	----	-2.7593	0.8996	(EUR) rs882951
AMR	17	40017649	rs1042658	C	T	0.29	0.34	0.42	0.37	0	0	----	----	E001,H3K4me1_Enh;E002,H3K4me1_Enh;E003,H3K4me1_Enh;E006,H3K4me1_Enh;E007,H3K4me1_Enh;E008,H3K4me1_Enh;E009,H3K4me1_Enh;E011,H3K4me1_Enh;E012,H3K4me1_Enh;E013,H3K4me1_Enh;E014,H3K4me1_Enh;E015,H3K4me1_Enh;E016,H3K4me1_Enh;E018,H3K4me1_Enh;E019,H3K4me1_Enh;E020,H3K4me1_Enh;E021,H3K4me1_Enh;E022,H3K4me1_Enh;E023,H3K4me1_Enh;E024,H3K4me1_Enh;E025,H3K4me1_Enh;E027,H3K4me1_Enh;E028,H3K4me1_Enh;E030,H3K…	E007;E021;E022;E089;E090;E092;E094;E097;E100	GM12878,POL2,HudsonAlpha,None	GTEx2015_v6,Adipose_Subcutaneous,GSDMA,9.11080519909925e-28;GTEx2015_v6,Adipose_Subcutaneous,MED24,5.53678909470766e-27;GTEx2015_v6,Adipose_Visceral_Omentum,GSDMA,4.81462361268276e-12;GTEx2015_v6,Adipose_Visceral_Omentum,MED24,4.67186745712883e-06;GTEx2015_v6,Adrenal_Gland,GSDMA,3.98587508836731e-08;GTEx2015_v6,Artery_Aorta,GSDMA,2.1212732735273e-14;GTEx2015_v6,Artery_Aorta,MED24,1.1588526664193e…	----	20485568,Gene expression of PSMD3 in Frontal cortex,6.50E-009;22685416,Gene expression of MED24 (probeID ILMN_2388272) in cerebellum in Alzheimer's disease cases and controls,8.713E-78;22685416,Gene expression of MED24 (probeID ILMN_2388272) in temporal cortex in Alzheimer's disease cases and controls,5.609E-82	----	ENSG00000108342.8	CSF3	0	0	NM_172219	CSF3	0	0	U3	----	----	----	----	----	----	1.0569	0.319	(AMR) rs2227336
EUR	1	173361238	rs10429844	T	A	0.54	0.69	0.65	0.66	0	0	----	----	E003,H3K4me1_Enh;E015,H3K4me1_Enh;E016,H3K4me1_Enh;E018,H3K4me1_Enh;E021,H3K4me1_Enh;E032,H3K4me1_Enh;E033,H3K4me1_Enh;E034,H3K4me1_Enh;E035,H3K4me1_Enh;E036,H3K4me1_Enh;E037,H3K4me1_Enh;E038,H3K4me1_Enh;E039,H3K4me1_Enh;E040,H3K4me1_Enh;E041,H3K4me1_Enh;E043,H3K4me1_Enh;E046,H3K4me1_Enh;E047,H3K4me1_Enh;E048,H3K4me1_Enh;E050,H3K4me1_Enh;E051,H3K4me1_Enh;E093,H3K4me1_Enh;E102,H3K4me1_Enh;E104,H3K…	----	GM12891,NFKB,Stanford,None	Westra2013,Whole_Blood,-,0.0032483848757692236	----	21886157,Serum ratio of (cysteine-glutathione disulfide)/(phenylacetate),3.00E-04	AP-3;PPAR_1;SRF_known1;SRF_known5	ENSG00000203739.3	RP11-296O14.3	3	56554	NR_037845	LOC100506023	0	0	INT	----	----	----	----	----	----	-1.5494	0.7656	(EUR) rs10798269
EUR	10	116200638	rs10430632	G	A	0.14	0.28	0.3	0.35	0	0	----	----	E006,H3K27ac_Enh;E011,H3K27ac_Enh;E066,H3K27ac_Enh;E068,H3K27ac_Enh;E006,H3K4me1_Enh;E025,H3K4me1_Enh;E026,H3K4me1_Enh;E052,H3K4me1_Enh;E068,H3K4me1_Enh;E129,H3K4me1_Enh;E023,H3K4me3_Pro;E052,H3K4me3_Pro	----	----	----	----	----	Pax-4_4;ZBTB33_disc3	ENSG00000151892.9	GFRA1	0	0	NM_145793	GFRA1	0	0	INT	----	----	----	----	----	----	-2.0173	0.8262	(EUR) rs10885877
EUR	11	35253282	rs1043101	A	G	0.12	0.39	0.45	0.38	1	0	----	----	E017,H3K4me1_Enh;E023,H3K4me1_Enh;E025,H3K4me1_Enh;E026,H3K4me1_Enh;E037,H3K4me1_Enh;E039,H3K4me1_Enh;E041,H3K4me1_Enh;E049,H3K4me1_Enh;E052,H3K4me1_Enh;E065,H3K4me1_Enh;E071,H3K4me1_Enh;E073,H3K4me1_Enh;E076,H3K4me1_Enh;E078,H3K4me1_Enh;E088,H3K4me1_Enh;E092,H3K4me1_Enh;E103,H3K4me1_Enh;E111,H3K4me1_Enh;E120,H3K4me1_Enh;E121,H3K4me1_Enh;E125,H3K4me1_Enh;E126,H3K4me1_Enh;E128,H3K4me1_Enh;E129,H3K…	E034;E126;E128	----	GTEx2015_v6,Thyroid,RP1-68D18.3,8.45519629175717e-06;Westra2013,Whole_Blood,CD44,3.3745058796796193E-6	----	----	GR_known6;Gm397;Mef2_known6;TCF12_disc2	ENSG00000110436.6	SLC1A2	0	0	NM_001195728	SLC1A2	0	0	U3	----	----	----	----	----	----	-0.903	0.6657	(EUR) rs736374
EUR	9	6225535	rs10435816	A	G	0.61	0.25	0.48	0.26	0	0	----	----	E003,H3K27ac_Enh;E008,H3K27ac_Enh;E015,H3K27ac_Enh;E050,H3K27ac_Enh;E065,H3K27ac_Enh;E067,H3K27ac_Enh;E068,H3K27ac_Enh;E071,H3K27ac_Enh;E072,H3K27ac_Enh;E076,H3K27ac_Enh;E078,H3K27ac_Enh;E079,H3K27ac_Enh;E095,H3K27ac_Enh;E014,H3K4me1_Enh;E020,H3K4me1_Enh;E023,H3K4me1_Enh;E027,H3K4me1_Enh;E028,H3K4me1_Enh;E053,H3K4me1_Enh;E054,H3K4me1_Enh;E058,H3K4me1_Enh;E065,H3K4me1_Enh;E067,H3K4me1_Enh;E071,H3K…	----	----	----	----	----	KAP1_disc2	ENSG00000137033.7	IL33	0	0	NM_001199641	IL33	0	0	INT	----	----	----	----	----	----	-2.0608	0.8312	(EUR) rs10815381
EUR	9	120905755	rs10435843	A	G	0.75	0.7	0.72	0.65	0	0	----	----	E011,H3K4me1_Enh;E021,H3K4me1_Enh;E031,H3K4me1_Enh;E032,H3K4me1_Enh;E033,H3K4me1_Enh;E034,H3K4me1_Enh;E036,H3K4me1_Enh;E037,H3K4me1_Enh;E038,H3K4me1_Enh;E039,H3K4me1_Enh;E040,H3K4me1_Enh;E041,H3K4me1_Enh;E042,H3K4me1_Enh;E043,H3K4me1_Enh;E044,H3K4me1_Enh;E045,H3K4me1_Enh;E046,H3K4me1_Enh;E047,H3K4me1_Enh;E048,H3K4me1_Enh;E050,H3K4me1_Enh;E051,H3K4me1_Enh;E055,H3K4me1_Enh;E056,H3K4me1_Enh;E062,H3K…	E033;E046;E093	----	GTEx2015_v6,Adipose_Subcutaneous,MEGF9,1.99519221051134e-05;GTEx2015_v6,Adipose_Subcutaneous,PSMD5-AS1,7.32470033613917e-24;GTEx2015_v6,Adipose_Visceral_Omentum,PSMD5-AS1,4.05207942537581e-11;GTEx2015_v6,Adrenal_Gland,PSMD5,5.51493381374383e-09;GTEx2015_v6,Adrenal_Gland,PSMD5-AS1,2.60923442869568e-10;GTEx2015_v6,Artery_Aorta,PSMD5-AS1,7.82359250284372e-22;GTEx2015_v6,Artery_Coronary,PSMD5-AS1,1.5…	----	20485568,Methylation levels at chr9:122644335-122644385 [hg18 coord probe cg21717724] in Caudal pons,3.30E-11;20485568,Methylation levels at chr9:122644335-122644385 [hg18 coord probe cg21717724] in Cerebellum,5.55E-11;20485568,Methylation levels at chr9:122644335-122644385 [hg18 coord probe cg21717724] in Frontal cortex,7.99E-12;20485568,Methylation levels at chr9:122644335-122644385 [hg18 coord…	----	ENSG00000056558.6	TRAF1	0	0	NM_001190947	TRAF1	0	0	INT	----	----	----	----	----	----	-1.7513	0.7931	(EUR) rs10739580, rs2900180
EUR	9	120905921	rs10435844	G	T	0.75	0.7	0.72	0.65	0	0	----	----	E011,H3K4me1_Enh;E031,H3K4me1_Enh;E032,H3K4me1_Enh;E033,H3K4me1_Enh;E034,H3K4me1_Enh;E035,H3K4me1_Enh;E036,H3K4me1_Enh;E037,H3K4me1_Enh;E038,H3K4me1_Enh;E039,H3K4me1_Enh;E040,H3K4me1_Enh;E041,H3K4me1_Enh;E042,H3K4me1_Enh;E043,H3K4me1_Enh;E044,H3K4me1_Enh;E045,H3K4me1_Enh;E046,H3K4me1_Enh;E047,H3K4me1_Enh;E048,H3K4me1_Enh;E050,H3K4me1_Enh;E051,H3K4me1_Enh;E055,H3K4me1_Enh;E056,H3K4me1_Enh;E062,H3K…	E034;E046;E093;E097;E116;E123	GM12892,POL24H8,HudsonAlpha,None;GM12892,POL24H8,HudsonAlpha,None;GM18505,POL2,Stanford,None	GTEx2015_v6,Adipose_Subcutaneous,MEGF9,1.99519221051134e-05;GTEx2015_v6,Adipose_Subcutaneous,PSMD5-AS1,7.32470033613917e-24;GTEx2015_v6,Adipose_Visceral_Omentum,PSMD5-AS1,4.05207942537581e-11;GTEx2015_v6,Adrenal_Gland,PSMD5,5.51493381374383e-09;GTEx2015_v6,Adrenal_Gland,PSMD5-AS1,2.60923442869568e-10;GTEx2015_v6,Artery_Aorta,PSMD5-AS1,7.82359250284372e-22;GTEx2015_v6,Artery_Coronary,PSMD5-AS1,1.5…	----	20485568,Methylation levels at chr9:122644335-122644385 [hg18 coord probe cg21717724] in Caudal pons,3.30E-11;20485568,Methylation levels at chr9:122644335-122644385 [hg18 coord probe cg21717724] in Cerebellum,5.55E-11;20485568,Methylation levels at chr9:122644335-122644385 [hg18 coord probe cg21717724] in Frontal cortex,7.99E-12;20485568,Methylation levels at chr9:122644335-122644385 [hg18 coord…	Pou1f1_2;Spdef	ENSG00000056558.6	TRAF1	0	0	NM_001190947	TRAF1	0	0	INT	----	----	----	----	----	----	1.4265	0.2611	(EUR) rs10739580, rs2900180
EUR	5	111128310	rs1043828	T	C	0.07	0.28	0.05	0.35	0	0	----	----	E001,H3K4me1_Enh;E002,H3K4me1_Enh;E013,H3K4me1_Enh;E014,H3K4me1_Enh;E015,H3K4me1_Enh;E016,H3K4me1_Enh;E018,H3K4me1_Enh;E019,H3K4me1_Enh;E020,H3K4me1_Enh;E027,H3K4me1_Enh;E028,H3K4me1_Enh;E055,H3K4me1_Enh;E056,H3K4me1_Enh;E057,H3K4me1_Enh;E058,H3K4me1_Enh;E099,H3K4me1_Enh;E119,H3K4me1_Enh;E122,H3K4me1_Enh;E127,H3K4me1_Enh;E003,H3K27ac_Enh;E014,H3K27ac_Enh;E015,H3K27ac_Enh;E016,H3K27ac_Enh;E019,H3K…	----	----	GTEx2015_v6,Adipose_Subcutaneous,TSLP,3.40396594745358e-10;GTEx2015_v6,Adrenal_Gland,TSLP,2.99894854011584e-07;GTEx2015_v6,Artery_Tibial,TSLP,1.99649893454408e-15;GTEx2015_v6,Breast_Mammary_Tissue,TSLP,2.45108169404665e-06;GTEx2015_v6,Esophagus_Mucosa,TSLP,7.42969471977411e-10;GTEx2015_v6,Nerve_Tibial,TSLP,2.12746447210905e-08;GTEx2015_v6,Skin_Sun_Exposed_Lower_leg,TSLP,2.01262931570424e-09;GTEx2…	----	----	Foxp1;Irx;Pou1f1_1;Pou2f2_known2;Pou2f2_known5;Pou3f3;Pou5f1_disc2	ENSG00000134987.7	WDR36	0	0	NM_139281	WDR36	0	0	U3	----	----	----	----	----	----	-0.1257	0.5286	(EUR) rs1898671, rs10455025
EUR	6	7881078	rs1044104	A	G	0.46	0.46	0.66	0.29	0	0	----	----	E006,H3K4me1_Enh;E013,H3K4me1_Enh;E122,H3K4me1_Enh;E047,H3K9ac_Pro;E103,H3K9ac_Pro;E117,H3K9ac_Pro;E122,H3K9ac_Pro;E049,H3K27ac_Enh;E097,H3K27ac_Enh;E122,H3K27ac_Enh	E122	GM12892,POL2,HudsonAlpha,None;GM12892,POL2,HudsonAlpha,None;GM12892,POL24H8,HudsonAlpha,None;GM12892,POL24H8,HudsonAlpha,None;HUVEC,POL2,UT-A,None	----	----	----	RXRA_known5;Zfp691	ENSG00000153162.8	BMP6	0	0	NM_001718	BMP6	0	0	U3	----	----	----	----	----	----	0.165	0.4754	(EUR) rs1225927
EUR	21	33449384	rs1044213	G	C	0.84	0.57	0.83	0.46	0	0	----	----	E014,H3K9ac_Pro;E023,H3K9ac_Pro;E025,H3K9ac_Pro;E049,H3K9ac_Pro;E062,H3K9ac_Pro;E066,H3K9ac_Pro;E068,H3K9ac_Pro;E072,H3K9ac_Pro;E088,H3K9ac_Pro;E015,H3K27ac_Enh;E037,H3K27ac_Enh;E041,H3K27ac_Enh;E050,H3K27ac_Enh;E063,H3K27ac_Enh;E068,H3K27ac_Enh;E023,H3K4me1_Enh;E024,H3K4me1_Enh;E025,H3K4me1_Enh;E026,H3K4me1_Enh;E063,H3K4me1_Enh;E066,H3K4me1_Enh;E077,H3K4me1_Enh;E084,H3K4me1_Enh;E085,H3K4me1_Enh;…	E022;E090	----	GTEx2015_v6,Adipose_Subcutaneous,TMEM50B,2.01726528779694e-45;GTEx2015_v6,Adipose_Visceral_Omentum,TMEM50B,2.79064070221241e-14;GTEx2015_v6,Adrenal_Gland,TMEM50B,8.25005842489155e-09;GTEx2015_v6,Artery_Aorta,TMEM50B,3.47057141314933e-35;GTEx2015_v6,Artery_Coronary,TMEM50B,2.02517859331876e-14;GTEx2015_v6,Artery_Tibial,TMEM50B,4.96518330762919e-55;GTEx2015_v6,Brain_Caudate_basal_ganglia,TMEM50B,4.…	----	17873874,Gene expression of C21orf4 in CEU-CHB-JPT-YRI lymphoblastoid cell lines,1.38452E-14;22233810,Gene expression of TMEM50B (ENSG00000142188) in dendritic cells treated with Mycobacterium tuberculosis,3.89E-08;22233810,Gene expression of TMEM50B (ENSG00000142188) in dendritic cells,2.11E-05	----	ENSG00000159128.9	IFNGR2	0	0	NR_040016	TMEM50B	0	0	U3	----	----	----	----	----	----	-0.5666	0.6079	(EUR) rs2834215
EUR	21	33449263	rs1044218	G	A	0.83	0.57	0.83	0.46	1	0	----	----	E015,H3K27ac_Enh;E037,H3K27ac_Enh;E050,H3K27ac_Enh;E063,H3K27ac_Enh;E068,H3K27ac_Enh;E023,H3K4me1_Enh;E024,H3K4me1_Enh;E025,H3K4me1_Enh;E026,H3K4me1_Enh;E063,H3K4me1_Enh;E084,H3K4me1_Enh;E088,H3K4me1_Enh;E102,H3K4me1_Enh;E023,H3K4me3_Pro;E023,H3K9ac_Pro;E025,H3K9ac_Pro;E049,H3K9ac_Pro;E062,H3K9ac_Pro;E068,H3K9ac_Pro;E072,H3K9ac_Pro;E088,H3K9ac_Pro	E083;E123	----	GTEx2015_v6,Adipose_Subcutaneous,TMEM50B,2.01726528779694e-45;GTEx2015_v6,Adipose_Visceral_Omentum,TMEM50B,2.79064070221241e-14;GTEx2015_v6,Adrenal_Gland,TMEM50B,8.25005842489155e-09;GTEx2015_v6,Artery_Aorta,TMEM50B,3.47057141314933e-35;GTEx2015_v6,Artery_Coronary,TMEM50B,2.02517859331876e-14;GTEx2015_v6,Artery_Tibial,TMEM50B,4.96518330762919e-55;GTEx2015_v6,Brain_Caudate_basal_ganglia,TMEM50B,4.…	----	17873874,Gene expression of C21orf4 in CEU-CHB-JPT-YRI lymphoblastoid cell lines,3.37754E-13;22692066,Gene expression of TMEM50B (probeID ILMN_1688439) in whole blood,1.23158E-09;23474282,Gene expression of TMEM50B in normal prepouch ileum,0.00092492	GATA_known8;HDAC2_disc6;Hdx;STAT_known1;STAT_known2;THAP1_disc1	ENSG00000159128.9	IFNGR2	0	0	NR_040016	TMEM50B	0	0	U3	----	----	----	----	----	----	-0.823	0.6523	(EUR) rs2834215
EUR	1	65585667	rs10443259	G	A	0.24	0.29	0.83	0.29	0	0	----	----	E047,H3K9ac_Pro;E066,H3K4me1_Enh;E087,H3K4me1_Enh	----	----	----	----	----	Foxl1_2	ENSG00000116678.14	LEPR	0	0	NM_002303	LEPR	0	0	INT	----	----	----	----	----	----	-1.7266	0.7898	(EUR) rs1751492
EUR	1	65663183	rs10443260	A	G	0.14	0.26	0.78	0.21	0	0	----	----	----	----	----	----	----	----	----	ENSG00000116678.14	LEPR	3	21623	NM_002303	LEPR	3	25689	----	----	----	----	----	----	----	-3.7922	0.9602	(EUR) rs140410685, rs12026918
ASN, EUR	1	65663438	rs10443261	T	C	0.44	0.46	0.87	0.4	0	0	----	----	----	----	----	----	----	----	Fox	ENSG00000116678.14	LEPR	3	21878	NM_002303	LEPR	3	25944	----	----	----	----	----	----	----	-4.0511	0.9694	(ASN) rs10889569, (EUR) rs4420065, rs1892534, rs10889574, rs13375019, rs1938492, rs11208691, rs1805096, rs28480230, rs2376015, rs4655582, rs6700896
EUR	13	30459095	rs1045411	C	T	0.05	0.17	0.22	0.29	0	0	----	----	E003,H3K27ac_Enh;E008,H3K27ac_Enh;E014,H3K27ac_Enh;E016,H3K27ac_Enh;E034,H3K27ac_Enh;E039,H3K27ac_Enh;E040,H3K27ac_Enh;E041,H3K27ac_Enh;E042,H3K27ac_Enh;E043,H3K27ac_Enh;E044,H3K27ac_Enh;E045,H3K27ac_Enh;E046,H3K27ac_Enh;E050,H3K27ac_Enh;E063,H3K27ac_Enh;E066,H3K27ac_Enh;E068,H3K27ac_Enh;E069,H3K27ac_Enh;E071,H3K27ac_Enh;E072,H3K27ac_Enh;E074,H3K27ac_Enh;E093,H3K27ac_Enh;E103,H3K27ac_Enh;E111,H3K…	E034;E127	----	GTEx2015_v6,Adipose_Subcutaneous,HMGB1,9.14481282349106e-07;GTEx2015_v6,Artery_Aorta,HMGB1,6.18740396524904e-06;GTEx2015_v6,Artery_Tibial,HMGB1,2.572471787389e-07;GTEx2015_v6,Muscle_Skeletal,HMGB1,1.47261647267595e-06;GTEx2015_v6,Pancreas,HMGB1,2.86003329891771e-06;Lappalainen2013,Lymphoblastoid_EUR_exonlevel,ENSG00000189403.9_31032884_31035825,8.89542347517703e-09;Westra2013,Whole_Blood,HMGB1,1.…	----	----	DMRT7	ENSG00000189403.9	HMGB1	0	0	NM_002128	HMGB1	0	0	U3	----	----	----	----	----	----	-0.2163	0.5451	(EUR) rs1360485, rs2249825, rs67455627
EUR	6	55289218	rs10456702	G	A	0.29	0.34	0.22	0.5	0	0	----	----	E027,H3K9ac_Pro;E082,H3K4me1_Enh	----	----	----	----	----	STAT_known1	ENSG00000137252.5	HCRTR2	3	6597	NM_001526	HCRTR2	3	6597	----	----	----	----	----	----	----	-2.7988	0.9028	(EUR) rs7761177
AMR	17	40019173	rs1045929	C	T	0.27	0.32	0.41	0.36	0	0	----	----	E001,H3K4me1_Enh;E002,H3K4me1_Enh;E003,H3K4me1_Enh;E005,H3K4me1_Enh;E006,H3K4me1_Enh;E007,H3K4me1_Enh;E008,H3K4me1_Enh;E009,H3K4me1_Enh;E010,H3K4me1_Enh;E011,H3K4me1_Enh;E012,H3K4me1_Enh;E013,H3K4me1_Enh;E014,H3K4me1_Enh;E015,H3K4me1_Enh;E016,H3K4me1_Enh;E017,H3K4me1_Enh;E018,H3K4me1_Enh;E019,H3K4me1_Enh;E020,H3K4me1_Enh;E021,H3K4me1_Enh;E022,H3K4me1_Enh;E023,H3K4me1_Enh;E024,H3K4me1_Enh;E025,H3K…	E003;E006;E008;E055;E056;E057;E100;E119;E121;E122;E125;E127;E128	----	GTEx2015_v6,Adipose_Subcutaneous,GSDMA,1.18695279889062e-27;GTEx2015_v6,Adipose_Subcutaneous,MED24,3.26004500127865e-27;GTEx2015_v6,Adipose_Visceral_Omentum,GSDMA,3.14337324954092e-12;GTEx2015_v6,Adipose_Visceral_Omentum,MED24,4.29704120827917e-06;GTEx2015_v6,Adrenal_Gland,GSDMA,3.98587508836731e-08;GTEx2015_v6,Artery_Aorta,GSDMA,1.737602724915e-14;GTEx2015_v6,Artery_Aorta,MED24,3.04692241894128e…	----	20485568,Gene expression of PSMD3 in Frontal cortex,6.50E-009;22685416,Gene expression of MED24 (probeID ILMN_2388272) in cerebellum in Alzheimer's disease cases and controls,9.582E-78;22685416,Gene expression of MED24 (probeID ILMN_2388272) in temporal cortex in Alzheimer's disease cases and controls,4.81E-82	Fox;Foxf1;Foxf2;Foxi1;Foxj1_2;Foxj2_1;Foxk1;Foxl1_1;Foxo_1;Foxp1;RREB-1_1;RREB-1_2	ENSG00000008838.12	MED24	0	0	NM_014815	MED24	0	0	U3	----	----	----	----	----	----	0.457	0.4225	(AMR) rs2227336
ASN, EUR	1	218443793	rs1046017	C	G	0.51	0.44	0.75	0.28	0	0	----	----	E065,H3K27ac_Enh;E078,H3K27ac_Enh;E125,H3K27ac_Enh;E073,H3K4me1_Enh;E086,H3K4me1_Enh;E100,H3K4me1_Enh;E108,H3K4me1_Enh;E114,H3K4me1_Enh;E121,H3K4me1_Enh	----	----	----	----	----	EWSR1-FLI1;Egr-1_known2;GATA_disc3;PPAR_2;RREB-1_2;SP1_disc3;STAT_disc7;UF1H3BETA;Zfp281	ENSG00000092969.7	TGFB2	0	0	NM_003238	TGFB2	0	0	U3	----	----	----	----	----	----	-0.3813	0.5749	(ASN) rs1890995, (EUR) rs12048049, rs10482795, rs1108548, rs6604614, rs6684205, rs991967
EUR	5	42174575	rs10461734	T	C	0.48	0.54	0.89	0.65	0	0	----	----	E023,H3K4me1_Enh;E063,H3K4me1_Enh;E023,H3K4me3_Pro;E063,H3K4me3_Pro;E023,H3K9ac_Pro;E063,H3K9ac_Pro;E063,H3K27ac_Enh	----	----	----	----	----	BATF_disc3;EWSR1-FLI1;HDAC2_disc6;Irf_known9;VDR_2	ENSG00000260786.1	RP11-112L7.1	5	13690	NM_012176	FBXO4	3	233004	----	----	----	----	----	----	----	-2.4707	0.8743	(EUR) rs10035253
EUR	5	42174723	rs10461735	T	C	0.48	0.54	0.89	0.65	0	0	----	----	E023,H3K4me1_Enh;E063,H3K4me1_Enh;E023,H3K4me3_Pro;E063,H3K4me3_Pro;E023,H3K9ac_Pro;E063,H3K9ac_Pro;E063,H3K27ac_Enh	----	----	----	----	----	Dobox4;Evi-1_3;HDAC2_disc3	ENSG00000260786.1	RP11-112L7.1	5	13542	NM_012176	FBXO4	3	233152	----	----	----	----	----	----	----	-0.0529	0.5153	(EUR) rs10035253
EUR	5	42285537	rs10461736	A	G	0.25	0.51	0.86	0.64	0	0	----	----	E008,H3K9ac_Pro;E027,H3K9ac_Pro;E011,H3K4me1_Enh;E012,H3K4me1_Enh;E016,H3K4me1_Enh;E018,H3K4me1_Enh;E020,H3K4me1_Enh;E053,H3K4me1_Enh;E054,H3K4me1_Enh;E063,H3K4me1_Enh;E073,H3K4me1_Enh;E074,H3K4me1_Enh;E087,H3K4me1_Enh;E015,H3K27ac_Enh;E054,H3K4me3_Pro	E126	----	----	----	----	Maf_known3;Myc_disc5;Pou5f1_disc1;Sox_5;p300_disc2	ENSG00000260786.1	RP11-112L7.1	3	94013	NM_000163	GHR	5	138236	----	----	----	----	----	----	----	-1.8666	0.8078	(EUR) rs10035253
EUR	5	42327449	rs10461737	T	G	0.39	0.54	0.87	0.63	0	0	----	----	E063,H3K4me1_Enh	----	----	----	----	----	AP-4_1;ATF3_disc1;HEN1_1;LXR_2;Pax-4_1;SREBP_known4;T3R	ENSG00000112964.9	GHR	5	96327	NM_000163	GHR	5	96324	----	----	----	----	----	----	----	-2.5892	0.8852	(EUR) rs10035253
EUR	5	42307612	rs10462034	A	G	0.36	0.52	0.85	0.64	0	0	----	----	E023,H3K4me1_Enh;E063,H3K4me1_Enh;E023,H3K9ac_Pro;E063,H3K9ac_Pro;E063,H3K27ac_Enh	----	----	----	----	----	HMG-IY_2;Maf_known3;Nanog_disc1;Pou2f2_disc1;Pou2f2_known1;Pou2f2_known10;Pou2f2_known2;Pou2f2_known6;Pou2f2_known7;Pou2f2_known8;Pou2f2_known9;Pou5f1_disc1;Pou5f1_disc2;Pou5f1_known1;TATA_disc9	ENSG00000260786.1	RP11-112L7.1	3	116088	NM_000163	GHR	5	116161	----	----	----	----	----	----	----	-2.804	0.9032	(EUR) rs10035253
EUR	5	42327189	rs10462037	G	A	0.39	0.54	0.87	0.63	0	0	----	----	E006,H3K9ac_Pro;E063,H3K27ac_Enh;E063,H3K4me1_Enh	----	----	----	----	----	CHD2_disc2;CHD2_disc3;CIZ;E2F_disc7;ELF1_disc3;Egr-1_disc6;Irf_known9;NRSF_disc5;NRSF_disc9;Nrf1_disc3;Sin3Ak-20_disc5	ENSG00000112964.9	GHR	5	96587	NM_000163	GHR	5	96584	----	----	----	----	----	----	----	-3.6343	0.9536	(EUR) rs10035253
ASN, EUR	5	132592347	rs10463893	T	C	0.07	0.13	0.2	0.19	0	0	----	----	E005,H3K27ac_Enh;E006,H3K27ac_Enh;E091,H3K27ac_Enh;E025,H3K4me1_Enh;E027,H3K4me1_Enh;E028,H3K4me1_Enh;E087,H3K4me1_Enh;E114,H3K4me1_Enh;E047,H3K9ac_Pro	----	----	Westra2013,Whole_Blood,SLC22A4,2.8607592291045287E-12;Westra2013,Whole_Blood,SLC22A5,2.371237916310515E-13	----	----	----	ENSG00000113522.9	RAD50	0	0	NM_005732	RAD50	0	0	INT	----	----	----	----	----	----	-1.9954	0.8236	(ASN) rs2078387, (EUR) rs2078387, rs1986009
EUR	5	132598215	rs10463894	T	C	0.27	0.15	0.22	0.19	0	0	----	----	E055,H3K27ac_Enh;E069,H3K27ac_Enh;E096,H3K4me1_Enh	----	----	----	----	----	Foxp1;Hoxa4;Pax-4_2;Zfp105	ENSG00000113522.9	RAD50	0	0	NM_005732	RAD50	0	0	INT	----	----	----	----	----	----	-2.0256	0.8271	(EUR) rs2078387, rs1986009
ASN	17	7571674	rs10468481	G	A	0.02	0.33	0.27	0.39	1	1	----	----	E001,H3K4me1_Enh;E003,H3K4me1_Enh;E005,H3K4me1_Enh;E006,H3K4me1_Enh;E009,H3K4me1_Enh;E010,H3K4me1_Enh;E011,H3K4me1_Enh;E012,H3K4me1_Enh;E013,H3K4me1_Enh;E015,H3K4me1_Enh;E016,H3K4me1_Enh;E017,H3K4me1_Enh;E018,H3K4me1_Enh;E019,H3K4me1_Enh;E020,H3K4me1_Enh;E021,H3K4me1_Enh;E022,H3K4me1_Enh;E023,H3K4me1_Enh;E024,H3K4me1_Enh;E025,H3K4me1_Enh;E027,H3K4me1_Enh;E028,H3K4me1_Enh;E029,H3K4me1_Enh;E030,H3K…	E034;E059;E090;E098;E100	----	GTEx2015_v6,Brain_Cerebellum,SAT2,3.02347793141132e-08;GTEx2015_v6,Brain_Cortex,SAT2,7.36241829896960e-09;GTEx2015_v6,Cells_EBV-transformed_lymphocytes,SAT2,6.04944717358995e-07;GTEx2015_v6,Cells_Transformed_fibroblasts,SENP3,8.05499644923943e-06;GTEx2015_v6,Colon_Sigmoid,SAT2,4.18405178087106e-06;GTEx2015_v6,Colon_Transverse,SAT2,5.03641025735289e-08;GTEx2015_v6,Esophagus_Mucosa,CD68,1.890846505…	----	----	CAC-binding-protein;CACD_2;CTCF_disc4;NF-kappaB_disc2	ENSG00000161956.8	SENP3	0	0	NR_037926	SENP3-EIF4A1	0	0	U3	----	----	----	----	----	----	2.1903	0.161	(ASN) rs1128963
EUR	17	35992714	rs10468597	A	G	0.08	0.03	0.03	0.03	0	0	----	----	E015,H3K27ac_Enh;E066,H3K27ac_Enh;E080,H3K27ac_Enh;E084,H3K27ac_Enh;E085,H3K27ac_Enh;E118,H3K27ac_Enh;E032,H3K4me1_Enh;E066,H3K4me1_Enh;E084,H3K4me1_Enh;E085,H3K4me1_Enh;E096,H3K4me1_Enh;E118,H3K4me1_Enh;E066,H3K4me3_Pro;E066,H3K9ac_Pro	----	----	----	----	----	Evi-1_4;HDAC2_disc6;Irf_known10;PRDM1_known1;Pou2f2_known1;STAT_disc3	ENSG00000213494.4	CCL14	0	0	NR_027921	CCL14-CCL15	0	0	INT	----	----	----	----	----	----	-3.429	0.9437	(EUR) rs117321474
EUR	2	102476784	rs10469840	T	C	0.89	0.57	0.58	0.79	0	0	----	----	E030,H3K4me1_Enh;E110,H3K4me1_Enh;E086,H3K9ac_Pro;E110,H3K9ac_Pro;E088,H3K4me3_Pro;E092,H3K4me3_Pro;E110,H3K4me3_Pro;E092,H3K27ac_Enh;E094,H3K27ac_Enh	----	----	GTEx2015_v6,Brain_Hippocampus,IL18R1,1.1314383877092e-06;GTEx2015_v6,Heart_Left_Ventricle,IL18R1,6.0603366620835e-06;GTEx2015_v6,Lung,IL18R1,5.78971576010453e-07;GTEx2015_v6,Lung,IL1RL1,3.80180024579703e-07;GTEx2015_v6,Muscle_Skeletal,IL18R1,1.45271803815774e-06;GTEx2015_v6,Skin_Sun_Exposed_Lower_leg,IL18R1,3.75245415031287e-08;GTEx2015_v6,Testis,SLC9A4,6.28145057980446e-07;GTEx2015_v6,Whole_Bloo…	----	22595970,Q13478 protein abundance levels,3.42E-02;22685416,Gene expression of IL18R1 (probeID ILMN_1781700) in cerebellum in Alzheimer's disease cases and controls,5.25E-19;22685416,Gene expression of IL18R1 (probeID ILMN_1781700) in temporal cortex in Alzheimer's disease cases and controls,1.207E-13	Ets_disc5;Myf_1;NRSF_known1;Sin3Ak-20_disc5;ZBRK1	ENSG00000180251.4	SLC9A4	0	0	NM_001011552	SLC9A4	0	0	INT	----	----	----	----	----	----	-3.3646	0.9402	(EUR) rs2001461
AFR	21	33376051	rs10470090	G	T	0.01	0.18	0.44	0.15	0	0	----	----	E011,H3K9ac_Pro;E066,H3K9ac_Pro;E102,H3K9ac_Pro;E124,H3K9ac_Pro;E028,H3K4me1_Enh;E029,H3K4me1_Enh;E030,H3K4me1_Enh;E031,H3K4me1_Enh;E032,H3K4me1_Enh;E034,H3K4me1_Enh;E044,H3K4me1_Enh;E047,H3K4me1_Enh;E062,H3K4me1_Enh;E071,H3K4me1_Enh;E077,H3K4me1_Enh;E093,H3K4me1_Enh;E124,H3K4me1_Enh;E029,H3K27ac_Enh;E075,H3K27ac_Enh;E090,H3K27ac_Enh;E106,H3K27ac_Enh;E109,H3K27ac_Enh;E124,H3K27ac_Enh;E127,H3K27ac…	E097	----	Westra2013,Whole_Blood,-,1.6358861725544962E-31;Westra2013,Whole_Blood,IFNAR1,3.2574994294174194E-10;Westra2013,Whole_Blood,IL10RB,1.6036074175938646E-11;Westra2013,Whole_Blood,TMEM50B,4.4579064724436514E-11	----	----	Bbx;En-1_2;Foxo_1;Foxo_2;Foxo_3;Pou2f2_known8	ENSG00000159128.9	IFNGR2	5	8941	NM_000629	IFNAR1	3	16228	----	----	----	----	----	----	----	-2.744	0.8984	(AFR) rs73194058
EUR	5	55955395	rs10471419	T	C	0.61	0.16	0.03	0.14	0	0	----	----	E038,H3K9ac_Pro;E039,H3K27ac_Enh;E041,H3K27ac_Enh;E043,H3K27ac_Enh;E045,H3K27ac_Enh;E055,H3K27ac_Enh;E056,H3K27ac_Enh;E071,H3K27ac_Enh;E074,H3K27ac_Enh;E124,H3K27ac_Enh;E129,H3K27ac_Enh;E039,H3K4me1_Enh;E041,H3K4me1_Enh;E044,H3K4me1_Enh;E045,H3K4me1_Enh;E048,H3K4me1_Enh	----	----	GTEx2015_v6,Nerve_Tibial,IL6ST,8.76481155997353e-07	----	----	PU.1_disc3;STAT_disc7	ENSG00000134352.15	IL6ST	0	0	NM_001190981	IL6ST	0	0	INT	----	----	----	----	----	----	-3.154	0.9279	(EUR) rs7730934
EUR	5	35824491	rs10472982	T	C	0.4	0.22	0.1	0.29	0	0	----	----	E007,H3K9ac_Pro;E038,H3K9ac_Pro;E077,H3K9ac_Pro;E033,H3K4me1_Enh;E034,H3K4me1_Enh;E037,H3K4me1_Enh;E038,H3K4me1_Enh;E039,H3K4me1_Enh;E040,H3K4me1_Enh;E041,H3K4me1_Enh;E042,H3K4me1_Enh;E043,H3K4me1_Enh;E045,H3K4me1_Enh;E046,H3K4me1_Enh;E047,H3K4me1_Enh;E048,H3K4me1_Enh;E062,H3K4me1_Enh;E077,H3K4me1_Enh;E093,H3K4me1_Enh;E112,H3K4me1_Enh;E034,H3K27ac_Enh;E037,H3K27ac_Enh;E038,H3K27ac_Enh;E039,H3K27a…	----	----	----	----	----	Pax-4_4	ENSG00000248969.1	CTD-2113L7.1	0	0	NM_024867	SPEF2	3	9879	----	----	----	----	----	----	----	-2.988	0.9168	(EUR) rs62355272
ASN, EUR	5	35843730	rs10472984	C	G	0.19	0.23	0.19	0.32	0	0	----	----	E011,H3K4me3_Pro;E014,H3K4me3_Pro;E016,H3K4me3_Pro;E020,H3K4me3_Pro;E037,H3K4me3_Pro;E040,H3K4me3_Pro;E041,H3K4me3_Pro;E042,H3K4me3_Pro;E037,H3K4me1_Enh;E038,H3K4me1_Enh;E040,H3K4me1_Enh;E041,H3K4me1_Enh;E042,H3K4me1_Enh;E045,H3K4me1_Enh;E047,H3K4me1_Enh;E048,H3K4me1_Enh;E044,H3K27ac_Enh	----	----	----	----	21572414,3-Aminoisobutyrate concentration,1.8E-02	Foxa_disc2;Mrg1::Hoxa9_1;Mrg_1;Mrg_2;Tgif1_1;Tgif1_2	ENSG00000168685.10	IL7R	5	8964	NM_002185	IL7R	5	13157	----	----	----	----	----	----	----	-3.3545	0.9397	(ASN) rs12697352, (EUR) rs6897932, rs6881706, rs7717955, rs6881270, rs10075764, rs4594881, rs1961220, rs11567694, rs12697352
EUR	5	42210244	rs10473270	C	G	0.65	0.71	1	0.65	0	0	----	----	----	----	----	----	----	----	CDP_7;CIZ;Hoxa5_1;Maf_disc2;Pou2f2_known1;Pou2f2_known11	ENSG00000260786.1	RP11-112L7.1	3	18720	NM_000163	GHR	5	213529	----	----	----	----	----	----	----	-3.6631	0.9548	(EUR) rs10035253
EUR	5	42210274	rs10473271	C	T	0.28	0.52	0.89	0.65	0	0	----	----	----	----	----	----	----	----	BCL_disc4;Irf_disc3;Irf_known1;Irf_known2;Irf_known3;Irf_known4;Irf_known9;Pax-5_disc3;RXRA_disc4;STAT_disc3;TATA_disc7;p300_disc5	ENSG00000260786.1	RP11-112L7.1	3	18750	NM_000163	GHR	5	213499	----	----	----	----	----	----	----	-2.602	0.8863	(EUR) rs10035253
EUR	5	42683651	rs10473288	G	A	0.6	0.79	0.99	0.71	0	0	----	----	E055,H3K4me1_Enh;E065,H3K4me1_Enh;E063,H3K27ac_Enh	E126	----	GTEx2015_v6,Artery_Aorta,CCDC152,8.44391105950092e-06;GTEx2015_v6,Artery_Tibial,CCDC152,3.26401199087862e-06	----	----	AP-1_disc6;CHD2_disc2;EWSR1-FLI1;Ets_known6;HDAC2_disc6	ENSG00000112964.9	GHR	0	0	NM_001242402	GHR	0	0	INT	----	----	----	----	----	----	-2.6553	0.891	(EUR) rs4637559
EUR	3	55465753	rs1047898	T	C	0.36	0.59	0.68	0.45	1	1	----	----	E013,H3K27ac_Enh;E017,H3K27ac_Enh;E055,H3K27ac_Enh;E056,H3K27ac_Enh;E125,H3K27ac_Enh;E129,H3K27ac_Enh;E026,H3K4me1_Enh;E049,H3K4me1_Enh;E097,H3K4me1_Enh;E099,H3K4me1_Enh;E121,H3K4me1_Enh;E125,H3K4me1_Enh;E128,H3K4me1_Enh;E129,H3K4me1_Enh;E052,H3K9ac_Pro;E107,H3K9ac_Pro	----	----	----	----	----	Evi-1_1;Foxp1;Mef2_known5;Sox_13;Sox_15;Zfp105	ENSG00000114251.9	WNT5A	0	0	NM_003392	WNT5A	0	0	U3	----	----	----	----	----	----	5.021	0.0111	(EUR) rs13059073
EUR	9	6256292	rs1048274	G	A	0.41	0.43	0.45	0.32	0	0	----	----	E027,H3K9ac_Pro	----	----	----	----	----	CEBPB_known4;Foxo_4;Ik-2_3;Pax-4_5;Pou2f2_known1;TEF-1_2	ENSG00000137033.7	IL33	0	0	NM_001199641	IL33	0	0	U3	----	----	----	----	----	----	1.9549	0.1888	(EUR) rs10975519
ASN	1	173266926	rs10489265	A	C	0.09	0.31	0.23	0.21	0	0	----	----	E004,H3K27ac_Enh;E055,H3K27ac_Enh;E056,H3K27ac_Enh;E063,H3K27ac_Enh;E125,H3K27ac_Enh;E011,H3K4me1_Enh;E025,H3K4me1_Enh;E026,H3K4me1_Enh;E028,H3K4me1_Enh;E055,H3K4me1_Enh;E061,H3K4me1_Enh;E071,H3K4me1_Enh;E099,H3K4me1_Enh;E117,H3K4me1_Enh;E119,H3K4me1_Enh;E120,H3K4me1_Enh;E121,H3K4me1_Enh;E122,H3K4me1_Enh;E125,H3K4me1_Enh;E011,H3K4me3_Pro;E025,H3K4me3_Pro;E119,H3K9ac_Pro;E121,H3K9ac_Pro	----	----	----	----	21886157,Serum ratio of (butyrylcarnitine)/(scyllo-inositol),8.10E-05	GR_known3;Hdx;RXRA_known4;STAT_known1;STAT_known2	ENSG00000251817.1	snoU13	5	14150	NR_037845	LOC100506023	0	0	INT	----	----	----	----	----	----	-1.345	0.7359	(ASN) rs2205960
EUR	20	6770387	rs1049007	A	G	0.89	0.69	0.82	0.63	1	1	----	----	E001,H3K4me3_Pro;E002,H3K4me3_Pro;E003,H3K4me3_Pro;E004,H3K4me3_Pro;E005,H3K4me3_Pro;E006,H3K4me3_Pro;E007,H3K4me3_Pro;E008,H3K4me3_Pro;E011,H3K4me3_Pro;E012,H3K4me3_Pro;E013,H3K4me3_Pro;E014,H3K4me3_Pro;E015,H3K4me3_Pro;E016,H3K4me3_Pro;E017,H3K4me3_Pro;E018,H3K4me3_Pro;E019,H3K4me3_Pro;E020,H3K4me3_Pro;E021,H3K4me3_Pro;E022,H3K4me3_Pro;E023,H3K4me3_Pro;E024,H3K4me3_Pro;E025,H3K4me3_Pro;E026,H3K…	E003;E006;E007;E008;E021;E022;E083;E086;E090	----	----	----	----	ERalpha-a_disc3;LXR_2	ENSG00000125845.5	BMP2	0	0	NM_001200	BMP2	0	0	SYN	----	----	----	----	----	----	2.2459	0.1549	(EUR) rs6054512, rs235770
EUR	5	35877812	rs10491434	A	G	0.49	0.24	0.05	0.29	0	0	----	----	E005,H3K4me1_Enh;E023,H3K4me1_Enh;E025,H3K4me1_Enh;E026,H3K4me1_Enh;E033,H3K4me1_Enh;E034,H3K4me1_Enh;E036,H3K4me1_Enh;E037,H3K4me1_Enh;E038,H3K4me1_Enh;E039,H3K4me1_Enh;E040,H3K4me1_Enh;E041,H3K4me1_Enh;E042,H3K4me1_Enh;E043,H3K4me1_Enh;E044,H3K4me1_Enh;E045,H3K4me1_Enh;E047,H3K4me1_Enh;E048,H3K4me1_Enh;E049,H3K4me1_Enh;E052,H3K4me1_Enh;E055,H3K4me1_Enh;E056,H3K4me1_Enh;E057,H3K4me1_Enh;E058,H3K…	E006;E117;E121;E125;E128	----	----	----	----	ERalpha-a_disc2;HNF1_1;RXRA_disc3	ENSG00000168685.10	IL7R	0	0	NM_002185	IL7R	3	990	----	----	----	----	----	----	----	1.4026	0.2646	(EUR) rs62355272, rs3822733, rs3194051
EUR	5	35877739	rs10491435	G	A,T	0.47	0.24	0.05	0.29	0	0	----	----	E005,H3K4me1_Enh;E023,H3K4me1_Enh;E025,H3K4me1_Enh;E026,H3K4me1_Enh;E033,H3K4me1_Enh;E034,H3K4me1_Enh;E036,H3K4me1_Enh;E037,H3K4me1_Enh;E038,H3K4me1_Enh;E039,H3K4me1_Enh;E040,H3K4me1_Enh;E041,H3K4me1_Enh;E042,H3K4me1_Enh;E043,H3K4me1_Enh;E044,H3K4me1_Enh;E045,H3K4me1_Enh;E047,H3K4me1_Enh;E048,H3K4me1_Enh;E049,H3K4me1_Enh;E052,H3K4me1_Enh;E055,H3K4me1_Enh;E056,H3K4me1_Enh;E057,H3K4me1_Enh;E058,H3K…	E006;E034;E117;E125;E127;E128	----	----	----	----	----	ENSG00000168685.10	IL7R	0	0	NM_002185	IL7R	3	917	----	----	----	----	----	----	----	0.4953	0.4156	(EUR) rs62355272, rs3822733, rs3194051
EUR	9	114847443	rs10491581	T	A	0.11	0.14	0.15	0.12	1	0	----	----	E026,H3K4me1_Enh;E037,H3K4me1_Enh;E040,H3K4me1_Enh;E041,H3K4me1_Enh;E042,H3K4me1_Enh;E043,H3K4me1_Enh;E044,H3K4me1_Enh;E056,H3K4me1_Enh;E084,H3K4me1_Enh;E085,H3K4me1_Enh;E088,H3K4me1_Enh;E092,H3K4me1_Enh;E112,H3K4me1_Enh;E126,H3K4me1_Enh;E056,H3K27ac_Enh	----	----	Westra2013,Whole_Blood,TNFSF8,2.8048684400195798E-8	----	----	RXRA_known2;Sox_19;Zfp187	ENSG00000181634.6	TNFSF15	5	41316	NM_005118	TNFSF15	5	41314	----	----	----	----	----	----	----	0.6479	0.3886	(EUR) rs11554257
EUR	1	65580244	rs10493379	G	A	0.23	0.29	0.83	0.29	0	0	----	----	E013,H3K27ac_Enh	----	----	Westra2013,Whole_Blood,LEPR,2.1491868785130467E-5;Westra2013,Whole_Blood,LEPROT|LEPR,4.547074612933252E-43	----	20502693,Gene expression of LEPR in peripheral blood monocytes,1.33E-08;21886157,Serum concentration of cholate,9.50E-04	AIRE_1;Sox_3	ENSG00000116678.14	LEPR	0	0	NM_002303	LEPR	0	0	INT	----	----	----	----	----	----	-2.6602	0.8914	(EUR) rs1751492
ASN	2	112796091	rs10496444	A	G	0.23	0.46	0.7	0.32	0	0	----	----	E001,H3K4me3_Pro;E050,H3K4me3_Pro;E051,H3K4me3_Pro;E058,H3K4me3_Pro;E123,H3K4me3_Pro;E127,H3K4me3_Pro;E002,H3K4me1_Enh;E005,H3K4me1_Enh;E008,H3K4me1_Enh;E014,H3K4me1_Enh;E017,H3K4me1_Enh;E019,H3K4me1_Enh;E020,H3K4me1_Enh;E022,H3K4me1_Enh;E024,H3K4me1_Enh;E027,H3K4me1_Enh;E028,H3K4me1_Enh;E029,H3K4me1_Enh;E030,H3K4me1_Enh;E031,H3K4me1_Enh;E035,H3K4me1_Enh;E036,H3K4me1_Enh;E050,H3K4me1_Enh;E051,H3K…	E028;E029;E046;E050;E051;E057;E091;E092;E119;E124;E127	HEEpiC,CTCF,UW,None;NHEK,CTCF,Broad,None	----	----	----	RFX5_disc1;RFX5_known4	ENSG00000115008.5	IL1A	5	11500	NM_000575	IL1A	5	10696	----	----	----	----	----	----	----	-2.3126	0.8587	(ASN) rs6542095, rs10167914, rs80111889
ASN	2	112794581	rs10496445	G	A	0.23	0.45	0.7	0.32	0	0	----	----	E001,H3K4me1_Enh;E008,H3K4me1_Enh;E013,H3K4me1_Enh;E014,H3K4me1_Enh;E015,H3K4me1_Enh;E020,H3K4me1_Enh;E023,H3K4me1_Enh;E025,H3K4me1_Enh;E026,H3K4me1_Enh;E027,H3K4me1_Enh;E028,H3K4me1_Enh;E029,H3K4me1_Enh;E030,H3K4me1_Enh;E031,H3K4me1_Enh;E032,H3K4me1_Enh;E035,H3K4me1_Enh;E036,H3K4me1_Enh;E037,H3K4me1_Enh;E040,H3K4me1_Enh;E042,H3K4me1_Enh;E044,H3K4me1_Enh;E045,H3K4me1_Enh;E050,H3K4me1_Enh;E051,H3K…	E017;E028;E029;E056;E057;E084;E117;E119;E123;E127	HUVEC,GATA2,UCD,None	----	----	----	Pou2f2_known2;Pou2f2_known6;TEF-1_2	ENSG00000115008.5	IL1A	5	9990	NM_000575	IL1A	5	9186	----	----	----	----	----	----	----	-1.2601	0.723	(ASN) rs6542095, rs10167914, rs80111889
EUR	6	7797358	rs10498671	T	C	0.31	0.13	0	0.17	1	0	----	----	E097,H3K4me1_Enh;E122,H3K4me1_Enh	----	----	----	----	----	Pax-5_known2	ENSG00000153162.8	BMP6	0	0	NM_001718	BMP6	0	0	INT	----	----	----	----	----	----	1.0263	0.324	(EUR) rs13216391, rs6923462, rs10498672
EUR	19	54050443	rs10500316	T	C	0.46	0.5	0.18	0.54	0	0	----	----	E029,H3K27ac_Enh;E073,H3K27ac_Enh;E124,H3K27ac_Enh;E029,H3K4me1_Enh;E030,H3K4me1_Enh;E124,H3K4me1_Enh;E124,H3K4me3_Pro;E124,H3K9ac_Pro	----	----	GTEx2015_v6,Lung,OSCAR,6.13643244440626e-18;GTEx2015_v6,Lung,VSTM1,1.09949459460619e-17;GTEx2015_v6,Whole_Blood,OSCAR,2.8119628241451e-21;GTEx2015_v6,Whole_Blood,VSTM1,2.88650678148085e-29;Hao2012,Lung,OSCAR,0.00E+00	----	19128478,Gene expression of NP_940883.1 in blood cells in Celiac disease,1.65E-09;19222302,Differential exon level expression of VSTM1 [probe 3870451] in peripheral blood mononuclear cells,2.29E-08;19222302,Differential exon level expression of VSTM1 [probe 3870452] in peripheral blood mononuclear cells,3.23E-06;19222302,Differential exon level expression of VSTM1 [probe 3870453] in peripheral bl…	Ik-1_1;Nkx2_5;TATA_known1	ENSG00000189068.5	VSTM1	0	0	NM_198481	VSTM1	0	0	INT	----	----	----	----	----	----	-2.5174	0.8787	(EUR) rs4442925
EUR	8	21618192	rs10503710	G	A	0.46	0.61	0.44	0.55	0	0	----	----	E038,H3K9ac_Pro;E059,H3K27ac_Enh	----	----	GTEx2015_v6,Colon_Sigmoid,GFRA2,2.18083948326806e-09;GTEx2015_v6,Colon_Transverse,GFRA2,1.23432997698536e-06;GTEx2015_v6,Esophagus_Gastroesophageal_Junction,GFRA2,3.52500186920392e-14;GTEx2015_v6,Esophagus_Mucosa,GFRA2,1.22146642048147e-16;GTEx2015_v6,Esophagus_Muscularis,GFRA2,4.22527639069332e-27;GTEx2015_v6,Heart_Atrial_Appendage,GFRA2,6.67658139592878e-12;GTEx2015_v6,Stomach,GFRA2,1.617200980…	----	----	----	ENSG00000266630.1	AC022716.1	3	68107	NM_001165039	GFRA2	3	73825	----	----	----	----	----	----	----	-1.3065	0.7301	(EUR) rs10503709, rs1871742
EUR	8	31823167	rs10503891	T	C	0.17	0.25	0.01	0.22	1	1	----	----	E001,H3K4me1_Enh;E004,H3K4me1_Enh;E008,H3K4me1_Enh;E010,H3K4me1_Enh;E012,H3K4me1_Enh;E013,H3K4me1_Enh;E014,H3K4me1_Enh;E015,H3K4me1_Enh;E016,H3K4me1_Enh;E018,H3K4me1_Enh;E019,H3K4me1_Enh;E020,H3K4me1_Enh;E027,H3K4me1_Enh;E028,H3K4me1_Enh;E053,H3K4me1_Enh;E054,H3K4me1_Enh;E076,H3K4me1_Enh;E082,H3K4me1_Enh;E087,H3K4me1_Enh;E092,H3K4me1_Enh;E103,H3K4me1_Enh;E125,H3K4me1_Enh;E001,H3K4me3_Pro;E013,H3K…	E004;E007	----	----	----	----	Ets_known9;Pbx3_disc2	ENSG00000157168.13	NRG1	0	0	NM_013962	NRG1	0	0	INT	----	----	----	----	----	----	2.0355	0.179	(EUR) rs7820929, rs10503887
ASN, EUR	8	32492530	rs10503918	A	G	0.65	0.54	0.81	0.64	0	0	----	----	E002,H3K4me3_Pro;E012,H3K4me3_Pro;E004,H3K27ac_Enh;E007,H3K27ac_Enh;E012,H3K27ac_Enh;E013,H3K27ac_Enh;E014,H3K27ac_Enh;E016,H3K27ac_Enh;E007,H3K4me1_Enh;E010,H3K4me1_Enh;E011,H3K4me1_Enh;E012,H3K4me1_Enh;E013,H3K4me1_Enh;E016,H3K4me1_Enh;E018,H3K4me1_Enh;E019,H3K4me1_Enh;E020,H3K4me1_Enh;E024,H3K4me1_Enh;E070,H3K4me1_Enh;E081,H3K4me1_Enh;E018,H3K9ac_Pro;E047,H3K9ac_Pro	----	----	Westra2013,Whole_Blood,NRG1,1.0291656754032319E-14	----	----	----	ENSG00000157168.13	NRG1	0	0	NM_013962	NRG1	0	0	INT	----	----	----	----	----	----	-2.3338	0.8609	(ASN) rs10097555, (EUR) rs2347498
ASN, EUR	8	118960457	rs10505348	T	C	0.95	0.57	0.74	0.57	0	0	----	----	E001,H3K4me1_Enh;E011,H3K4me1_Enh;E012,H3K4me1_Enh;E013,H3K4me1_Enh;E014,H3K4me1_Enh;E016,H3K4me1_Enh;E017,H3K4me1_Enh;E021,H3K4me1_Enh;E024,H3K4me1_Enh;E025,H3K4me1_Enh;E032,H3K4me1_Enh;E065,H3K4me1_Enh;E117,H3K4me1_Enh;E129,H3K4me1_Enh;E015,H3K9ac_Pro;E025,H3K9ac_Pro;E117,H3K9ac_Pro;E016,H3K27ac_Enh;E065,H3K27ac_Enh;E117,H3K27ac_Enh;E095,H3K4me3_Pro	E117	----	GTEx2015_v6,Heart_Left_Ventricle,COLEC10,5.85883141683766e-13	----	20037589,PC aa C34:2 / SM C16:1,1.10E-08;20037589,SM (OH) C22:2,2.60E-05	GR_disc4	ENSG00000164761.4	TNFRSF11B	5	8256	NM_002546	TNFRSF11B	5	8312	----	----	----	----	----	----	----	-1.5477	0.7654	(ASN) rs11573824, (EUR) rs7010267, rs2062375
EUR	12	108357352	rs10507229	C	G	0.07	0.04	0.0017	0.05	0	0	----	----	E001,H3K4me1_Enh;E002,H3K4me1_Enh;E003,H3K4me1_Enh;E005,H3K4me1_Enh;E007,H3K4me1_Enh;E008,H3K4me1_Enh;E012,H3K4me1_Enh;E013,H3K4me1_Enh;E014,H3K4me1_Enh;E015,H3K4me1_Enh;E016,H3K4me1_Enh;E018,H3K4me1_Enh;E019,H3K4me1_Enh;E020,H3K4me1_Enh;E021,H3K4me1_Enh;E024,H3K4me1_Enh;E025,H3K4me1_Enh;E049,H3K4me1_Enh;E068,H3K4me1_Enh;E070,H3K4me1_Enh;E086,H3K4me1_Enh;E091,H3K4me1_Enh;E107,H3K4me1_Enh;E116,H3K…	E086;E091	----	----	----	----	SRF_known6	ENSG00000174600.9	CMKLR1	5	18010	NM_004072	CMKLR1	5	18034	----	----	----	----	----	----	----	-2.1409	0.8403	(EUR) rs17040430
EUR	13	42499021	rs10507510	A	T	0.15	0.16	0.1	0.28	0	0	----	----	E007,H3K4me1_Enh;E025,H3K4me1_Enh;E028,H3K4me1_Enh;E049,H3K4me1_Enh;E116,H3K4me1_Enh;E117,H3K4me1_Enh;E122,H3K4me1_Enh;E129,H3K4me1_Enh;E041,H3K27ac_Enh;E116,H3K27ac_Enh;E096,H3K4me3_Pro	E006	----	Westra2013,Whole_Blood,AKAP11,0.0012676700884669434;Westra2013,Whole_Blood,AKAP11,0.0032128851472711275	----	----	Cdx;Foxp1;TATA_known2	ENSG00000120659.10	TNFSF11	5	63714	NM_033012	TNFSF11	5	63713	----	----	----	----	----	----	----	-0.489	0.5942	(EUR) rs35355882, rs35860234
EUR	3	46137046	rs10510748	A	G	0.42	0.1	0.05	0.11	0	0	----	----	E029,H3K4me1_Enh;E030,H3K4me1_Enh;E077,H3K4me1_Enh;E124,H3K4me1_Enh;E124,H3K27ac_Enh	----	----	GTEx2015_v6,Cells_Transformed_fibroblasts,CCR1,2.01783004979426e-08;Westra2013,Whole_Blood,CCR2,7.622520681244016E-9;Westra2013,Whole_Blood,CCR3,3.0419409033053706E-44;Westra2013,Whole_Blood,CXCR6|FYCO1,1.180989175760895E-24	----	21886157,Serum ratio of (glycodeoxycholate)/(taurochenodeoxycholate),9.50E-06	Sox_15;Sox_16;Sox_2	ENSG00000183625.10	CCR3	5	26557	NM_001295	CCR1	3	64660	----	----	----	----	----	----	----	-3.5464	0.9495	(EUR) rs34611049, rs13098911, rs4493469
EUR	3	46138924	rs10510749	C	T	0.11	0.05	0.05	0.11	0	0	----	----	E034,H3K27ac_Enh;E121,H3K4me3_Pro;E124,H3K4me1_Enh	----	GM12891,PU1,HudsonAlpha,None	GTEx2015_v6,Cells_Transformed_fibroblasts,CCR1,5.18187763740371e-10;Westra2013,Whole_Blood,CCR2,1.2409708362438788E-8;Westra2013,Whole_Blood,CCR3,2.189867477329255E-45;Westra2013,Whole_Blood,CXCR6|FYCO1,5.89664407317791E-24	----	21886157,Serum ratio of (alpha-hydroxyisovalerate)/(caprylate (8:0)),5.00E-06;21886157,Serum ratio of (glycodeoxycholate)/(taurochenodeoxycholate),7.90E-05	Nrf-2_2;Pax-6_1;RFX5_disc3	ENSG00000183625.10	CCR3	5	24679	NM_001295	CCR1	3	62782	----	----	----	----	----	----	----	-3.366	0.9403	(EUR) rs13098911, rs34611049, rs4493469
EUR	3	46233395	rs10510750	T	C	0.01	0.03	0.05	0.08	0	0	----	----	E005,H3K4me1_Enh;E029,H3K4me1_Enh;E030,H3K4me1_Enh;E036,H3K4me1_Enh;E046,H3K4me1_Enh;E050,H3K4me1_Enh;E058,H3K4me1_Enh;E092,H3K4me1_Enh;E093,H3K4me1_Enh;E094,H3K4me1_Enh;E096,H3K4me1_Enh;E113,H3K4me1_Enh;E124,H3K4me1_Enh;E030,H3K4me3_Pro;E055,H3K27ac_Enh;E075,H3K27ac_Enh;E113,H3K27ac_Enh	----	----	GTEx2015_v6,Cells_Transformed_fibroblasts,CCR1,1.56900241142251e-09;Westra2013,Whole_Blood,CCR2,5.654382488029044E-8;Westra2013,Whole_Blood,CCR3,5.565313514131223E-33	----	----	RBP-Jkappa_2	ENSG00000183625.10	CCR3	0	0	NM_178329	CCR3	5	8984	----	----	----	----	----	----	----	-1.3745	0.7403	(EUR) rs13325613
EUR	3	46304534	rs10510751	T	G	0.22	0.2	0.2	0.09	0	0	----	----	E012,H3K27ac_Enh;E040,H3K27ac_Enh;E042,H3K27ac_Enh;E045,H3K27ac_Enh;E036,H3K4me1_Enh;E037,H3K4me1_Enh;E038,H3K4me1_Enh;E040,H3K4me1_Enh;E042,H3K4me1_Enh;E045,H3K4me1_Enh;E047,H3K4me1_Enh;E069,H3K4me1_Enh;E116,H3K4me1_Enh;E124,H3K4me1_Enh;E037,H3K4me3_Pro;E045,H3K4me3_Pro;E048,H3K4me3_Pro	----	----	Westra2013,Whole_Blood,CCR1,2.845212407934676E-4;Westra2013,Whole_Blood,CCR3,1.8413425362603408E-12	----	----	----	ENSG00000183625.10	CCR3	3	37827	NM_178329	CCR3	3	37827	----	----	----	----	----	----	----	-2.2259	0.8496	(EUR) rs1800024, rs1799864
EUR	2	102364558	rs10515921	T	G	0.05	0.08	0.0017	0.14	0	0	----	----	E011,H3K4me3_Pro;E037,H3K4me3_Pro;E040,H3K4me3_Pro;E041,H3K4me3_Pro;E047,H3K4me3_Pro;E096,H3K4me3_Pro;E034,H3K27ac_Enh;E037,H3K27ac_Enh;E040,H3K27ac_Enh;E041,H3K27ac_Enh;E042,H3K27ac_Enh;E044,H3K27ac_Enh;E045,H3K27ac_Enh;E046,H3K27ac_Enh;E047,H3K27ac_Enh;E037,H3K4me1_Enh;E038,H3K4me1_Enh;E041,H3K4me1_Enh;E042,H3K4me1_Enh;E043,H3K4me1_Enh;E044,H3K4me1_Enh;E045,H3K4me1_Enh;E046,H3K4me1_Enh;E048,H3K…	----	----	GTEx2015_v6,Adipose_Subcutaneous,IL18R1,1.69922783766788e-06;GTEx2015_v6,Lung,IL1RL1,1.55377950498715e-05;GTEx2015_v6,Thyroid,IL18R1,1.26207018139134e-05;GTEx2015_v6,Whole_Blood,AC007278.3,1.16393516936408e-06;GTEx2015_v6,Whole_Blood,IL18R1,3.2846851003602e-06;Westra2013,Whole_Blood,IL18R1,1.2155269569335617E-14;Westra2013,Whole_Blood,IL18RAP,2.7872328197509365E-69	----	21829388,Gene expression of IL18R1 in blood,9.1E-06;21829388,Gene expression of IL18RAP in blood,2.4E-33	Eomes	ENSG00000115604.6	IL18R1	0	0	NM_003855	IL18R1	0	0	INT	----	----	----	----	----	----	-2.343	0.8618	(EUR) rs3771167
EUR	4	73884334	rs10518117	G	A	0.2	0.05	0.1	0.04	0	0	----	----	E012,H3K27ac_Enh;E115,H3K27ac_Enh;E117,H3K27ac_Enh;E125,H3K27ac_Enh;E023,H3K4me1_Enh;E025,H3K4me1_Enh;E028,H3K4me1_Enh;E030,H3K4me1_Enh;E049,H3K4me1_Enh;E052,H3K4me1_Enh;E055,H3K4me1_Enh;E068,H3K4me1_Enh;E115,H3K4me1_Enh;E117,H3K4me1_Enh;E119,H3K4me1_Enh;E120,H3K4me1_Enh;E126,H3K4me1_Enh;E127,H3K4me1_Enh;E129,H3K4me1_Enh;E025,H3K4me3_Pro;E052,H3K4me3_Pro;E052,H3K9ac_Pro	----	----	GTEx2015_v6,Cells_Transformed_fibroblasts,PF4,6.51230349786201e-06;Westra2013,Whole_Blood,PF4V1,2.2368620962513638E-9	----	20502693,Gene expression of PF4V1 in peripheral blood monocytes,2.75E-07;21886157,Serum ratio of (1-eicosatrienoylglycerophosphocholine*)/(biliverdin),2.20E-05	Hdx	ENSG00000163739.4	CXCL1	3	13091	NM_001511	CXCL1	3	13095	----	----	----	----	----	----	----	-1.8966	0.8116	(EUR) rs16845091
EUR	5	132613199	rs10520114	A	G	0.08	0.13	0.22	0.19	0	0	----	----	E011,H3K4me3_Pro;E084,H3K4me1_Enh;E085,H3K4me1_Enh;E124,H3K27ac_Enh	E084	----	Westra2013,Whole_Blood,SLC22A5,2.464969855721821E-13	----	----	Foxc1_1;Foxi1;Foxk1;Foxo_3	ENSG00000113522.9	RAD50	0	0	NM_005732	RAD50	0	0	INT	----	----	----	----	----	----	-2.3478	0.8623	(EUR) rs2078387, rs1986009
EUR	5	35879327	rs1053496	T	A,C,G	0.49	0.24	0.05	0.29	0	0	----	----	E010,H3K4me1_Enh;E025,H3K4me1_Enh;E033,H3K4me1_Enh;E034,H3K4me1_Enh;E035,H3K4me1_Enh;E036,H3K4me1_Enh;E037,H3K4me1_Enh;E038,H3K4me1_Enh;E039,H3K4me1_Enh;E040,H3K4me1_Enh;E041,H3K4me1_Enh;E042,H3K4me1_Enh;E043,H3K4me1_Enh;E044,H3K4me1_Enh;E047,H3K4me1_Enh;E048,H3K4me1_Enh;E050,H3K4me1_Enh;E051,H3K4me1_Enh;E093,H3K4me1_Enh;E112,H3K4me1_Enh;E115,H3K4me1_Enh;E034,H3K27ac_Enh;E039,H3K27ac_Enh;E040,H3K…	E033;E093	----	----	----	----	----	ENSG00000168685.10	IL7R	0	0	NM_002185	IL7R	3	2505	----	----	----	----	----	----	----	0.4253	0.4282	(EUR) rs3822733, rs62355272, rs3194051
EUR	2	102345890	rs1054096	T	C	0.33	0.09	0.03	0.13	0	0	----	----	E007,H3K9ac_Pro;E101,H3K9ac_Pro;E101,H3K27ac_Enh;E122,H3K4me1_Enh	----	HUVEC,POL2,UT-A,None	GTEx2015_v6,Whole_Blood,AC007278.3,7.34983272383429e-06	----	----	Egr-1_known2;Egr-1_known4;Egr-1_known5;GLI;Pax-5_known3;Znf143_known1	ENSG00000115602.12	IL1RL1	0	0	NM_016232	IL1RL1	0	0	INT	----	----	----	----	----	----	0.0555	0.4955	(EUR) rs13014644
EUR	19	18389048	rs1054221	T	C	0.02	0.1	0.16	0.13	0	0	----	----	E001,H3K4me3_Pro;E002,H3K4me3_Pro;E005,H3K4me3_Pro;E006,H3K4me3_Pro;E007,H3K4me3_Pro;E013,H3K4me3_Pro;E014,H3K4me3_Pro;E015,H3K4me3_Pro;E017,H3K4me3_Pro;E018,H3K4me3_Pro;E020,H3K4me3_Pro;E021,H3K4me3_Pro;E022,H3K4me3_Pro;E023,H3K4me3_Pro;E025,H3K4me3_Pro;E026,H3K4me3_Pro;E027,H3K4me3_Pro;E030,H3K4me3_Pro;E031,H3K4me3_Pro;E033,H3K4me3_Pro;E034,H3K4me3_Pro;E036,H3K4me3_Pro;E037,H3K4me3_Pro;E042,H3K…	E006;E032;E034;E046;E080;E083;E098;E118	----	----	----	----	AP-4_3;Cdx;E2A_1;Foxf1;Foxj1_1;Foxj2_1;LBP-1_2;RP58;TATA_known1;TATA_known3;TATA_known4	ENSG00000130513.3	GDF15	0	0	NM_004864	GDF15	0	0	U3	----	----	----	----	----	----	4.5684	0.0187	(EUR) rs1054564, rs1227734
EUR	8	78698475	rs1054283	A	G	0.5	0.8	0.89	0.72	1	0	----	----	----	E086	----	GTEx2015_v6,Adipose_Subcutaneous,RP11-578O24.2,7.1100448191269e-23;GTEx2015_v6,Adipose_Visceral_Omentum,RP11-578O24.2,2.11869619519616e-07;GTEx2015_v6,Adrenal_Gland,RP11-578O24.2,1.12507494835758e-06;GTEx2015_v6,Artery_Aorta,RP11-578O24.2,2.41105127585142e-18;GTEx2015_v6,Artery_Coronary,RP11-578O24.2,1.97121728566464e-08;GTEx2015_v6,Artery_Tibial,RP11-578O24.2,1.38121245998606e-18;GTEx2015_v6,Bra…	----	17873874,Gene expression of CGI-62 in CEU-CHB-JPT-YRI lymphoblastoid cell lines,9.03858E-29;17873877,Gene expression of probe 234357_at in lymphoblastoid cell lines,2.90E-26	GATA_disc1;GATA_known1;GATA_known13;GATA_known14;GATA_known3;GATA_known4;HDAC2_disc1;HMGN3_disc2;Hltf;Lmo2-complex_2	ENSG00000104427.6	ZC2HC1A	0	0	NM_016010	FAM164A	0	0	SYN	----	----	----	----	----	----	0.8914	0.3465	(EUR) rs2919917, rs2717547
EUR	4	76038076	rs10551651	AATTGT	A	0.74	0.7	0.93	0.48	0	0	----	----	----	----	----	GTEx2015_v6,Adipose_Subcutaneous,NAAA,1.4711935404069e-26;GTEx2015_v6,Adipose_Visceral_Omentum,NAAA,2.49209453383416e-14;GTEx2015_v6,Adrenal_Gland,NAAA,1.02487324076193e-16;GTEx2015_v6,Artery_Aorta,NAAA,3.97271016673299e-18;GTEx2015_v6,Artery_Coronary,NAAA,5.76196295293945e-13;GTEx2015_v6,Artery_Tibial,NAAA,7.16493362086723e-29;GTEx2015_v6,Brain_Cerebellum,NAAA,1.06831576238401e-05;GTEx2015_v6,Br…	----	----	CEBPB_known6;Gm397;Myc_disc5;Nkx2_5;Nkx2_6;Nkx3_4;Pou1f1_2;p300_disc2	ENSG00000169248.8	CXCL11	0	0	NM_001130017	ART3	0	0	INT	----	----	----	----	----	----	-2.6799	0.893	(EUR) rs4356932, rs10031452
EUR	13	30464514	rs1056130	G	A	0.08	0.17	0.17	0.29	0	0	----	----	E001,H3K4me3_Pro;E002,H3K4me3_Pro;E003,H3K4me3_Pro;E004,H3K4me3_Pro;E005,H3K4me3_Pro;E006,H3K4me3_Pro;E007,H3K4me3_Pro;E008,H3K4me3_Pro;E009,H3K4me3_Pro;E010,H3K4me3_Pro;E011,H3K4me3_Pro;E012,H3K4me3_Pro;E013,H3K4me3_Pro;E014,H3K4me3_Pro;E015,H3K4me3_Pro;E016,H3K4me3_Pro;E017,H3K4me3_Pro;E018,H3K4me3_Pro;E019,H3K4me3_Pro;E020,H3K4me3_Pro;E021,H3K4me3_Pro;E022,H3K4me3_Pro;E023,H3K4me3_Pro;E024,H3K…	E004;E006;E007;E017;E028;E032;E033;E034;E046;E050;E051;E055;E056;E057;E059;E080;E081;E082;E083;E084;E085;E086;E088;E089;E090;E091;E092;E093;E097;E100;E109;E116;E118;E119;E120;E121;E122;E124;E125;E126	GM12878,POL24H8,HudsonAlpha,None;GM12878,SIN3AK20,HudsonAlpha,None;GM12878,YY1,HudsonAlpha,None;GM12891,YY1,HudsonAlpha,None;GM12892,YY1,HudsonAlpha,None;K562,CMYC,Stanford,IFNg30;K562,MAX,HudsonAlpha,None;K562,YY1,HudsonAlpha,None;MCF-7,CMYC,UT-A,estrogen;MCF-7,HAE2F1,UCD,None;NB4,MAX,Stanford,None	GTEx2015_v6,Adipose_Subcutaneous,HMGB1,2.90986160951047e-06;GTEx2015_v6,Artery_Tibial,HMGB1,4.94051396776421e-06;Lappalainen2013,Lymphoblastoid_EUR_exonlevel,ENSG00000189403.9_31032884_31035825,6.91144144143705e-08	----	----	BCL_disc10	ENSG00000189403.9	HMGB1	0	0	NM_002128	HMGB1	0	0	INT	----	----	----	----	chr13:30464233–30464634, CpG: 42, 401, 20.9, 67.6, 0.92	----	2.5881	0.1205	(EUR) rs67455627, rs2249825
EUR	19	18090277	rs10569929	CGA	C	0.14	0.11	0.11	0.18	0	0	----	----	E006,H3K4me1_Enh;E009,H3K4me1_Enh;E012,H3K4me1_Enh;E022,H3K4me1_Enh;E023,H3K4me1_Enh;E025,H3K4me1_Enh;E026,H3K4me1_Enh;E029,H3K4me1_Enh;E030,H3K4me1_Enh;E031,H3K4me1_Enh;E032,H3K4me1_Enh;E033,H3K4me1_Enh;E034,H3K4me1_Enh;E035,H3K4me1_Enh;E036,H3K4me1_Enh;E037,H3K4me1_Enh;E038,H3K4me1_Enh;E039,H3K4me1_Enh;E040,H3K4me1_Enh;E041,H3K4me1_Enh;E042,H3K4me1_Enh;E043,H3K4me1_Enh;E044,H3K4me1_Enh;E045,H3K…	----	----	GTEx2015_v6,Cells_EBV-transformed_lymphocytes,IL12RB1,1.09951469534262e-08;GTEx2015_v6,Lung,IL12RB1,4.56518307580866e-08;GTEx2015_v6,Spleen,IL12RB1,8.10084986416148e-07;GTEx2015_v6,Whole_Blood,IL12RB1,1.52672262264641e-19;Lappalainen2013,Lymphoblastoid_EUR_exonlevel,ENSG00000096996.9_18170371_18170423,1.42740819573615e-15;Lappalainen2013,Lymphoblastoid_EUR_exonlevel,ENSG00000096996.9_18170704_181…	----	----	CEBPA_2;CEBPB_known5;CEBPD;Dlx5;Msx2;Zbtb3	ENSG00000096996.9	IL12RB1	5	3389	NM_153701	IL12RB1	5	3389	----	----	----	----	----	----	----	2.2868	0.1504	(EUR) rs2305742
EUR	3	137335967	rs10573029	TAAG	T	0.47	0.38	0.51	0.39	0	0	----	----	E076,H3K4me3_Pro;E092,H3K4me1_Enh	----	----	----	----	----	Crx_1;Dbx1;Foxp1;Hdx;Pou2f2_known3;Pou6f1_2;STAT_known1;STAT_known3;Sox_19;Sox_5;Zfp105	ENSG00000201325.1	RN5S142	3	182166	NM_144717	IL20RB	3	324882	----	----	----	----	----	----	----	-2.3881	0.8663	(EUR) rs6439701, rs6780666
EUR	3	137382799	rs10575468	TTTC	T	0.07	0.49	0.36	0.47	0	0	----	----	E103,H3K9ac_Pro	----	----	----	----	----	COMP1;Foxo_3;Hbp1;Nanog_disc2;Pou3f2_1	ENSG00000201325.1	RN5S142	3	135334	NM_144717	IL20RB	3	371714	----	----	----	----	----	----	----	-0.0035	0.5063	(EUR) rs7616632, rs9862291, rs9864672, rs1382269
EUR	19	18388612	rs1058587	C	G	0.14	0.2	0.28	0.25	0	0	----	----	E001,H3K4me3_Pro;E002,H3K4me3_Pro;E003,H3K4me3_Pro;E005,H3K4me3_Pro;E006,H3K4me3_Pro;E007,H3K4me3_Pro;E008,H3K4me3_Pro;E009,H3K4me3_Pro;E010,H3K4me3_Pro;E011,H3K4me3_Pro;E012,H3K4me3_Pro;E013,H3K4me3_Pro;E014,H3K4me3_Pro;E015,H3K4me3_Pro;E016,H3K4me3_Pro;E017,H3K4me3_Pro;E018,H3K4me3_Pro;E019,H3K4me3_Pro;E020,H3K4me3_Pro;E021,H3K4me3_Pro;E022,H3K4me3_Pro;E023,H3K4me3_Pro;E025,H3K4me3_Pro;E026,H3K…	E003;E004;E006;E007;E008;E017;E021;E022;E028;E029;E032;E033;E034;E046;E050;E051;E055;E056;E057;E059;E080;E081;E082;E083;E084;E085;E086;E088;E089;E090;E091;E092;E093;E094;E097;E098;E100;E109;E114;E116;E117;E118;E119;E120;E121;E122;E123;E124;E125;E126;E127;E128	A549,CTCF,HudsonAlpha,DEX_100nM;A549,CTCF,HudsonAlpha,EtOH_0.02pct;A549,POL2,HudsonAlpha,DEX_100nM;A549,POL2,HudsonAlpha,EtOH_0.02pct;AG04449,CTCF,UW,None;AG04450,CTCF,UW,None;AG09319,CTCF,UW,None;AG10803,CTCF,UW,None;AoAF,CTCF,UW,None;BJ,CTCF,UW,None;Caco-2,CTCF,UW,None;Fibrobl,CTCF,UT-A,None;GM06990,CTCF,UW,None;GM12801,CTCF,UW,None;GM12864,CTCF,UW,None;GM12865,CTCF,UW,None;GM12872,CTCF,UW,None…	----	----	----	----	ENSG00000130513.3	GDF15	0	0	NM_004864	GDF15	0	0	NSM	----	----	C|G, ENST00000252809, ENSP00000252809, 202_H/D, 1, tolerated, C|T, ENST00000252809, ENSP00000252809, 202_H/Y, 0.02, deleterious	C|G, ENST00000252809, ENSP00000252809, 202_H/D, 0, benign, C|T, ENST00000252809, ENSP00000252809, 202_H/Y, 0.001, benign	chr19:18388287–18388887, CpG: 66, 600, 22, 65.7, 1.02	----	----	----	(EUR) rs16982345
EUR	3	190630200	rs1058843	A	C	0.99	0.93	1	0.83	1	0	----	----	E001,H3K4me1_Enh;E012,H3K27ac_Enh;E124,H3K27ac_Enh	----	----	Lappalainen2013,Lymphoblastoid_EUR_exonlevel,ENSG00000196083.5_190347139_190348074,1.24687695484044e-06	----	22595970,Q9NPH3 protein abundance levels,3.14E-08	Foxl1_1;Foxo_3;Foxq1;Gfi1_2;Pou1f1_2;TATA_known2	ENSG00000196083.5	IL1RAP	0	0	NM_001167928	IL1RAP	0	0	U3	----	----	----	----	----	----	-0.8147	0.6509	(EUR) rs1024948, rs2885373, rs724608, rs724609, rs6444442
ASN	21	33297076	rs1058867	G	A	0.32	0.59	0.73	0.61	0	0	----	----	E028,H3K4me1_Enh;E031,H3K4me1_Enh;E032,H3K4me1_Enh;E038,H3K4me1_Enh;E039,H3K4me1_Enh;E043,H3K4me1_Enh;E048,H3K4me1_Enh;E050,H3K4me1_Enh;E093,H3K4me1_Enh;E112,H3K4me1_Enh;E124,H3K4me1_Enh;E029,H3K27ac_Enh;E032,H3K27ac_Enh;E034,H3K27ac_Enh;E037,H3K27ac_Enh;E039,H3K27ac_Enh;E040,H3K27ac_Enh;E041,H3K27ac_Enh;E042,H3K27ac_Enh;E043,H3K27ac_Enh;E044,H3K27ac_Enh;E045,H3K27ac_Enh;E046,H3K27ac_Enh;E047,H3K…	E093	----	GTEx2015_v6,Adipose_Subcutaneous,IL10RB,4.32551729201165e-08;GTEx2015_v6,Artery_Aorta,IL10RB,3.19742492999434e-07;GTEx2015_v6,Artery_Tibial,IL10RB,1.66255559572088e-06;GTEx2015_v6,Cells_Transformed_fibroblasts,IL10RB,8.65840682450579e-06;GTEx2015_v6,Esophagus_Muscularis,IL10RB,4.55795469144193e-06;Westra2013,Whole_Blood,-,4.529378541387848E-9;Westra2013,Whole_Blood,IFNAR1,1.1054213589929427E-27;W…	----	20502693,Gene expression of IFNAR1 in peripheral blood monocytes,1.22E-08;20502693,Gene expression of IL10RB in peripheral blood monocytes,4.42E-22;21829388,Gene expression of IFNAR1 in blood,6.2E-10;21829388,Gene expression of IL10RB in blood,1.6E-12	Nanog_disc4	ENSG00000243646.4	IL10RB	0	0	NM_000628	IL10RB	0	0	U3	----	----	----	----	----	----	-1.2042	0.7144	(ASN) rs2834188
EUR	21	33437386	rs1059293	C	T	0.83	0.57	0.83	0.46	0	0	----	----	E013,H3K27ac_Enh;E029,H3K27ac_Enh;E041,H3K27ac_Enh;E044,H3K27ac_Enh;E049,H3K27ac_Enh;E050,H3K27ac_Enh;E056,H3K27ac_Enh;E058,H3K27ac_Enh;E061,H3K27ac_Enh;E063,H3K27ac_Enh;E065,H3K27ac_Enh;E067,H3K27ac_Enh;E068,H3K27ac_Enh;E069,H3K27ac_Enh;E074,H3K27ac_Enh;E076,H3K27ac_Enh;E080,H3K27ac_Enh;E095,H3K27ac_Enh;E105,H3K27ac_Enh;E106,H3K27ac_Enh;E111,H3K27ac_Enh;E113,H3K27ac_Enh;E116,H3K27ac_Enh;E119,H3K…	E022;E118;E121;E124;E127	----	GTEx2015_v6,Adipose_Subcutaneous,TMEM50B,2.01726528779694e-45;GTEx2015_v6,Adipose_Visceral_Omentum,TMEM50B,2.79064070221241e-14;GTEx2015_v6,Adrenal_Gland,TMEM50B,1.17323678386679e-08;GTEx2015_v6,Artery_Aorta,TMEM50B,2.97754724377e-36;GTEx2015_v6,Artery_Coronary,TMEM50B,7.40363796465284e-15;GTEx2015_v6,Artery_Tibial,TMEM50B,4.27484652408837e-55;GTEx2015_v6,Brain_Caudate_basal_ganglia,TMEM50B,3.603…	----	17873874,Gene expression of C21orf4 in CEU-CHB-JPT-YRI lymphoblastoid cell lines,4.50921E-14;19222302,Differential exon level expression of TMEM50B [probe 3929671] in brain cortex,2.68E-05;20833654,Gene expression of TMEM50B in CD4+ lymphocytes,2.14E-09;21283786,Gene expression of TMEM50B [probe ILMN_138521] in osteoblasts treated with PGE2,8.21E-06;21829388,Gene expression of IFNAR1 in blood,8.7…	GR_disc6	ENSG00000159128.9	IFNGR2	0	0	NM_005534	IFNGR2	0	0	U3	----	----	----	----	----	----	0.076	0.4917	(EUR) rs2834215
EUR	2	112936991	rs10593411	AAC	A	0.28	0.12	0.02	0.23	0	0	----	----	E037,H3K27ac_Enh;E080,H3K27ac_Enh;E091,H3K27ac_Enh;E094,H3K27ac_Enh;E096,H3K27ac_Enh;E123,H3K27ac_Enh;E124,H3K27ac_Enh;E125,H3K27ac_Enh;E040,H3K4me3_Pro;E042,H3K4me1_Enh;E045,H3K4me1_Enh;E080,H3K4me1_Enh;E085,H3K4me1_Enh;E119,H3K4me1_Enh;E123,H3K4me1_Enh;E124,H3K4me1_Enh;E125,H3K4me1_Enh;E124,H3K9ac_Pro	----	K562,HEY1,HudsonAlpha,None;K562,POL2,HudsonAlpha,None;K562,POL2,Stanford,IFNg30;K562,POL2,UT-A,None;K562,POL24H8,HudsonAlpha,None;K562,POL24H8,HudsonAlpha,None;K562,TAF7,HudsonAlpha,None;MCF10A-Er-Src,POL2,Harvard(Weissman),TAM_1uM_36hr	----	----	----	Hsf_known1	ENSG00000125571.5	IL37	3	18108	NM_173205	IL37	3	18109	----	----	----	----	----	----	----	0.7821	0.3652	(EUR) rs7602576, rs7581834, rs7600475, rs7597623, rs4592853, rs3923566, rs4334503, rs4458215, rs4074747, rs11696002, rs11677903, rs11694863, rs11680975, rs11692391, rs11674397, rs11685418, rs11694657, rs17042591, rs11692429, rs11683669, rs11689621, rs11680584
EUR	4	76062111	rs10595233	TGA	T	0.64	0.71	0.94	0.49	0	0	----	----	E011,H3K27ac_Enh;E013,H3K27ac_Enh;E032,H3K27ac_Enh;E124,H3K27ac_Enh;E011,H3K4me1_Enh;E014,H3K4me1_Enh;E029,H3K4me1_Enh;E031,H3K4me1_Enh;E032,H3K4me1_Enh;E061,H3K4me1_Enh;E101,H3K4me1_Enh;E116,H3K4me1_Enh;E124,H3K4me1_Enh;E047,H3K9ac_Pro;E099,H3K4me3_Pro;E101,H3K4me3_Pro;E124,H3K4me3_Pro	E029;E032;E033;E124	GM12891,PU1,HudsonAlpha,None	GTEx2015_v6,Adipose_Subcutaneous,NAAA,1.33556746763612e-23;GTEx2015_v6,Adipose_Visceral_Omentum,NAAA,2.07973985368032e-13;GTEx2015_v6,Adrenal_Gland,NAAA,2.07405738443724e-16;GTEx2015_v6,Artery_Aorta,NAAA,5.51673659295914e-18;GTEx2015_v6,Artery_Coronary,NAAA,4.62625865641655e-13;GTEx2015_v6,Artery_Tibial,NAAA,7.0480841566e-27;GTEx2015_v6,Brain_Cortex,NAAA,1.21066234146158e-06;GTEx2015_v6,Breast_Ma…	----	----	Nrf1_known2;Pax-2_1	ENSG00000156219.12	ART3	0	0	NM_001130017	ART3	0	0	INT	----	----	----	----	----	----	0.7361	0.3732	(EUR) rs4356932, rs10031452
EUR	12	88493512	rs1061981	T	C	0.2	0.85	0.71	0.81	1	0	----	----	E017,H3K4me1_Enh;E023,H3K4me1_Enh;E025,H3K4me1_Enh;E026,H3K4me1_Enh;E028,H3K4me1_Enh;E052,H3K4me1_Enh;E055,H3K4me1_Enh;E058,H3K4me1_Enh;E067,H3K4me1_Enh;E088,H3K4me1_Enh;E092,H3K4me1_Enh;E114,H3K4me1_Enh;E120,H3K4me1_Enh;E125,H3K4me1_Enh;E126,H3K4me1_Enh;E128,H3K4me1_Enh;E129,H3K4me1_Enh;E023,H3K4me3_Pro;E026,H3K4me3_Pro;E052,H3K4me3_Pro;E129,H3K4me3_Pro;E026,H3K27ac_Enh;E119,H3K27ac_Enh;E125,H3K…	----	----	----	----	----	AP-1_disc4;PLZF;Pou5f1_disc1;Pou5f1_known1;Pou5f1_known2	ENSG00000049130.8	KITLG	0	0	NM_003994	KITLG	0	0	U3	----	----	----	----	----	----	-1.2222	0.7172	(EUR) rs3782181, rs1907703, rs4474514, rs7313352, rs995030
EUR	20	57250271	rs10622992	A	AAT	0.19	0.19	0.16	0.16	0	0	----	----	E005,H3K4me1_Enh;E006,H3K4me1_Enh;E013,H3K4me1_Enh;E018,H3K4me1_Enh;E024,H3K4me1_Enh;E027,H3K4me1_Enh;E041,H3K4me1_Enh;E046,H3K4me1_Enh;E050,H3K4me1_Enh;E053,H3K4me1_Enh;E067,H3K4me1_Enh;E068,H3K4me1_Enh;E071,H3K4me1_Enh;E072,H3K4me1_Enh;E073,H3K4me1_Enh;E074,H3K4me1_Enh;E083,H3K4me1_Enh;E089,H3K4me1_Enh;E091,H3K4me1_Enh;E093,H3K4me1_Enh;E096,H3K4me1_Enh;E105,H3K4me1_Enh;E112,H3K4me1_Enh;E115,H3K…	----	----	GTEx2015_v6,Skin_Sun_Exposed_Lower_leg,RTFDC1,4.39031002890783e-06	----	----	Cdx;Dbx1;Dobox4;Foxp1;Mef2_known2;TATA_known1	ENSG00000101144.8	BMP7	0	0	NM_001719	BMP7	0	0	INT	----	----	----	----	----	----	-2.1351	0.8397	(EUR) rs6127978
EUR	3	186856394	rs1063538	T	C	0.38	0.48	0.43	0.61	1	0	----	----	E023,H3K9ac_Pro;E063,H3K27ac_Enh;E063,H3K4me1_Enh	----	----	----	----	22233810,Gene expression change of EIF4A2 (ENSG00000156976) in dendritic cells after treatment with Mycobacterium tuberculosis,0.006462805	Foxp1;GATA_known8;Irx;TEF	ENSG00000181092.5	ADIPOQ	0	0	NM_001177800	ADIPOQ	0	0	U3	----	----	----	----	----	----	-1.2135	0.7158	(EUR) rs6773957
EUR	1	173183234	rs10644515	C	CAGAAAG	0.8	0.35	0.08	0.29	0	0	----	----	E038,H3K9ac_Pro;E050,H3K27ac_Enh;E058,H3K27ac_Enh;E075,H3K4me1_Enh;E121,H3K4me1_Enh;E094,H3K4me3_Pro	----	----	----	----	----	BCL_disc4;HDAC2_disc6;Irf_disc3;Irf_known9;Nanog_disc2;Pax-5_disc3;STAT_disc3;TATA_disc7;p300_disc5	ENSG00000117586.6	TNFSF4	3	499	NM_003326	TNFSF4	3	495	----	----	----	----	----	----	----	-2.9269	0.9125	(EUR) rs6691738
EUR	11	47618877	rs1064608	G	C	0.06	0.36	0.33	0.36	1	1	----	----	E006,H3K27ac_Enh;E011,H3K27ac_Enh;E026,H3K27ac_Enh;E049,H3K27ac_Enh;E050,H3K27ac_Enh;E055,H3K27ac_Enh;E059,H3K27ac_Enh;E061,H3K27ac_Enh;E063,H3K27ac_Enh;E067,H3K27ac_Enh;E068,H3K27ac_Enh;E069,H3K27ac_Enh;E071,H3K27ac_Enh;E072,H3K27ac_Enh;E073,H3K27ac_Enh;E074,H3K27ac_Enh;E087,H3K27ac_Enh;E097,H3K27ac_Enh;E116,H3K27ac_Enh;E121,H3K27ac_Enh;E128,H3K27ac_Enh;E129,H3K27ac_Enh;E017,H3K4me1_Enh;E023,H3K…	E124	----	GTEx2015_v6,Adipose_Subcutaneous,C1QTNF4,5.48159977989951e-32;GTEx2015_v6,Adipose_Visceral_Omentum,C1QTNF4,1.06572404265474e-08;GTEx2015_v6,Artery_Aorta,C1QTNF4,1.37205106734106e-09;GTEx2015_v6,Artery_Coronary,C1QTNF4,2.58536071179725e-06;GTEx2015_v6,Artery_Tibial,C1QTNF4,3.67827631868975e-12;GTEx2015_v6,Brain_Cerebellum,FAM180B,2.25764997310129e-05;GTEx2015_v6,Brain_Cortex,MTCH2,7.89164725788163…	----	17873874,Gene expression of Hs.6637 in CHB lymphoblastoid cell lines,3.26362E-18;17873877,Gene expression of FNBP4 [probe 229272_at] in lymphoblastoid cell lines,8.70E-11;22233810,Gene expression of MTCH2 (ENSG00000109919) in dendritic cells treated with Mycobacterium tuberculosis,0.041969593;22685416,Gene expression of C1QTNF4 (probeID ILMN_2195462) in cerebellum in Alzheimer's disease cases and…	ERalpha-a_disc3;NF-kappaB_disc4;NF-kappaB_known4	ENSG00000109919.4	MTCH2	0	0	NM_014342	MTCH2	0	0	NSM	----	----	G|T, ENST00000302503, ENSP00000303222, 290_P/T, 0.05, deleterious, G|C, ENST00000302503, ENSP00000303222, 290_P/A, 0.01, deleterious	G|T, ENST00000302503, ENSP00000303222, 290_P/T, 0.945, probably damaging, G|C, ENST00000302503, ENSP00000303222, 290_P/A, 0.881, possibly damaging	----	----	----	----	(EUR) rs12363232
EUR	----	----	rs10665786	A	AAA,AAG	0.75	0.72	0.92	0.48	0	0	----	----	E010,H3K4me1_Enh;E029,H3K4me1_Enh;E036,H3K4me1_Enh;E058,H3K4me1_Enh;E061,H3K4me1_Enh;E087,H3K4me1_Enh;E102,H3K4me1_Enh;E109,H3K4me1_Enh;E121,H3K4me1_Enh;E122,H3K4me1_Enh;E124,H3K4me1_Enh;E011,H3K27ac_Enh	----	----	----	----	----	----	ENSG00000169248.8	CXCL11	0	0	NM_005409	CXCL11	0	0	INT	----	----	----	----	----	----	----	----	(EUR) rs4356932
ASN, EUR	1	65687666	rs10665937	C	CAGA	0.42	0.46	0.87	0.4	0	0	----	----	E001,H3K4me1_Enh;E006,H3K4me1_Enh;E007,H3K4me1_Enh;E011,H3K4me1_Enh;E012,H3K4me1_Enh;E013,H3K4me1_Enh;E014,H3K4me1_Enh;E016,H3K4me1_Enh;E018,H3K4me1_Enh;E020,H3K4me1_Enh;E023,H3K4me1_Enh;E024,H3K4me1_Enh;E025,H3K4me1_Enh;E026,H3K4me1_Enh;E027,H3K4me1_Enh;E028,H3K4me1_Enh;E034,H3K4me1_Enh;E035,H3K4me1_Enh;E036,H3K4me1_Enh;E037,H3K4me1_Enh;E038,H3K4me1_Enh;E039,H3K4me1_Enh;E040,H3K4me1_Enh;E041,H3K…	E004;E006;E007;E008;E032;E033;E034;E050;E059;E083;E088;E089;E090;E092;E093;E098;E109;E118;E121;E122;E123;E125;E126	----	----	----	----	----	ENSG00000116678.14	LEPR	3	46106	NM_002303	LEPR	3	50172	----	----	----	----	----	----	----	1.6062	0.235	(ASN) rs10889569, (EUR) rs28480230, rs2376015, rs11208691, rs1892534, rs4420065, rs13375019, rs1938492, rs10889574, rs1805096, rs4655582, rs6700896
EUR	6	55323325	rs10706833	AT	A	0.15	0.11	0.15	0.16	0	0	----	----	----	----	----	----	----	----	Foxo_3;Mef2_disc1;Mef2_known3;Mef2_known6;Zfp105	ENSG00000187871.2	GFRAL	5	4143	NM_207410	GFRAL	5	4142	----	----	----	----	----	----	----	-2.3099	0.8584	(EUR) rs6924570
EUR	4	122491855	rs10707750	CT	C	0.05	0.3	0.31	0.31	0	0	----	----	E014,H3K4me3_Pro;E025,H3K4me3_Pro;E073,H3K4me3_Pro;E076,H3K4me3_Pro	----	----	----	----	----	Cdc5;Dbx1;Hoxd10;Irx;TATA_known1	ENSG00000109471.4	IL2	5	35129	NM_000586	IL2	5	35359	----	----	----	----	----	----	----	-2.231	0.8501	(EUR) rs6852535, rs2069762
EUR	2	112829856	rs1071676	C	G	0.11	0.14	0.03	0.26	0	0	----	----	E027,H3K4me1_Enh;E030,H3K4me1_Enh;E035,H3K4me1_Enh;E036,H3K4me1_Enh;E050,H3K4me1_Enh;E051,H3K4me1_Enh;E058,H3K4me1_Enh;E069,H3K4me1_Enh;E071,H3K4me1_Enh;E123,H3K4me1_Enh;E124,H3K4me1_Enh;E127,H3K4me1_Enh;E035,H3K4me3_Pro;E050,H3K4me3_Pro;E051,H3K4me3_Pro;E050,H3K27ac_Enh;E058,H3K27ac_Enh;E124,H3K27ac_Enh;E127,H3K9ac_Pro	E029	----	----	----	22233810,Gene expression of IL1A (ENSG00000115008) in dendritic cells treated with Mycobacterium tuberculosis,0.016947147	AP-1_disc4;Arid3a_2;Dbx2;Esx1;Hoxa3_2;Hoxa5_3;Hoxa7_2;Hoxb4;Hoxb7;Nkx2_8;Pax-6_3;Pax7;Phox2a;Vax2	ENSG00000125538.7	IL1B	0	0	NM_000576	IL1B	0	0	U3	----	----	----	----	----	2:112829838-112829865, -1, hsa-miR-21-5p	-0.3187	0.5636	(EUR) rs1143634
EUR	5	42150188	rs1073273	T	G	0.61	0.55	0.89	0.65	0	0	----	----	E011,H3K4me3_Pro;E016,H3K4me3_Pro;E063,H3K4me3_Pro;E066,H3K4me3_Pro;E076,H3K4me3_Pro;E078,H3K4me3_Pro;E096,H3K4me3_Pro	----	----	----	----	----	AP-1_disc10;AP-2_known1;BDP1_disc3;EBF_disc2;EWSR1-FLI1;GR_disc6;MAZ;MAZR;MZF1::1-4_1;MZF1::1-4_2;MZF1::1-4_3;Myc_disc10;NRSF_disc4;PU.1_disc3;Pou2f2_disc2;Rad21_disc6;SP1_known1;SP1_known2;STAT_disc7;WT1;ZNF263_disc1;Zfp281;Zfp740;p300_known1	ENSG00000260786.1	RP11-112L7.1	5	38077	NM_012176	FBXO4	3	208617	----	----	----	----	----	----	----	-3.3511	0.9395	(EUR) rs10035253
EUR	1	173391193	rs10732993	A	G	0.79	0.72	0.65	0.68	0	0	----	----	E013,H3K4me1_Enh;E056,H3K4me1_Enh;E080,H3K4me1_Enh;E088,H3K4me1_Enh;E055,H3K27ac_Enh;E080,H3K27ac_Enh	----	----	----	----	----	----	ENSG00000203739.3	RP11-296O14.3	3	26599	NR_037845	LOC100506023	0	0	INT	----	----	----	----	----	----	-1.9656	0.82	(EUR) rs10798269
EUR	9	120938501	rs10733648	T	C	0.63	0.69	0.72	0.65	0	0	----	----	E011,H3K4me1_Enh;E013,H3K4me1_Enh;E017,H3K4me1_Enh;E018,H3K4me1_Enh;E020,H3K4me1_Enh;E023,H3K4me1_Enh;E025,H3K4me1_Enh;E026,H3K4me1_Enh;E039,H3K4me1_Enh;E041,H3K4me1_Enh;E043,H3K4me1_Enh;E048,H3K4me1_Enh;E049,H3K4me1_Enh;E052,H3K4me1_Enh;E055,H3K4me1_Enh;E056,H3K4me1_Enh;E061,H3K4me1_Enh;E063,H3K4me1_Enh;E065,H3K4me1_Enh;E066,H3K4me1_Enh;E073,H3K4me1_Enh;E075,H3K4me1_Enh;E076,H3K4me1_Enh;E077,H3K…	E088;E100	----	GTEx2015_v6,Adipose_Subcutaneous,MEGF9,5.05995685465211e-06;GTEx2015_v6,Adipose_Subcutaneous,PSMD5-AS1,4.19170871591385e-24;GTEx2015_v6,Adipose_Visceral_Omentum,PSMD5-AS1,1.13631136377033e-11;GTEx2015_v6,Adrenal_Gland,PSMD5,4.10973757555059e-08;GTEx2015_v6,Adrenal_Gland,PSMD5-AS1,1.81315487039894e-09;GTEx2015_v6,Artery_Aorta,PSMD5-AS1,1.43324250561675e-22;GTEx2015_v6,Artery_Coronary,PSMD5-AS1,3.3…	----	20485568,Methylation levels at chr9:122644335-122644385 [hg18 coord probe cg21717724] in Caudal pons,4.19E-11;20485568,Methylation levels at chr9:122644335-122644385 [hg18 coord probe cg21717724] in Cerebellum,3.73E-11;20485568,Methylation levels at chr9:122644335-122644385 [hg18 coord probe cg21717724] in Frontal cortex,1.28E-11;20485568,Methylation levels at chr9:122644335-122644385 [hg18 coord…	CEBPB_known6;CEBPD;p300_disc2	ENSG00000056558.6	TRAF1	5	9327	NM_001190945	TRAF1	5	9327	----	----	----	----	----	----	----	-2.5219	0.8791	(EUR) rs10739580, rs2900180
EUR	10	116223012	rs10736246	A	T	0.7	0.82	0.83	0.77	0	0	----	----	E009,H3K4me1_Enh;E023,H3K4me1_Enh;E052,H3K4me1_Enh;E066,H3K4me1_Enh;E120,H3K4me1_Enh;E066,H3K27ac_Enh;E066,H3K9ac_Pro	----	----	----	----	----	Barhl1;En-1_3;Hoxa3_2;Hoxa7_2;Hoxb7;Hoxc6;Hoxd8;Msx-1_2;Pou2f2_known1;Pou2f2_known2;Pou2f2_known5;Pou2f2_known6;Pou2f2_known8;Pou3f3;Pou5f1_disc1;Pou5f1_known1;Prrx1;TATA_disc9	ENSG00000151892.9	GFRA1	0	0	NM_145793	GFRA1	0	0	INT	----	----	----	----	----	----	-3.9072	0.9645	(EUR) rs12413355
EUR	1	65674713	rs10736403	A	G	0.39	0.28	0.8	0.23	0	0	----	----	E067,H3K4me1_Enh;E068,H3K4me1_Enh;E069,H3K4me1_Enh;E071,H3K4me1_Enh;E074,H3K4me1_Enh;E123,H3K4me1_Enh;E068,H3K27ac_Enh;E074,H3K27ac_Enh;E071,H3K4me3_Pro;E094,H3K4me3_Pro;E125,H3K4me3_Pro	E056;E123	K562,NRSF,HudsonAlpha,None	Westra2013,Whole_Blood,LEPR,1.238386293853714E-4;Westra2013,Whole_Blood,LEPROT|LEPR,6.016043971117643E-28	----	----	Pou2f2_known10;Pou5f1_known2	ENSG00000116678.14	LEPR	3	33153	NM_002303	LEPR	3	37219	----	----	----	----	----	----	----	-2.3401	0.8615	(EUR) rs12026918, rs140410685
EUR	1	173367292	rs10737299	T	C	0.79	0.71	0.65	0.67	0	0	----	----	E011,H3K4me3_Pro;E055,H3K27ac_Enh	E125;E128	----	Westra2013,Whole_Blood,-,0.0025077892579160725	----	----	Foxp1	ENSG00000203739.3	RP11-296O14.3	3	50500	NR_037845	LOC100506023	0	0	INT	----	----	----	----	----	----	-2.5234	0.8792	(EUR) rs10798269
EUR	9	120885329	rs10739576	T	C	0.75	0.7	0.72	0.65	0	0	----	----	E006,H3K4me1_Enh;E012,H3K4me1_Enh;E013,H3K4me1_Enh;E017,H3K4me1_Enh;E025,H3K4me1_Enh;E026,H3K4me1_Enh;E032,H3K4me1_Enh;E034,H3K4me1_Enh;E035,H3K4me1_Enh;E036,H3K4me1_Enh;E037,H3K4me1_Enh;E038,H3K4me1_Enh;E039,H3K4me1_Enh;E040,H3K4me1_Enh;E041,H3K4me1_Enh;E042,H3K4me1_Enh;E043,H3K4me1_Enh;E045,H3K4me1_Enh;E047,H3K4me1_Enh;E048,H3K4me1_Enh;E049,H3K4me1_Enh;E050,H3K4me1_Enh;E051,H3K4me1_Enh;E055,H3K…	----	----	GTEx2015_v6,Adipose_Subcutaneous,MEGF9,1.99519221051134e-05;GTEx2015_v6,Adipose_Subcutaneous,PSMD5-AS1,7.32470033613917e-24;GTEx2015_v6,Adipose_Visceral_Omentum,PSMD5-AS1,4.05207942537581e-11;GTEx2015_v6,Adrenal_Gland,PSMD5,5.51493381374383e-09;GTEx2015_v6,Adrenal_Gland,PSMD5-AS1,2.60923442869568e-10;GTEx2015_v6,Artery_Aorta,PSMD5-AS1,7.82359250284372e-22;GTEx2015_v6,Artery_Coronary,PSMD5-AS1,1.5…	----	----	NRSF_disc10;Pitx2	ENSG00000119403.9	PHF19	5	8000	NM_015651	PHF19	5	8000	----	----	----	----	----	----	----	-3.2986	0.9366	(EUR) rs10739580, rs2900180
EUR	9	120932510	rs10739579	C	A	0.63	0.69	0.72	0.64	0	0	----	----	E006,H3K27ac_Enh;E013,H3K27ac_Enh;E017,H3K27ac_Enh;E026,H3K27ac_Enh;E029,H3K27ac_Enh;E032,H3K27ac_Enh;E034,H3K27ac_Enh;E037,H3K27ac_Enh;E038,H3K27ac_Enh;E039,H3K27ac_Enh;E040,H3K27ac_Enh;E041,H3K27ac_Enh;E042,H3K27ac_Enh;E043,H3K27ac_Enh;E044,H3K27ac_Enh;E045,H3K27ac_Enh;E046,H3K27ac_Enh;E047,H3K27ac_Enh;E048,H3K27ac_Enh;E049,H3K27ac_Enh;E050,H3K27ac_Enh;E055,H3K27ac_Enh;E056,H3K27ac_Enh;E058,H3K…	E029;E033;E034;E081;E082;E083;E093;E117	GM12892,YY1,HudsonAlpha,None;SH-SY5Y,GATA2,UCD,None	GTEx2015_v6,Adipose_Subcutaneous,MEGF9,4.34778729519961e-06;GTEx2015_v6,Adipose_Subcutaneous,PSMD5-AS1,6.63316688288878e-24;GTEx2015_v6,Adipose_Visceral_Omentum,PSMD5-AS1,1.22577075253021e-11;GTEx2015_v6,Adrenal_Gland,PSMD5,3.19440239941895e-08;GTEx2015_v6,Adrenal_Gland,PSMD5-AS1,1.47789545126637e-09;GTEx2015_v6,Artery_Aorta,PSMD5-AS1,1.43324250561675e-22;GTEx2015_v6,Artery_Coronary,PSMD5-AS1,3.3…	----	----	BDP1_disc3;Irf_disc5	ENSG00000056558.6	TRAF1	5	3336	NM_001190945	TRAF1	5	3336	----	----	----	----	----	----	----	-0.3084	0.5618	(EUR) rs2900180, rs10739580
ASN, EUR	9	121004526	rs10739583	T	C	0.5	0.61	0.79	0.62	0	0	----	----	E006,H3K4me1_Enh	----	----	GTEx2015_v6,Adipose_Subcutaneous,C5,3.55612326066241e-10;GTEx2015_v6,Esophagus_Mucosa,PSMD5-AS1,4.06413080332316e-06;GTEx2015_v6,Esophagus_Mucosa,RAB14,1.19503124601085e-07;GTEx2015_v6,Lung,C5,1.16386058905884e-05;Lappalainen2013,Lymphoblastoid_EUR_exonlevel,ENSG00000106804.5_123714616_123715146,3.45384896515042e-07;Lappalainen2013,Lymphoblastoid_EUR_exonlevel,ENSG00000106804.5_123716008_12371614…	----	----	NRSF_disc10;SETDB1_disc1;Sin3Ak-20_disc1	ENSG00000106804.6	C5	0	0	NM_001735	C5	0	0	INT	----	----	----	----	----	----	-4.0748	0.9701	(ASN) rs2300932, (EUR) rs1035029
EUR	11	35259553	rs10742339	A	T	0.1	0.39	0.45	0.38	0	0	----	----	E009,H3K4me1_Enh;E017,H3K4me1_Enh;E033,H3K4me1_Enh;E034,H3K4me1_Enh;E038,H3K4me1_Enh;E040,H3K4me1_Enh;E041,H3K4me1_Enh;E042,H3K4me1_Enh;E048,H3K4me1_Enh;E052,H3K4me1_Enh;E065,H3K4me1_Enh;E068,H3K4me1_Enh;E071,H3K4me1_Enh;E074,H3K4me1_Enh;E075,H3K4me1_Enh;E076,H3K4me1_Enh;E078,H3K4me1_Enh;E087,H3K4me1_Enh;E092,H3K4me1_Enh;E103,H3K4me1_Enh;E110,H3K4me1_Enh;E111,H3K4me1_Enh;E117,H3K4me1_Enh;E126,H3K…	----	----	GTEx2015_v6,Thyroid,RP1-68D18.3,3.11595505888461e-06	----	----	CIZ;Foxd3;Foxj2_1;Foxl1_1;HDAC2_disc6;Ik-2_3;Ncx_2;Pou3f2_2;Pou6f1_1;Zfp105	ENSG00000110436.6	SLC1A2	0	0	NM_001195728	SLC1A2	0	0	U3	----	----	----	----	----	----	-0.5815	0.6105	(EUR) rs736374
EUR	11	35296165	rs10742340	T	C	0.41	0.42	0.48	0.38	0	0	----	----	E002,H3K4me1_Enh;E005,H3K4me1_Enh;E016,H3K4me1_Enh;E018,H3K4me1_Enh;E020,H3K4me1_Enh;E022,H3K4me1_Enh;E027,H3K4me1_Enh;E028,H3K4me1_Enh;E039,H3K4me1_Enh;E041,H3K4me1_Enh;E057,H3K4me1_Enh;E065,H3K4me1_Enh;E071,H3K4me1_Enh;E079,H3K4me1_Enh;E091,H3K4me1_Enh;E098,H3K4me1_Enh;E099,H3K4me1_Enh;E002,H3K4me3_Pro;E020,H3K4me3_Pro;E005,H3K27ac_Enh;E069,H3K27ac_Enh;E071,H3K27ac_Enh;E074,H3K27ac_Enh;E091,H3K…	E091;E098	----	GTEx2015_v6,Thyroid,RP1-68D18.3,2.64297418583749e-06	----	----	AP-2rep;Rad21_disc2	ENSG00000110436.6	SLC1A2	0	0	NM_001195728	SLC1A2	0	0	INT	----	----	----	----	----	----	-2.6235	0.8882	(EUR) rs736374
EUR	11	35296170	rs10742341	G	C	0.41	0.42	0.48	0.38	0	0	----	----	E002,H3K4me1_Enh;E005,H3K4me1_Enh;E016,H3K4me1_Enh;E018,H3K4me1_Enh;E020,H3K4me1_Enh;E022,H3K4me1_Enh;E027,H3K4me1_Enh;E028,H3K4me1_Enh;E039,H3K4me1_Enh;E041,H3K4me1_Enh;E057,H3K4me1_Enh;E065,H3K4me1_Enh;E071,H3K4me1_Enh;E079,H3K4me1_Enh;E091,H3K4me1_Enh;E098,H3K4me1_Enh;E099,H3K4me1_Enh;E002,H3K4me3_Pro;E020,H3K4me3_Pro;E005,H3K27ac_Enh;E069,H3K27ac_Enh;E071,H3K27ac_Enh;E074,H3K27ac_Enh;E091,H3K…	E028;E091;E098	----	GTEx2015_v6,Thyroid,RP1-68D18.3,2.64375657469824e-06	----	----	TCF12_disc6	ENSG00000110436.6	SLC1A2	0	0	NM_001195728	SLC1A2	0	0	INT	----	----	----	----	----	----	-1.8212	0.8021	(EUR) rs736374
ASN, EUR	5	42750649	rs1074263	G	A	0.43	0.42	0.59	0.4	0	0	----	----	E005,H3K4me1_Enh;E027,H3K4me1_Enh;E079,H3K4me1_Enh;E094,H3K4me1_Enh;E005,H3K4me3_Pro;E022,H3K4me3_Pro;E079,H3K27ac_Enh	----	----	----	----	----	Ascl2;CTCF_disc10;Irf_disc5;Myf_1;Myf_3;RXRA_known4;TCF12_disc5	ENSG00000198865.5	CCDC152	5	6151	NM_001134848	CCDC152	5	6167	----	----	----	----	----	----	----	-2.62	0.8879	(ASN) rs6180, (EUR) rs34742008
EUR	12	88466386	rs10745485	G	C	0.28	0.84	0.7	0.8	0	0	----	----	E117,H3K4me1_Enh	----	----	----	----	----	TCF4_known1	ENSG00000049130.8	KITLG	3	25721	NM_003994	KITLG	3	26405	----	----	----	----	----	----	----	-3.2378	0.933	(EUR) rs995030
EUR	16	28542787	rs1074631	G	A	0.11	0.31	0.09	0.33	0	0	----	----	E003,H3K9ac_Pro;E007,H3K9ac_Pro;E038,H3K9ac_Pro;E063,H3K9ac_Pro;E066,H3K9ac_Pro;E068,H3K9ac_Pro;E072,H3K9ac_Pro;E074,H3K9ac_Pro;E075,H3K9ac_Pro;E077,H3K9ac_Pro;E088,H3K9ac_Pro;E101,H3K9ac_Pro;E102,H3K9ac_Pro;E107,H3K9ac_Pro;E110,H3K9ac_Pro;E114,H3K9ac_Pro;E117,H3K9ac_Pro;E118,H3K9ac_Pro;E124,H3K9ac_Pro;E023,H3K4me1_Enh;E029,H3K4me1_Enh;E030,H3K4me1_Enh;E031,H3K4me1_Enh;E032,H3K4me1_Enh;E035,H3K4m…	E109	GM12878,EBF1,HudsonAlpha,None;GM12878,EBF1,Stanford,None	GTEx2015_v6,Adipose_Subcutaneous,CDC37P1,6.34518965579071e-15;GTEx2015_v6,Adipose_Subcutaneous,EIF3C,4.10414908473155e-06;GTEx2015_v6,Adipose_Subcutaneous,EIF3CL,2.12634409002234e-08;GTEx2015_v6,Adipose_Subcutaneous,RP11-1348G14.4,3.36992191354261e-08;GTEx2015_v6,Adipose_Subcutaneous,RP11-1348G14.6,7.49227800377454e-08;GTEx2015_v6,Adipose_Subcutaneous,SH2B1,8.80577319331338e-07;GTEx2015_v6,Adipos…	----	20485568,Methylation levels at chr16:28797601-28797651 [hg18 coord probe cg00000292] in Caudal pons,7.63E-12;20485568,Methylation levels at chr16:28797601-28797651 [hg18 coord probe cg00000292] in Frontal cortex,6.16E-10;20485568,Methylation levels at chr16:28797601-28797651 [hg18 coord probe cg00000292] in Temporal cortex,1.90E-09;20502693,Gene expression of CCDC101 in peripheral blood monocytes…	p300_disc2	ENSG00000176046.7	NUPR1	5	3612	NM_001042483	NUPR1	5	3612	----	----	----	----	----	----	----	-0.7692	0.6431	(EUR) rs4788084, rs12446550, rs62034319
EUR	10	116207293	rs10749203	C	T	0.54	0.3	0.29	0.32	0	0	----	----	E006,H3K4me1_Enh;E013,H3K4me1_Enh;E066,H3K4me1_Enh;E067,H3K4me1_Enh;E078,H3K4me1_Enh;E090,H3K4me1_Enh;E092,H3K4me1_Enh;E093,H3K4me1_Enh;E094,H3K4me1_Enh;E118,H3K4me1_Enh;E011,H3K27ac_Enh;E021,H3K27ac_Enh;E066,H3K27ac_Enh;E066,H3K4me3_Pro;E096,H3K4me3_Pro;E113,H3K4me3_Pro	----	----	----	----	----	ATF3_known8;YY1_disc1;YY1_known5	ENSG00000151892.9	GFRA1	0	0	NM_145793	GFRA1	0	0	INT	----	----	----	----	----	----	-0.9932	0.6806	(EUR) rs10885877, rs4269847
ASN, EUR	1	65663847	rs10749755	C	T	0.43	0.46	0.87	0.4	0	0	----	----	----	----	----	----	----	----	Foxj1_2;Pax-4_5;Pou3f2_2;Smad3_2;Zfp105	ENSG00000116678.14	LEPR	3	22287	NM_002303	LEPR	3	26353	----	----	----	----	----	----	----	-4.0337	0.9688	(ASN) rs10889569, (EUR) rs1938492, rs1805096, rs28480230, rs1892534, rs4420065, rs10889574, rs4655582, rs13375019, rs2376015, rs11208691, rs6700896
EUR	1	65674828	rs10749756	C	T	0.39	0.28	0.8	0.23	0	0	----	----	E067,H3K4me1_Enh;E068,H3K4me1_Enh;E069,H3K4me1_Enh;E071,H3K4me1_Enh;E074,H3K4me1_Enh;E123,H3K4me1_Enh;E068,H3K27ac_Enh;E071,H3K27ac_Enh;E074,H3K27ac_Enh;E071,H3K4me3_Pro;E094,H3K4me3_Pro;E125,H3K4me3_Pro	E123	K562,NRSF,HudsonAlpha,None	Westra2013,Whole_Blood,LEPR,1.2353643062658004E-4;Westra2013,Whole_Blood,LEPROT|LEPR,6.0963347413405545E-28	----	----	ERalpha-a_disc3;GATA_disc6;Maf_known3	ENSG00000116678.14	LEPR	3	33268	NM_002303	LEPR	3	37334	----	----	----	----	----	----	----	-1.7659	0.795	(EUR) rs12026918, rs140410685
EUR	11	117974301	rs10750120	T	G	0.72	0.98	0.98	1	0	0	----	----	E025,H3K4me1_Enh;E028,H3K4me1_Enh;E029,H3K4me1_Enh;E031,H3K4me1_Enh;E032,H3K4me1_Enh;E033,H3K4me1_Enh;E034,H3K4me1_Enh;E036,H3K4me1_Enh;E037,H3K4me1_Enh;E038,H3K4me1_Enh;E039,H3K4me1_Enh;E040,H3K4me1_Enh;E041,H3K4me1_Enh;E042,H3K4me1_Enh;E043,H3K4me1_Enh;E044,H3K4me1_Enh;E045,H3K4me1_Enh;E046,H3K4me1_Enh;E047,H3K4me1_Enh;E048,H3K4me1_Enh;E050,H3K4me1_Enh;E051,H3K4me1_Enh;E062,H3K4me1_Enh;E063,H3K…	----	----	----	----	----	AP-1_disc1;Myc_disc1;RXRA_known3;SRF_known4	ENSG00000110324.5	IL10RA	5	12046	NR_026691	IL10RA	5	12088	----	----	----	----	----	----	----	-2.873	0.9085	(EUR) rs58603829
EUR	9	114841966	rs1075074	A	G	0.12	0.14	0.15	0.13	0	0	----	----	E002,H3K4me3_Pro	E127	----	Westra2013,Whole_Blood,TNFSF8,3.6707852773422534E-8	----	----	HIF1::Arnt	ENSG00000181634.6	TNFSF15	5	35839	NM_005118	TNFSF15	5	35837	----	----	----	----	----	----	----	-3.031	0.9198	(EUR) rs7468800, rs11554257
EUR	1	173376445	rs10753071	G	A	0.79	0.71	0.65	0.67	0	0	----	----	E007,H3K9ac_Pro;E011,H3K4me3_Pro;E063,H3K4me3_Pro;E083,H3K4me3_Pro;E046,H3K4me1_Enh;E075,H3K4me1_Enh	----	----	Westra2013,Whole_Blood,-,0.00327154533834728	----	----	CAC-binding-protein;CACD_2;CCNT2_disc2;HNF4_known4;INSM1;Klf4;Klf7;Maf_known2;Myc_disc9;PLAG1;PPAR_2;Pax-4_3;SP1_disc3;SP1_known1;SP1_known2;UF1H3BETA;ZNF219;Zfp281;Zfp740	ENSG00000203739.3	RP11-296O14.3	3	41347	NR_037845	LOC100506023	0	0	INT	----	----	----	----	----	----	-3.1272	0.9262	(EUR) rs10798269
EUR	1	173376689	rs10753072	G	A	0.79	0.71	0.65	0.67	0	0	----	----	E007,H3K9ac_Pro;E011,H3K4me3_Pro;E063,H3K4me3_Pro;E083,H3K4me3_Pro;E046,H3K4me1_Enh	----	K562,NFYA,Stanford,None	----	----	----	AP-1_disc2;E2F_disc4;Foxa_disc3;GR_disc5;NF-Y_disc1;NF-Y_known1;NF-Y_known3;Pbx3_disc1;RFX5_disc2;SP1_disc1;SP2_disc1;TATA_disc6;Zfp187	ENSG00000203739.3	RP11-296O14.3	3	41103	NR_037845	LOC100506023	0	0	INT	----	----	----	----	----	----	-2.9101	0.9112	(EUR) rs10798269
EUR	1	173376886	rs10753073	T	C	0.79	0.71	0.65	0.67	0	0	----	----	E006,H3K9ac_Pro;E007,H3K9ac_Pro;E011,H3K4me3_Pro;E083,H3K4me3_Pro;E046,H3K4me1_Enh	----	----	----	----	----	----	ENSG00000203739.3	RP11-296O14.3	3	40906	NR_037845	LOC100506023	0	0	INT	----	----	----	----	----	----	-2.8883	0.9096	(EUR) rs10798269
EUR	1	173377204	rs10753074	C	T	0.54	0.69	0.65	0.66	0	0	----	----	E006,H3K9ac_Pro;E007,H3K9ac_Pro;E011,H3K4me3_Pro;E083,H3K4me3_Pro;E046,H3K4me1_Enh	----	----	----	----	----	AP-1_disc5;Myf_1	ENSG00000203739.3	RP11-296O14.3	3	40588	NR_037845	LOC100506023	0	0	INT	----	----	----	----	----	----	-3.3012	0.9367	(EUR) rs10798269
EUR	1	168558549	rs10753777	T	G	0.56	0.46	0.7	0.39	0	0	----	----	E012,H3K27ac_Enh;E034,H3K27ac_Enh;E038,H3K27ac_Enh;E026,H3K4me1_Enh;E029,H3K4me1_Enh;E036,H3K4me1_Enh;E038,H3K4me1_Enh;E039,H3K4me1_Enh;E040,H3K4me1_Enh;E047,H3K4me1_Enh;E048,H3K4me1_Enh;E049,H3K4me1_Enh;E099,H3K4me1_Enh;E117,H3K4me1_Enh;E124,H3K4me1_Enh;E038,H3K4me3_Pro;E046,H3K4me3_Pro	----	----	GTEx2015_v6,Lung,RP4-738P11.3,1.92081877622716e-07;GTEx2015_v6,Lung,XCL2,1.21048854871058e-12;GTEx2015_v6,Nerve_Tibial,XCL2,5.02381756642925e-07;GTEx2015_v6,Spleen,XCL2,4.26729511226645e-07;GTEx2015_v6,Whole_Blood,XCL1,5.64498321111563e-11	----	22595970,P47992 protein abundance levels,1.73E-02	CIZ;Foxo_4;Irx;Pou2f2_known11;Pou5f1_disc1;Pou5f1_known1	ENSG00000143185.3	XCL2	5	14551	NM_003175	XCL2	5	14551	----	----	----	----	----	----	----	-2.8566	0.9072	(EUR) rs1933112
ASN	3	57103568	rs1075398	A	C	0.05	0.27	0.4	0.15	0	0	----	----	E001,H3K4me1_Enh;E011,H3K4me1_Enh;E016,H3K4me1_Enh;E027,H3K4me1_Enh;E004,H3K27ac_Enh;E007,H3K27ac_Enh;E014,H3K27ac_Enh;E061,H3K27ac_Enh;E004,H3K9ac_Pro;E125,H3K9ac_Pro	----	----	GTEx2015_v6,Lung,IL17RD,8.32362595297227e-08	----	20502693,Gene expression of ZNF442 in peripheral blood monocytes,6.12E-07	Foxj2_2;Foxp3;Irx;THAP1_disc2;p53_1	ENSG00000144730.12	IL17RD	0	0	NM_017563	IL17RD	0	0	INT	----	----	----	----	----	----	-0.6331	0.6196	(ASN) rs17057718
EUR	6	12216733	rs10755709	A	G	0.35	0.3	0.36	0.3	0	0	----	----	----	----	----	----	----	----	Cart1;DMRT3;Hoxb6;Hoxb7;Mef2_known2;Ncx_2;Pdx1_1;Pou4f3;TATA_known1;TEF;Zfp187	ENSG00000095951.12	HIVEP1	3	51733	NM_002114	HIVEP1	3	51733	----	----	----	----	----	----	----	-2.6186	0.8878	(EUR) rs7356945
EUR	7	75834187	rs10755885	A	G	0.99	0.95	1	0.91	0	0	----	----	E024,H3K4me1_Enh;E049,H3K4me1_Enh;E125,H3K4me1_Enh	----	----	GTEx2015_v6,Adipose_Subcutaneous,CCL24,1.73454364611647e-05	----	----	Arid3a_2;Barhl1;En-1_3;HNF4_known4;Isl2;Nkx2_10;Nkx2_8;Pbx-1_1;Vax2	ENSG00000005486.11	RHBDD2	5	8414	NM_002991	CCL24	5	20471	----	----	----	----	----	----	----	-2.9498	0.9141	(EUR) rs2024050
EUR	13	20705551	rs1075690	G	A	0.41	0.47	0.77	0.24	0	0	----	----	E001,H3K9ac_Pro;E007,H3K9ac_Pro;E063,H3K9ac_Pro;E072,H3K9ac_Pro;E073,H3K9ac_Pro;E101,H3K9ac_Pro;E107,H3K9ac_Pro;E002,H3K4me3_Pro;E007,H3K4me3_Pro;E009,H3K4me3_Pro;E013,H3K4me3_Pro;E014,H3K4me3_Pro;E018,H3K4me3_Pro;E021,H3K4me3_Pro;E022,H3K4me3_Pro;E028,H3K4me3_Pro;E034,H3K4me3_Pro;E037,H3K4me3_Pro;E039,H3K4me3_Pro;E053,H3K4me3_Pro;E055,H3K4me3_Pro;E056,H3K4me3_Pro;E059,H3K4me3_Pro;E061,H3K4me3_Pr…	E007	----	GTEx2015_v6,Whole_Blood,IFT88,1.97018472463128e-08	----	----	Crx_2;Dmbx1;Gsc;Obox3;Obox6;Otx2	ENSG00000172458.4	IL17D	0	0	NM_138284	IL17D	0	0	INT	----	----	----	----	----	----	-1.309	0.7305	(EUR) rs735539
EUR	9	21157374	rs10757193	A	G	0.3	0.42	0.33	0.44	0	0	----	----	E037,H3K4me1_Enh;E042,H3K4me1_Enh;E045,H3K4me1_Enh;E115,H3K4me1_Enh	----	----	Westra2013,Whole_Blood,KLHL9,7.619702406788709E-6	----	----	AP-1_disc4;Dbx1;EWSR1-FLI1;HDAC2_disc6;Hmx_2;Nanog_disc2;Nkx6-1_1	ENSG00000199635.1	Y_RNA	3	2860	NM_002175	IFNA21	3	8261	----	----	----	----	----	----	----	-2.1869	0.8454	(EUR) rs7047299
EUR	9	21162416	rs10757194	G	A	0.31	0.39	0.32	0.44	0	0	----	----	E011,H3K27ac_Enh;E037,H3K4me1_Enh;E040,H3K4me1_Enh;E041,H3K4me1_Enh;E042,H3K4me1_Enh;E043,H3K4me1_Enh;E045,H3K4me1_Enh;E047,H3K4me1_Enh;E048,H3K4me1_Enh;E040,H3K4me3_Pro	----	----	----	----	----	Ets_known6;TATA_disc3	ENSG00000199635.1	Y_RNA	5	2079	NM_002175	IFNA21	3	3219	----	----	----	----	----	----	----	-3.357	0.9398	(EUR) rs7047299
EUR	9	21169107	rs10757195	T	C	0.31	0.42	0.34	0.44	0	0	----	----	E124,H3K4me1_Enh	----	----	----	----	----	ELF1_known1;Foxk1;Foxo_1;Foxo_2;Foxo_3;Foxo_4;Gfi1_1;Ik-2_3;Irf_known7;NF-AT	ENSG00000137080.4	IFNA21	5	2446	NM_002175	IFNA21	5	2446	----	----	----	----	----	----	----	-3.0145	0.9187	(EUR) rs7047299
EUR	9	6230513	rs10758750	C	G	0.39	0.24	0.5	0.26	0	0	----	----	E001,H3K4me1_Enh;E004,H3K4me1_Enh;E010,H3K4me1_Enh;E011,H3K4me1_Enh;E013,H3K4me1_Enh;E021,H3K4me1_Enh;E023,H3K4me1_Enh;E025,H3K4me1_Enh;E026,H3K4me1_Enh;E028,H3K4me1_Enh;E029,H3K4me1_Enh;E057,H3K4me1_Enh;E058,H3K4me1_Enh;E061,H3K4me1_Enh;E063,H3K4me1_Enh;E065,H3K4me1_Enh;E068,H3K4me1_Enh;E069,H3K4me1_Enh;E075,H3K4me1_Enh;E076,H3K4me1_Enh;E077,H3K4me1_Enh;E078,H3K4me1_Enh;E079,H3K4me1_Enh;E080,H3K…	E028;E055;E056;E057;E117;E119;E120;E122;E126;E127	HUVEC,CFOS,UCD,None;HUVEC,CJUN,Stanford,None;HeLa-S3,CEBPB,Stanford,None;HeLa-S3,P300,Stanford,None;MCF10A-Er-Src,STAT3,Harvard(Weissman),EtOH_0.01pct_4hr;MCF10A-Er-Src,STAT3,Harvard(Weissman),TAM_1uM_36hr;MCF10A-Er-Src,STAT3,Stanford,EtOH_0.01pct_12hr	----	----	----	DMRT4;EBF_known1;EBF_known2;EBF_known3;Klf4;Roaz_1	ENSG00000137033.7	IL33	0	0	NM_001199641	IL33	0	0	INT	----	----	----	----	----	----	1.1305	0.307	(EUR) rs10815381
EUR	9	120879338	rs10760118	C	T	0.65	0.68	0.71	0.65	0	0	----	----	E001,H3K4me1_Enh;E002,H3K4me1_Enh;E003,H3K4me1_Enh;E006,H3K4me1_Enh;E008,H3K4me1_Enh;E009,H3K4me1_Enh;E012,H3K4me1_Enh;E013,H3K4me1_Enh;E014,H3K4me1_Enh;E015,H3K4me1_Enh;E016,H3K4me1_Enh;E018,H3K4me1_Enh;E019,H3K4me1_Enh;E020,H3K4me1_Enh;E021,H3K4me1_Enh;E022,H3K4me1_Enh;E024,H3K4me1_Enh;E031,H3K4me1_Enh;E032,H3K4me1_Enh;E033,H3K4me1_Enh;E034,H3K4me1_Enh;E035,H3K4me1_Enh;E036,H3K4me1_Enh;E037,H3K…	E034;E051;E093;E123	K562,CTCF,UW,None	GTEx2015_v6,Adipose_Subcutaneous,PSMD5-AS1,7.27053052809421e-23;GTEx2015_v6,Adipose_Visceral_Omentum,PSMD5-AS1,1.37391832013447e-10;GTEx2015_v6,Adrenal_Gland,PSMD5,8.2276966638577e-07;GTEx2015_v6,Adrenal_Gland,PSMD5-AS1,2.73417581716942e-09;GTEx2015_v6,Artery_Aorta,PSMD5-AS1,1.669191345658e-21;GTEx2015_v6,Artery_Coronary,PSMD5-AS1,2.36729182836153e-11;GTEx2015_v6,Artery_Tibial,PSMD5-AS1,4.6084177…	----	----	BDP1_disc1;CTCF_disc6;Rad21_disc4;ZBTB33_disc4	ENSG00000119403.9	PHF19	5	2009	NM_015651	PHF19	5	2009	----	----	----	----	----	----	----	0.5268	0.41	(EUR) rs10739580, rs2900180
EUR	9	120885637	rs10760121	G	T	0.75	0.7	0.72	0.65	0	0	----	----	E006,H3K4me1_Enh;E012,H3K4me1_Enh;E013,H3K4me1_Enh;E017,H3K4me1_Enh;E023,H3K4me1_Enh;E025,H3K4me1_Enh;E026,H3K4me1_Enh;E032,H3K4me1_Enh;E034,H3K4me1_Enh;E035,H3K4me1_Enh;E036,H3K4me1_Enh;E037,H3K4me1_Enh;E038,H3K4me1_Enh;E039,H3K4me1_Enh;E040,H3K4me1_Enh;E041,H3K4me1_Enh;E042,H3K4me1_Enh;E043,H3K4me1_Enh;E044,H3K4me1_Enh;E045,H3K4me1_Enh;E047,H3K4me1_Enh;E048,H3K4me1_Enh;E049,H3K4me1_Enh;E050,H3K…	E084;E085;E088;E089;E090;E109;E123;E126	----	GTEx2015_v6,Adipose_Subcutaneous,MEGF9,1.99519221051134e-05;GTEx2015_v6,Adipose_Subcutaneous,PSMD5-AS1,7.32470033613917e-24;GTEx2015_v6,Adipose_Visceral_Omentum,PSMD5-AS1,4.05207942537581e-11;GTEx2015_v6,Adrenal_Gland,PSMD5,5.51493381374383e-09;GTEx2015_v6,Adrenal_Gland,PSMD5-AS1,2.60923442869568e-10;GTEx2015_v6,Artery_Aorta,PSMD5-AS1,7.82359250284372e-22;GTEx2015_v6,Artery_Coronary,PSMD5-AS1,1.5…	----	20485568,Methylation levels at chr9:122644335-122644385 [hg18 coord probe cg21717724] in Caudal pons,3.30E-11;20485568,Methylation levels at chr9:122644335-122644385 [hg18 coord probe cg21717724] in Cerebellum,5.55E-11;20485568,Methylation levels at chr9:122644335-122644385 [hg18 coord probe cg21717724] in Frontal cortex,7.99E-12;20485568,Methylation levels at chr9:122644335-122644385 [hg18 coord…	Hbp1	ENSG00000119403.9	PHF19	5	8308	NM_015651	PHF19	5	8308	----	----	----	----	----	----	----	-2.1036	0.8361	(EUR) rs2900180, rs10739580
ASN, EUR	9	121004511	rs10760136	T	C	0.51	0.61	0.79	0.63	0	0	----	----	E006,H3K4me1_Enh	----	----	GTEx2015_v6,Adipose_Subcutaneous,C5,3.56117336804214e-10;GTEx2015_v6,Esophagus_Mucosa,PSMD5-AS1,3.45051016277988e-06;GTEx2015_v6,Esophagus_Mucosa,RAB14,1.06506591988057e-07;Lappalainen2013,Lymphoblastoid_EUR_exonlevel,ENSG00000106804.5_123714616_123715146,4.91072948052215e-07;Lappalainen2013,Lymphoblastoid_EUR_exonlevel,ENSG00000106804.5_123716008_123716146,2.10670995747521e-06;Lappalainen2013,Ly…	----	----	PU.1_disc1;PU.1_known3;Pax-3_1	ENSG00000106804.6	C5	0	0	NM_001735	C5	0	0	INT	----	----	----	----	----	----	-3.9556	0.9662	(ASN) rs2300932, (EUR) rs1035029
ASN, EUR	9	121004721	rs10760137	G	C	0.51	0.61	0.79	0.63	0	0	----	----	E006,H3K4me1_Enh;E027,H3K9ac_Pro	E021	----	GTEx2015_v6,Adipose_Subcutaneous,C5,3.55906671958165e-10;GTEx2015_v6,Esophagus_Mucosa,PSMD5-AS1,4.07288589952455e-06;GTEx2015_v6,Esophagus_Mucosa,RAB14,1.19439161199386e-07;Lappalainen2013,Lymphoblastoid_EUR_exonlevel,ENSG00000106804.5_123714616_123715146,5.23115451808396e-07;Lappalainen2013,Lymphoblastoid_EUR_exonlevel,ENSG00000106804.5_123716008_123716146,2.20912476297939e-06;Lappalainen2013,Ly…	----	----	----	ENSG00000106804.6	C5	0	0	NM_001735	C5	0	0	INT	----	----	----	----	----	----	-3.3722	0.9407	(ASN) rs2300932, (EUR) rs1035029
EUR	11	35246308	rs10768118	A	G	0.23	0.4	0.45	0.39	0	0	----	----	E005,H3K4me1_Enh;E013,H3K4me1_Enh;E017,H3K4me1_Enh;E023,H3K4me1_Enh;E025,H3K4me1_Enh;E033,H3K4me1_Enh;E034,H3K4me1_Enh;E037,H3K4me1_Enh;E038,H3K4me1_Enh;E039,H3K4me1_Enh;E040,H3K4me1_Enh;E041,H3K4me1_Enh;E042,H3K4me1_Enh;E043,H3K4me1_Enh;E044,H3K4me1_Enh;E045,H3K4me1_Enh;E046,H3K4me1_Enh;E047,H3K4me1_Enh;E048,H3K4me1_Enh;E055,H3K4me1_Enh;E056,H3K4me1_Enh;E063,H3K4me1_Enh;E065,H3K4me1_Enh;E073,H3K…	----	----	Westra2013,Whole_Blood,CD44,4.286176194361757E-6	----	----	AP-4_2;RXRA_known2	ENSG00000110436.6	SLC1A2	3	4897	NM_001195728	SLC1A2	3	4895	----	----	----	----	----	----	----	-1.1369	0.7038	(EUR) rs736374
EUR	11	35249307	rs10768120	G	T	0.1	0.4	0.45	0.38	0	0	----	----	E023,H3K4me1_Enh;E034,H3K4me1_Enh;E037,H3K4me1_Enh;E038,H3K4me1_Enh;E039,H3K4me1_Enh;E040,H3K4me1_Enh;E041,H3K4me1_Enh;E042,H3K4me1_Enh;E043,H3K4me1_Enh;E044,H3K4me1_Enh;E045,H3K4me1_Enh;E046,H3K4me1_Enh;E047,H3K4me1_Enh;E048,H3K4me1_Enh;E055,H3K4me1_Enh;E056,H3K4me1_Enh;E065,H3K4me1_Enh;E073,H3K4me1_Enh;E076,H3K4me1_Enh;E090,H3K4me1_Enh;E092,H3K4me1_Enh;E096,H3K4me1_Enh;E098,H3K4me1_Enh;E103,H3K…	----	----	GTEx2015_v6,Thyroid,RP1-68D18.3,3.17077009510568e-06;Westra2013,Whole_Blood,CD44,4.148508800605955E-6	----	----	Egr-1_known3;Glis2;ZBTB7A_known2;ZNF219;Zfp281;Zfp740	ENSG00000110436.6	SLC1A2	3	1898	NM_001195728	SLC1A2	3	1896	----	----	----	----	----	----	----	-3.4788	0.9462	(EUR) rs736374
EUR	11	35258109	rs10768121	A	C	0.1	0.39	0.45	0.38	0	0	----	----	E029,H3K4me1_Enh;E031,H3K4me1_Enh;E032,H3K4me1_Enh;E033,H3K4me1_Enh;E034,H3K4me1_Enh;E037,H3K4me1_Enh;E038,H3K4me1_Enh;E039,H3K4me1_Enh;E040,H3K4me1_Enh;E041,H3K4me1_Enh;E042,H3K4me1_Enh;E043,H3K4me1_Enh;E044,H3K4me1_Enh;E045,H3K4me1_Enh;E046,H3K4me1_Enh;E047,H3K4me1_Enh;E048,H3K4me1_Enh;E051,H3K4me1_Enh;E062,H3K4me1_Enh;E068,H3K4me1_Enh;E074,H3K4me1_Enh;E075,H3K4me1_Enh;E076,H3K4me1_Enh;E077,H3K…	E046	----	GTEx2015_v6,Thyroid,RP1-68D18.3,3.11595505888461e-06	----	----	ATF2;Arid3a_2;Mef2_known4;Pax-6_1;Zfp105	ENSG00000110436.6	SLC1A2	0	0	NM_001195728	SLC1A2	0	0	U3	----	----	----	----	----	----	-1.1231	0.7016	(EUR) rs736374
EUR	11	35259305	rs10768122	A	G	0.12	0.39	0.45	0.38	0	0	----	----	E033,H3K4me1_Enh;E034,H3K4me1_Enh;E038,H3K4me1_Enh;E040,H3K4me1_Enh;E041,H3K4me1_Enh;E042,H3K4me1_Enh;E048,H3K4me1_Enh;E052,H3K4me1_Enh;E068,H3K4me1_Enh;E071,H3K4me1_Enh;E074,H3K4me1_Enh;E075,H3K4me1_Enh;E076,H3K4me1_Enh;E078,H3K4me1_Enh;E087,H3K4me1_Enh;E092,H3K4me1_Enh;E111,H3K4me1_Enh;E117,H3K4me1_Enh;E126,H3K4me1_Enh;E034,H3K27ac_Enh;E067,H3K27ac_Enh;E068,H3K27ac_Enh;E069,H3K27ac_Enh;E073,H3K…	E034	----	GTEx2015_v6,Thyroid,RP1-68D18.3,8.45519629175717e-06;Westra2013,Whole_Blood,CD44,3.4874652622734723E-6	22561518,Vitiligo,2E-9	----	TFIIA	ENSG00000110436.6	SLC1A2	0	0	NM_001195728	SLC1A2	0	0	U3	----	----	----	----	----	----	-0.2563	0.5523	(EUR) rs736374
EUR	11	35271615	rs10768123	G	T	0.28	0.4	0.39	0.38	0	0	----	----	E008,H3K27ac_Enh;E034,H3K27ac_Enh;E041,H3K27ac_Enh;E055,H3K27ac_Enh;E068,H3K27ac_Enh;E069,H3K27ac_Enh;E071,H3K27ac_Enh;E073,H3K27ac_Enh;E074,H3K27ac_Enh;E093,H3K27ac_Enh;E098,H3K27ac_Enh;E116,H3K27ac_Enh;E031,H3K4me1_Enh;E032,H3K4me1_Enh;E034,H3K4me1_Enh;E037,H3K4me1_Enh;E038,H3K4me1_Enh;E040,H3K4me1_Enh;E041,H3K4me1_Enh;E042,H3K4me1_Enh;E043,H3K4me1_Enh;E045,H3K4me1_Enh;E046,H3K4me1_Enh;E050,H3K…	----	----	GTEx2015_v6,Thyroid,RP1-68D18.3,5.30341226759645e-06	----	----	----	ENSG00000110436.6	SLC1A2	0	0	NM_001195728	SLC1A2	0	0	INT	----	----	----	----	----	----	-2.0754	0.8329	(EUR) rs736374
EUR	11	35290391	rs10768126	A	C	0.14	0.41	0.48	0.38	0	0	----	----	E001,H3K4me1_Enh;E002,H3K4me1_Enh;E013,H3K4me1_Enh;E015,H3K4me1_Enh;E017,H3K4me1_Enh;E018,H3K4me1_Enh;E023,H3K4me1_Enh;E024,H3K4me1_Enh;E025,H3K4me1_Enh;E026,H3K4me1_Enh;E028,H3K4me1_Enh;E029,H3K4me1_Enh;E036,H3K4me1_Enh;E041,H3K4me1_Enh;E042,H3K4me1_Enh;E049,H3K4me1_Enh;E050,H3K4me1_Enh;E051,H3K4me1_Enh;E052,H3K4me1_Enh;E055,H3K4me1_Enh;E056,H3K4me1_Enh;E057,H3K4me1_Enh;E058,H3K4me1_Enh;E061,H3K…	E120	----	GTEx2015_v6,Thyroid,RP1-68D18.3,9.46524460441707e-07	----	----	----	ENSG00000110436.6	SLC1A2	0	0	NM_001195728	SLC1A2	0	0	INT	----	----	----	----	----	----	-2.1078	0.8366	(EUR) rs736374
ASN	3	57104200	rs1077034	T	A	0.05	0.27	0.4	0.15	0	0	----	----	E001,H3K4me1_Enh;E011,H3K4me1_Enh;E016,H3K4me1_Enh;E027,H3K4me1_Enh;E004,H3K27ac_Enh;E014,H3K27ac_Enh;E076,H3K27ac_Enh;E004,H3K9ac_Pro;E125,H3K9ac_Pro	----	----	GTEx2015_v6,Lung,IL17RD,8.27697010653114e-08	----	----	Mef2_known3;Pou2f2_known8	ENSG00000144730.12	IL17RD	0	0	NM_017563	IL17RD	0	0	INT	----	----	----	----	----	----	-3.1652	0.9286	(ASN) rs17057718
EUR	12	88470913	rs10777123	A	T	0.28	0.85	0.71	0.81	0	0	----	----	E007,H3K4me1_Enh;E012,H3K4me1_Enh;E014,H3K4me1_Enh;E016,H3K4me1_Enh;E019,H3K4me1_Enh;E020,H3K4me1_Enh;E024,H3K4me1_Enh;E025,H3K4me1_Enh;E027,H3K4me1_Enh;E049,H3K4me1_Enh;E052,H3K4me1_Enh;E053,H3K4me1_Enh;E054,H3K4me1_Enh;E055,H3K4me1_Enh;E056,H3K4me1_Enh;E076,H3K4me1_Enh;E078,H3K4me1_Enh;E088,H3K4me1_Enh;E092,H3K4me1_Enh;E125,H3K4me1_Enh;E126,H3K4me1_Enh;E129,H3K4me1_Enh;E016,H3K27ac_Enh;E020,H3K…	----	----	----	----	17873874,Gene expression of FLJ13615 in JPT lymphoblastoid cell lines,7.47997E-07	AP-4_1;Tgif1_1	ENSG00000049130.8	KITLG	3	21194	NM_003994	KITLG	3	21878	----	----	----	----	----	----	----	-2.555	0.8821	(EUR) rs995030, rs7313352, rs1907703, rs4474514, rs3782181
EUR	12	88560518	rs10777127	G	A	0.21	0.85	0.68	0.8	0	0	----	----	E001,H3K4me1_Enh;E002,H3K4me1_Enh;E003,H3K4me1_Enh;E004,H3K4me1_Enh;E009,H3K4me1_Enh;E010,H3K4me1_Enh;E011,H3K4me1_Enh;E013,H3K4me1_Enh;E014,H3K4me1_Enh;E015,H3K4me1_Enh;E016,H3K4me1_Enh;E017,H3K4me1_Enh;E018,H3K4me1_Enh;E019,H3K4me1_Enh;E020,H3K4me1_Enh;E023,H3K4me1_Enh;E025,H3K4me1_Enh;E028,H3K4me1_Enh;E052,H3K4me1_Enh;E053,H3K4me1_Enh;E054,H3K4me1_Enh;E055,H3K4me1_Enh;E056,H3K4me1_Enh;E057,H3K…	----	----	----	----	----	ERalpha-a_disc4;GCNF;HNF4_disc2;HNF4_known4;INSM1;Pax-6_2;RXRA_disc1	ENSG00000049130.8	KITLG	0	0	NM_003994	KITLG	0	0	INT	----	----	----	----	----	----	-0.1131	0.5263	(EUR) rs1907703, rs4474514, rs7313352, rs3782181, rs995030
EUR	12	108326907	rs10778624	C	T	0.47	0.33	0.22	0.42	0	0	----	----	E005,H3K4me1_Enh;E006,H3K4me1_Enh;E015,H3K4me1_Enh;E023,H3K4me1_Enh;E025,H3K4me1_Enh;E026,H3K4me1_Enh;E029,H3K4me1_Enh;E034,H3K4me1_Enh;E046,H3K4me1_Enh;E047,H3K4me1_Enh;E048,H3K4me1_Enh;E063,H3K4me1_Enh;E068,H3K4me1_Enh;E069,H3K4me1_Enh;E073,H3K4me1_Enh;E075,H3K4me1_Enh;E076,H3K4me1_Enh;E077,H3K4me1_Enh;E078,H3K4me1_Enh;E088,H3K4me1_Enh;E089,H3K4me1_Enh;E092,H3K4me1_Enh;E096,H3K4me1_Enh;E097,H3K…	----	----	Westra2013,Whole_Blood,-,8.270237106698378E-104;Westra2013,Whole_Blood,CMKLR1,1.3783063565655901E-25	----	20502693,Gene expression of CMKLR1 in peripheral blood monocytes,3.16E-58	CIZ	ENSG00000174600.9	CMKLR1	0	0	NM_004072	CMKLR1	0	0	INT	----	----	----	----	----	----	-2.9929	0.9172	(EUR) rs4964677, rs12312487, rs10778623
EUR	13	30441017	rs10781697	C	T	0.69	0.85	0.75	0.7	0	0	----	----	E006,H3K27ac_Enh;E032,H3K27ac_Enh;E050,H3K27ac_Enh;E006,H3K4me1_Enh;E031,H3K4me1_Enh;E032,H3K4me1_Enh;E036,H3K4me1_Enh;E037,H3K4me1_Enh;E041,H3K4me1_Enh;E043,H3K4me1_Enh;E046,H3K4me1_Enh;E050,H3K4me1_Enh;E051,H3K4me1_Enh;E093,H3K4me1_Enh;E116,H3K4me1_Enh	E050;E051	----	----	----	----	----	ENSG00000189403.9	HMGB1	3	17729	NM_002128	HMGB1	3	17723	----	----	----	----	----	----	----	-2.9599	0.9149	(EUR) rs1928496
EUR	16	30931304	rs10782001	G	A	0.25	0.61	0.93	0.65	0	0	----	----	E006,H3K4me1_Enh;E027,H3K4me1_Enh;E056,H3K4me1_Enh;E059,H3K4me1_Enh;E068,H3K4me1_Enh;E077,H3K4me1_Enh;E080,H3K4me1_Enh;E083,H3K4me1_Enh;E084,H3K4me1_Enh;E085,H3K4me1_Enh;E095,H3K4me1_Enh;E104,H3K4me1_Enh;E105,H3K4me1_Enh;E113,H3K4me1_Enh;E006,H3K9ac_Pro;E049,H3K9ac_Pro;E063,H3K9ac_Pro;E067,H3K9ac_Pro;E073,H3K9ac_Pro;E083,H3K9ac_Pro;E118,H3K9ac_Pro;E124,H3K9ac_Pro;E007,H3K4me3_Pro;E055,H3K4me3_Pro…	E080;E083;E084;E097;E109	----	GTEx2015_v6,Adipose_Subcutaneous,KAT8,2.92253659690143e-12;GTEx2015_v6,Adipose_Subcutaneous,RP11-196G11.2,4.29008310767803e-17;GTEx2015_v6,Adipose_Visceral_Omentum,RP11-196G11.2,7.81550920396597e-09;GTEx2015_v6,Adrenal_Gland,HSD3B7,5.79858405578946e-07;GTEx2015_v6,Artery_Aorta,RP11-196G11.2,2.13617699249132e-06;GTEx2015_v6,Artery_Aorta,STX1B,1.62936408585515e-07;GTEx2015_v6,Artery_Tibial,HSD3B7,3…	20953189,Psoriasis,9E-10	----	----	ENSG00000099364.12	FBXL19	0	0	NM_001099784	FBXL19	0	0	INT	----	----	----	----	----	----	-2.6409	0.8897	(EUR) rs1046276
EUR	16	30935185	rs10782002	A	G	0.25	0.61	0.93	0.65	0	0	----	----	E002,H3K4me1_Enh;E006,H3K4me1_Enh;E007,H3K4me1_Enh;E009,H3K4me1_Enh;E012,H3K4me1_Enh;E015,H3K4me1_Enh;E018,H3K4me1_Enh;E022,H3K4me1_Enh;E027,H3K4me1_Enh;E029,H3K4me1_Enh;E034,H3K4me1_Enh;E036,H3K4me1_Enh;E037,H3K4me1_Enh;E039,H3K4me1_Enh;E041,H3K4me1_Enh;E042,H3K4me1_Enh;E043,H3K4me1_Enh;E044,H3K4me1_Enh;E045,H3K4me1_Enh;E046,H3K4me1_Enh;E047,H3K4me1_Enh;E048,H3K4me1_Enh;E050,H3K4me1_Enh;E051,H3K…	E004;E006;E008;E022;E028;E046;E051;E059;E080;E098;E100;E114;E118;E122;E124	GM12878,CTCF,Broad,None;GM12878,ELF1,HudsonAlpha,None;H1-hESC,YY1,HudsonAlpha,None;HeLa-S3,CTCF,Broad,None;K562,CTCF,Broad,None;K562,ELF1,HudsonAlpha,None;K562,JUND,UChicago,None;K562,POL2,HudsonAlpha,None;Osteobl,CTCF,Broad,None;T-REx-HEK293,ZNF263,UCD,None	GTEx2015_v6,Adipose_Subcutaneous,KAT8,3.9056404184576e-12;GTEx2015_v6,Adipose_Subcutaneous,RP11-196G11.2,3.20095989799529e-17;GTEx2015_v6,Adipose_Visceral_Omentum,RP11-196G11.2,6.04564812376609e-09;GTEx2015_v6,Adrenal_Gland,HSD3B7,5.79858405578946e-07;GTEx2015_v6,Artery_Aorta,RP11-196G11.2,2.13617699249132e-06;GTEx2015_v6,Artery_Aorta,STX1B,1.62936408585515e-07;GTEx2015_v6,Artery_Tibial,HSD3B7,3.…	----	19361613,Gene expression of KIAA0339 probe [GI_27500171-S] in brain cortex with no Alzheimer's interaction,8.20E-08;20502693,Gene expression of BCKDK in peripheral blood monocytes,2.30E-11;20502693,Gene expression of ITGAX in peripheral blood monocytes,7.47E-09;20502693,Gene expression of STX4 in peripheral blood monocytes,4.68E-06;20502693,Gene expression of ZNF668 in peripheral blood monocytes,…	GR_known10;GR_known8;Zbtb12	ENSG00000099364.12	FBXL19	0	0	NM_001099784	FBXL19	0	0	INT	----	----	----	----	----	----	-1.4461	0.7508	(EUR) rs1046276
EUR	10	116232181	rs10787637	A	G	0.17	0.27	0.29	0.34	1	0	----	----	E066,H3K4me1_Enh;E083,H3K4me1_Enh;E084,H3K4me1_Enh;E085,H3K4me1_Enh;E088,H3K4me1_Enh;E092,H3K4me1_Enh	----	----	Westra2013,Whole_Blood,GFRA1,0.0031921684603228506	----	----	Foxa_known1;Foxa_known2;Foxa_known4;Foxi1;Foxj2_1;HDAC2_disc2;NF-I_1;p300_disc3	ENSG00000151892.9	GFRA1	0	0	NM_145793	GFRA1	0	0	INT	----	----	----	----	----	----	-1.6779	0.7833	(EUR) rs10885877, rs4269847
EUR	1	65571279	rs10789184	G	A	0.13	0.27	0.81	0.29	0	0	----	----	----	----	----	Westra2013,Whole_Blood,LEPR,1.7149885295412541E-6;Westra2013,Whole_Blood,LEPROT|LEPR,8.655304011811435E-47;Westra2013,Whole_Blood,PDE4B,0.0025902008099249886	----	20502693,Gene expression of LEPR in peripheral blood monocytes,2.08E-07	Irx;RXRA_known5;RXRA_known7	ENSG00000116678.14	LEPR	0	0	NM_002303	LEPR	0	0	INT	----	----	----	----	----	----	-1.64	0.7782	(EUR) rs1751492
ASN, EUR	1	65660087	rs10789192	G	A	0.44	0.46	0.87	0.4	0	0	----	----	E012,H3K27ac_Enh	----	----	Westra2013,Whole_Blood,LEPROT|LEPR,8.487095532004575E-4	----	----	TATA_known1;YY1_known6	ENSG00000116678.14	LEPR	3	18527	NM_002303	LEPR	3	22593	----	----	----	----	----	----	----	-3.4292	0.9437	(ASN) rs10889569, (EUR) rs10889574, rs11208691, rs2376015, rs13375019, rs4655582, rs28480230, rs1892534, rs1938492, rs1805096, rs4420065, rs6700896
ASN, EUR	1	65663963	rs10789193	A	T	0.44	0.46	0.87	0.4	0	0	----	----	----	----	----	----	----	----	Foxp1;HDAC2_disc6;Nanog_disc2;PPAR_1;Pou5f1_known2;SIX5_disc2;Sox_10;Sox_13;Sox_14;Sox_15;Sox_16;Sox_18;Sox_19;Sox_2;Sox_4;Sox_7;Sox_9;TEF;Znf143_disc1	ENSG00000116678.14	LEPR	3	22403	NM_002303	LEPR	3	26469	----	----	----	----	----	----	----	-4.2683	0.9757	(ASN) rs10889569, (EUR) rs28480230, rs13375019, rs1892534, rs4420065, rs2376015, rs4655582, rs10889574, rs11208691, rs1805096, rs1938492, rs6700896
EUR	1	65700471	rs10789195	A	C	0.67	0.72	0.25	0.79	0	0	----	----	E022,H3K27ac_Enh	----	----	----	----	----	NRSF_disc9	ENSG00000116678.14	LEPR	3	58911	NM_002303	LEPR	3	62977	----	----	----	----	----	----	----	-3.7561	0.9588	(EUR) rs12026918, rs140410685
EUR	1	67139451	rs10789224	T	C	0.32	0.45	0.3	0.27	0	0	----	----	E011,H3K4me1_Enh;E045,H3K4me1_Enh;E058,H3K4me1_Enh;E066,H3K4me1_Enh;E075,H3K4me1_Enh;E077,H3K4me1_Enh;E084,H3K4me1_Enh;E085,H3K4me1_Enh;E087,H3K4me1_Enh;E088,H3K4me1_Enh;E094,H3K4me1_Enh;E101,H3K4me1_Enh;E102,H3K4me1_Enh;E109,H3K4me1_Enh;E110,H3K4me1_Enh;E118,H3K4me1_Enh;E123,H3K4me1_Enh;E019,H3K9ac_Pro;E038,H3K9ac_Pro;E101,H3K9ac_Pro;E102,H3K9ac_Pro;E110,H3K9ac_Pro;E123,H3K9ac_Pro;E075,H3K27ac_E…	E085	----	GTEx2015_v6,Lung,C1orf141,3.84457986200672e-12;GTEx2015_v6,Testis,C1orf141,4.18856106738735e-08	----	----	RXRA_known4	ENSG00000203963.6	C1orf141	5	4494	NM_001013674	C1orf141	5	10913	----	----	----	----	----	----	----	-1.015	0.6842	(EUR) rs10889657, rs4655683, rs6688383, rs2064689
EUR	1	67155414	rs10789225	C	A	0.21	0.45	0.31	0.27	0	0	----	----	----	----	----	GTEx2015_v6,Lung,C1orf141,3.81639866154231e-11;GTEx2015_v6,Testis,C1orf141,5.40736602669494e-09	----	----	Nkx2_6	ENSG00000162594.10	IL23R	5	10985	NM_144701	IL23R	5	11070	----	----	----	----	----	----	----	-2.8249	0.9048	(EUR) rs10889657, rs6688383, rs4655683, rs2064689
EUR	1	67158045	rs10789226	A	G	0.47	0.49	0.38	0.28	0	0	----	----	E002,H3K4me3_Pro;E011,H3K4me3_Pro;E004,H3K27ac_Enh;E012,H3K27ac_Enh;E006,H3K9ac_Pro;E028,H3K4me1_Enh;E042,H3K4me1_Enh	----	----	GTEx2015_v6,Lung,C1orf141,3.9673073243389e-08;GTEx2015_v6,Testis,C1orf141,1.04752768812662e-07	----	----	Mef2_known5;ZBTB33_disc4	ENSG00000162594.10	IL23R	5	8354	NM_144701	IL23R	5	8439	----	----	----	----	----	----	----	-3.3988	0.9421	(EUR) rs10889657, rs4655683
EUR	11	118858747	rs10790269	C	T	0.76	0.82	0.89	0.82	0	0	----	----	E006,H3K4me1_Enh;E031,H3K4me1_Enh;E032,H3K4me1_Enh;E034,H3K4me1_Enh;E039,H3K4me1_Enh;E046,H3K4me1_Enh;E047,H3K4me1_Enh;E028,H3K4me3_Pro;E038,H3K9ac_Pro	----	----	GTEx2015_v6,Liver,TREH,4.69489946751649e-07;GTEx2015_v6,Nerve_Tibial,AP002954.6,2.22817979892066e-06	----	----	Gfi1_1;HDAC2_disc6;Irf_known5;Irf_known6;Irf_known9	ENSG00000201535.1	Y_RNA	3	22636	NM_001716	CXCR5	5	25083	----	----	----	----	----	----	----	-3.482	0.9464	(EUR) rs4938573
EUR	11	118875175	rs10790275	G	C	0.59	0.81	0.88	0.83	0	0	----	----	E005,H3K4me1_Enh;E006,H3K4me1_Enh;E022,H3K4me1_Enh;E030,H3K4me1_Enh;E031,H3K4me1_Enh;E032,H3K4me1_Enh;E033,H3K4me1_Enh;E034,H3K4me1_Enh;E036,H3K4me1_Enh;E037,H3K4me1_Enh;E038,H3K4me1_Enh;E039,H3K4me1_Enh;E040,H3K4me1_Enh;E041,H3K4me1_Enh;E042,H3K4me1_Enh;E043,H3K4me1_Enh;E044,H3K4me1_Enh;E045,H3K4me1_Enh;E046,H3K4me1_Enh;E047,H3K4me1_Enh;E048,H3K4me1_Enh;E050,H3K4me1_Enh;E056,H3K4me1_Enh;E062,H3K…	----	----	GTEx2015_v6,Liver,TREH,1.64848619195072e-08;GTEx2015_v6,Nerve_Tibial,AP002954.6,3.67452769306672e-06	----	----	Znf143_known1	ENSG00000160683.4	CXCR5	5	8590	NM_001716	CXCR5	5	8655	----	----	----	----	----	----	----	-2.5433	0.8811	(EUR) rs4938573
EUR	10	116227398	rs1079261	G	A	0.07	0.26	0.29	0.32	0	0	----	----	E023,H3K4me1_Enh;E066,H3K4me1_Enh;E092,H3K4me1_Enh;E066,H3K27ac_Enh;E067,H3K27ac_Enh;E073,H3K27ac_Enh	E100;E121;E126	----	----	----	----	NRSF_disc1	ENSG00000151892.9	GFRA1	0	0	NM_145793	GFRA1	0	0	INT	----	----	----	----	----	----	-1.1794	0.7105	(EUR) rs10885877, rs4269847
ASN, EUR	6	7715722	rs10793850	G	T	0.22	0.33	0.22	0.48	0	0	----	----	E030,H3K4me1_Enh	----	----	----	----	----	Irf_known3	ENSG00000153162.8	BMP6	5	11074	NM_001718	BMP6	5	11054	----	----	----	----	----	----	----	-2.9663	0.9153	(ASN) rs3812163, (EUR) rs3812163, rs11243202, rs6927500, rs12198986, rs1885486, rs7756651, rs9392918
EUR	1	24182643	rs10794647	C	T	0.91	0.87	0.79	0.85	0	0	----	----	E027,H3K4me1_Enh;E031,H3K4me1_Enh;E057,H3K4me1_Enh;E058,H3K4me1_Enh;E066,H3K4me1_Enh;E077,H3K4me1_Enh;E079,H3K4me1_Enh;E085,H3K4me1_Enh;E102,H3K4me1_Enh;E066,H3K27ac_Enh;E098,H3K27ac_Enh;E104,H3K27ac_Enh;E102,H3K4me3_Pro;E103,H3K4me3_Pro	----	----	GTEx2015_v6,Esophagus_Mucosa,IFNLR1,5.55570894769453e-13;GTEx2015_v6,Esophagus_Muscularis,IFNLR1,1.38679004952008e-08;GTEx2015_v6,Lung,GRHL3,7.01996829831019e-16;GTEx2015_v6,Lung,IFNLR1,6.08259080098454e-07;GTEx2015_v6,Lung,RP11-10N16.2,8.02885086714197e-20;GTEx2015_v6,Muscle_Skeletal,IFNLR1,9.77866300886427e-08;GTEx2015_v6,Ovary,IFNLR1,1.62076540917179e-09;GTEx2015_v6,Skin_Sun_Exposed_Lower_leg,…	----	----	Klf4;Klf7;NRSF_disc9;SETDB1_disc1;SP1_known4;Zfx	ENSG00000185436.7	IL28RA	0	0	NM_170743	IL28RA	0	0	INT	----	----	----	----	----	----	-3.2983	0.9366	(EUR) rs7552167
EUR	1	36640272	rs10796888	T	C	0.65	0.58	0.68	0.35	0	0	----	----	E005,H3K4me3_Pro;E007,H3K4me3_Pro;E096,H3K4me3_Pro;E007,H3K4me1_Enh;E065,H3K4me1_Enh;E089,H3K4me1_Enh;E094,H3K4me1_Enh;E096,H3K4me1_Enh;E125,H3K4me1_Enh;E007,H3K9ac_Pro;E018,H3K9ac_Pro	----	----	----	----	----	BRCA1_known1;Tgif1_1	ENSG00000234481.1	RP4-614N24.1	5	132867	NM_000831	GRIK3	3	155253	----	----	----	----	----	----	----	-2.8898	0.9097	(EUR) rs7532617
EUR	1	36647061	rs10796890	C	T	0.53	0.4	0.31	0.34	0	0	----	----	E001,H3K4me1_Enh;E002,H3K4me1_Enh;E008,H3K4me1_Enh;E011,H3K4me1_Enh;E012,H3K4me1_Enh;E015,H3K4me1_Enh;E016,H3K4me1_Enh;E018,H3K4me1_Enh;E019,H3K4me1_Enh;E020,H3K4me1_Enh;E022,H3K4me1_Enh;E024,H3K4me1_Enh;E081,H3K4me1_Enh;E082,H3K4me1_Enh;E088,H3K4me1_Enh;E094,H3K4me1_Enh;E113,H3K4me1_Enh;E006,H3K9ac_Pro;E011,H3K27ac_Enh;E012,H3K27ac_Enh;E020,H3K27ac_Enh;E061,H3K27ac_Enh;E094,H3K4me3_Pro	----	----	----	----	----	GR_disc6;NRSF_disc3	ENSG00000234481.1	RP4-614N24.1	5	126078	NM_000831	GRIK3	3	148464	----	----	----	----	----	----	----	-1.6865	0.7845	(EUR) rs7532617
EUR	1	172708034	rs10798178	T	C	0.1	0.09	0.0017	0.19	0	0	----	----	E006,H3K4me3_Pro;E037,H3K4me3_Pro;E040,H3K4me3_Pro;E012,H3K4me1_Enh;E014,H3K4me1_Enh;E020,H3K4me1_Enh;E033,H3K4me1_Enh;E034,H3K4me1_Enh;E037,H3K4me1_Enh;E038,H3K4me1_Enh;E039,H3K4me1_Enh;E040,H3K4me1_Enh;E041,H3K4me1_Enh;E042,H3K4me1_Enh;E043,H3K4me1_Enh;E044,H3K4me1_Enh;E045,H3K4me1_Enh;E046,H3K4me1_Enh;E047,H3K4me1_Enh;E048,H3K4me1_Enh;E062,H3K4me1_Enh;E093,H3K4me1_Enh;E109,H3K4me1_Enh;E112,H3K…	----	----	----	----	21886157,Serum ratio of (alpha-hydroxyisovalerate)/(phenyllactate (PLA)),1.80E-04	----	ENSG00000117560.6	FASLG	3	41159	NM_000639	FASLG	3	41161	----	----	----	----	----	----	----	-0.7911	0.6468	(EUR) rs12118303, rs10798176
EUR	1	173376780	rs10798273	A	C	0.5	0.69	0.65	0.66	0	0	----	----	E006,H3K9ac_Pro;E007,H3K9ac_Pro;E011,H3K4me3_Pro;E083,H3K4me3_Pro;E046,H3K4me1_Enh	----	K562,NFYA,Stanford,None	----	----	----	CTCF_disc4;GR_known10;GR_known4	ENSG00000203739.3	RP11-296O14.3	3	41012	NR_037845	LOC100506023	0	0	INT	----	----	----	----	----	----	-3.2008	0.9308	(EUR) rs10798269
EUR	1	173381232	rs10798275	G	A	0.78	0.71	0.65	0.67	0	0	----	----	E005,H3K4me1_Enh;E099,H3K4me1_Enh;E011,H3K4me3_Pro;E056,H3K27ac_Enh	----	----	----	----	----	Zfx	ENSG00000203739.3	RP11-296O14.3	3	36560	NR_037845	LOC100506023	0	0	INT	----	----	----	----	----	----	-1.9602	0.8193	(EUR) rs10798269
EUR	1	173381340	rs10798276	G	A	0.78	0.72	0.65	0.68	0	0	----	----	E005,H3K4me1_Enh;E099,H3K4me1_Enh;E011,H3K4me3_Pro;E056,H3K27ac_Enh	----	----	----	----	----	Hic1_3	ENSG00000203739.3	RP11-296O14.3	3	36452	NR_037845	LOC100506023	0	0	INT	----	----	----	----	----	----	-3.1699	0.9289	(EUR) rs10798269
EUR	17	34264647	rs1080327	T	A	0.41	0.47	0.62	0.32	0	0	----	----	E006,H3K9ac_Pro;E025,H3K4me1_Enh	----	----	----	----	22233810,Gene expression of CCL2 (ENSG00000108691) in dendritic cells,0.01048834	Cdx;Foxp1;Hdx;Sox_2	ENSG00000108688.7	CCL7	5	5573	NM_006273	CCL7	5	5572	----	----	----	----	----	----	----	-3.2757	0.9353	(EUR) rs3091316, rs3091315, rs9889296
EUR	2	136150220	rs10803550	C	T	0.47	0.49	0.82	0.4	0	0	----	----	E011,H3K4me1_Enh;E032,H3K4me1_Enh;E041,H3K4me1_Enh;E047,H3K4me1_Enh;E038,H3K9ac_Pro	----	----	GTEx2015_v6,Heart_Left_Ventricle,MCM6,6.63429781669035e-06;GTEx2015_v6,Thyroid,DARS,2.71951417327735e-07	----	----	AIRE_1;EWSR1-FLI1;Evi-1_1;HDAC2_disc6;Irf_known10;Irf_known9;Mef2_disc2;STAT_disc3;TATA_disc7	ENSG00000121966.6	CXCR4	5	32054	NM_003467	CXCR4	5	32064	----	----	----	----	----	----	----	-0.0605	0.5167	(EUR) rs953387
EUR	2	218091086	rs10804264	T	C	0.57	0.44	0.31	0.45	0	0	----	----	E029,H3K4me1_Enh;E030,H3K4me1_Enh;E050,H3K4me1_Enh;E124,H3K4me1_Enh;E124,H3K27ac_Enh;E124,H3K9ac_Pro	E028;E057;E119;E127	----	GTEx2015_v6,Adipose_Subcutaneous,RP11-378A13.1,2.20373072070427e-13;GTEx2015_v6,Adipose_Subcutaneous,TMBIM1,5.00514563081647e-06;GTEx2015_v6,Adipose_Visceral_Omentum,RP11-378A13.1,1.96366019415945e-07;GTEx2015_v6,Adrenal_Gland,PNKD,4.34529620282262e-07;GTEx2015_v6,Artery_Aorta,RP11-378A13.1,3.09220652964532e-06;GTEx2015_v6,Artery_Aorta,TMBIM1,1.36042372905596e-05;GTEx2015_v6,Artery_Tibial,RP11-37…	----	----	BATF_disc1;Bach1;Foxl1_2;Foxp1;Pax-4_5;XBP-1_2	ENSG00000188282.8	RUFY4	3	504	NR_034176	RUFY4	3	504	----	----	----	----	----	----	----	-1.9456	0.8176	(EUR) rs11676348
EUR	4	73756048	rs10805067	A	G	0.16	0.56	0.62	0.61	0	0	----	----	E002,H3K4me3_Pro;E008,H3K27ac_Enh	E128	----	Westra2013,Whole_Blood,CXCL5,0.0014880703597862331;Westra2013,Whole_Blood,CXCL6,2.1453531302087184E-5;Westra2013,Whole_Blood,IL8,1.1150511023206548E-17;Westra2013,Whole_Blood,IL8,1.8334237889591788E-12;Westra2013,Whole_Blood,PF4V1,1.635295277406368E-37	----	----	NF-I_1	ENSG00000169429.6	IL8	3	12331	NM_000584	IL8	3	12331	----	----	----	----	----	----	----	-1.0062	0.6828	(EUR) rs4279174
EUR	4	74516405	rs10805075	C	T	0.2	0.44	0.46	0.38	0	0	----	----	E015,H3K9ac_Pro;E017,H3K4me1_Enh;E023,H3K4me1_Enh;E028,H3K4me1_Enh;E058,H3K4me1_Enh;E114,H3K4me1_Enh;E117,H3K4me1_Enh;E121,H3K4me1_Enh	E017;E028;E119;E120;E121;E125	HeLa-S3,CEBPB,Stanford,None;HeLa-S3,CJUN,Stanford,None;HeLa-S3,P300,Stanford,None	----	----	----	Hand1_1;Hand1_2;NF-E2_disc4;NF-E2_known1;PLZF	ENSG00000249942.1	AC142293.3	3	36178	NM_001657	AREG	3	61395	----	----	----	----	----	----	----	-0.5863	0.6114	(EUR) rs6819541
EUR	4	74516481	rs10805076	T	C	0.2	0.44	0.46	0.38	0	0	----	----	E015,H3K9ac_Pro;E017,H3K4me1_Enh;E023,H3K4me1_Enh;E028,H3K4me1_Enh;E056,H3K4me1_Enh;E058,H3K4me1_Enh;E114,H3K4me1_Enh;E117,H3K4me1_Enh;E121,H3K4me1_Enh	E006;E028;E055;E056;E057;E117;E119;E120;E121;E125;E128	HeLa-S3,CEBPB,Stanford,None;HeLa-S3,CJUN,Stanford,None;HeLa-S3,P300,Stanford,None	----	----	----	Foxp1;GATA_known14;PEBP;TAL1_disc1	ENSG00000249942.1	AC142293.3	3	36102	NM_001657	AREG	3	61471	----	----	----	----	----	----	----	-0.6471	0.622	(EUR) rs6819541
EUR	5	42323512	rs10805663	C	T	0.39	0.54	0.87	0.63	0	0	----	----	E020,H3K4me1_Enh;E063,H3K4me1_Enh	----	----	----	----	----	Irf_known1;Irf_known5;Irf_known6;Irf_known7	ENSG00000112964.9	GHR	5	100264	NM_000163	GHR	5	100261	----	----	----	----	----	----	----	-3.0443	0.9207	(EUR) rs10035253
EUR	5	42711838	rs10805665	G	A	0.45	0.77	0.98	0.68	0	0	----	----	E063,H3K27ac_Enh	----	----	GTEx2015_v6,Artery_Aorta,CCDC152,1.65314278011664e-06	----	----	Ascl2;CTCF_disc10;E2A_2;E2A_3;E2A_5;Lmo2-complex_1;Myf_1;Myf_3;TCF12_known1;ZEB1_known3	ENSG00000112964.9	GHR	0	0	NM_001242402	GHR	0	0	INT	----	----	----	----	----	----	-1.3386	0.735	(EUR) rs4637559
EUR	7	75833981	rs10808297	A	G	0.99	0.95	1	0.91	0	0	----	----	E006,H3K4me1_Enh;E024,H3K4me1_Enh;E025,H3K4me1_Enh;E049,H3K4me1_Enh;E057,H3K4me1_Enh;E097,H3K4me1_Enh;E125,H3K4me1_Enh	E028	----	GTEx2015_v6,Adipose_Subcutaneous,CCL24,1.73252039082894e-05	----	----	AP-1_disc7;ATF3_disc3;Foxa_disc3;Maf_known1;Nrf-2_2;Znf143_disc3	ENSG00000005486.11	RHBDD2	5	8620	NM_002991	CCL24	5	20265	----	----	----	----	----	----	----	-2.5077	0.8778	(EUR) rs2024050
EUR	8	32113140	rs10808322	G	C	0.77	0.83	0.48	0.69	0	0	----	----	E013,H3K27ac_Enh;E013,H3K4me1_Enh;E066,H3K4me1_Enh;E098,H3K4me1_Enh;E109,H3K4me1_Enh;E024,H3K4me3_Pro;E099,H3K4me3_Pro	----	----	----	----	----	----	ENSG00000253974.1	NRG1-IT1	0	0	NM_013962	NRG1	0	0	INT	----	----	----	----	----	----	-2.2448	0.8516	(EUR) rs1481757
EUR	8	32476437	rs10808325	T	C	0.03	0.25	0.09	0.12	0	0	----	----	E007,H3K27ac_Enh;E011,H3K27ac_Enh;E012,H3K27ac_Enh;E013,H3K27ac_Enh;E007,H3K4me1_Enh;E009,H3K4me1_Enh;E010,H3K4me1_Enh;E011,H3K4me1_Enh;E012,H3K4me1_Enh;E014,H3K4me1_Enh;E016,H3K4me1_Enh;E019,H3K4me1_Enh;E020,H3K4me1_Enh;E114,H3K4me1_Enh;E117,H3K4me1_Enh	E007;E056	----	----	----	----	BATF_disc2;DMRT1;Hsf_known1;Irf_disc6;Irf_known11;Irf_known5;STAT_disc3	ENSG00000157168.13	NRG1	0	0	NM_013962	NRG1	0	0	INT	----	----	----	----	----	----	-0.385	0.5756	(EUR) rs77752517
ASN, EUR	8	32498105	rs10808326	G	A	0.59	0.53	0.81	0.65	0	0	----	----	E025,H3K4me3_Pro;E066,H3K4me3_Pro	----	----	GTEx2015_v6,Lung,RP11-1002K11.1,5.3454938783872e-06	----	----	E2A_2;TBX5_3;ZEB1_disc1;ZEB1_known4	ENSG00000157168.13	NRG1	0	0	NM_013962	NRG1	0	0	INT	----	----	----	----	----	----	-2.9293	0.9127	(ASN) rs10097555, (EUR) rs2347498
EUR	9	21161706	rs10811485	G	C	0.27	0.41	0.31	0.44	0	0	----	----	E011,H3K27ac_Enh;E029,H3K4me1_Enh;E037,H3K4me1_Enh;E039,H3K4me1_Enh;E040,H3K4me1_Enh;E041,H3K4me1_Enh;E042,H3K4me1_Enh;E043,H3K4me1_Enh;E045,H3K4me1_Enh;E047,H3K4me1_Enh;E048,H3K4me1_Enh;E050,H3K4me1_Enh;E062,H3K4me1_Enh;E115,H3K4me1_Enh;E040,H3K4me3_Pro;E047,H3K4me3_Pro	----	----	----	----	----	HNF4_disc2	ENSG00000199635.1	Y_RNA	5	1369	NM_002175	IFNA21	3	3929	----	----	----	----	----	----	----	-2.226	0.8496	(EUR) rs7047299
EUR	9	21168140	rs10811487	G	A	0.3	0.42	0.34	0.44	0	0	----	----	----	----	----	Westra2013,Whole_Blood,KLHL9,7.720197812806551E-6	----	----	HMG-IY_2;HNF1_7;Nkx3_5;PLZF	ENSG00000137080.4	IFNA21	5	1479	NM_002175	IFNA21	5	1479	----	----	----	----	----	----	----	-1.9357	0.8164	(EUR) rs7047299
EUR	9	21256307	rs10811517	C	T	0.01	0.12	0	0.17	0	0	----	----	E005,H3K4me1_Enh;E027,H3K4me1_Enh;E030,H3K4me1_Enh;E035,H3K4me1_Enh;E036,H3K4me1_Enh;E046,H3K4me1_Enh;E050,H3K4me1_Enh;E051,H3K4me1_Enh;E080,H3K4me1_Enh;E091,H3K4me1_Enh;E093,H3K4me1_Enh;E095,H3K4me1_Enh;E124,H3K4me1_Enh;E006,H3K9ac_Pro;E027,H3K9ac_Pro;E049,H3K9ac_Pro;E046,H3K27ac_Enh;E051,H3K4me3_Pro	E050	----	----	----	----	E2A_5;GR_known4	ENSG00000228083.1	IFNA14	5	16327	NM_002172	IFNA14	5	16327	----	----	----	----	----	----	----	-2.5244	0.8793	(EUR) rs10811516
EUR	9	21256487	rs10811518	C	T	0.01	0.13	0	0.17	0	0	----	----	E005,H3K4me1_Enh;E027,H3K4me1_Enh;E030,H3K4me1_Enh;E035,H3K4me1_Enh;E036,H3K4me1_Enh;E046,H3K4me1_Enh;E050,H3K4me1_Enh;E051,H3K4me1_Enh;E091,H3K4me1_Enh;E095,H3K4me1_Enh;E124,H3K4me1_Enh;E006,H3K9ac_Pro;E027,H3K9ac_Pro;E049,H3K9ac_Pro;E046,H3K27ac_Enh;E051,H3K4me3_Pro	E116	----	----	----	----	Irf_known3;NF-kappaB_disc3;RREB-1_1;RREB-1_2	ENSG00000228083.1	IFNA14	5	16507	NM_002172	IFNA14	5	16507	----	----	----	----	----	----	----	-1.6269	0.7764	(EUR) rs10811516
EUR	9	21267833	rs10811520	T	G	0.01	0.13	0	0.16	0	0	----	----	E002,H3K4me1_Enh;E009,H3K4me1_Enh;E011,H3K4me1_Enh;E018,H3K4me1_Enh;E024,H3K4me1_Enh;E027,H3K4me1_Enh;E029,H3K4me1_Enh;E030,H3K4me1_Enh;E031,H3K4me1_Enh;E032,H3K4me1_Enh;E035,H3K4me1_Enh;E036,H3K4me1_Enh;E037,H3K4me1_Enh;E050,H3K4me1_Enh;E051,H3K4me1_Enh;E053,H3K4me1_Enh;E054,H3K4me1_Enh;E063,H3K4me1_Enh;E067,H3K4me1_Enh;E068,H3K4me1_Enh;E069,H3K4me1_Enh;E071,H3K4me1_Enh;E073,H3K4me1_Enh;E074,H3K…	E090;E109	----	----	----	----	----	ENSG00000228083.1	IFNA14	5	27853	NR_036676	IFNA22P	3	9853	----	----	----	----	----	----	----	-0.9558	0.6745	(EUR) rs10811516
EUR	9	34723038	rs10814138	C	A	0.02	0.23	0.05	0.3	0	0	----	----	E111,H3K4me1_Enh;E113,H3K4me1_Enh	----	----	GTEx2015_v6,Cells_Transformed_fibroblasts,FAM205A,2.53946855325751e-06;Westra2013,Whole_Blood,DCTN3,5.34983073075414E-4	----	----	HDAC2_disc6	ENSG00000205108.5	FAM205A	3	16	NM_001141917	C9orf144B	3	13	----	----	----	----	----	----	----	-2.6354	0.8892	(EUR) rs2812378
EUR	9	6224971	rs10815377	C	G	0.61	0.25	0.48	0.26	0	0	----	----	E014,H3K4me1_Enh;E020,H3K4me1_Enh;E023,H3K4me1_Enh;E025,H3K4me1_Enh;E027,H3K4me1_Enh;E028,H3K4me1_Enh;E053,H3K4me1_Enh;E054,H3K4me1_Enh;E058,H3K4me1_Enh;E061,H3K4me1_Enh;E065,H3K4me1_Enh;E067,H3K4me1_Enh;E068,H3K4me1_Enh;E069,H3K4me1_Enh;E071,H3K4me1_Enh;E076,H3K4me1_Enh;E078,H3K4me1_Enh;E081,H3K4me1_Enh;E082,H3K4me1_Enh;E088,H3K4me1_Enh;E094,H3K4me1_Enh;E095,H3K4me1_Enh;E096,H3K4me1_Enh;E097,H3K…	E081	----	----	----	----	Ascl2;E2A_3;HNF4_disc5;Myf_3;SZF1-1;TR4_disc2	ENSG00000137033.7	IL33	0	0	NM_001199641	IL33	0	0	INT	----	----	----	----	----	----	-2.3661	0.8641	(EUR) rs10815381
EUR	9	6224977	rs10815378	T	C	0.61	0.25	0.48	0.26	0	0	----	----	E014,H3K4me1_Enh;E020,H3K4me1_Enh;E023,H3K4me1_Enh;E025,H3K4me1_Enh;E027,H3K4me1_Enh;E028,H3K4me1_Enh;E053,H3K4me1_Enh;E054,H3K4me1_Enh;E058,H3K4me1_Enh;E061,H3K4me1_Enh;E065,H3K4me1_Enh;E067,H3K4me1_Enh;E068,H3K4me1_Enh;E069,H3K4me1_Enh;E071,H3K4me1_Enh;E076,H3K4me1_Enh;E078,H3K4me1_Enh;E081,H3K4me1_Enh;E082,H3K4me1_Enh;E088,H3K4me1_Enh;E094,H3K4me1_Enh;E095,H3K4me1_Enh;E096,H3K4me1_Enh;E097,H3K…	E081	----	----	----	----	SZF1-1	ENSG00000137033.7	IL33	0	0	NM_001199641	IL33	0	0	INT	----	----	----	----	----	----	-1.3165	0.7316	(EUR) rs10815381
EUR	9	6225825	rs10815379	C	A	0.2	0.2	0.48	0.23	0	0	----	----	E003,H3K27ac_Enh;E008,H3K27ac_Enh;E015,H3K27ac_Enh;E021,H3K27ac_Enh;E050,H3K27ac_Enh;E065,H3K27ac_Enh;E067,H3K27ac_Enh;E068,H3K27ac_Enh;E072,H3K27ac_Enh;E076,H3K27ac_Enh;E078,H3K27ac_Enh;E079,H3K27ac_Enh;E095,H3K27ac_Enh;E104,H3K27ac_Enh;E003,H3K4me1_Enh;E014,H3K4me1_Enh;E015,H3K4me1_Enh;E016,H3K4me1_Enh;E018,H3K4me1_Enh;E020,H3K4me1_Enh;E023,H3K4me1_Enh;E027,H3K4me1_Enh;E028,H3K4me1_Enh;E053,H3K…	----	----	----	----	----	----	ENSG00000137033.7	IL33	0	0	NM_001199641	IL33	0	0	INT	----	----	----	----	----	----	-3.5042	0.9475	(EUR) rs10815381
EUR	9	6226086	rs10815380	C	T	0.28	0.21	0.48	0.23	0	0	----	----	E003,H3K27ac_Enh;E008,H3K27ac_Enh;E015,H3K27ac_Enh;E050,H3K27ac_Enh;E065,H3K27ac_Enh;E067,H3K27ac_Enh;E068,H3K27ac_Enh;E076,H3K27ac_Enh;E078,H3K27ac_Enh;E079,H3K27ac_Enh;E095,H3K27ac_Enh;E104,H3K27ac_Enh;E003,H3K4me1_Enh;E014,H3K4me1_Enh;E015,H3K4me1_Enh;E016,H3K4me1_Enh;E018,H3K4me1_Enh;E020,H3K4me1_Enh;E023,H3K4me1_Enh;E027,H3K4me1_Enh;E028,H3K4me1_Enh;E050,H3K4me1_Enh;E053,H3K4me1_Enh;E058,H3K…	----	----	----	----	----	Zfx	ENSG00000137033.7	IL33	0	0	NM_001199641	IL33	0	0	INT	----	----	----	----	----	----	-3.7126	0.957	(EUR) rs10815381
EUR	9	6230670	rs10815383	C	G	0.39	0.24	0.5	0.26	0	0	----	----	E001,H3K4me1_Enh;E004,H3K4me1_Enh;E010,H3K4me1_Enh;E011,H3K4me1_Enh;E013,H3K4me1_Enh;E021,H3K4me1_Enh;E023,H3K4me1_Enh;E025,H3K4me1_Enh;E026,H3K4me1_Enh;E028,H3K4me1_Enh;E029,H3K4me1_Enh;E057,H3K4me1_Enh;E058,H3K4me1_Enh;E061,H3K4me1_Enh;E063,H3K4me1_Enh;E065,H3K4me1_Enh;E068,H3K4me1_Enh;E075,H3K4me1_Enh;E076,H3K4me1_Enh;E077,H3K4me1_Enh;E078,H3K4me1_Enh;E079,H3K4me1_Enh;E080,H3K4me1_Enh;E084,H3K…	E017;E028;E055;E056;E057;E059;E094;E117;E119;E122;E126;E127;E128	HUVEC,CFOS,UCD,None;HUVEC,CJUN,Stanford,None;HUVEC,GATA2,UCD,None;HeLa-S3,CEBPB,Stanford,None;HeLa-S3,P300,Stanford,None;MCF10A-Er-Src,STAT3,Harvard(Weissman),EtOH_0.01pct_4hr;MCF10A-Er-Src,STAT3,Harvard(Weissman),TAM_1uM_36hr;MCF10A-Er-Src,STAT3,Stanford,EtOH_0.01pct_12hr	----	----	----	CCNT2_disc1;GATA_known14;TAL1_disc1;XBP-1_2	ENSG00000137033.7	IL33	0	0	NM_001199641	IL33	0	0	INT	----	----	----	----	----	----	1.6366	0.2308	(EUR) rs10815381
EUR	9	6240235	rs10815391	T	G	0.24	0.15	0	0.21	0	0	----	----	E009,H3K4me1_Enh;E010,H3K4me1_Enh;E025,H3K4me1_Enh;E028,H3K4me1_Enh;E057,H3K4me1_Enh;E058,H3K4me1_Enh;E059,H3K4me1_Enh;E065,H3K4me1_Enh;E073,H3K4me1_Enh;E094,H3K4me1_Enh;E109,H3K4me1_Enh;E110,H3K4me1_Enh;E118,H3K4me1_Enh;E119,H3K4me1_Enh;E017,H3K27ac_Enh;E058,H3K27ac_Enh;E092,H3K27ac_Enh;E094,H3K27ac_Enh;E098,H3K27ac_Enh;E118,H3K27ac_Enh;E119,H3K27ac_Enh;E083,H3K4me3_Pro	----	----	----	----	----	Irf_known5	ENSG00000137033.7	IL33	0	0	NM_001199641	IL33	0	0	INT	----	----	----	----	----	----	-3.065	0.9221	(EUR) rs12339348
EUR	9	6240236	rs10815392	T	C	0.24	0.15	0	0.21	0	0	----	----	E009,H3K4me1_Enh;E010,H3K4me1_Enh;E025,H3K4me1_Enh;E028,H3K4me1_Enh;E057,H3K4me1_Enh;E058,H3K4me1_Enh;E059,H3K4me1_Enh;E065,H3K4me1_Enh;E073,H3K4me1_Enh;E094,H3K4me1_Enh;E109,H3K4me1_Enh;E110,H3K4me1_Enh;E118,H3K4me1_Enh;E119,H3K4me1_Enh;E017,H3K27ac_Enh;E058,H3K27ac_Enh;E092,H3K27ac_Enh;E094,H3K27ac_Enh;E098,H3K27ac_Enh;E118,H3K27ac_Enh;E119,H3K27ac_Enh;E083,H3K4me3_Pro	----	----	GTEx2015_v6,Ovary,SNRPEP2,2.02068219798188e-06	----	----	Mtf1_2	ENSG00000137033.7	IL33	0	0	NM_001199641	IL33	0	0	INT	----	----	----	----	----	----	-3.0531	0.9213	(EUR) rs12339348
EUR	9	6240324	rs10815393	T	C	0.14	0.15	0	0.22	0	0	----	----	E009,H3K4me1_Enh;E010,H3K4me1_Enh;E025,H3K4me1_Enh;E028,H3K4me1_Enh;E057,H3K4me1_Enh;E058,H3K4me1_Enh;E059,H3K4me1_Enh;E065,H3K4me1_Enh;E073,H3K4me1_Enh;E094,H3K4me1_Enh;E110,H3K4me1_Enh;E118,H3K4me1_Enh;E119,H3K4me1_Enh;E058,H3K27ac_Enh;E092,H3K27ac_Enh;E094,H3K27ac_Enh;E098,H3K27ac_Enh;E118,H3K27ac_Enh;E119,H3K27ac_Enh;E083,H3K4me3_Pro	----	----	----	----	----	NRSF_known1	ENSG00000137033.7	IL33	0	0	NM_001199641	IL33	0	0	INT	----	----	----	----	----	----	-2.5363	0.8804	(EUR) rs12339348
EUR	9	6253297	rs10815394	C	T	0.41	0.43	0.46	0.32	0	0	----	----	E021,H3K27ac_Enh;E038,H3K9ac_Pro	----	----	----	----	----	----	ENSG00000137033.7	IL33	0	0	NM_001199641	IL33	0	0	INT	----	----	----	----	----	----	-3.0155	0.9188	(EUR) rs10975519
EUR	9	114914034	rs10817682	T	C	0.81	0.67	0.44	0.44	0	0	----	----	E005,H3K27ac_Enh;E034,H3K27ac_Enh;E037,H3K27ac_Enh;E040,H3K27ac_Enh;E041,H3K27ac_Enh;E042,H3K27ac_Enh;E043,H3K27ac_Enh;E044,H3K27ac_Enh;E045,H3K27ac_Enh;E062,H3K27ac_Enh;E096,H3K27ac_Enh;E115,H3K27ac_Enh;E124,H3K27ac_Enh;E005,H3K4me1_Enh;E027,H3K4me1_Enh;E034,H3K4me1_Enh;E036,H3K4me1_Enh;E037,H3K4me1_Enh;E038,H3K4me1_Enh;E039,H3K4me1_Enh;E040,H3K4me1_Enh;E041,H3K4me1_Enh;E042,H3K4me1_Enh;E043,H3K…	----	----	----	----	----	RXR::LXR;TCF4_disc2;TCF4_known1;TCF4_known2;TCF4_known3	ENSG00000106952.3	TNFSF8	0	0	NM_001244	TNFSF8	0	0	INT	----	----	----	----	----	----	-2.685	0.8935	(EUR) rs10982456, rs2295800, rs3181348
EUR	9	114924177	rs10817683	A	G	0.85	0.57	0.26	0.43	0	0	----	----	E001,H3K4me1_Enh;E002,H3K4me1_Enh;E004,H3K4me1_Enh;E005,H3K4me1_Enh;E011,H3K4me1_Enh;E014,H3K4me1_Enh;E015,H3K4me1_Enh;E016,H3K4me1_Enh;E018,H3K4me1_Enh;E019,H3K4me1_Enh;E020,H3K4me1_Enh;E021,H3K4me1_Enh;E023,H3K4me1_Enh;E024,H3K4me1_Enh;E029,H3K4me1_Enh;E032,H3K4me1_Enh;E033,H3K4me1_Enh;E034,H3K4me1_Enh;E037,H3K4me1_Enh;E038,H3K4me1_Enh;E039,H3K4me1_Enh;E040,H3K4me1_Enh;E041,H3K4me1_Enh;E042,H3K…	----	----	----	----	----	ATF3_disc1;NF-kappaB_disc4;SREBP_known4	ENSG00000106952.3	TNFSF8	0	0	NM_001244	TNFSF8	0	0	INT	----	----	----	----	----	----	-3.0912	0.9239	(EUR) rs3181348, rs2295800, rs10982456
EUR	9	114926904	rs10817684	A	G	0.22	0.46	0.26	0.39	0	0	----	----	E001,H3K4me1_Enh;E002,H3K4me1_Enh;E011,H3K4me1_Enh;E014,H3K4me1_Enh;E015,H3K4me1_Enh;E016,H3K4me1_Enh;E020,H3K4me1_Enh;E029,H3K4me1_Enh;E030,H3K4me1_Enh;E031,H3K4me1_Enh;E032,H3K4me1_Enh;E033,H3K4me1_Enh;E034,H3K4me1_Enh;E035,H3K4me1_Enh;E036,H3K4me1_Enh;E037,H3K4me1_Enh;E038,H3K4me1_Enh;E039,H3K4me1_Enh;E040,H3K4me1_Enh;E041,H3K4me1_Enh;E042,H3K4me1_Enh;E043,H3K4me1_Enh;E044,H3K4me1_Enh;E045,H3K…	----	----	----	----	----	CEBPB_known6;ELF1_known1;Ik-2_3;Mef2_known5;STAT_known3;p300_disc2	ENSG00000106952.3	TNFSF8	0	0	NM_001244	TNFSF8	0	0	INT	----	----	----	----	----	----	-0.6412	0.621	(EUR) rs10982456, rs2295800
EUR	9	114927025	rs10817685	C	T	0.54	0.49	0.24	0.41	0	0	----	----	E001,H3K4me1_Enh;E002,H3K4me1_Enh;E011,H3K4me1_Enh;E014,H3K4me1_Enh;E015,H3K4me1_Enh;E016,H3K4me1_Enh;E020,H3K4me1_Enh;E029,H3K4me1_Enh;E030,H3K4me1_Enh;E031,H3K4me1_Enh;E032,H3K4me1_Enh;E033,H3K4me1_Enh;E034,H3K4me1_Enh;E035,H3K4me1_Enh;E036,H3K4me1_Enh;E037,H3K4me1_Enh;E038,H3K4me1_Enh;E039,H3K4me1_Enh;E040,H3K4me1_Enh;E041,H3K4me1_Enh;E042,H3K4me1_Enh;E043,H3K4me1_Enh;E044,H3K4me1_Enh;E045,H3K…	----	----	----	----	----	Cdx2_1;Dbx1;Foxp1;Mef2_known2;Ncx_2;Pou2f2_known2;Sox_5;TATA_known1	ENSG00000106952.3	TNFSF8	0	0	NM_001244	TNFSF8	0	0	INT	----	----	----	----	----	----	-3.7887	0.9601	(EUR) rs2295800, rs10982456
EUR	9	120880892	rs10818480	T	C	0.75	0.7	0.72	0.64	0	0	----	----	E033,H3K4me1_Enh;E034,H3K4me1_Enh;E037,H3K4me1_Enh;E038,H3K4me1_Enh;E039,H3K4me1_Enh;E040,H3K4me1_Enh;E041,H3K4me1_Enh;E042,H3K4me1_Enh;E043,H3K4me1_Enh;E044,H3K4me1_Enh;E045,H3K4me1_Enh;E047,H3K4me1_Enh;E048,H3K4me1_Enh;E056,H3K4me1_Enh;E093,H3K4me1_Enh;E101,H3K4me1_Enh;E109,H3K4me1_Enh;E112,H3K4me1_Enh;E113,H3K4me1_Enh;E116,H3K4me1_Enh;E123,H3K4me1_Enh;E034,H3K27ac_Enh;E037,H3K27ac_Enh;E038,H3K…	----	----	GTEx2015_v6,Adipose_Subcutaneous,MEGF9,2.01806143735149e-05;GTEx2015_v6,Adipose_Subcutaneous,PSMD5-AS1,7.69851743098362e-24;GTEx2015_v6,Adipose_Visceral_Omentum,PSMD5-AS1,3.72768248274844e-11;GTEx2015_v6,Adrenal_Gland,PSMD5,5.53794426475549e-09;GTEx2015_v6,Adrenal_Gland,PSMD5-AS1,2.62976940102677e-10;GTEx2015_v6,Artery_Aorta,PSMD5-AS1,8.08606751886887e-22;GTEx2015_v6,Artery_Coronary,PSMD5-AS1,1.5…	----	----	BDP1_disc2;Nr2f2	ENSG00000119403.9	PHF19	5	3563	NM_015651	PHF19	5	3563	----	----	----	----	----	----	----	-3.1625	0.9284	(EUR) rs10739580, rs2900180
EUR	9	120888195	rs10818483	T	C	0.71	0.67	0.68	0.62	0	0	----	----	E002,H3K4me3_Pro;E037,H3K4me3_Pro;E039,H3K4me3_Pro;E088,H3K4me3_Pro;E006,H3K4me1_Enh;E032,H3K4me1_Enh;E034,H3K4me1_Enh;E036,H3K4me1_Enh;E037,H3K4me1_Enh;E038,H3K4me1_Enh;E039,H3K4me1_Enh;E040,H3K4me1_Enh;E041,H3K4me1_Enh;E042,H3K4me1_Enh;E043,H3K4me1_Enh;E044,H3K4me1_Enh;E045,H3K4me1_Enh;E047,H3K4me1_Enh;E048,H3K4me1_Enh;E056,H3K4me1_Enh;E075,H3K4me1_Enh;E078,H3K4me1_Enh;E084,H3K4me1_Enh;E085,H3K…	----	----	GTEx2015_v6,Adipose_Subcutaneous,PSMD5-AS1,3.19991454685056e-23;GTEx2015_v6,Adipose_Visceral_Omentum,PSMD5-AS1,9.48701057582577e-11;GTEx2015_v6,Adrenal_Gland,PSMD5,9.53708937246928e-08;GTEx2015_v6,Adrenal_Gland,PSMD5-AS1,9.61729635211266e-09;GTEx2015_v6,Artery_Aorta,PSMD5-AS1,1.4351549649125e-18;GTEx2015_v6,Artery_Coronary,PSMD5-AS1,1.05260764822266e-10;GTEx2015_v6,Artery_Tibial,PSMD5-AS1,3.27384…	----	----	BDP1_disc2;ERalpha-a_known4;GCNF;Nr2f2;RXRA_known5	ENSG00000119403.9	PHF19	5	10866	NM_015651	PHF19	5	10866	----	----	----	----	----	----	----	-4.001	0.9677	(EUR) rs10739580, rs2900180
EUR	9	120898916	rs10818484	C	T	0.75	0.7	0.72	0.64	0	0	----	----	E034,H3K27ac_Enh;E037,H3K27ac_Enh;E038,H3K27ac_Enh;E039,H3K27ac_Enh;E040,H3K27ac_Enh;E041,H3K27ac_Enh;E043,H3K27ac_Enh;E044,H3K27ac_Enh;E045,H3K27ac_Enh;E047,H3K27ac_Enh;E048,H3K27ac_Enh;E050,H3K27ac_Enh;E062,H3K27ac_Enh;E072,H3K27ac_Enh;E080,H3K27ac_Enh;E093,H3K27ac_Enh;E115,H3K27ac_Enh;E116,H3K27ac_Enh;E123,H3K27ac_Enh;E034,H3K4me1_Enh;E036,H3K4me1_Enh;E037,H3K4me1_Enh;E038,H3K4me1_Enh;E039,H3K…	E116;E123	----	GTEx2015_v6,Adipose_Subcutaneous,PSMD5-AS1,5.36278921407027e-23;GTEx2015_v6,Adipose_Visceral_Omentum,PSMD5-AS1,5.32020559715666e-11;GTEx2015_v6,Adrenal_Gland,PSMD5,7.13642762013684e-09;GTEx2015_v6,Adrenal_Gland,PSMD5-AS1,2.986750011729e-10;GTEx2015_v6,Artery_Aorta,PSMD5-AS1,3.55783130294084e-21;GTEx2015_v6,Artery_Coronary,PSMD5-AS1,2.23472387751424e-11;GTEx2015_v6,Artery_Tibial,PSMD5-AS1,8.118611…	----	----	Evi-1_4	ENSG00000056558.6	TRAF1	3	3476	NM_001190947	TRAF1	3	3475	----	----	----	----	----	----	----	-1.7048	0.7869	(EUR) rs10739580, rs2900180
EUR	9	120905538	rs10818485	G	C	0.75	0.7	0.72	0.65	0	0	----	----	E007,H3K9ac_Pro;E038,H3K9ac_Pro;E047,H3K9ac_Pro;E062,H3K9ac_Pro;E021,H3K4me1_Enh;E022,H3K4me1_Enh;E031,H3K4me1_Enh;E032,H3K4me1_Enh;E033,H3K4me1_Enh;E034,H3K4me1_Enh;E036,H3K4me1_Enh;E037,H3K4me1_Enh;E038,H3K4me1_Enh;E039,H3K4me1_Enh;E040,H3K4me1_Enh;E041,H3K4me1_Enh;E042,H3K4me1_Enh;E043,H3K4me1_Enh;E044,H3K4me1_Enh;E045,H3K4me1_Enh;E046,H3K4me1_Enh;E047,H3K4me1_Enh;E048,H3K4me1_Enh;E050,H3K4me1…	E032;E033;E034;E093;E116;E123	GM12878,PAX5C20,HudsonAlpha,None;Raji,POL2,UCD,None	GTEx2015_v6,Adipose_Subcutaneous,MEGF9,1.99519221051134e-05;GTEx2015_v6,Adipose_Subcutaneous,PSMD5-AS1,7.32470033613917e-24;GTEx2015_v6,Adipose_Visceral_Omentum,PSMD5-AS1,4.05207942537581e-11;GTEx2015_v6,Adrenal_Gland,PSMD5,5.51493381374383e-09;GTEx2015_v6,Adrenal_Gland,PSMD5-AS1,2.60923442869568e-10;GTEx2015_v6,Artery_Aorta,PSMD5-AS1,7.82359250284372e-22;GTEx2015_v6,Artery_Coronary,PSMD5-AS1,1.5…	----	----	Myb_1;NF-Y_known2;Nkx2_1;Nkx2_2;Nkx2_7;Pax-2_1;Pax-5_disc1	ENSG00000056558.6	TRAF1	0	0	NM_001190947	TRAF1	0	0	INT	----	----	----	----	----	----	-1.6844	0.7842	(EUR) rs10739580, rs2900180
ASN, EUR	9	121012185	rs10818496	G	A	0.63	0.63	0.78	0.63	0	0	----	----	----	----	----	GTEx2015_v6,Adipose_Subcutaneous,C5,7.30698034319169e-10;GTEx2015_v6,Esophagus_Mucosa,RAB14,7.30547139592273e-08;GTEx2015_v6,Lung,C5,1.81770327045342e-06;Lappalainen2013,Lymphoblastoid_EUR_exonlevel,ENSG00000106804.5_123714616_123715146,1.92348953827803e-07;Lappalainen2013,Lymphoblastoid_EUR_exonlevel,ENSG00000106804.5_123716008_123716146,2.80851019403975e-06;Lappalainen2013,Lymphoblastoid_EUR_ex…	----	----	CDP_7;DMRT2;DMRT3;DMRT5;HNF1_1;Hdx;Nkx3_1;Pbx-1_1;Sox_16	ENSG00000106804.6	C5	0	0	NM_001735	C5	0	0	INT	----	----	----	----	----	----	-2.2997	0.8574	(ASN) rs2300932, (EUR) rs1035029
EUR	11	35267693	rs10836360	C	T	0.24	0.4	0.39	0.38	0	0	----	----	E004,H3K27ac_Enh;E026,H3K27ac_Enh;E050,H3K27ac_Enh;E056,H3K27ac_Enh;E068,H3K27ac_Enh;E069,H3K27ac_Enh;E071,H3K27ac_Enh;E072,H3K27ac_Enh;E074,H3K27ac_Enh;E098,H3K27ac_Enh;E108,H3K27ac_Enh;E125,H3K27ac_Enh;E128,H3K27ac_Enh;E129,H3K27ac_Enh;E004,H3K4me1_Enh;E010,H3K4me1_Enh;E011,H3K4me1_Enh;E017,H3K4me1_Enh;E023,H3K4me1_Enh;E025,H3K4me1_Enh;E026,H3K4me1_Enh;E027,H3K4me1_Enh;E035,H3K4me1_Enh;E039,H3K…	E004;E006;E017;E028;E055;E056;E057;E120;E121;E125;E126;E127;E128	----	GTEx2015_v6,Thyroid,RP1-68D18.3,1.58404162063693e-05;Westra2013,Whole_Blood,CD44,3.972805349965702E-6	----	----	EBF_known3;Irf_disc3;Irf_known6;Irf_known9;PRDM1_known1;PU.1_disc2;STAT_disc3;p300_disc10	ENSG00000110436.6	SLC1A2	0	0	NM_001195728	SLC1A2	0	0	INT	----	----	----	----	----	----	-0.3572	0.5706	(EUR) rs736374
EUR	11	35269781	rs10836361	A	G	0.35	0.4	0.39	0.38	0	0	----	----	E010,H3K4me1_Enh;E068,H3K4me1_Enh;E073,H3K4me1_Enh;E092,H3K4me1_Enh;E128,H3K4me1_Enh;E040,H3K4me3_Pro;E068,H3K27ac_Enh;E069,H3K27ac_Enh;E071,H3K27ac_Enh;E073,H3K27ac_Enh;E098,H3K27ac_Enh	----	----	GTEx2015_v6,Thyroid,RP1-68D18.3,1.36870744090348e-06	----	----	Isl2	ENSG00000110436.6	SLC1A2	0	0	NM_001195728	SLC1A2	0	0	INT	----	----	----	----	----	----	-1.179	0.7104	(EUR) rs736374
EUR	11	35278575	rs10836362	T	C	0.11	0.4	0.4	0.38	0	0	----	----	E022,H3K4me1_Enh;E032,H3K4me1_Enh;E053,H3K4me1_Enh;E055,H3K4me1_Enh;E065,H3K4me1_Enh;E067,H3K4me1_Enh;E068,H3K4me1_Enh;E069,H3K4me1_Enh;E071,H3K4me1_Enh;E079,H3K4me1_Enh;E090,H3K4me1_Enh;E093,H3K4me1_Enh;E096,H3K4me1_Enh;E098,H3K4me1_Enh;E111,H3K4me1_Enh;E058,H3K27ac_Enh;E067,H3K27ac_Enh;E068,H3K27ac_Enh;E069,H3K27ac_Enh;E071,H3K27ac_Enh;E072,H3K27ac_Enh;E073,H3K27ac_Enh;E074,H3K27ac_Enh;E076,H3K…	----	----	GTEx2015_v6,Thyroid,RP1-68D18.3,1.12550385198592e-06	----	----	Rad21_disc3	ENSG00000110436.6	SLC1A2	0	0	NM_001195728	SLC1A2	0	0	INT	----	----	----	----	----	----	-2.3975	0.8672	(EUR) rs736374
EUR	11	35280064	rs10836363	T	G	0.11	0.4	0.4	0.38	0	0	----	----	E025,H3K9ac_Pro;E063,H3K9ac_Pro;E075,H3K9ac_Pro;E039,H3K4me1_Enh;E055,H3K4me1_Enh;E065,H3K4me1_Enh;E067,H3K4me1_Enh;E068,H3K4me1_Enh;E069,H3K4me1_Enh;E071,H3K4me1_Enh;E078,H3K4me1_Enh;E089,H3K4me1_Enh;E090,H3K4me1_Enh;E093,H3K4me1_Enh;E098,H3K4me1_Enh;E108,H3K4me1_Enh;E110,H3K4me1_Enh;E111,H3K4me1_Enh;E056,H3K27ac_Enh;E058,H3K27ac_Enh;E065,H3K27ac_Enh;E067,H3K27ac_Enh;E068,H3K27ac_Enh;E069,H3K27a…	----	----	GTEx2015_v6,Thyroid,RP1-68D18.3,1.12550385198592e-06	----	----	Pou3f3	ENSG00000110436.6	SLC1A2	0	0	NM_001195728	SLC1A2	0	0	INT	----	----	----	----	----	----	-1.8754	0.8089	(EUR) rs736374
EUR	11	35284798	rs10836364	T	C	0.11	0.4	0.38	0.38	0	0	----	----	E010,H3K4me1_Enh;E069,H3K4me1_Enh;E121,H3K4me1_Enh;E038,H3K9ac_Pro;E065,H3K27ac_Enh;E068,H3K27ac_Enh;E069,H3K27ac_Enh;E073,H3K27ac_Enh;E074,H3K27ac_Enh;E080,H3K27ac_Enh	E033	----	GTEx2015_v6,Thyroid,RP1-68D18.3,1.12550385198592e-06	----	----	GR_known10;GR_known4;Pax-5_known4;Zbtb12	ENSG00000255004.1	RP1-68D18.3	0	0	NM_001195728	SLC1A2	0	0	INT	----	----	----	----	----	----	-2.1791	0.8445	(EUR) rs736374
EUR	11	35292908	rs10836367	T	C	0.32	0.41	0.49	0.38	0	0	----	----	E009,H3K4me1_Enh;E010,H3K4me1_Enh;E025,H3K4me1_Enh;E026,H3K4me1_Enh;E037,H3K4me1_Enh;E038,H3K4me1_Enh;E039,H3K4me1_Enh;E040,H3K4me1_Enh;E041,H3K4me1_Enh;E042,H3K4me1_Enh;E043,H3K4me1_Enh;E044,H3K4me1_Enh;E046,H3K4me1_Enh;E049,H3K4me1_Enh;E056,H3K4me1_Enh;E068,H3K4me1_Enh;E071,H3K4me1_Enh;E077,H3K4me1_Enh;E081,H3K4me1_Enh;E084,H3K4me1_Enh;E109,H3K4me1_Enh;E110,H3K4me1_Enh;E116,H3K4me1_Enh;E129,H3K…	E090	----	GTEx2015_v6,Thyroid,RP1-68D18.3,6.77132528294772e-06	----	----	BCL_disc5;HNF1_7;Mef2_known1	ENSG00000110436.6	SLC1A2	0	0	NM_001195728	SLC1A2	0	0	INT	----	----	----	----	----	----	-2.5764	0.884	(EUR) rs736374
EUR	11	35300880	rs10836369	A	G	0.11	0.41	0.39	0.38	0	0	----	----	E023,H3K4me1_Enh;E025,H3K4me1_Enh;E027,H3K4me1_Enh;E068,H3K4me1_Enh;E063,H3K27ac_Enh;E068,H3K27ac_Enh;E069,H3K27ac_Enh;E071,H3K27ac_Enh;E072,H3K27ac_Enh;E073,H3K27ac_Enh;E074,H3K27ac_Enh;E075,H3K27ac_Enh;E080,H3K27ac_Enh;E091,H3K27ac_Enh;E098,H3K27ac_Enh	----	----	GTEx2015_v6,Thyroid,RP1-68D18.3,4.49134402715314e-06	----	----	CACD_2;Klf4;Klf7;SP1_known4	ENSG00000110436.6	SLC1A2	0	0	NM_001195728	SLC1A2	0	0	INT	----	----	----	----	----	----	-2.2408	0.8512	(EUR) rs736374
EUR	11	47585583	rs10838731	C	T	0.02	0.22	0.32	0.28	0	0	----	----	E013,H3K27ac_Enh;E050,H3K27ac_Enh;E055,H3K27ac_Enh;E059,H3K27ac_Enh;E061,H3K27ac_Enh;E068,H3K27ac_Enh;E069,H3K27ac_Enh;E071,H3K27ac_Enh;E072,H3K27ac_Enh;E073,H3K27ac_Enh;E089,H3K27ac_Enh;E090,H3K27ac_Enh;E108,H3K27ac_Enh;E111,H3K27ac_Enh;E025,H3K4me1_Enh;E053,H3K4me1_Enh;E054,H3K4me1_Enh;E055,H3K4me1_Enh;E067,H3K4me1_Enh;E068,H3K4me1_Enh;E069,H3K4me1_Enh;E071,H3K4me1_Enh;E073,H3K4me1_Enh;E074,H3K…	E021	----	GTEx2015_v6,Adipose_Subcutaneous,C1QTNF4,2.24298136266317e-08;GTEx2015_v6,Cells_Transformed_fibroblasts,FNBP4,4.30208578719984e-06;GTEx2015_v6,Nerve_Tibial,C1QTNF4,1.4833546233876e-05;GTEx2015_v6,Nerve_Tibial,CELF1,3.96536733763922e-06;GTEx2015_v6,Skin_Sun_Exposed_Lower_leg,C1QTNF4,2.74359287654883e-07	----	----	AP-1_disc10;BHLHE40_disc2;CTCF_disc5;ERalpha-a_disc4;Ets_disc9;HNF4_known5;Rad21_disc10;Rad21_disc7;SMC3_disc3	ENSG00000213619.4	NDUFS3	3	1020	NM_004551	NDUFS3	3	1019	----	----	----	----	----	----	----	-3.1986	0.9307	(EUR) rs10769282
EUR	11	47641497	rs10838738	A	G	0.06	0.36	0.33	0.36	0	0	----	----	E001,H3K4me1_Enh;E003,H3K4me1_Enh;E005,H3K4me1_Enh;E006,H3K4me1_Enh;E007,H3K4me1_Enh;E009,H3K4me1_Enh;E010,H3K4me1_Enh;E011,H3K4me1_Enh;E012,H3K4me1_Enh;E013,H3K4me1_Enh;E014,H3K4me1_Enh;E015,H3K4me1_Enh;E016,H3K4me1_Enh;E017,H3K4me1_Enh;E018,H3K4me1_Enh;E019,H3K4me1_Enh;E020,H3K4me1_Enh;E023,H3K4me1_Enh;E024,H3K4me1_Enh;E025,H3K4me1_Enh;E026,H3K4me1_Enh;E027,H3K4me1_Enh;E028,H3K4me1_Enh;E029,H3K…	E034;E057;E081;E092;E117	----	GTEx2015_v6,Adipose_Subcutaneous,C1QTNF4,9.15015880791728e-31;GTEx2015_v6,Adipose_Visceral_Omentum,C1QTNF4,1.59127835371653e-08;GTEx2015_v6,Artery_Aorta,C1QTNF4,1.35140382962929e-09;GTEx2015_v6,Artery_Coronary,C1QTNF4,2.58536071179725e-06;GTEx2015_v6,Artery_Tibial,C1QTNF4,3.67621707236192e-12;GTEx2015_v6,Brain_Cortex,MTCH2,1.42585271809396e-07;GTEx2015_v6,Brain_Nucleus_accumbens_basal_ganglia,MTC…	19079261,Body mass index,5E-9	17873874,Gene expression of Hs.6637 in CHB lymphoblastoid cell lines,1.01906E-17;17873877,Gene expression of FNBP4 [probe 229272_at] in lymphoblastoid cell lines,9.00E-11;18462017,Gene expression of CUGBP1 in liver,1.77106E-11;18462017,Gene expression of MTCH2 in liver,0.002900228;18462017,Gene expression of MYBPC3 in liver,0.002439706;19222302,Differential exon level expression of [probeset 3372…	----	ENSG00000109919.4	MTCH2	0	0	NM_014342	MTCH2	0	0	INT	----	----	----	----	----	----	-0.792	0.647	(EUR) rs12363232
EUR	15	81199171	rs10851946	C	T	0.57	0.24	0.48	0.12	0	0	----	----	E017,H3K4me1_Enh;E049,H3K4me1_Enh;E061,H3K4me1_Enh;E098,H3K4me1_Enh;E049,H3K27ac_Enh;E094,H3K27ac_Enh;E096,H3K27ac_Enh;E079,H3K4me3_Pro;E094,H3K4me3_Pro	E120;E128	----	----	----	----	Foxf1;Foxf2;Hoxa13;YY1_disc2	ENSG00000172349.12	IL16	0	0	NM_001172128	IL16	0	0	INT	----	----	----	----	----	----	-2.7219	0.8966	(EUR) rs4448892
EUR	4	76051771	rs10856873	T	G	0.64	0.71	0.94	0.49	0	0	----	----	E006,H3K4me1_Enh;E017,H3K4me1_Enh;E029,H3K4me1_Enh;E117,H3K4me1_Enh;E124,H3K4me1_Enh;E020,H3K9ac_Pro;E110,H3K4me3_Pro;E117,H3K4me3_Pro;E117,H3K27ac_Enh	E117	HeLa-S3,AP2GAMMA,UCD,None;MCF-7,HAE2F1,UCD,None	GTEx2015_v6,Adipose_Subcutaneous,NAAA,3.59005282242825e-24;GTEx2015_v6,Adipose_Visceral_Omentum,NAAA,6.11812904749436e-14;GTEx2015_v6,Adrenal_Gland,NAAA,2.05071943312614e-16;GTEx2015_v6,Artery_Aorta,NAAA,3.80463109921444e-18;GTEx2015_v6,Artery_Coronary,NAAA,4.61160477946582e-13;GTEx2015_v6,Artery_Tibial,NAAA,2.53979442106088e-27;GTEx2015_v6,Brain_Cortex,NAAA,8.15617897307188e-07;GTEx2015_v6,Breas…	----	----	Nr2f2;TCF12_disc6	ENSG00000156219.12	ART3	0	0	NM_001130017	ART3	0	0	INT	----	----	----	----	----	----	-2.8543	0.9071	(EUR) rs4356932, rs10031452
EUR	4	76066014	rs10856875	T	C	0.64	0.71	0.94	0.49	0	0	----	----	E027,H3K9ac_Pro;E063,H3K9ac_Pro;E083,H3K9ac_Pro;E055,H3K27ac_Enh;E061,H3K27ac_Enh	----	----	GTEx2015_v6,Adipose_Subcutaneous,NAAA,3.10099158160044e-23;GTEx2015_v6,Adipose_Visceral_Omentum,NAAA,1.15454190380134e-13;GTEx2015_v6,Adrenal_Gland,NAAA,8.45254693725555e-16;GTEx2015_v6,Artery_Aorta,NAAA,3.80463109921444e-18;GTEx2015_v6,Artery_Coronary,NAAA,1.56009020528996e-12;GTEx2015_v6,Artery_Tibial,NAAA,3.62282602751459e-27;GTEx2015_v6,Brain_Cortex,NAAA,1.09697140538732e-06;GTEx2015_v6,Breas…	----	----	Irf_disc5;PU.1_disc1;PU.1_disc3;PU.1_known3;Pax-5_disc3;Pax-5_disc4;TATA_disc7;p300_disc10;p300_disc5	ENSG00000156219.12	ART3	0	0	NM_001130017	ART3	0	0	INT	----	----	----	----	----	----	-2.4807	0.8753	(EUR) rs4356932, rs10031452
EUR	1	109942755	rs10857806	A	G	0.35	0.35	0.07	0.44	0	0	----	----	E005,H3K9ac_Pro;E123,H3K9ac_Pro;E037,H3K27ac_Enh;E048,H3K27ac_Enh;E123,H3K27ac_Enh;E110,H3K4me1_Enh;E123,H3K4me1_Enh;E123,H3K4me3_Pro	E123	K562,TAL1,Stanford,None	----	----	----	----	ENSG00000184371.9	CSF1	3	11762	NM_172211	CSF1	3	13021	----	----	----	----	----	----	----	-0.9712	0.677	(EUR) rs7548588
EUR	1	109942804	rs10857807	C	T	0.35	0.35	0.07	0.44	0	0	----	----	E005,H3K9ac_Pro;E123,H3K9ac_Pro;E037,H3K27ac_Enh;E048,H3K27ac_Enh;E123,H3K27ac_Enh;E110,H3K4me1_Enh;E123,H3K4me1_Enh;E123,H3K4me3_Pro	E123	----	----	----	----	Bcl6b;Ik-2_3;NF-AT;Pax-6_2;T3R	ENSG00000184371.9	CSF1	3	11811	NM_172211	CSF1	3	13070	----	----	----	----	----	----	----	-0.5377	0.6028	(EUR) rs7548588
EUR	12	88550741	rs10858758	G	A	0.25	0.85	0.68	0.8	0	0	----	----	E001,H3K4me1_Enh;E013,H3K4me1_Enh;E014,H3K4me1_Enh;E023,H3K4me1_Enh;E025,H3K4me1_Enh;E053,H3K4me1_Enh;E054,H3K4me1_Enh;E055,H3K4me1_Enh;E056,H3K4me1_Enh;E063,H3K4me1_Enh;E068,H3K4me1_Enh;E070,H3K4me1_Enh;E071,H3K4me1_Enh;E073,H3K4me1_Enh;E076,H3K4me1_Enh;E077,H3K4me1_Enh;E078,H3K4me1_Enh;E080,H3K4me1_Enh;E088,H3K4me1_Enh;E094,H3K4me1_Enh;E102,H3K4me1_Enh;E103,H3K4me1_Enh;E109,H3K4me1_Enh;E110,H3K…	----	----	----	----	----	----	ENSG00000049130.8	KITLG	0	0	NM_003994	KITLG	0	0	INT	----	----	----	----	----	----	-1.8537	0.8062	(EUR) rs4474514, rs7313352, rs1907703, rs995030, rs3782181
EUR	12	88562562	rs10858759	G	A	0.21	0.85	0.68	0.8	0	0	----	----	E001,H3K4me1_Enh;E004,H3K4me1_Enh;E009,H3K4me1_Enh;E010,H3K4me1_Enh;E011,H3K4me1_Enh;E013,H3K4me1_Enh;E014,H3K4me1_Enh;E015,H3K4me1_Enh;E016,H3K4me1_Enh;E017,H3K4me1_Enh;E020,H3K4me1_Enh;E023,H3K4me1_Enh;E025,H3K4me1_Enh;E026,H3K4me1_Enh;E028,H3K4me1_Enh;E052,H3K4me1_Enh;E053,H3K4me1_Enh;E055,H3K4me1_Enh;E056,H3K4me1_Enh;E058,H3K4me1_Enh;E070,H3K4me1_Enh;E075,H3K4me1_Enh;E076,H3K4me1_Enh;E077,H3K…	----	----	----	----	----	AIRE_1;Foxo_2;GR_known8;Spz1_1	ENSG00000049130.8	KITLG	0	0	NM_003994	KITLG	0	0	INT	----	----	----	----	----	----	-1.3417	0.7354	(EUR) rs995030, rs4474514, rs7313352, rs3782181, rs1907703
EUR	12	108331370	rs10861893	A	C	0.45	0.52	0.27	0.42	0	0	----	----	E004,H3K27ac_Enh;E034,H3K27ac_Enh;E046,H3K27ac_Enh;E048,H3K27ac_Enh;E071,H3K27ac_Enh;E073,H3K27ac_Enh;E074,H3K27ac_Enh;E075,H3K27ac_Enh;E096,H3K27ac_Enh;E101,H3K27ac_Enh;E106,H3K27ac_Enh;E112,H3K27ac_Enh;E124,H3K27ac_Enh;E004,H3K4me1_Enh;E029,H3K4me1_Enh;E034,H3K4me1_Enh;E038,H3K4me1_Enh;E044,H3K4me1_Enh;E046,H3K4me1_Enh;E047,H3K4me1_Enh;E048,H3K4me1_Enh;E052,H3K4me1_Enh;E062,H3K4me1_Enh;E063,H3K…	E022	----	Westra2013,Whole_Blood,-,5.453121633335397E-104;Westra2013,Whole_Blood,CMKLR1,1.7017421608070268E-25	----	20502693,Gene expression of CMKLR1 in peripheral blood monocytes,4.86E-58	BDP1_disc1;CDP_7;Gsc;Obox6	ENSG00000174600.9	CMKLR1	0	0	NM_004072	CMKLR1	0	0	INT	----	----	----	----	----	----	-3.5025	0.9474	(EUR) rs4964677, rs10778623, rs12312487
AFR	12	108373299	rs10861903	G	A	0.16	0.06	0.29	0.07	0	0	----	----	E011,H3K4me3_Pro;E063,H3K4me3_Pro;E066,H3K4me3_Pro;E109,H3K4me3_Pro;E124,H3K4me3_Pro;E129,H3K4me3_Pro;E029,H3K4me1_Enh;E111,H3K4me1_Enh;E124,H3K4me1_Enh;E129,H3K4me1_Enh;E067,H3K27ac_Enh;E072,H3K27ac_Enh;E124,H3K27ac_Enh	E003;E008;E021;E022;E050	AG09309,CTCF,UW,None;AG09319,CTCF,UW,None;AG10803,CTCF,UW,None;GM06990,CTCF,UW,None;GM12864,CTCF,UW,None;GM12872,CTCF,UW,None;GM12873,CTCF,UW,None;GM12874,CTCF,UW,None;GM12875,CTCF,UW,None;GM12878,CTCF,Broad,None;GM12878,CTCF,UT-A,None;GM12878,CTCF,UW,None;Gliobla,CTCF,UT-A,None;H1-hESC,CTCF,Broad,None;H1-hESC,CTCF,HudsonAlpha,None;H1-hESC,RAD21,HudsonAlpha,None;H1-hESC,RAD21,Stanford,None;HBMEC,…	----	----	----	CTCF_disc5;CTCF_known1;LF-A1;NF-E2_disc4	ENSG00000174600.9	CMKLR1	5	33957	NM_004072	CMKLR1	5	33981	----	----	----	----	----	----	----	-0.2128	0.5444	(AFR) rs10861905
AFR	12	108373532	rs10861904	C	T	0.16	0.06	0.29	0.07	0	0	----	----	E011,H3K4me3_Pro;E023,H3K4me3_Pro;E063,H3K4me3_Pro;E066,H3K4me3_Pro;E106,H3K4me3_Pro;E109,H3K4me3_Pro;E124,H3K4me3_Pro;E129,H3K4me3_Pro;E029,H3K4me1_Enh;E129,H3K4me1_Enh;E067,H3K27ac_Enh;E072,H3K27ac_Enh;E124,H3K27ac_Enh	----	----	----	----	----	BCL_disc10;SP1_disc3;TR4_disc2	ENSG00000174600.9	CMKLR1	5	34190	NM_004072	CMKLR1	5	34214	----	----	----	----	----	----	----	-2.2079	0.8477	(AFR) rs10861905
EUR	2	112954919	rs10864908	T	C	0.56	0.55	0.44	0.49	0	0	----	----	E027,H3K4me1_Enh;E028,H3K4me1_Enh;E057,H3K4me1_Enh;E058,H3K4me1_Enh;E093,H3K4me1_Enh;E119,H3K4me1_Enh;E127,H3K4me1_Enh;E027,H3K4me3_Pro;E093,H3K27ac_Enh;E119,H3K27ac_Enh	----	----	GTEx2015_v6,Skin_Sun_Exposed_Lower_leg,IL1A,3.22699397130304e-06;Lappalainen2013,Lymphoblastoid_EUR_genelevel,IL1B,4.47231033179039e-06	----	----	----	ENSG00000136688.5	IL36G	5	18283	NM_019618	IL36G	5	23108	----	----	----	----	----	----	----	-3.0976	0.9243	(EUR) rs10864907
ASN	3	42872118	rs10865925	T	C	0.35	0.54	0.66	0.36	0	0	----	----	E005,H3K4me1_Enh;E011,H3K4me1_Enh;E022,H3K4me1_Enh;E023,H3K4me1_Enh;E025,H3K4me1_Enh;E027,H3K4me1_Enh;E036,H3K4me1_Enh;E049,H3K4me1_Enh;E050,H3K4me1_Enh;E051,H3K4me1_Enh;E053,H3K4me1_Enh;E054,H3K4me1_Enh;E063,H3K4me1_Enh;E066,H3K4me1_Enh;E068,H3K4me1_Enh;E069,H3K4me1_Enh;E070,H3K4me1_Enh;E071,H3K4me1_Enh;E072,H3K4me1_Enh;E073,H3K4me1_Enh;E080,H3K4me1_Enh;E083,H3K4me1_Enh;E088,H3K4me1_Enh;E089,H3K…	E050;E081;E083;E088;E092;E121;E123	K562,EGR1,HudsonAlpha,None;PBDE,GATA1,UCD,None	GTEx2015_v6,Testis,RP11-141M3.5,5.91718469238291e-15;GTEx2015_v6,Thyroid,RP11-141M3.5,1.32807072924437e-05;Westra2013,Whole_Blood,CCBP2,1.0819079894442686E-7	----	----	----	ENSG00000180432.4	CYP8B1	0	0	NM_004391	CYP8B1	3	72	----	----	----	----	----	----	----	-1.016	0.6844	(ASN) rs2228468
EUR	3	46308876	rs10865940	C	T	0.87	0.67	0.68	0.7	0	0	----	----	E012,H3K27ac_Enh	----	----	GTEx2015_v6,Skin_Sun_Exposed_Lower_leg,CCR2,6.17532099739089e-08;Westra2013,Whole_Blood,CCR1,5.881640631275175E-6;Westra2013,Whole_Blood,CCR3,3.176471544717015E-45	----	----	AP-1_known4;AP-2_disc1;BAF155_disc1;BATF_disc1;Bach1;GR_disc2;HMGN3_disc1;KAP1_disc1;Maf_disc1;Maf_known1;Myc_disc3;NF-E2_disc1;NF-E2_known1;Nrf-2_2;Nrf-2_3;PRDM1_disc2;TCF4_disc1;p300_disc1	ENSG00000183625.10	CCR3	3	42169	NM_178329	CCR3	3	42169	----	----	----	----	----	----	----	-3.3287	0.9383	(EUR) rs13096142
EUR	3	55466380	rs10865994	T	A	0.3	0.58	0.68	0.45	0	0	----	----	E013,H3K27ac_Enh;E017,H3K27ac_Enh;E055,H3K27ac_Enh;E056,H3K27ac_Enh;E058,H3K27ac_Enh;E125,H3K27ac_Enh;E126,H3K27ac_Enh;E129,H3K27ac_Enh;E017,H3K9ac_Pro;E052,H3K9ac_Pro;E125,H3K9ac_Pro;E126,H3K9ac_Pro;E026,H3K4me1_Enh;E049,H3K4me1_Enh;E052,H3K4me1_Enh;E055,H3K4me1_Enh;E092,H3K4me1_Enh;E099,H3K4me1_Enh;E121,H3K4me1_Enh;E125,H3K4me1_Enh;E126,H3K4me1_Enh;E128,H3K4me1_Enh;E129,H3K4me1_Enh;E052,H3K4me3…	----	----	----	----	----	----	ENSG00000114251.9	WNT5A	0	0	NM_003392	WNT5A	0	0	U3	----	----	----	----	----	----	0.2068	0.4678	(EUR) rs13059073
EUR	3	137011043	rs108858	C	T	0.52	0.68	0.88	0.62	0	0	----	----	E006,H3K27ac_Enh;E013,H3K27ac_Enh;E050,H3K27ac_Enh;E055,H3K27ac_Enh;E056,H3K27ac_Enh;E058,H3K27ac_Enh;E093,H3K27ac_Enh;E112,H3K27ac_Enh;E115,H3K27ac_Enh;E117,H3K27ac_Enh;E006,H3K4me1_Enh;E013,H3K4me1_Enh;E021,H3K4me1_Enh;E028,H3K4me1_Enh;E055,H3K4me1_Enh;E056,H3K4me1_Enh;E057,H3K4me1_Enh;E058,H3K4me1_Enh;E090,H3K4me1_Enh;E093,H3K4me1_Enh;E112,H3K4me1_Enh;E115,H3K4me1_Enh;E121,H3K4me1_Enh;E127,H3K…	----	----	GTEx2015_v6,Adipose_Subcutaneous,IL20RB,5.06996963431928e-07;GTEx2015_v6,Cells_Transformed_fibroblasts,IL20RB,4.12872981374839e-16;GTEx2015_v6,Cells_Transformed_fibroblasts,IL20RB-AS1,2.19917859415899e-14;GTEx2015_v6,Esophagus_Mucosa,IL20RB,8.74202874427041e-06;GTEx2015_v6,Nerve_Tibial,IL20RB,6.13993502869251e-07;GTEx2015_v6,Nerve_Tibial,IL20RB-AS1,3.25399743998973e-05;GTEx2015_v6,Skin_Not_Sun_Ex…	----	----	CEBPB_known1;CEBPB_known4;DMRT4;Fox;Foxa_known1;Foxa_known2;Foxj1_1;Foxj2_1;Maf_known3;PLZF;TCF12_disc2	ENSG00000174564.8	IL20RB	0	0	NM_144717	IL20RB	0	0	U3	----	----	----	----	----	----	-1.2751	0.7253	(EUR) rs1682361
EUR	10	116202766	rs10885876	C	G	0.21	0.27	0.3	0.33	0	0	----	----	E007,H3K9ac_Pro;E022,H3K4me1_Enh;E066,H3K4me1_Enh;E068,H3K4me1_Enh;E090,H3K4me1_Enh;E092,H3K4me1_Enh;E023,H3K4me3_Pro;E096,H3K4me3_Pro;E114,H3K4me3_Pro;E066,H3K27ac_Enh	E022	----	----	----	----	CACD_1;CCNT2_disc1;Cphx;Duxl;E4BP4;GATA_known14;HLF;Jundm2;Myc_disc5;PPAR_2;TAL1_disc1;p300_disc6	ENSG00000151892.9	GFRA1	0	0	NM_145793	GFRA1	0	0	INT	----	----	----	----	----	----	-2.0972	0.8354	(EUR) rs10885877
EUR	10	116215190	rs10885878	A	G	0.21	0.27	0.29	0.32	0	0	----	----	E001,H3K4me1_Enh;E009,H3K4me1_Enh;E010,H3K4me1_Enh;E011,H3K4me1_Enh;E013,H3K4me1_Enh;E049,H3K4me1_Enh;E061,H3K4me1_Enh;E066,H3K4me1_Enh;E078,H3K4me1_Enh;E092,H3K4me1_Enh;E121,H3K4me1_Enh;E006,H3K27ac_Enh;E011,H3K27ac_Enh;E013,H3K27ac_Enh;E066,H3K27ac_Enh	----	----	Westra2013,Whole_Blood,GFRA1,0.0030564778393207866	----	----	Irf_disc3;Irf_known7;NF-AT1;STAT_known10	ENSG00000151892.9	GFRA1	0	0	NM_145793	GFRA1	0	0	INT	----	----	----	----	----	----	-0.9857	0.6794	(EUR) rs10885877, rs4269847
EUR	1	65440454	rs10889551	A	G	0.79	0.69	0.18	0.65	0	0	----	----	E001,H3K4me1_Enh;E002,H3K4me1_Enh;E004,H3K4me1_Enh;E005,H3K4me1_Enh;E008,H3K4me1_Enh;E011,H3K4me1_Enh;E013,H3K4me1_Enh;E014,H3K4me1_Enh;E015,H3K4me1_Enh;E016,H3K4me1_Enh;E018,H3K4me1_Enh;E019,H3K4me1_Enh;E020,H3K4me1_Enh;E022,H3K4me1_Enh;E023,H3K4me1_Enh;E024,H3K4me1_Enh;E026,H3K4me1_Enh;E027,H3K4me1_Enh;E049,H3K4me1_Enh;E051,H3K4me1_Enh;E052,H3K4me1_Enh;E055,H3K4me1_Enh;E056,H3K4me1_Enh;E069,H3K…	E123	K562,EGR1,HudsonAlpha,None	----	----	----	EWSR1-FLI1;Elf3;GATA_disc3;HDAC2_disc6;TATA_disc7;Zfp410;p300_disc10;p300_disc5	ENSG00000116678.14	LEPR	0	0	NM_002303	LEPR	0	0	INT	----	----	----	----	----	----	-0.9984	0.6815	(EUR) rs9436747
EUR	1	65503869	rs10889556	G	A	0.62	0.69	0.15	0.71	0	0	----	----	E026,H3K27ac_Enh;E056,H3K27ac_Enh;E129,H3K27ac_Enh;E026,H3K4me1_Enh;E052,H3K4me1_Enh;E055,H3K4me1_Enh;E056,H3K4me1_Enh;E110,H3K4me1_Enh;E129,H3K4me1_Enh;E055,H3K4me3_Pro;E106,H3K4me3_Pro	----	----	Westra2013,Whole_Blood,LEPR,1.26001942537696E-8;Westra2013,Whole_Blood,LEPROT|LEPR,3.605000550771373E-55	----	20502693,Gene expression of LEPR in peripheral blood monocytes,5.50E-07;21886157,Serum ratio of (2-tetradecenoyl carnitine)/(tetradecanedioate),3.40E-04	----	ENSG00000116678.14	LEPR	0	0	NM_002303	LEPR	0	0	INT	----	----	----	----	----	----	-2.8807	0.9091	(EUR) rs1751492
EUR	1	65505021	rs10889557	A	G	0.57	0.69	0.15	0.71	0	0	----	----	E004,H3K27ac_Enh;E026,H3K27ac_Enh;E049,H3K27ac_Enh;E129,H3K27ac_Enh;E011,H3K4me1_Enh;E013,H3K4me1_Enh;E026,H3K4me1_Enh;E123,H3K4me1_Enh;E129,H3K4me1_Enh;E023,H3K9ac_Pro	----	----	Westra2013,Whole_Blood,LEPR,9.614101007940423E-9;Westra2013,Whole_Blood,LEPROT|LEPR,1.2965764301870475E-48	----	----	----	ENSG00000116678.14	LEPR	0	0	NM_002303	LEPR	0	0	INT	----	----	----	----	----	----	-1.8145	0.8012	(EUR) rs1751492
EUR	1	65511283	rs10889558	A	G	0.63	0.69	0.15	0.71	0	0	----	----	E001,H3K4me1_Enh;E013,H3K4me1_Enh;E023,H3K4me1_Enh;E026,H3K4me1_Enh;E049,H3K4me1_Enh;E052,H3K4me1_Enh;E055,H3K4me1_Enh;E056,H3K4me1_Enh;E063,H3K4me1_Enh;E065,H3K4me1_Enh;E066,H3K4me1_Enh;E068,H3K4me1_Enh;E073,H3K4me1_Enh;E090,H3K4me1_Enh;E094,H3K4me1_Enh;E097,H3K4me1_Enh;E100,H3K4me1_Enh;E107,H3K4me1_Enh;E108,H3K4me1_Enh;E117,H3K4me1_Enh;E118,H3K4me1_Enh;E120,H3K4me1_Enh;E121,H3K4me1_Enh;E122,H3K…	E120	----	Westra2013,Whole_Blood,LEPR,1.1702807640799776E-8;Westra2013,Whole_Blood,LEPROT|LEPR,3.189192052821149E-55	----	----	----	ENSG00000116678.14	LEPR	0	0	NM_002303	LEPR	0	0	INT	----	----	----	----	----	----	-2.7641	0.9	(EUR) rs1751492
EUR	1	65516217	rs10889559	A	G	0.78	0.69	0.15	0.71	0	0	----	----	E056,H3K27ac_Enh	----	----	----	----	----	CTCF_disc6;ERalpha-a_disc2;ERalpha-a_known1;RXRA_known3;SF1;T3R	ENSG00000116678.14	LEPR	0	0	NM_002303	LEPR	0	0	INT	----	----	----	----	----	----	-3.3412	0.939	(EUR) rs1751492
EUR	1	65524195	rs10889560	C	A	0.22	0.09	0.07	0.08	0	0	----	----	E008,H3K4me3_Pro;E026,H3K4me3_Pro;E065,H3K4me3_Pro;E073,H3K4me3_Pro;E074,H3K4me3_Pro;E076,H3K4me3_Pro;E077,H3K4me3_Pro;E097,H3K4me3_Pro;E104,H3K4me3_Pro;E108,H3K4me3_Pro;E123,H3K4me3_Pro;E014,H3K9ac_Pro;E027,H3K9ac_Pro;E047,H3K9ac_Pro;E063,H3K9ac_Pro;E066,H3K9ac_Pro;E068,H3K9ac_Pro;E077,H3K9ac_Pro;E027,H3K4me1_Enh;E056,H3K4me1_Enh;E065,H3K4me1_Enh;E073,H3K4me1_Enh;E078,H3K4me1_Enh;E094,H3K4me1_En…	----	----	GTEx2015_v6,Esophagus_Mucosa,AK4,4.10302274700985e-06	----	----	Foxd3;Mef2_disc2	ENSG00000116678.14	LEPR	0	0	NM_002303	LEPR	0	0	INT	----	----	----	----	----	----	-1.9603	0.8194	(EUR) rs11208659, rs11208662, rs12135802
EUR	1	65542653	rs10889561	T	C	0.87	0.72	0.18	0.7	0	0	----	----	----	----	----	----	----	----	MAZ;Spz1_2	ENSG00000116678.14	LEPR	0	0	NM_002303	LEPR	0	0	INT	----	----	----	----	----	----	-2.833	0.9054	(EUR) rs1751492
EUR	1	65564762	rs10889562	G	A	0.27	0.15	0.05	0.24	0	0	----	----	E001,H3K4me3_Pro;E002,H3K4me3_Pro;E003,H3K4me3_Pro;E008,H3K4me3_Pro;E011,H3K4me3_Pro;E014,H3K4me3_Pro;E015,H3K4me3_Pro;E016,H3K4me3_Pro;E018,H3K4me3_Pro;E019,H3K4me3_Pro;E020,H3K4me3_Pro;E021,H3K4me3_Pro;E024,H3K4me3_Pro;E001,H3K9ac_Pro;E003,H3K9ac_Pro;E008,H3K9ac_Pro;E015,H3K9ac_Pro;E016,H3K9ac_Pro;E018,H3K9ac_Pro;E019,H3K9ac_Pro;E020,H3K9ac_Pro;E003,H3K27ac_Enh;E015,H3K27ac_Enh;E016,H3K4me1_Enh…	E118	----	----	----	----	Egr-1_disc2;Ets_known3;Ets_known4;Ets_known5;GATA_known11;HEN1_1;Lhx4;Lhx8;Nrf-2_1;Pax-5_disc4;STAT_disc1;STAT_known10;STAT_known11;STAT_known12;STAT_known6;TATA_disc3	ENSG00000116678.14	LEPR	0	0	NM_002303	LEPR	0	0	INT	----	----	----	----	----	----	-1.8697	0.8082	(EUR) rs1938489, rs7535099
ASN, EUR	1	65622401	rs10889570	C	G	0.53	0.47	0.87	0.39	0	0	----	----	E003,H3K4me1_Enh;E005,H3K4me1_Enh;E006,H3K4me1_Enh;E007,H3K4me1_Enh;E009,H3K4me1_Enh;E011,H3K4me1_Enh;E013,H3K4me1_Enh;E015,H3K4me1_Enh;E017,H3K4me1_Enh;E036,H3K4me1_Enh;E046,H3K4me1_Enh;E083,H3K4me1_Enh;E097,H3K4me1_Enh;E121,H3K4me1_Enh;E005,H3K27ac_Enh;E012,H3K27ac_Enh;E013,H3K27ac_Enh;E021,H3K27ac_Enh;E055,H3K27ac_Enh;E066,H3K9ac_Pro;E083,H3K4me3_Pro	----	----	----	----	----	AhR::Arnt_2;Arnt_2	ENSG00000116678.14	LEPR	0	0	NM_002303	LEPR	0	0	INT	----	----	----	----	----	----	-2.6684	0.8921	(ASN) rs10889569, (EUR) rs2376015, rs13375019, rs1892534, rs1805096, rs1938492, rs28480230, rs11208691, rs4420065, rs6700896
EUR	1	65663573	rs10889573	C	T	0.14	0.26	0.78	0.22	0	0	----	----	----	----	----	----	----	----	Arid5a;CDP_1;Foxp1;Pax-4_5;Pou2f2_known5;TCF4_known1	ENSG00000116678.14	LEPR	3	22013	NM_002303	LEPR	3	26079	----	----	----	----	----	----	----	-3.4292	0.9437	(EUR) rs140410685, rs12026918
EUR	1	65702883	rs10889576	T	C	0.57	0.72	0.21	0.77	0	0	----	----	E100,H3K4me1_Enh	----	----	Westra2013,Whole_Blood,LEPR,2.378819902980749E-5	----	----	Isx;NF-I_1;TATA_disc6	ENSG00000239319.2	Metazoa_SRP	3	58176	NM_002303	LEPR	3	65389	----	----	----	----	----	----	----	-2.3139	0.8588	(EUR) rs12026918
EUR	1	67149804	rs10889657	T	C	0.21	0.45	0.31	0.27	1	0	----	----	E001,H3K4me1_Enh;E015,H3K4me1_Enh;E018,H3K4me1_Enh;E028,H3K4me1_Enh;E037,H3K4me1_Enh;E039,H3K4me1_Enh;E040,H3K4me1_Enh;E041,H3K4me1_Enh;E043,H3K4me1_Enh;E045,H3K4me1_Enh;E046,H3K4me1_Enh;E054,H3K4me1_Enh;E055,H3K4me1_Enh;E056,H3K4me1_Enh;E061,H3K4me1_Enh;E069,H3K4me1_Enh;E078,H3K4me1_Enh;E108,H3K4me1_Enh;E125,H3K4me1_Enh;E023,H3K9ac_Pro;E027,H3K9ac_Pro;E066,H3K9ac_Pro;E067,H3K9ac_Pro;E068,H3K9ac_…	----	----	GTEx2015_v6,Lung,C1orf141,2.66563342444993e-11;GTEx2015_v6,Testis,C1orf141,5.86049074041049e-09	----	21886157,Serum ratio of (arabinose)/(theophylline),2.40E-04	HNF1_5	ENSG00000203963.6	C1orf141	5	14847	NM_144701	IL23R	5	16680	----	----	----	----	----	----	----	-2.7897	0.902	(EUR) rs4655683, rs2064689
EUR	1	67155241	rs10889658	C	G	0.32	0.5	0.4	0.3	0	0	----	----	----	----	----	GTEx2015_v6,Lung,C1orf141,5.89072171898238e-09;GTEx2015_v6,Testis,C1orf141,9.96091464335898e-07	----	----	BCL_disc3;ERalpha-a_disc2;ERalpha-a_known1;LRH1;NR4A_known1;NRSF_disc2;RAR;RXRA_disc1;SF1;Sin3Ak-20_disc3	ENSG00000162594.10	IL23R	5	11158	NM_144701	IL23R	5	11243	----	----	----	----	----	----	----	-2.0232	0.8268	(EUR) rs10889657, rs6688383, rs4655683, rs2064689
EUR	1	67158191	rs10889660	G	A	0.21	0.43	0.31	0.27	0	0	----	----	E002,H3K4me3_Pro;E011,H3K4me3_Pro;E004,H3K27ac_Enh;E012,H3K27ac_Enh;E028,H3K4me1_Enh;E042,H3K4me1_Enh	----	----	GTEx2015_v6,Lung,C1orf141,1.41181966393814e-10;GTEx2015_v6,Testis,C1orf141,4.05398465963636e-09	----	----	Pax-5_disc1;RFX5_known5	ENSG00000162594.10	IL23R	5	8208	NM_144701	IL23R	5	8293	----	----	----	----	----	----	----	-2.8647	0.9079	(EUR) rs4655683, rs10889657, rs6688383, rs2064689
EUR	1	67159626	rs10889661	T	A	0.36	0.5	0.4	0.3	0	0	----	----	E011,H3K4me3_Pro;E028,H3K4me1_Enh;E041,H3K4me1_Enh;E042,H3K4me1_Enh;E119,H3K4me1_Enh;E127,H3K4me1_Enh;E041,H3K27ac_Enh;E042,H3K27ac_Enh;E127,H3K27ac_Enh	E057;E116	----	GTEx2015_v6,Lung,C1orf141,2.55802771487274e-07;GTEx2015_v6,Testis,C1orf141,6.39459830397955e-07	----	----	Pou5f1_disc1;Pou5f1_known1;Pou5f1_known2	ENSG00000162594.10	IL23R	5	6773	NM_144701	IL23R	5	6858	----	----	----	----	----	----	----	-2.3205	0.8595	(EUR) rs6688383, rs2064689, rs4655683, rs10889657
EUR	1	67169792	rs10889664	C	T	0.22	0.5	0.37	0.3	0	0	----	----	E023,H3K4me1_Enh;E033,H3K4me1_Enh;E034,H3K4me1_Enh;E037,H3K4me1_Enh;E038,H3K4me1_Enh;E039,H3K4me1_Enh;E040,H3K4me1_Enh;E041,H3K4me1_Enh;E042,H3K4me1_Enh;E043,H3K4me1_Enh;E044,H3K4me1_Enh;E045,H3K4me1_Enh;E046,H3K4me1_Enh;E047,H3K4me1_Enh;E048,H3K4me1_Enh;E061,H3K4me1_Enh;E062,H3K4me1_Enh;E066,H3K4me1_Enh;E075,H3K4me1_Enh;E077,H3K4me1_Enh;E080,H3K4me1_Enh;E084,H3K4me1_Enh;E085,H3K4me1_Enh;E093,H3K…	E092	----	GTEx2015_v6,Lung,C1orf141,2.48106205799769e-08;GTEx2015_v6,Testis,C1orf141,7.42257422536031e-07	----	----	----	ENSG00000162594.10	IL23R	0	0	NM_144701	IL23R	0	0	INT	----	----	----	----	----	----	0.0604	0.4946	(EUR) rs10889657, rs2064689, rs6688383, rs4655683
EUR	1	67170969	rs10889665	G	A	0.7	0.9	0.99	0.84	0	0	----	----	E002,H3K4me1_Enh;E007,H3K4me1_Enh;E023,H3K4me1_Enh;E033,H3K4me1_Enh;E034,H3K4me1_Enh;E035,H3K4me1_Enh;E036,H3K4me1_Enh;E037,H3K4me1_Enh;E038,H3K4me1_Enh;E039,H3K4me1_Enh;E040,H3K4me1_Enh;E041,H3K4me1_Enh;E042,H3K4me1_Enh;E043,H3K4me1_Enh;E044,H3K4me1_Enh;E045,H3K4me1_Enh;E046,H3K4me1_Enh;E047,H3K4me1_Enh;E048,H3K4me1_Enh;E049,H3K4me1_Enh;E050,H3K4me1_Enh;E051,H3K4me1_Enh;E061,H3K4me1_Enh;E062,H3K…	E033;E034;E046;E116	----	----	----	----	Mef2_known6;Sox_1	ENSG00000162594.10	IL23R	0	0	NM_144701	IL23R	0	0	INT	----	----	----	----	----	----	-0.2012	0.5423	(EUR) rs1358748
EUR	1	67189524	rs10889667	A	C	0.87	0.91	0.99	0.84	0	1	----	----	E037,H3K4me1_Enh;E040,H3K4me1_Enh;E042,H3K4me1_Enh;E044,H3K4me1_Enh;E077,H3K4me1_Enh;E038,H3K9ac_Pro;E042,H3K27ac_Enh;E042,H3K4me3_Pro	----	----	----	----	----	Evi-1_4;Pou3f2_3	ENSG00000162594.10	IL23R	0	0	NM_144701	IL23R	0	0	INT	----	----	----	----	----	----	-0.9353	0.6711	(EUR) rs1358748
EUR	1	67195561	rs10889668	T	C	0.96	0.91	0.97	0.83	0	0	----	----	E002,H3K4me3_Pro;E040,H3K4me3_Pro;E042,H3K4me3_Pro;E009,H3K4me1_Enh;E010,H3K4me1_Enh;E012,H3K4me1_Enh;E033,H3K4me1_Enh;E034,H3K4me1_Enh;E036,H3K4me1_Enh;E037,H3K4me1_Enh;E038,H3K4me1_Enh;E040,H3K4me1_Enh;E041,H3K4me1_Enh;E042,H3K4me1_Enh;E043,H3K4me1_Enh;E044,H3K4me1_Enh;E045,H3K4me1_Enh;E046,H3K4me1_Enh;E047,H3K4me1_Enh;E048,H3K4me1_Enh;E062,H3K4me1_Enh;E093,H3K4me1_Enh;E116,H3K4me1_Enh;E123,H3K…	E034	----	----	----	----	----	ENSG00000162594.10	IL23R	0	0	NM_144701	IL23R	0	0	INT	----	----	----	----	----	----	-1.7827	0.7972	(EUR) rs1358748
EUR	1	67210045	rs10889669	T	G	0.31	0.19	0.51	0.3	0	0	----	----	E037,H3K27ac_Enh;E038,H3K27ac_Enh;E041,H3K27ac_Enh;E042,H3K27ac_Enh;E048,H3K27ac_Enh;E123,H3K27ac_Enh;E038,H3K4me1_Enh;E087,H3K4me1_Enh;E123,H3K4me1_Enh;E123,H3K4me3_Pro;E123,H3K9ac_Pro	----	----	----	----	----	DMRT2;DMRT4;HNF1_7;Irf_known10;Irf_known11	ENSG00000162594.10	IL23R	0	0	NM_144701	IL23R	0	0	INT	----	----	----	----	----	----	-1.0683	0.6928	(EUR) rs11805303, rs1004819
EUR	1	67247574	rs10889673	G	A	0.15	0.27	0.7	0.29	0	0	----	----	----	----	----	----	----	----	Pitx2;STAT_known3	ENSG00000162594.10	IL23R	0	0	NM_144701	IL23R	0	0	INT	----	----	----	----	----	----	-2.568	0.8833	(EUR) rs2201841, rs10889677, rs10889676, rs12567232, rs11465802
EUR	1	67251845	rs10889674	T	G	0.2	0.32	0.7	0.39	0	0	----	----	E001,H3K4me3_Pro;E011,H3K4me3_Pro;E012,H3K4me3_Pro	----	----	----	----	----	CEBPD;Hoxa3_1;Isl2;Myc_disc6;Nkx2_3;Nkx2_5;Nkx2_6;Nkx3_1;Nkx3_4;PLZF;Pou3f4	ENSG00000162594.10	IL23R	0	0	NM_144701	IL23R	0	0	INT	----	----	----	----	----	----	-2.0059	0.8248	(EUR) rs12743974
EUR	1	67343634	rs10889683	A	T	0.24	0.72	0.75	0.76	0	0	----	----	E001,H3K4me1_Enh;E014,H3K4me1_Enh;E015,H3K4me1_Enh;E018,H3K4me1_Enh;E019,H3K4me1_Enh;E020,H3K4me1_Enh;E024,H3K4me1_Enh;E032,H3K4me1_Enh;E033,H3K4me1_Enh;E034,H3K4me1_Enh;E037,H3K4me1_Enh;E038,H3K4me1_Enh;E039,H3K4me1_Enh;E040,H3K4me1_Enh;E041,H3K4me1_Enh;E042,H3K4me1_Enh;E043,H3K4me1_Enh;E044,H3K4me1_Enh;E045,H3K4me1_Enh;E046,H3K4me1_Enh;E047,H3K4me1_Enh;E048,H3K4me1_Enh;E081,H3K4me1_Enh;E082,H3K…	----	----	GTEx2015_v6,Cells_Transformed_fibroblasts,IL12RB2,1.29176079268765e-05;GTEx2015_v6,Whole_Blood,IL12RB2,9.39629782116222e-07	----	----	Barx2;Dbx2;En-1_3;Esx1;GATA_disc3;HDAC2_disc6;Hlx1;Hoxa7_2;Hoxb4;Hoxb7;Hoxc6;Lhx3_1;Nkx2_8;Nobox_2;Pax-6_3;Pax7;Phox2a;Pou2f2_known4;Pou3f2_4;Pou3f4;Prrx1;Prrx2_1;Vax2	ENSG00000081985.6	IL12RB2	0	0	NM_001559	IL12RB2	0	0	INT	----	----	----	----	----	----	-1.9871	0.8226	(EUR) rs3790567
EUR	11	118856134	rs10892299	C	T	0.24	0.17	0.1	0.17	0	0	----	----	E007,H3K27ac_Enh;E008,H3K27ac_Enh;E031,H3K4me1_Enh;E032,H3K4me1_Enh;E034,H3K4me1_Enh;E044,H3K4me1_Enh;E046,H3K4me1_Enh;E047,H3K4me1_Enh;E055,H3K4me1_Enh;E056,H3K4me1_Enh;E038,H3K9ac_Pro	----	----	GTEx2015_v6,Liver,TREH,4.92951692551496e-07;GTEx2015_v6,Nerve_Tibial,AP002954.6,2.17409859715142e-06	----	----	----	ENSG00000201535.1	Y_RNA	3	20023	NM_001716	CXCR5	5	27696	----	----	----	----	----	----	----	-3.7952	0.9603	(EUR) rs4938573
EUR	10	44333466	rs10900021	C	T	0.12	0.04	0	0.06	0	0	----	----	E006,H3K4me1_Enh;E008,H3K4me1_Enh;E012,H3K4me1_Enh;E013,H3K4me1_Enh;E056,H3K4me1_Enh;E073,H3K4me1_Enh;E089,H3K4me1_Enh;E090,H3K4me1_Enh;E093,H3K4me1_Enh;E100,H3K4me1_Enh;E107,H3K4me1_Enh;E108,H3K4me1_Enh;E111,H3K4me1_Enh;E126,H3K4me1_Enh;E027,H3K9ac_Pro;E107,H3K9ac_Pro;E108,H3K9ac_Pro;E073,H3K27ac_Enh;E090,H3K27ac_Enh;E093,H3K27ac_Enh;E100,H3K27ac_Enh;E108,H3K27ac_Enh;E108,H3K4me3_Pro	E003	----	----	----	----	SIX5_known1;p300_disc7	ENSG00000107562.12	CXCL12	0	0	NM_000609	CXCL12	3	36689	----	----	----	----	----	----	----	-2.4116	0.8686	(EUR) rs10900020
EUR	10	44333532	rs10900022	C	T	0.2	0.06	0	0.06	0	0	----	----	E006,H3K4me1_Enh;E008,H3K4me1_Enh;E012,H3K4me1_Enh;E013,H3K4me1_Enh;E055,H3K4me1_Enh;E056,H3K4me1_Enh;E073,H3K4me1_Enh;E089,H3K4me1_Enh;E090,H3K4me1_Enh;E093,H3K4me1_Enh;E100,H3K4me1_Enh;E107,H3K4me1_Enh;E108,H3K4me1_Enh;E111,H3K4me1_Enh;E126,H3K4me1_Enh;E027,H3K9ac_Pro;E107,H3K9ac_Pro;E108,H3K9ac_Pro;E073,H3K27ac_Enh;E090,H3K27ac_Enh;E093,H3K27ac_Enh;E100,H3K27ac_Enh;E108,H3K27ac_Enh;E108,H3K4me…	----	----	----	----	----	TATA_known4	ENSG00000107562.12	CXCL12	0	0	NM_000609	CXCL12	3	36623	----	----	----	----	----	----	----	-2.2141	0.8483	(EUR) rs10900020
EUR	5	132066152	rs10900804	C	T	0.16	0.33	0	0.37	0	0	----	----	E006,H3K4me1_Enh;E013,H3K4me1_Enh;E017,H3K4me1_Enh;E022,H3K4me1_Enh;E024,H3K4me1_Enh;E027,H3K4me1_Enh;E028,H3K4me1_Enh;E034,H3K4me1_Enh;E037,H3K4me1_Enh;E041,H3K4me1_Enh;E042,H3K4me1_Enh;E045,H3K4me1_Enh;E046,H3K4me1_Enh;E052,H3K4me1_Enh;E055,H3K4me1_Enh;E056,H3K4me1_Enh;E057,H3K4me1_Enh;E058,H3K4me1_Enh;E075,H3K4me1_Enh;E077,H3K4me1_Enh;E079,H3K4me1_Enh;E089,H3K4me1_Enh;E105,H3K4me1_Enh;E113,H3K…	----	----	GTEx2015_v6,Adipose_Subcutaneous,PDLIM4,3.37419212891973e-07;GTEx2015_v6,Artery_Aorta,P4HA2,2.31341668045836e-06;GTEx2015_v6,Artery_Tibial,P4HA2,9.47821067100267e-10;GTEx2015_v6,Artery_Tibial,P4HA2-AS1,1.11292511709927e-06;GTEx2015_v6,Artery_Tibial,SLC22A5,3.31985203746439e-06;GTEx2015_v6,Cells_Transformed_fibroblasts,SLC22A5,3.54610028540949e-12;GTEx2015_v6,Colon_Sigmoid,ACSL6,1.66339553178227e-…	----	----	CTCF_disc9;Hic1_3;Nanog_disc3	ENSG00000164399.4	IL3	3	2947	NM_000588	IL3	3	2948	----	----	----	----	----	----	----	-1.7869	0.7977	(EUR) rs11242103, rs3091338
EUR	10	6050092	rs10905668	C	T	0.06	0.33	0.32	0.24	0	0	----	----	E006,H3K4me1_Enh;E014,H3K4me1_Enh;E018,H3K4me1_Enh;E022,H3K4me1_Enh;E027,H3K4me1_Enh;E028,H3K4me1_Enh;E031,H3K4me1_Enh;E032,H3K4me1_Enh;E033,H3K4me1_Enh;E034,H3K4me1_Enh;E035,H3K4me1_Enh;E036,H3K4me1_Enh;E037,H3K4me1_Enh;E038,H3K4me1_Enh;E039,H3K4me1_Enh;E040,H3K4me1_Enh;E041,H3K4me1_Enh;E042,H3K4me1_Enh;E043,H3K4me1_Enh;E044,H3K4me1_Enh;E045,H3K4me1_Enh;E046,H3K4me1_Enh;E047,H3K4me1_Enh;E048,H3K…	E008;E032;E034;E046;E093;E100;E116	GM12878,BATF,HudsonAlpha,None;GM12878,EBF1,HudsonAlpha,None;GM12891,NFKB,Stanford,None;GM18951,NFKB,Stanford,None	----	----	----	AP-4_1;BATF_disc3	ENSG00000134460.10	IL2RA	0	0	NM_000417	IL2RA	0	0	INT	----	----	----	----	----	----	1.0891	0.3137	(EUR) rs7090504
EUR	10	6050130	rs10905669	C	T	0.06	0.33	0.32	0.24	0	0	----	----	E006,H3K4me1_Enh;E014,H3K4me1_Enh;E018,H3K4me1_Enh;E022,H3K4me1_Enh;E027,H3K4me1_Enh;E028,H3K4me1_Enh;E031,H3K4me1_Enh;E032,H3K4me1_Enh;E033,H3K4me1_Enh;E034,H3K4me1_Enh;E035,H3K4me1_Enh;E036,H3K4me1_Enh;E037,H3K4me1_Enh;E038,H3K4me1_Enh;E039,H3K4me1_Enh;E040,H3K4me1_Enh;E041,H3K4me1_Enh;E042,H3K4me1_Enh;E043,H3K4me1_Enh;E044,H3K4me1_Enh;E045,H3K4me1_Enh;E046,H3K4me1_Enh;E047,H3K4me1_Enh;E048,H3K…	E046;E093;E100;E116	GM12878,BATF,HudsonAlpha,None;GM12878,EBF1,HudsonAlpha,None;GM12891,NFKB,Stanford,None;GM18951,NFKB,Stanford,None	----	----	----	E2A_1;E2A_2;E2A_5;Foxo_4;Lmo2-complex_1;Myf_2;Myf_4;ZEB1_known4	ENSG00000134460.10	IL2RA	0	0	NM_000417	IL2RA	0	0	INT	----	----	----	----	----	----	0.6351	0.3908	(EUR) rs7090504
EUR	10	6070642	rs10905713	C	T	0.11	0.19	0.29	0.32	0	0	----	----	E006,H3K9ac_Pro;E008,H3K9ac_Pro;E038,H3K9ac_Pro;E062,H3K9ac_Pro;E124,H3K9ac_Pro;E023,H3K4me1_Enh;E029,H3K4me1_Enh;E030,H3K4me1_Enh;E031,H3K4me1_Enh;E032,H3K4me1_Enh;E033,H3K4me1_Enh;E034,H3K4me1_Enh;E035,H3K4me1_Enh;E036,H3K4me1_Enh;E037,H3K4me1_Enh;E038,H3K4me1_Enh;E039,H3K4me1_Enh;E040,H3K4me1_Enh;E041,H3K4me1_Enh;E042,H3K4me1_Enh;E043,H3K4me1_Enh;E044,H3K4me1_Enh;E045,H3K4me1_Enh;E046,H3K4me1_…	E093	T-REx-HEK293,ZNF263,UCD,None	----	----	----	CAC-binding-protein;MAZ;Rad21_disc6;STAT_disc6;TEF-1_2;ZNF263_disc1	ENSG00000134460.10	IL2RA	5	8271	NM_000417	IL2RA	5	8271	----	----	----	----	----	----	----	-0.0889	0.5219	(EUR) rs3118471, rs3118469, rs4147359
EUR	10	6072893	rs10905718	A	G	0.12	0.19	0.29	0.31	1	1	----	----	E023,H3K4me1_Enh;E025,H3K4me1_Enh;E029,H3K4me1_Enh;E030,H3K4me1_Enh;E031,H3K4me1_Enh;E032,H3K4me1_Enh;E033,H3K4me1_Enh;E034,H3K4me1_Enh;E035,H3K4me1_Enh;E036,H3K4me1_Enh;E037,H3K4me1_Enh;E038,H3K4me1_Enh;E039,H3K4me1_Enh;E040,H3K4me1_Enh;E041,H3K4me1_Enh;E042,H3K4me1_Enh;E043,H3K4me1_Enh;E044,H3K4me1_Enh;E045,H3K4me1_Enh;E046,H3K4me1_Enh;E047,H3K4me1_Enh;E048,H3K4me1_Enh;E050,H3K4me1_Enh;E051,H3K…	E032;E033;E034;E046;E050;E089;E090;E093;E097;E116	GM12878,BATF,HudsonAlpha,None;GM12878,IRF4,HudsonAlpha,None	----	----	----	Foxd1_1;RXRA_known2	ENSG00000134460.10	IL2RA	5	10522	NM_000417	IL2RA	5	10522	----	----	----	----	----	----	----	0.3108	0.4489	(EUR) rs4147359, rs3118469, rs3118471
EUR	10	6073208	rs10905719	G	A	0.11	0.19	0.29	0.32	0	0	----	----	E027,H3K4me3_Pro;E037,H3K4me3_Pro;E039,H3K4me3_Pro;E040,H3K4me3_Pro;E041,H3K4me3_Pro;E042,H3K4me3_Pro;E044,H3K4me3_Pro;E063,H3K4me3_Pro;E077,H3K4me3_Pro;E116,H3K4me3_Pro;E029,H3K4me1_Enh;E031,H3K4me1_Enh;E032,H3K4me1_Enh;E033,H3K4me1_Enh;E034,H3K4me1_Enh;E036,H3K4me1_Enh;E037,H3K4me1_Enh;E038,H3K4me1_Enh;E039,H3K4me1_Enh;E040,H3K4me1_Enh;E041,H3K4me1_Enh;E042,H3K4me1_Enh;E043,H3K4me1_Enh;E044,H3K…	----	----	----	----	----	Mrg1::Hoxa9_2	ENSG00000134460.10	IL2RA	5	10837	NM_000417	IL2RA	5	10837	----	----	----	----	----	----	----	-3.4232	0.9434	(EUR) rs3118469, rs3118471, rs4147359
EUR	1	36635097	rs10908310	C	T	0.65	0.58	0.68	0.35	0	0	----	----	----	----	----	----	----	----	----	ENSG00000234481.1	RP4-614N24.1	5	138042	NM_156039	CSF3R	5	151782	----	----	----	----	----	----	----	-3.2616	0.9344	(EUR) rs7532617
EUR	1	154425456	rs10908836	C	T	0.68	0.61	0.45	0.52	0	0	----	----	E006,H3K4me1_Enh;E017,H3K4me1_Enh;E025,H3K4me1_Enh;E027,H3K4me1_Enh;E029,H3K4me1_Enh;E030,H3K4me1_Enh;E034,H3K4me1_Enh;E037,H3K4me1_Enh;E038,H3K4me1_Enh;E039,H3K4me1_Enh;E040,H3K4me1_Enh;E041,H3K4me1_Enh;E042,H3K4me1_Enh;E043,H3K4me1_Enh;E044,H3K4me1_Enh;E045,H3K4me1_Enh;E047,H3K4me1_Enh;E048,H3K4me1_Enh;E056,H3K4me1_Enh;E057,H3K4me1_Enh;E058,H3K4me1_Enh;E059,H3K4me1_Enh;E061,H3K4me1_Enh;E063,H3K…	E029;E094;E100;E117;E128	HeLa-S3,JUND,Stanford,None;HeLa-S3,P300,Stanford,None	GTEx2015_v6,Lung,TDRD10,1.2387231958377e-07;GTEx2015_v6,Testis,IL6R,4.77640045619504e-10;GTEx2015_v6,Whole_Blood,IL6R,3.02545435779453e-08	----	22595970,P08887 protein abundance levels,1.01E-04	Hbp1;RXRA_known5	ENSG00000160712.8	IL6R	0	0	NM_001206866	IL6R	0	0	INT	----	----	----	----	----	----	-1.6311	0.777	(EUR) rs6689306, rs4553185
EUR	1	154425457	rs10908837	G	A	0.46	0.59	0.45	0.51	0	0	----	----	E006,H3K4me1_Enh;E017,H3K4me1_Enh;E025,H3K4me1_Enh;E027,H3K4me1_Enh;E029,H3K4me1_Enh;E030,H3K4me1_Enh;E034,H3K4me1_Enh;E037,H3K4me1_Enh;E038,H3K4me1_Enh;E039,H3K4me1_Enh;E040,H3K4me1_Enh;E041,H3K4me1_Enh;E042,H3K4me1_Enh;E043,H3K4me1_Enh;E044,H3K4me1_Enh;E045,H3K4me1_Enh;E047,H3K4me1_Enh;E048,H3K4me1_Enh;E056,H3K4me1_Enh;E057,H3K4me1_Enh;E058,H3K4me1_Enh;E059,H3K4me1_Enh;E061,H3K4me1_Enh;E063,H3K…	E029;E094;E100;E117;E128	HeLa-S3,JUND,Stanford,None;HeLa-S3,P300,Stanford,None	GTEx2015_v6,Colon_Transverse,IL6R,8.0732202575101e-06;GTEx2015_v6,Lung,TDRD10,1.67361433848954e-08;GTEx2015_v6,Testis,IL6R,2.31854418638224e-11;GTEx2015_v6,Whole_Blood,IL6R,6.81738009825913e-09	----	22595970,P08887 protein abundance levels,4.79E-05	----	ENSG00000160712.8	IL6R	0	0	NM_001206866	IL6R	0	0	INT	----	----	----	----	----	----	-1.9343	0.8162	(EUR) rs4553185, rs6689306
EUR	1	154425508	rs10908838	T	G	0.67	0.65	0.48	0.54	0	0	----	----	E006,H3K4me1_Enh;E017,H3K4me1_Enh;E027,H3K4me1_Enh;E029,H3K4me1_Enh;E030,H3K4me1_Enh;E034,H3K4me1_Enh;E037,H3K4me1_Enh;E038,H3K4me1_Enh;E039,H3K4me1_Enh;E040,H3K4me1_Enh;E041,H3K4me1_Enh;E042,H3K4me1_Enh;E043,H3K4me1_Enh;E044,H3K4me1_Enh;E045,H3K4me1_Enh;E047,H3K4me1_Enh;E048,H3K4me1_Enh;E056,H3K4me1_Enh;E057,H3K4me1_Enh;E058,H3K4me1_Enh;E059,H3K4me1_Enh;E061,H3K4me1_Enh;E063,H3K4me1_Enh;E065,H3K…	E029;E100;E117	HeLa-S3,JUND,Stanford,None	GTEx2015_v6,Lung,TDRD10,7.95209072969335e-08;GTEx2015_v6,Testis,IL6R,3.13678182677287e-09;GTEx2015_v6,Whole_Blood,IL6R,6.6471716515969e-08	----	22595970,P08887 protein abundance levels,2.07E-05	E2A_3;ERalpha-a_disc1;Esr2;Lmo2-complex_1;Mxi1_known1;Myf_3;NF-E2_disc3;NRSF_disc9;Sin3Ak-20_disc2;TAL1_known2;TCF12_disc1;TCF12_disc5	ENSG00000160712.8	IL6R	0	0	NM_001206866	IL6R	0	0	INT	----	----	----	----	----	----	-2.0771	0.8331	(EUR) rs4553185, rs6689306
EUR	1	172704443	rs10912265	C	T	0.1	0.09	0.0017	0.19	0	0	----	----	E001,H3K4me1_Enh;E003,H3K4me1_Enh;E009,H3K4me1_Enh;E010,H3K4me1_Enh;E012,H3K4me1_Enh;E013,H3K4me1_Enh;E014,H3K4me1_Enh;E015,H3K4me1_Enh;E016,H3K4me1_Enh;E018,H3K4me1_Enh;E019,H3K4me1_Enh;E020,H3K4me1_Enh;E021,H3K4me1_Enh;E022,H3K4me1_Enh;E024,H3K4me1_Enh;E029,H3K4me1_Enh;E032,H3K4me1_Enh;E033,H3K4me1_Enh;E034,H3K4me1_Enh;E035,H3K4me1_Enh;E036,H3K4me1_Enh;E037,H3K4me1_Enh;E038,H3K4me1_Enh;E039,H3K…	----	----	----	----	----	HP1-site-factor;TATA_known5	ENSG00000117560.6	FASLG	3	37568	NM_000639	FASLG	3	37570	----	----	----	----	----	----	----	-1.4718	0.7546	(EUR) rs10798176, rs12118303
EUR	1	172705636	rs10912267	G	A	0.37	0.12	0.0017	0.19	0	0	----	----	E001,H3K4me1_Enh;E003,H3K4me1_Enh;E010,H3K4me1_Enh;E014,H3K4me1_Enh;E015,H3K4me1_Enh;E018,H3K4me1_Enh;E020,H3K4me1_Enh;E021,H3K4me1_Enh;E033,H3K4me1_Enh;E036,H3K4me1_Enh;E037,H3K4me1_Enh;E038,H3K4me1_Enh;E039,H3K4me1_Enh;E040,H3K4me1_Enh;E041,H3K4me1_Enh;E042,H3K4me1_Enh;E043,H3K4me1_Enh;E044,H3K4me1_Enh;E045,H3K4me1_Enh;E046,H3K4me1_Enh;E047,H3K4me1_Enh;E048,H3K4me1_Enh;E050,H3K4me1_Enh;E051,H3K…	----	----	----	----	----	Gsc;Hbp1;Obox6;Pitx2;Sox_1;TCF11::MafG;Vax2	ENSG00000117560.6	FASLG	3	38761	NM_000639	FASLG	3	38763	----	----	----	----	----	----	----	-2.5581	0.8824	(EUR) rs10798176, rs12118303
EUR	1	172709714	rs10912276	A	G	0.1	0.09	0.0017	0.19	0	0	----	----	E020,H3K27ac_Enh;E041,H3K27ac_Enh;E042,H3K27ac_Enh;E115,H3K27ac_Enh;E034,H3K4me1_Enh;E037,H3K4me1_Enh;E038,H3K4me1_Enh;E039,H3K4me1_Enh;E040,H3K4me1_Enh;E041,H3K4me1_Enh;E042,H3K4me1_Enh;E043,H3K4me1_Enh;E044,H3K4me1_Enh;E045,H3K4me1_Enh;E046,H3K4me1_Enh;E047,H3K4me1_Enh;E048,H3K4me1_Enh;E093,H3K4me1_Enh;E109,H3K4me1_Enh;E115,H3K4me1_Enh;E041,H3K4me3_Pro;E115,H3K4me3_Pro	----	----	----	----	21886157,Serum ratio of (glycylvaline)/(pyroglutamylglycine),4.20E-04	Hoxa13;Pax-2_2;SRF_known5	ENSG00000117560.6	FASLG	3	42839	NM_000639	FASLG	3	42841	----	----	----	----	----	----	----	-2.8226	0.9046	(EUR) rs10798176, rs12118303
EUR	1	172709989	rs10912280	A	G	0.1	0.09	0.0017	0.19	0	0	----	----	E020,H3K27ac_Enh;E041,H3K27ac_Enh;E042,H3K27ac_Enh;E037,H3K4me1_Enh;E038,H3K4me1_Enh;E039,H3K4me1_Enh;E040,H3K4me1_Enh;E041,H3K4me1_Enh;E042,H3K4me1_Enh;E044,H3K4me1_Enh;E045,H3K4me1_Enh;E048,H3K4me1_Enh;E115,H3K4me1_Enh;E041,H3K4me3_Pro	----	----	----	----	----	Barhl1;Dbx1;HNF4_disc4;Hmx_2;Msx2;Ncx_2;Nkx6-1_3;Nobox_1;Sox_16;Sox_18;Sox_2;Sox_9;TATA_known1	ENSG00000117560.6	FASLG	3	43114	NM_000639	FASLG	3	43116	----	----	----	----	----	----	----	-1.231	0.7185	(EUR) rs10798176, rs12118303
EUR	1	172710564	rs10912292	G	T	0.35	0.12	0.0017	0.19	0	0	----	----	E020,H3K27ac_Enh;E041,H3K27ac_Enh;E042,H3K27ac_Enh;E037,H3K4me1_Enh;E038,H3K4me1_Enh;E039,H3K4me1_Enh;E040,H3K4me1_Enh;E041,H3K4me1_Enh;E042,H3K4me1_Enh;E045,H3K4me1_Enh;E048,H3K4me1_Enh;E115,H3K4me1_Enh;E041,H3K4me3_Pro	----	HepG2,MAFK,Stanford,None	----	----	21886157,Serum ratio of (glycylvaline)/(pyroglutamylglycine),4.60E-04	Bsx;Nanog_disc1;Pou2f2_disc1;Pou2f2_known10;Pou2f2_known2;Pou2f2_known7;Sox_3;TATA_disc9;Znf143_disc2	ENSG00000117560.6	FASLG	3	43689	NM_000639	FASLG	3	43691	----	----	----	----	----	----	----	-1.1378	0.704	(EUR) rs12118303, rs10798176
EUR	1	172710795	rs10912295	C	G	0.1	0.09	0.0017	0.19	0	0	----	----	E020,H3K27ac_Enh;E041,H3K27ac_Enh;E042,H3K27ac_Enh;E037,H3K4me1_Enh;E039,H3K4me1_Enh;E040,H3K4me1_Enh;E041,H3K4me1_Enh;E042,H3K4me1_Enh;E045,H3K4me1_Enh;E048,H3K4me1_Enh;E115,H3K4me1_Enh;E041,H3K4me3_Pro	----	----	----	----	----	AFP1;Mef2_disc1;Mef2_known3;Mef2_known5;Pou3f2_2	ENSG00000117560.6	FASLG	3	43920	NM_000639	FASLG	3	43922	----	----	----	----	----	----	----	-1.4677	0.754	(EUR) rs12118303, rs10798176
EUR	1	172712429	rs10912301	G	A	0.09	0.09	0.0017	0.19	0	0	----	----	E016,H3K4me1_Enh;E037,H3K4me1_Enh;E040,H3K4me1_Enh;E041,H3K4me1_Enh;E042,H3K4me1_Enh;E045,H3K4me1_Enh;E016,H3K9ac_Pro;E020,H3K27ac_Enh	----	----	----	----	----	CEBPB_known2;CEBPB_known5;CEBPB_known6	ENSG00000117560.6	FASLG	3	45554	NM_000639	FASLG	3	45556	----	----	----	----	----	----	----	-0.5154	0.5989	(EUR) rs10798176, rs12118303
EUR	1	173178443	rs10912553	T	G	0.77	0.35	0.09	0.29	0	0	----	----	E002,H3K4me3_Pro	----	----	GTEx2015_v6,Brain_Cerebellum,RP3-395P12.2,4.60448169274471e-06;GTEx2015_v6,Nerve_Tibial,TNFSF4,5.84040373813928e-06;Ramasamy2014,Brain_TCTX,TNFSF18,3.30E-08;Ramasamy2014,Brain_TCTX,TNFSF18,8.63E-13;Ramasamy2014,Brain_aveALL,TNFSF18,5.08E-10;Ramasamy2014,Brain_aveALL,TNFSF18,7.46E-09	----	----	Rad21_disc6;ZBTB7A_disc1;Znf143_disc3;p300_disc8	ENSG00000226375.1	RP3-395P12.2	5	2939	NM_003326	TNFSF4	3	5286	----	----	----	----	----	----	----	-3.855	0.9626	(EUR) rs7518129, rs6691738
EUR	1	173178596	rs10912554	A	T	0.8	0.36	0.08	0.29	0	0	----	----	E002,H3K4me3_Pro	----	----	GTEx2015_v6,Brain_Cerebellum,RP3-395P12.2,7.37952317425624e-06;GTEx2015_v6,Nerve_Tibial,RP3-395P12.2,2.30832802508913e-05	----	----	Dbx1;Foxp1;HNF1_6;HNF1_7;Ncx_2;Nkx6-1_1;PLZF;Pou2f2_known2;TATA_known1;Zfp105	ENSG00000226375.1	RP3-395P12.2	5	3092	NM_003326	TNFSF4	3	5133	----	----	----	----	----	----	----	-4.1922	0.9736	(EUR) rs7518129, rs6691738
EUR	1	173178644	rs10912555	T	C	0.8	0.35	0.08	0.29	0	0	----	----	E002,H3K4me3_Pro	----	----	GTEx2015_v6,Brain_Cerebellum,RP3-395P12.2,4.60448169274471e-06;GTEx2015_v6,Nerve_Tibial,RP3-395P12.2,2.52547135573923e-05;GTEx2015_v6,Nerve_Tibial,TNFSF4,1.84943259360304e-05	----	----	HDAC2_disc6;Irf_disc3;Irf_known9;p300_disc5	ENSG00000226375.1	RP3-395P12.2	5	3140	NM_003326	TNFSF4	3	5085	----	----	----	----	----	----	----	-3.3741	0.9408	(EUR) rs7518129, rs6691738
EUR	1	173201479	rs10912564	C	T	0.7	0.34	0.08	0.31	0	0	----	----	E006,H3K4me1_Enh;E011,H3K4me1_Enh;E013,H3K4me1_Enh;E017,H3K4me1_Enh;E025,H3K4me1_Enh;E031,H3K4me1_Enh;E032,H3K4me1_Enh;E035,H3K4me1_Enh;E036,H3K4me1_Enh;E037,H3K4me1_Enh;E038,H3K4me1_Enh;E040,H3K4me1_Enh;E041,H3K4me1_Enh;E043,H3K4me1_Enh;E046,H3K4me1_Enh;E050,H3K4me1_Enh;E051,H3K4me1_Enh;E052,H3K4me1_Enh;E055,H3K4me1_Enh;E056,H3K4me1_Enh;E076,H3K4me1_Enh;E077,H3K4me1_Enh;E087,H3K4me1_Enh;E088,H3K…	----	----	GTEx2015_v6,Nerve_Tibial,RP3-395P12.2,3.06422365986953e-05;Westra2013,Whole_Blood,TNFSF4,0.0015243893761344735;Westra2013,Whole_Blood,TNFSF4,6.867637092400067E-8	----	----	Ets_disc8;Pou2f2_known6;Pou3f2_3	ENSG00000117586.6	TNFSF4	0	0	NM_003326	TNFSF4	0	0	INT	----	----	----	----	----	----	-2.0598	0.8311	(EUR) rs7518129, rs6691738
ASN	1	173266180	rs10912573	G	T	0.26	0.39	0.25	0.31	0	0	----	----	E011,H3K4me1_Enh;E071,H3K4me1_Enh;E120,H3K4me1_Enh;E121,H3K4me1_Enh;E011,H3K4me3_Pro;E018,H3K9ac_Pro;E119,H3K9ac_Pro;E055,H3K27ac_Enh	----	----	----	----	----	----	ENSG00000251817.1	snoU13	5	14896	NR_037845	LOC100506023	0	0	INT	----	----	----	----	----	----	-2.8548	0.9071	(ASN) rs2205960
ASN	1	173271552	rs10912576	C	T	0.09	0.31	0.23	0.21	0	0	----	----	E052,H3K4me1_Enh;E099,H3K4me1_Enh;E115,H3K4me1_Enh;E117,H3K4me1_Enh;E121,H3K4me1_Enh;E120,H3K27ac_Enh;E121,H3K27ac_Enh	----	----	----	----	----	Foxj1_1;Foxj1_2;Foxj2_1;Foxk1;STAT_disc4	ENSG00000251817.1	snoU13	5	9524	NR_037845	LOC100506023	0	0	INT	----	----	----	----	----	----	-3.0415	0.9205	(ASN) rs2205960
ASN	1	173275723	rs10912577	G	T	0.26	0.39	0.25	0.31	0	0	----	----	E001,H3K4me1_Enh;E002,H3K4me1_Enh;E003,H3K4me1_Enh;E005,H3K4me1_Enh;E011,H3K4me1_Enh;E013,H3K4me1_Enh;E014,H3K4me1_Enh;E015,H3K4me1_Enh;E016,H3K4me1_Enh;E018,H3K4me1_Enh;E019,H3K4me1_Enh;E020,H3K4me1_Enh;E087,H3K4me1_Enh;E099,H3K4me1_Enh;E116,H3K4me1_Enh;E004,H3K27ac_Enh;E011,H3K27ac_Enh;E013,H3K27ac_Enh;E014,H3K27ac_Enh;E011,H3K4me3_Pro;E011,H3K9ac_Pro;E018,H3K9ac_Pro	E021	----	----	----	----	DMRT1;DMRT7;Foxa_known3;Foxd1_2;Foxj1_2;Foxk1;Foxo_1;Foxo_2;Foxo_3;Foxo_4;Foxp1;Sox_17	ENSG00000251817.1	snoU13	5	5353	NR_037845	LOC100506023	0	0	INT	----	----	----	----	----	----	-3.0331	0.92	(ASN) rs2205960
ASN	1	173287204	rs10912579	G	T	0.15	0.38	0.23	0.31	0	0	----	----	----	----	----	----	----	----	Ets_disc1;LBP-1_3	ENSG00000251817.1	snoU13	3	6033	NR_037845	LOC100506023	0	0	INT	----	----	----	----	----	----	-3.6409	0.9539	(ASN) rs2205960
ASN	1	173287411	rs10912580	A	G	0.09	0.31	0.23	0.21	0	0	----	----	----	----	----	----	----	----	AP-3;Foxa_disc2;Foxp1;Mef2_known5;Pou2f2_known9	ENSG00000251817.1	snoU13	3	6240	NR_037845	LOC100506023	0	0	INT	----	----	----	----	----	----	-2.4567	0.873	(ASN) rs2205960
EUR	1	173349525	rs10912594	G	C	0.5	0.69	0.65	0.67	0	0	----	----	E002,H3K4me3_Pro;E059,H3K4me1_Enh;E061,H3K4me1_Enh;E061,H3K27ac_Enh	----	----	----	----	----	----	ENSG00000203739.3	RP11-296O14.3	3	68267	NR_037845	LOC100506023	0	0	INT	----	----	----	----	----	----	-3.197	0.9306	(EUR) rs10798269
EUR	1	173357771	rs10912596	G	C	0.22	0.28	0.35	0.33	0	0	----	----	E011,H3K4me3_Pro;E032,H3K4me1_Enh;E040,H3K4me1_Enh;E041,H3K4me1_Enh;E042,H3K4me1_Enh;E058,H3K4me1_Enh;E116,H3K4me1_Enh;E056,H3K27ac_Enh	----	----	----	----	----	ATF3_disc1;CDP_6;GATA_disc4;HEN1_2;SREBP_known4;TAL1_disc1	ENSG00000203739.3	RP11-296O14.3	3	60021	NR_037845	LOC100506023	0	0	INT	----	----	----	----	----	----	-3.1	0.9244	(EUR) rs10798269
AMR	1	173369569	rs10912600	T	C	0.64	0.76	0.92	0.75	0	0	----	----	E004,H3K27ac_Enh;E011,H3K4me1_Enh;E011,H3K4me3_Pro	----	----	----	----	----	Pax-4_3;SEF-1;Zic_2;Zic_3	ENSG00000203739.3	RP11-296O14.3	3	48223	NR_037845	LOC100506023	0	0	INT	----	----	----	----	----	----	-3.5715	0.9507	(AMR) rs12736195
EUR	1	173370801	rs10912601	C	T	0.53	0.69	0.65	0.66	0	0	----	----	E004,H3K27ac_Enh;E080,H3K27ac_Enh;E123,H3K27ac_Enh;E125,H3K27ac_Enh;E017,H3K4me1_Enh;E025,H3K4me1_Enh;E052,H3K4me1_Enh;E055,H3K4me1_Enh;E080,H3K4me1_Enh;E123,H3K4me1_Enh;E125,H3K4me1_Enh	E017;E055;E056;E080;E100;E114;E120;E123;E125;E126;E128	K562,NFYA,Stanford,None	----	----	----	MIF-1;Nrf-2_2	ENSG00000203739.3	RP11-296O14.3	3	46991	NR_037845	LOC100506023	0	0	INT	----	----	----	----	----	----	-1.9719	0.8208	(EUR) rs10798269
AMR	1	173372860	rs10912602	G	A	0.88	0.78	0.92	0.75	0	0	----	----	E011,H3K4me3_Pro;E113,H3K4me3_Pro	----	GM12878,PAX5C20,HudsonAlpha,None;GM12878,PAX5N19,HudsonAlpha,None	----	----	----	Hic1_3;Nkx2_2	ENSG00000203739.3	RP11-296O14.3	3	44932	NR_037845	LOC100506023	0	0	INT	----	----	----	----	----	----	-2.8544	0.9071	(AMR) rs12736195
EUR	1	173379257	rs10912605	G	T	0.54	0.7	0.65	0.68	0	0	----	----	E004,H3K27ac_Enh;E011,H3K4me1_Enh;E011,H3K4me3_Pro	----	----	----	----	----	ERalpha-a_known2;NR4A_known1	ENSG00000203739.3	RP11-296O14.3	3	38535	NR_037845	LOC100506023	0	0	INT	----	----	----	----	----	----	-2.7823	0.9014	(EUR) rs10798269
EUR	1	173390287	rs10912609	C	G	0.51	0.7	0.65	0.68	0	0	----	----	E055,H3K27ac_Enh	----	----	----	----	----	TCF4_known3	ENSG00000203739.3	RP11-296O14.3	3	27505	NR_037845	LOC100506023	0	0	INT	----	----	----	----	----	----	-1.0512	0.6901	(EUR) rs10798269
EUR	1	173390597	rs10912610	A	G	0.53	0.69	0.65	0.67	0	0	----	----	E055,H3K27ac_Enh;E056,H3K4me1_Enh	----	----	----	----	----	EBF_known2	ENSG00000203739.3	RP11-296O14.3	3	27195	NR_037845	LOC100506023	0	0	INT	----	----	----	----	----	----	-0.1798	0.5384	(EUR) rs10798269
EUR	1	225891974	rs10915893	C	A	0.15	0.36	0.21	0.41	0	0	----	----	E002,H3K4me1_Enh;E004,H3K4me1_Enh;E005,H3K4me1_Enh;E006,H3K4me1_Enh;E011,H3K4me1_Enh;E014,H3K4me1_Enh;E015,H3K4me1_Enh;E016,H3K4me1_Enh;E017,H3K4me1_Enh;E018,H3K4me1_Enh;E021,H3K4me1_Enh;E022,H3K4me1_Enh;E024,H3K4me1_Enh;E028,H3K4me1_Enh;E030,H3K4me1_Enh;E034,H3K4me1_Enh;E037,H3K4me1_Enh;E039,H3K4me1_Enh;E041,H3K4me1_Enh;E044,H3K4me1_Enh;E045,H3K4me1_Enh;E047,H3K4me1_Enh;E049,H3K4me1_Enh;E055,H3K…	E003	----	GTEx2015_v6,Pancreas,LEFTY1,7.11837738289086e-13;GTEx2015_v6,Pancreas,TMEM63A,5.79137952269504e-08;GTEx2015_v6,Skin_Sun_Exposed_Lower_leg,TMEM63A,1.51336743268326e-06;GTEx2015_v6,Stomach,LEFTY1,3.26951129997072e-06;GTEx2015_v6,Testis,LEFTY2,3.13903763677568e-11;GTEx2015_v6,Testis,RP4-559A3.6,3.53626666029382e-10	----	----	NRSF_disc8;Nr2e3;Pax-5_known3;TCF12_disc5	ENSG00000243709.1	LEFTY1	0	0	NM_020997	LEFTY1	5	2827	----	----	----	----	----	----	----	-0.6596	0.6242	(EUR) rs1223245
EUR	1	168550511	rs10918924	C	G	0.57	0.52	0.74	0.4	0	0	----	----	----	----	----	GTEx2015_v6,Lung,RP4-738P11.3,5.65606800397545e-07;GTEx2015_v6,Lung,XCL2,3.12944959560924e-12;GTEx2015_v6,Nerve_Tibial,XCL2,4.43344986786306e-08;GTEx2015_v6,Spleen,XCL2,2.2000802233464e-07;GTEx2015_v6,Whole_Blood,RP4-738P11.3,6.61717087160609e-07;GTEx2015_v6,Whole_Blood,XCL1,1.58733074495631e-11;GTEx2015_v6,Whole_Blood,XCL2,3.49854048537977e-06	----	22595970,P47992 protein abundance levels,9.74E-03	CACD_2;GR_known4;Klf4;MZF1::1-4_1;Pax-4_3	ENSG00000143185.3	XCL2	5	6513	NM_003175	XCL2	5	6513	----	----	----	----	----	----	----	-3.3724	0.9407	(EUR) rs1933112
EUR	1	168556009	rs10918925	A	G	0.4	0.5	0.74	0.41	0	0	----	----	E001,H3K4me1_Enh;E005,H3K4me1_Enh;E011,H3K4me1_Enh;E014,H3K4me1_Enh;E015,H3K4me1_Enh;E016,H3K4me1_Enh;E018,H3K4me1_Enh;E019,H3K4me1_Enh;E029,H3K4me1_Enh;E034,H3K4me1_Enh;E035,H3K4me1_Enh;E036,H3K4me1_Enh;E038,H3K4me1_Enh;E039,H3K4me1_Enh;E040,H3K4me1_Enh;E046,H3K4me1_Enh;E047,H3K4me1_Enh;E048,H3K4me1_Enh;E050,H3K4me1_Enh;E051,H3K4me1_Enh;E062,H3K4me1_Enh;E066,H3K4me1_Enh;E078,H3K4me1_Enh;E088,H3K…	----	----	GTEx2015_v6,Adipose_Visceral_Omentum,XCL2,1.17505418688237e-06;GTEx2015_v6,Lung,RP4-738P11.3,3.12537004913046e-07;GTEx2015_v6,Lung,XCL2,7.41589633673401e-14;GTEx2015_v6,Nerve_Tibial,XCL2,2.39800959974593e-08;GTEx2015_v6,Spleen,XCL2,2.12262188229603e-08;GTEx2015_v6,Whole_Blood,RP4-738P11.3,1.46889076236194e-08;GTEx2015_v6,Whole_Blood,XCL1,2.71497194198005e-13;GTEx2015_v6,Whole_Blood,XCL2,5.2476457…	----	21886157,Serum ratio of (linolenate [alpha or gamma (18:3n3 or 6)])/(palmitoleate (16:1n7)),6.00E-05;22595970,P47992 protein abundance levels,9.63E-03	----	ENSG00000143185.3	XCL2	5	12011	NM_003175	XCL2	5	12011	----	----	----	----	----	----	----	-0.6536	0.6231	(EUR) rs1933112
ASN	2	136161611	rs10928557	G	A	0.03	0.19	0.33	0.15	0	0	----	----	E007,H3K9ac_Pro;E009,H3K4me1_Enh;E010,H3K4me1_Enh;E012,H3K4me1_Enh;E030,H3K4me1_Enh;E032,H3K4me1_Enh;E034,H3K4me1_Enh;E035,H3K4me1_Enh;E036,H3K4me1_Enh;E037,H3K4me1_Enh;E038,H3K4me1_Enh;E039,H3K4me1_Enh;E040,H3K4me1_Enh;E041,H3K4me1_Enh;E043,H3K4me1_Enh;E044,H3K4me1_Enh;E047,H3K4me1_Enh;E048,H3K4me1_Enh;E050,H3K4me1_Enh;E086,H3K4me1_Enh;E112,H3K4me1_Enh;E113,H3K4me1_Enh;E117,H3K4me1_Enh;E113,H3K2…	----	----	----	----	----	LBP-1_3;RXRA_disc2	ENSG00000121966.6	CXCR4	5	43445	NM_003467	CXCR4	5	43455	----	----	----	----	----	----	----	-2.4459	0.8719	(ASN) rs16832995
EUR	2	136168652	rs10928558	T	C	0.45	0.56	0.79	0.37	1	0	----	----	E002,H3K4me1_Enh;E007,H3K4me1_Enh;E011,H3K4me1_Enh;E012,H3K4me1_Enh;E013,H3K4me1_Enh;E014,H3K4me1_Enh;E015,H3K4me1_Enh;E016,H3K4me1_Enh;E018,H3K4me1_Enh;E019,H3K4me1_Enh;E020,H3K4me1_Enh;E021,H3K4me1_Enh;E024,H3K4me1_Enh;E029,H3K4me1_Enh;E030,H3K4me1_Enh;E031,H3K4me1_Enh;E032,H3K4me1_Enh;E035,H3K4me1_Enh;E036,H3K4me1_Enh;E050,H3K4me1_Enh;E051,H3K4me1_Enh;E053,H3K4me1_Enh;E054,H3K4me1_Enh;E063,H3K…	----	----	GTEx2015_v6,Thyroid,DARS,7.70208732485641e-07;Westra2013,Whole_Blood,CXCR4,0.0011548619678324488;Westra2013,Whole_Blood,CXCR4,5.437975303000737E-4	----	----	----	ENSG00000121966.6	CXCR4	5	50486	NM_003467	CXCR4	5	50496	----	----	----	----	----	----	----	-0.8729	0.6607	(EUR) rs953387
AFR	2	218107650	rs10932749	T	G	0.85	0.53	0.33	0.5	0	0	----	----	----	----	----	GTEx2015_v6,Adipose_Subcutaneous,RP11-378A13.1,5.81446068250932e-17;GTEx2015_v6,Adipose_Subcutaneous,TMBIM1,1.14867036082561e-05;GTEx2015_v6,Adipose_Visceral_Omentum,RP11-378A13.1,2.61519696314076e-12;GTEx2015_v6,Adrenal_Gland,PNKD,6.14296250038401e-08;GTEx2015_v6,Adrenal_Gland,RP11-378A13.1,5.85241335422321e-07;GTEx2015_v6,Artery_Aorta,RP11-378A13.1,9.50404115474454e-10;GTEx2015_v6,Artery_Aorta,…	----	----	Foxp1;HNF1_6;HNF1_7;Irf_known11;Sox_5;TATA_known1	ENSG00000188282.8	RUFY4	3	17068	NR_034176	RUFY4	3	17068	----	----	----	----	----	----	----	-3.3163	0.9376	(AFR) rs4674257, rs4674259
EUR	2	218107668	rs10932750	C	T	0.56	0.44	0.31	0.44	0	0	----	----	----	----	----	GTEx2015_v6,Adipose_Subcutaneous,RP11-378A13.1,3.13668600760492e-13;GTEx2015_v6,Adipose_Subcutaneous,TMBIM1,1.76838668961194e-06;GTEx2015_v6,Adipose_Visceral_Omentum,RP11-378A13.1,3.97559766297784e-07;GTEx2015_v6,Adrenal_Gland,PNKD,5.14705257855269e-07;GTEx2015_v6,Artery_Aorta,RP11-378A13.1,1.22523905456138e-06;GTEx2015_v6,Artery_Aorta,TMBIM1,3.94942045391391e-06;GTEx2015_v6,Artery_Tibial,RP11-37…	----	----	BCL_disc4;GR_known2;NF-I_1;Pax-5_disc3;RXRA_disc4;p300_disc5	ENSG00000188282.8	RUFY4	3	17086	NR_034176	RUFY4	3	17086	----	----	----	----	----	----	----	-2.4696	0.8742	(EUR) rs11676348
AFR	2	218107872	rs10932751	A	G	0.85	0.53	0.33	0.5	0	0	----	----	E079,H3K4me1_Enh	----	----	GTEx2015_v6,Adipose_Subcutaneous,RP11-378A13.1,2.1636929310796e-17;GTEx2015_v6,Adipose_Subcutaneous,TMBIM1,1.01749703964184e-05;GTEx2015_v6,Adipose_Visceral_Omentum,RP11-378A13.1,4.28666570693383e-12;GTEx2015_v6,Adrenal_Gland,PNKD,5.11603191882805e-08;GTEx2015_v6,Adrenal_Gland,RP11-378A13.1,5.62887177611511e-07;GTEx2015_v6,Artery_Aorta,RP11-378A13.1,9.16017229096654e-10;GTEx2015_v6,Artery_Aorta,T…	----	----	CTCF_disc1;CTCF_known1;Foxa_known2;Foxj2_1;Maf_known3;Rad21_disc1	ENSG00000188282.8	RUFY4	3	17290	NR_034176	RUFY4	3	17290	----	----	----	----	----	----	----	-3.7616	0.959	(AFR) rs4674257, rs4674259
[truncated: 10,668 more rows]
