# Supplementary material for: Cytokines mapping for tissue-specific expression, eQTLs and GWAS traits
Source: Sci Rep. 2020 Sep 7;10:14740. doi: 10.1038/s41598-020-71018-6 (PMC7477549; doi:10.1038/s41598-020-71018-6)
Supplement: Supplementary file 9 — Supplementary Table 8. [file 41598_2020_71018_MOESM9_ESM.xlsx]

## Sheet: Sheet1
PubMed ID	Initial sample size	Replication sample size	Mapped gene	SNPs	P-value	Mapped trait	Fst CEU vs. CHB score	Fst CEU vs. CHB P-value	Fst CEU vs. YRI score	Fst CEU vs. YRI P-value	Fst Glob score	Fst Glob P-value	iHS CEU score	iHS CEU P-value	iHS CHB score	iHS CHB P-value	iHS YRI score	iHS YRI P-value
29875488	3,301 European ancestry individuals	NA	AC112719.2, CXCL9	rs10031452	2e-21	blood protein measurement	0.4451	2.21683	----	----	----	----	----	----	----	----	----	----
28240269	997 European ancestry individuals	338 Arab, South Asian and Filipino ancestry individuals	CCL23, CCL23	rs1003645	2e-19	Ck-beta-8-1 measurement	----	----	0.7278	3.33108	0.4812	2.37593	----	----	----	----	----	----
30134952	764 Hispanic, European, Asian, South Asian or African American individuals	NA	CCL23, CCL23	rs1003645	3e-100	CCL23 measurement, fetal genotype effect measurement, protein measurement	----	----	0.7278	3.33108	0.4812	2.37593	----	----	----	----	----	----
26634245	10,094 European ancestry current and former smoker individuals, 3,260 African American current and former smoker individuals, 178 current and former smoker individuals	NA	TGFB2 - C1orf143	rs10047116	3e-07	response to bronchodilator, FEV/FEC ratio	----	----	0.5137	2.20767	----	----	----	----	----	----	----	----
30595370	approximately 370,000 European ancestry individuals	NA	AC137810.1 - IL7R	rs10075764	7e-09	FEV/FEC ratio	----	----	----	----	----	----	----	----	2.94901	2.05571	4.20528	2.84274
31152163	567,460 European ancestry individuals, 165,726 East Asian ancestry individuals, 13,842 African American individuals, 13,359 South Asian ancestry individuals, 4,961 Hispanic individuals	216,518 European ancestry individuals, 64,204 non-Hispanic black individuals	NRG1	rs10102889	1e-09	glomerular filtration rate	0.5627	2.81125	----	----	----	----	----	----	----	----	----	----
26482879	18,900 European ancestry cases, 1,472 Japanese ancestry cases, 422 African American cases, 300 Latino cases, 305 cases, 84,166 European ancestry controls, 7,966 Japanese ancestry controls, 844 African American controls, 1,592 Latino controls, 896 controls	30,588 European ancestry cases, 459 African American cases, 1,012 Chinese ancestry cases, 226,537 European ancestry controls, 729 African American controls, 1,362 Chinese ancestry controls	IL7R - AC112204.3	rs10214237	2e-10	atopic eczema	----	----	----	----	----	----	----	----	----	----	3.36559	2.16163
26482879	18,900 European ancestry cases, 1,472 Japanese ancestry cases, 422 African American cases, 300 Latino cases, 305 cases, 84,166 European ancestry controls, 7,966 Japanese ancestry controls, 844 African American controls, 1,592 Latino controls, 896 controls	30,588 European ancestry cases, 459 African American cases, 1,012 Chinese ancestry cases, 226,537 European ancestry controls, 729 African American controls, 1,362 Chinese ancestry controls	IL7R - AC112204.3	rs10214237	3e-14	atopic eczema	----	----	----	----	----	----	----	----	----	----	3.36559	2.16163
26634245	10,094 European ancestry current and former smoker individuals, 3,260 African American current and former smoker individuals, 178 current and former smoker individuals	NA	TGFB2	rs10482792	3e-08	response to bronchodilator, FEV/FEC ratio	0.4138	2.06981	----	----	----	----	----	----	----	----	----	----
26634245	10,094 European ancestry current and former smoker individuals, 3,260 African American current and former smoker individuals, 178 current and former smoker individuals	NA	TGFB2	rs10482792	9e-07	forced expiratory volume, response to bronchodilator	0.4138	2.06981	----	----	----	----	----	----	----	----	----	----
28448500	2,518 African American women, 85,730 European ancestry women, 1,773 Filipino ancestry women, 1,030 Indian ancestry women, 1,457 African American men, 54,792 European ancestry men, 7,648 Indian ancestry men, 5,527 European ancestry individuals	6,244 African American women, 17,531 European ancestry women, 329 African American men, 19,956 European ancestry men	TGFB2	rs10482795	3e-07	BMI-adjusted waist circumference, physical activity measurement	0.4072	2.03844	----	----	----	----	----	----	----	----	----	----
28448500	2,518 African American women, 85,730 European ancestry women, 1,773 Filipino ancestry women, 1,030 Indian ancestry women, 1,457 African American men, 54,792 European ancestry men, 7,648 Indian ancestry men, 5,527 European ancestry individuals	6,244 African American women, 17,531 European ancestry women, 329 African American men, 19,956 European ancestry men	TGFB2	rs10482795	3e-06	BMI-adjusted waist circumference, physical activity measurement	0.4072	2.03844	----	----	----	----	----	----	----	----	----	----
28448500	2,518 African American women, 85,730 European ancestry women, 1,773 Filipino ancestry women, 1,030 Indian ancestry women, 1,457 African American men, 54,792 European ancestry men, 7,648 Indian ancestry men, 5,527 European ancestry individuals	6,244 African American women, 17,531 European ancestry women, 329 African American men, 19,956 European ancestry men	TGFB2	rs10482795	3e-08	BMI-adjusted waist circumference, physical activity measurement	0.4072	2.03844	----	----	----	----	----	----	----	----	----	----
30595370	approximately 458,000 European ancestry individuals	NA	TGFB2	rs10482795	3e-99	body height	0.4072	2.03844	----	----	----	----	----	----	----	----	----	----
28448500	2,518 African American women, 85,730 European ancestry women, 1,773 Filipino ancestry women, 1,030 Indian ancestry women, 1,457 African American men, 54,792 European ancestry men, 7,648 Indian ancestry men, 5,527 European ancestry individuals	6,244 African American women, 17,531 European ancestry women, 329 African American men, 19,956 European ancestry men	TGFB2	rs10482795	1e-07	BMI-adjusted waist circumference, physical activity measurement	0.4072	2.03844	----	----	----	----	----	----	----	----	----	----
28448500	2,518 African American women, 85,730 European ancestry women, 1,773 Filipino ancestry women, 1,030 Indian ancestry women, 1,457 African American men, 54,792 European ancestry men, 7,648 Indian ancestry men, 5,527 European ancestry individuals	6,244 African American women, 17,531 European ancestry women, 329 African American men, 19,956 European ancestry men	TGFB2	rs10482795	6e-06	BMI-adjusted waist circumference, physical activity measurement	0.4072	2.03844	----	----	----	----	----	----	----	----	----	----
28448500	2,518 African American women, 85,730 European ancestry women, 1,773 Filipino ancestry women, 1,030 Indian ancestry women, 1,457 African American men, 54,792 European ancestry men, 7,648 Indian ancestry men, 5,527 European ancestry individuals	6,244 African American women, 17,531 European ancestry women, 329 African American men, 19,956 European ancestry men	TGFB2	rs10482795	7e-09	BMI-adjusted waist circumference, physical activity measurement	0.4072	2.03844	----	----	----	----	----	----	----	----	----	----
28448500	1,957 African American women, 1,773 Filipino ancestry women, 305 Indian ancestry women, 67,139 European ancestry women, 1,206 African American men, 2,029 Indian ancestry men, 43,100 European ancestry men, at least 4,819 European ancestry individuals	4,807 African American women, 12,347 European ancestry women, 265 African American men, 14,540 European ancestry men	TGFB2	rs10482795	1e-07	BMI-adjusted waist circumference, physical activity measurement	0.4072	2.03844	----	----	----	----	----	----	----	----	----	----
28448500	1,957 African American women, 1,773 Filipino ancestry women, 305 Indian ancestry women, 67,139 European ancestry women, 1,206 African American men, 2,029 Indian ancestry men, 43,100 European ancestry men, at least 4,819 European ancestry individuals	4,807 African American women, 12,347 European ancestry women, 265 African American men, 14,540 European ancestry men	TGFB2	rs10482795	4e-07	BMI-adjusted waist circumference, physical activity measurement	0.4072	2.03844	----	----	----	----	----	----	----	----	----	----
28448500	1,957 African American women, 1,773 Filipino ancestry women, 305 Indian ancestry women, 67,139 European ancestry women, 1,206 African American men, 2,029 Indian ancestry men, 43,100 European ancestry men, at least 4,819 European ancestry individuals	4,807 African American women, 12,347 European ancestry women, 265 African American men, 14,540 European ancestry men	TGFB2	rs10482795	1e-08	BMI-adjusted waist circumference, physical activity measurement	0.4072	2.03844	----	----	----	----	----	----	----	----	----	----
17804789	382 French Canadian founder trios	750 European ancestry cases, 828 European ancestry controls, 521 European ancestry trios	IL23R - RNU4ATAC4P, IL23R, IL23R, IL23R - RNU4ATAC4P, IL23R, C1orf141, IL23R - RNU4ATAC4P, C1orf141, IL23R, IL23R, IL23R, C1orf141, IL23R, C1orf141, IL23R - RNU4ATAC4P, C1orf141, IL23R, C1orf141, IL23R, C1orf141, IL23R	rs10789230, rs11209026, rs1343151, rs6669582, rs10889676, rs11209003, rs12567232, rs11209002, rs11465804, rs10889677, rs2201841, rs1004819, rs9988642, rs2902440, rs2064689, rs11465802	1e-08	Crohn's disease	0.4004	2.00756	----	----	0.4259; 0.4827	2.11542902786632; 2.38206313302326	----	----	----	----	----	----
17804789	382 French Canadian founder trios	750 European ancestry cases, 828 European ancestry controls, 521 European ancestry trios	IL23R - RNU4ATAC4P, IL23R, IL23R, IL23R - RNU4ATAC4P, IL23R, C1orf141, IL23R - RNU4ATAC4P, C1orf141, IL23R, IL23R, IL23R, C1orf141, IL23R, C1orf141, IL23R - RNU4ATAC4P, C1orf141, IL23R, C1orf141, IL23R, C1orf141, IL23R	rs10789230, rs11209026, rs1343151, rs6669582, rs10889676, rs11209003, rs12567232, rs11209002, rs11465804, rs10889677, rs2201841, rs1004819, rs9988642, rs2902440, rs2064689, rs11465802	2e-07	Crohn's disease	0.4004	2.00756	----	----	0.4259; 0.4827	2.11542902786632; 2.38206313302326	----	----	----	----	----	----
30595370	approximately 443,000 European ancestry individuals	NA	RF00019 - KITLG	rs10858740	7e-31	mean corpuscular hemoglobin	----	----	0.5043	2.16999	0.4389	2.17726	----	----	----	----	3.46029	2.2353
27863252	169,822 European ancestry individuals	NA	RF00019 - KITLG	rs10858740	4e-10	granulocyte count	----	----	0.5043	2.16999	0.4389	2.17726	----	----	----	----	3.46029	2.2353
27863252	169,219 European ancestry individuals	NA	RF00019 - KITLG	rs10858740	2e-10	myeloid white cell count	----	----	0.5043	2.16999	0.4389	2.17726	----	----	----	----	3.46029	2.2353
27863252	170,384 European ancestry individuals	NA	RF00019 - KITLG	rs10858740	5e-10	neutrophil count, eosinophil count	----	----	0.5043	2.16999	0.4389	2.17726	----	----	----	----	3.46029	2.2353
27863252	170,143 European ancestry individuals	NA	RF00019 - KITLG	rs10858740	7e-11	neutrophil count, basophil count	----	----	0.5043	2.16999	0.4389	2.17726	----	----	----	----	3.46029	2.2353
26634245	10,094 European ancestry current and former smoker individuals, 3,260 African American current and former smoker individuals, 178 current and former smoker individuals	NA	TGFB2	rs10863398	2e-07	response to bronchodilator, FEV/FEC ratio	0.4214	2.10392	----	----	----	----	----	----	----	----	----	----
26634245	10,094 European ancestry current and former smoker individuals, 3,260 African American current and former smoker individuals, 178 current and former smoker individuals	NA	TGFB2	rs10863398	1e-08	forced expiratory volume, response to bronchodilator	0.4214	2.10392	----	----	----	----	----	----	----	----	----	----
23932459	1,144 Hutterite individuals	NA	IL37 - CDK8P2	rs10864907	7e-06	pulmonary function measurement, forced expiratory volume	----	----	0.4616	2.0048	----	----	----	----	----	----	----	----
30487263	644 European ancestry cases, 1,970 European ancestry controls, 768 African American cases, 941 African American controls	2,388 East Asian ancestry cases, 6,219 East Asian ancestry controls, 1,658 European ancestry cases, 3,019 European ancestry controls, 1,014 Hispanic cases, 1,240 Hispanic controls	IL26, IFNG-AS1	rs10878791	2e-06	diabetic retinopathy	----	----	----	----	0.4073	2.03333	----	----	----	----	----	----
31217584	8,349 African American individuals, 15,912 Hispanic/Latino individuals, 1,811 Asian ancestry individuals, 1,777 Native Hawaiian ancestry individuals, 574 Native American ancestry individuals, 97 individuals	NA	LEPR	rs10889569	2e-21	C-reactive protein measurement	0.4814	2.38656	----	----	----	----	----	----	----	----	----	----
23844046	2,179 Chinese ancestry individuals, 2,275 Malay ancestry individuals, 2,238 Asian Indian ancestry individuals	NA	LEPR	rs10889569	9e-09	C-reactive protein measurement	0.4814	2.38656	----	----	----	----	----	----	----	----	----	----
30595370	approximately 444,000 European ancestry individuals	NA	LEPR - AL513493.1	rs10889574	6e-83	leukocyte count	0.4017	2.01726	----	----	0.4226	2.10146	----	----	----	----	----	----
30072576	3,200 European ancestry individuals	NA	CCL23 - CCL18	rs1102934	3e-73	blood protein measurement	----	----	0.4718	2.04275	0.4374	2.16923	----	----	----	----	----	----
30072576	3,200 European ancestry individuals	NA	CCL23 - CCL18	rs1102934	2e-34	blood protein measurement	----	----	0.4718	2.04275	0.4374	2.16923	----	----	----	----	----	----
30593698	70,700 European ancestry female individuals, 85,261 European ancestry male individuals	NA	TGFB2 - C1orf143	rs1108548	3e-10	lean body mass	0.4481	2.22746	----	----	----	----	----	----	----	----	----	----
30593698	70,700 European ancestry female individuals, 85,261 European ancestry male individuals	NA	TGFB2 - C1orf143	rs1108548	7e-06	lean body mass	0.4481	2.22746	----	----	----	----	----	----	----	----	----	----
30593698	70,700 European ancestry female individuals, 85,261 European ancestry male individuals	NA	TGFB2 - C1orf143	rs1108548	2e-06	lean body mass	0.4481	2.22746	----	----	----	----	----	----	----	----	----	----
26634245	10,094 European ancestry current and former smoker individuals, 3,260 African American current and former smoker individuals, 178 current and former smoker individuals	NA	TGFB2 - C1orf143	rs1108548	2e-06	response to bronchodilator, FEV/FEC ratio	0.4481	2.22746	----	----	----	----	----	----	----	----	----	----
30595370	approximately 444,000 European ancestry individuals	NA	RF00019 - KITLG	rs11104870	3e-26	leukocyte count	----	----	0.5222	2.24287	0.4558	2.2563	----	----	----	----	----	----
23222517	62,553 European ancestry individuals, 9,308 South Asian ancestry individuals	63,506 European ancestry individuals	RF00019 - KITLG	rs11104870	6e-11	erythrocyte count	----	----	0.5222	2.24287	0.4558	2.2563	----	----	----	----	----	----
27863252	170,702 European ancestry individuals	NA	RF00019 - KITLG	rs11104881	1e-10	neutrophil count	----	----	0.5126	2.20158	0.4455	2.20782	----	----	----	----	----	----
27863252	171,748 European ancestry individuals	NA	LEPR	rs11208691	8e-10	lymphocyte percentage of leukocytes	0.4814	2.38656	----	----	----	----	----	----	----	----	----	----
20360315	706 European ancestry individuals	NA	IL11	rs1126757	3e-06	response to antidepressant	----	----	----	----	0.4478	2.21781	----	----	----	----	----	----
30643251	up to 1,359,002 European ancestry individuals	NA	IL11	rs1126757	2e-09	smoking status measurement	----	----	----	----	0.4478	2.21781	----	----	----	----	----	----
30643251	up to 1,232,091 European ancestry individuals	NA	IL11	rs1126757	3e-08	smoking status measurement	----	----	----	----	0.4478	2.21781	----	----	----	----	----	----
26634245	10,094 European ancestry current and former smoker individuals, 3,260 African American current and former smoker individuals, 178 current and former smoker individuals	NA	TGFB2	rs11466399	5e-06	response to bronchodilator, FEV/FEC ratio	0.4072	2.03844	----	----	----	----	----	----	----	----	----	----
29403010	105,030 Japanese ancestry individuals	NA	TNFRSF11B	rs11573824	2e-22	alkaline phosphatase measurement	----	----	----	----	----	----	----	----	3.10545	2.20843	----	----
25811787	up to 15,007 European ancestry male individuals, up to 16,943 European ancestry female individuals	NA	CXCL5 - RN7SL218P	rs11729931	3e-06	urate measurement, body mass index	----	----	0.7074	3.19535	0.6061	3.05379	----	----	----	----	----	----
28924203	93 Han Chinese cases, 134 Han Chinese controls	NA	ACKR3 - AC084030.1	rs11901793	4e-08	schizophrenia, mean fractional anisotropy measurement, white matter microstructure measurement	----	----	0.763	3.57553	0.6192	3.12771	----	----	----	----	----	----
28525603	3,837 Finnish ancestry individuals	NA	TRIM71 - CCR4	rs11919880	2e-06	psychosis predisposition measurement	0.4468	2.22349	----	----	----	----	----	----	----	----	----	----
28525603	3,868 Finnish ancestry individuals	NA	TRIM71 - CCR4	rs11919880	6e-07	psychosis predisposition measurement	0.4468	2.22349	----	----	----	----	----	----	----	----	----	----
28525603	3,820 Finnish ancestry individuals	NA	TRIM71 - CCR4	rs11919880	4e-06	psychosis predisposition measurement	0.4468	2.22349	----	----	----	----	----	----	----	----	----	----
28525603	4,025 Finnish ancestry individuals	NA	TRIM71 - CCR4	rs11919880	7e-07	psychosis predisposition measurement	0.4468	2.22349	----	----	----	----	----	----	----	----	----	----
29071344	3,041 African American individuals, 1,618 European ancestry individuals	1,612 African American individuals, 1,551 European ancestry individuals	TRIM71 - CCR4	rs11919880	6e-06	unipolar depression, alcohol dependence	0.4468	2.22349	----	----	----	----	----	----	----	----	----	----
30595370	approximately 443,000 European ancestry individuals	NA	LEPR - AL513493.1	rs12026918	2e-38	mean corpuscular hemoglobin	0.5666	2.83122	----	----	----	----	----	----	----	----	----	----
25673412	up to 56,910 European ancestry men, up to 86,570 European ancestry women	up to 36,570 European ancestry men, 30,172 European ancestry women, 915 Filipino ancestry men, 735 Filipino ancestry women, 2,351 African American/Afro-Caribbean ancestry men, 6,258 African American/Afro-Caribbean ancestry women, 2,285 South Asian ancestry men, 506 South Asian ancestry women, 195 Seychellois ancestry men, 266 Seychellois ancestry women	TGFB2	rs12048049	6e-08	BMI-adjusted waist circumference	0.4072	2.03844	----	----	----	----	----	----	----	----	----	----
25673412	up to 56,910 European ancestry men, up to 86,570 European ancestry women	up to 36,570 European ancestry men, 30,172 European ancestry women, 915 Filipino ancestry men, 735 Filipino ancestry women, 2,351 African American/Afro-Caribbean ancestry men, 6,258 African American/Afro-Caribbean ancestry women, 2,285 South Asian ancestry men, 506 South Asian ancestry women, 195 Seychellois ancestry men, 266 Seychellois ancestry women	TGFB2	rs12048049	2e-12	BMI-adjusted waist circumference	0.4072	2.03844	----	----	----	----	----	----	----	----	----	----
25673412	up to 56,910 European ancestry men, up to 86,570 European ancestry women	up to 36,570 European ancestry men, 30,172 European ancestry women, 915 Filipino ancestry men, 735 Filipino ancestry women, 2,351 African American/Afro-Caribbean ancestry men, 6,258 African American/Afro-Caribbean ancestry women, 2,285 South Asian ancestry men, 506 South Asian ancestry women, 195 Seychellois ancestry men, 266 Seychellois ancestry women	TGFB2	rs12048049	2e-06	BMI-adjusted waist circumference	0.4072	2.03844	----	----	----	----	----	----	----	----	----	----
28443625	97,400 European ancestry women, 63,892 European ancestry men, 5,829 European ancestry individuals, 10,500 African American/Afro-Caribbean ancestry women, 2,706 African American/Afro-Caribbean ancestry men, 1,030 Indian Asian ancestry women, 7,648 Indian Asian ancestry men, 1,793 Filipino ancestry women, 2,944 Hispanic/Latino ancestry women, 1,764 Hispanic/Latino ancestry men	21,496 European ancestry women, 24,385 European ancestry men, 118,364 European ancestry individuals, 2,326 African American/Afro-Caribbean ancestry women, 855 African American/Afro-Caribbean ancestry men	TGFB2	rs12048049	5e-10	smoking behavior, BMI-adjusted waist circumference	0.4072	2.03844	----	----	----	----	----	----	----	----	----	----
28443625	97,400 European ancestry women, 63,892 European ancestry men, 5,829 European ancestry individuals, 10,500 African American/Afro-Caribbean ancestry women, 2,706 African American/Afro-Caribbean ancestry men, 1,030 Indian Asian ancestry women, 7,648 Indian Asian ancestry men, 1,793 Filipino ancestry women, 2,944 Hispanic/Latino ancestry women, 1,764 Hispanic/Latino ancestry men	21,496 European ancestry women, 24,385 European ancestry men, 118,364 European ancestry individuals, 2,326 African American/Afro-Caribbean ancestry women, 855 African American/Afro-Caribbean ancestry men	TGFB2	rs12048049	8e-08	smoking behavior, BMI-adjusted waist circumference	0.4072	2.03844	----	----	----	----	----	----	----	----	----	----
28443625	77,113 European ancestry women, 47,319 European ancestry men, 4,856 European ancestry individuals, 8,799 African American/Afro-Caribbean ancestry women, 1,803 African American/Afro-Caribbean ancestry men, 1,020 Indian Asian ancestry women, 6,691 Indian Asian ancestry men, 1,526 Filipino ancestry women, 2,469 Hispanic/Latino ancestry women, 1,318 Hispanic/Latino ancestry men	16,011 European ancestry women, 17,912 European ancestry men, 105,218 European ancestry individuals, 2,073 African American/Afro-Caribbean ancestry women, 647 African American/Afro-Caribbean ancestry men	TGFB2	rs12048049	4e-06	BMI-adjusted waist circumference	0.4072	2.03844	----	----	----	----	----	----	----	----	----	----
28443625	77,113 European ancestry women, 47,319 European ancestry men, 4,856 European ancestry individuals, 8,799 African American/Afro-Caribbean ancestry women, 1,803 African American/Afro-Caribbean ancestry men, 1,020 Indian Asian ancestry women, 6,691 Indian Asian ancestry men, 1,526 Filipino ancestry women, 2,469 Hispanic/Latino ancestry women, 1,318 Hispanic/Latino ancestry men	16,011 European ancestry women, 17,912 European ancestry men, 105,218 European ancestry individuals, 2,073 African American/Afro-Caribbean ancestry women, 647 African American/Afro-Caribbean ancestry men	TGFB2	rs12048049	2e-09	BMI-adjusted waist circumference	0.4072	2.03844	----	----	----	----	----	----	----	----	----	----
28443625	97,400 European ancestry women, 63,892 European ancestry men, 5,829 European ancestry individuals, 10,500 African American/Afro-Caribbean ancestry women, 2,706 African American/Afro-Caribbean ancestry men, 1,030 Indian Asian ancestry women, 7,648 Indian Asian ancestry men, 1,793 Filipino ancestry women, 2,944 Hispanic/Latino ancestry women, 1,764 Hispanic/Latino ancestry men	21,496 European ancestry women, 24,385 European ancestry men, 118,364 European ancestry individuals, 2,326 African American/Afro-Caribbean ancestry women, 855 African American/Afro-Caribbean ancestry men	TGFB2	rs12048049	1e-08	smoking behavior, BMI-adjusted waist circumference	0.4072	2.03844	----	----	----	----	----	----	----	----	----	----
28443625	97,400 European ancestry women, 63,892 European ancestry men, 5,829 European ancestry individuals, 10,500 African American/Afro-Caribbean ancestry women, 2,706 African American/Afro-Caribbean ancestry men, 1,030 Indian Asian ancestry women, 7,648 Indian Asian ancestry men, 1,793 Filipino ancestry women, 2,944 Hispanic/Latino ancestry women, 1,764 Hispanic/Latino ancestry men	21,496 European ancestry women, 24,385 European ancestry men, 118,364 European ancestry individuals, 2,326 African American/Afro-Caribbean ancestry women, 855 African American/Afro-Caribbean ancestry men	TGFB2	rs12048049	1e-10	smoking behavior, BMI-adjusted waist circumference	0.4072	2.03844	----	----	----	----	----	----	----	----	----	----
27694959	984 European ancestry individuals	530 European ancestry individuals	AL389925.1 - IL12RB2	rs12141575	2e-06	gut microbiome measurement	----	----	----	----	----	----	3.07463	2.13554	----	----	----	----
23749187	9,069 European ancestry cases, 1,550 East Asian ancestry cases, 13,578 European ancestry controls, 1,567 East Asian ancestry controls	NA	AL389925.1 - IL12RB2	rs12141575	9e-11	ankylosing spondylitis	----	----	----	----	----	----	3.07463	2.13554	----	----	----	----
28445677	2,273 Sardinian cases, 2,148 Sardinian controls	6,840 European ancestry cases, 661 Sardinian cases, 3,176 cases, 6,044 European ancestry controls, 1,244 Sardinian controls, 2,958 controls	IL2RA	rs12253981	1e-09	multiple sclerosis	0.4071	2.03795	----	----	----	----	----	----	----	----	----	----
28552196	3,399 whole genome sequenced individuals, 12,838 European ancestry individuals	10,667 European ancestry individuals	CXCR5	rs12363277	6e-06	fat body mass	0.4404	2.19375	----	----	----	----	----	----	----	----	----	----
28552196	1,254 whole genome sequenced European ancestry individuals, 3,074 whole genome sequenced individuals, 29,716 European ancestry individuals, 400 Carlantino (founder/genetic isolate) individuals, 701 Friuli Venezia Giulia (founder/genetic isolate) individuals, 1,050 Mylopotamos (founder/genetic isolate) individuals, 883 Pomak (founder/genetic isolate) individuals	205,909 European ancestry individuals	LEPR	rs12409877	8e-06	hip circumference	0.4404	2.19375	----	----	----	----	----	----	----	----	----	----
22863734	Up to 666 European ancestry trios, 399 European ancestry cases, 1,318 European ancestry controls	up to 795 East Asian ancestry trios	GREM1 - FMN1	rs1258763	2e-06	progranulin measurement	0.5869	2.95191	----	----	----	----	----	----	----	----	----	----
20023658	399 European ancestry cases, 1,318 European ancestry controls	655 European ancestry triads	GREM1 - FMN1	rs1258763	1e-06	cleft lip	0.5869	2.95191	----	----	----	----	----	----	----	----	----	----
24554482	8 European ancestry cases, 12 African American cases, 3 Hispanic cases, 85 European ancestry controls, 49 African American controls, 30 Hispanic controls	NA	IL2RA	rs12722486	2e-09	response to reverse transcriptase inhibitor, HIV-1 infection, peripheral neuropathy	----	----	----	----	----	----	3.00319	2.07318	----	----	----	----
30206230	4,910 European American individuals	NA	IL37 - CDK8P2	rs13023868	4e-07	interleukin-1 beta measurement	----	----	0.7032	3.16724	0.616	3.11017	----	----	----	----	----	----
30206230	4,910 European American individuals	NA	IL37 - CDK8P2	rs13023984	2e-07	interleukin-1 beta measurement	----	----	0.4859	2.09691	0.4104	2.04805	----	----	----	----	----	----
29942086	269,867 European ancestry individuals	NA	IL20RB - RNA5SP142	rs13071190	6e-10	intelligence	----	----	0.62	2.69365	----	----	----	----	----	----	----	----
30038396	402,382 European ancestry individuals	NA	IL20RB - RNA5SP142	rs13071190	1e-09	cognitive function measurement	----	----	0.62	2.69365	----	----	----	----	----	----	----	----
29808027	41,073 European ancestry individuals, 2,610 Erasmus Rucphen (founder/genetic isolate) individuals, 509 Talana (founder/genetic isolate) individuals, 15,044 East Asian ancestry individuals, 2,275 Malay ancestry individuals, 2,110 Indian ancestry individuals, 2,506 Asian ancestry individuals	NA	CFAP299 - BMP3	rs13136295	2e-08	refractive error measurement	----	----	0.5362	2.30164	----	----	----	----	----	----	----	----
27863252	170,672 European ancestry individuals	NA	CXCL6	rs13148728	4e-14	neutrophil percentage of granulocytes	----	----	0.601	2.59682	----	----	----	----	----	----	----	----
27863252	170,536 European ancestry individuals	NA	CXCL6	rs13148728	9e-11	eosinophil percentage of granulocytes	----	----	0.601	2.59682	----	----	----	----	----	----	----	----
26634245	10,094 European ancestry current and former smoker individuals, 3,260 African American current and former smoker individuals, 178 current and former smoker individuals	NA	TGFB2 - C1orf143	rs1318580	8e-07	response to bronchodilator, FEV/FEC ratio	0.4405	2.19447	----	----	----	----	----	----	----	----	----	----
30696823	252,287 European ancestry cases, 150,908 European ancestry controls	120,478 European ancestry cases, 127,622 European ancestry controls	GFRAL - HMGCLL1	rs13203948	8e-16	chronotype measurement	----	----	----	----	----	----	3.07819	2.13851	----	----	----	----
20190752	4,533 European ancestry cases, 10,750 European ancestry controls	4,918 European ancestry cases, 5,684 European ancestry controls	CCR4 - GLB1	rs13314993	3e-09	celiac disease	----	----	----	----	----	----	----	----	3.18798	2.29077	3.54263	2.3012
29942086	269,867 European ancestry individuals	NA	IL20RB - RNA5SP142	rs13324482	4e-09	intelligence	----	----	0.5383	2.31058	----	----	----	----	----	----	----	----
30388399	148,164 European ancestry individuals	NA	LEPR - AL513493.1	rs13375019	1e-153	C-reactive protein measurement	0.4106	2.05512	----	----	----	----	----	----	----	----	----	----
30388399	148,164 European ancestry individuals	NA	LEPR - AL513493.1	rs13375019	6e-133	C-reactive protein measurement	0.4106	2.05512	----	----	----	----	----	----	----	----	----	----
26634245	10,094 European ancestry current and former smoker individuals, 3,260 African American current and former smoker individuals, 178 current and former smoker individuals	NA	TGFB2 - C1orf143	rs1342590	6e-07	response to bronchodilator, FEV/FEC ratio	0.4071	2.03795	----	----	----	----	----	----	----	----	----	----
23999434	2,797 individuals	NA	IL1RL1, IL18R1	rs1420103	1e-35	serum ST2 measurement	----	----	----	----	----	----	3.46422	2.50052	----	----	3.67451	2.40454
27182965	64,143 European ancestry individuals	NA	GDF5	rs143384	1e-12	joint hypermobility measurement	----	----	0.6491	2.84201	0.5544	2.75297	----	----	----	----	----	----
30593698	70,700 European ancestry female individuals, 85,261 European ancestry male individuals	NA	GDF5	rs143384	7e-21	lean body mass	----	----	0.6491	2.84201	0.5544	2.75297	----	----	----	----	----	----
30593698	70,700 European ancestry female individuals, 85,261 European ancestry male individuals	NA	GDF5	rs143384	2e-49	lean body mass	----	----	0.6491	2.84201	0.5544	2.75297	----	----	----	----	----	----
30593698	70,700 European ancestry female individuals, 85,261 European ancestry male individuals	NA	GDF5	rs143384	6e-68	lean body mass	----	----	0.6491	2.84201	0.5544	2.75297	----	----	----	----	----	----
31217584	17,286 African American individuals, 22,192 Hispanic/Latino individuals, 4,680 Asian ancestry individuals, 3,939 Native Hawaiian ancestry individuals, 647 Native American ancestry individuals, 1,052 individuals	NA	GDF5	rs143384	5e-21	body height	----	----	0.6491	2.84201	0.5544	2.75297	----	----	----	----	----	----
30595370	approximately 372,000 European ancestry individuals	NA	GDF5	rs143384	2e-38	vital capacity	----	----	0.6491	2.84201	0.5544	2.75297	----	----	----	----	----	----
30166351	4,988 Spanish ancestry individuals	336,107 British ancestry individuals	GDF5	rs143384	1e-170	body weights and measures	----	----	0.6491	2.84201	0.5544	2.75297	----	----	----	----	----	----
30595370	approximately 458,000 European ancestry individuals	NA	GDF5	rs143384	3e-21	waist-hip ratio	----	----	0.6491	2.84201	0.5544	2.75297	----	----	----	----	----	----
20881960	133,653 European ancestry individuals	50,074 European ancestry individuals	GDF5	rs143384	1e-58	body height	----	----	0.6491	2.84201	0.5544	2.75297	----	----	----	----	----	----
28552196	1,249 whole genome sequenced European ancestry individuals, 3,541 whole genome sequenced individuals, 46,910 European ancestry individuals, 471 Carlantino (founder/genetic isolate) individuals, 1,197 Friuli Venezia Giulia (founder/genetic isolate) individuals, 1,043 Mylopotamos (founder/genetic isolate) individuals, 933 Pomak (founder/genetic isolate) individuals, 1,785 Val Borbera (founder/genet…	205,003 European ancestry individuals	GDF5	rs143384	4e-36	body height	----	----	0.6491	2.84201	0.5544	2.75297	----	----	----	----	----	----
28552196	1,249 whole genome sequenced European ancestry individuals, 3,559 whole genome sequenced individuals, 46,819 European ancestry individuals, 472 Carlantino (founder/genetic isolate) individuals, 1,172 Friuli Venezia Giulia (founder/genetic isolate) individuals, 1,051 Mylopotamos (founder/genetic isolate) individuals, 942 Pomak (founder/genetic isolate) individuals, 1,779 Val Borbera (founder/genet…	179,022 European ancestry individuals	GDF5	rs143384	2e-10	body weight	----	----	0.6491	2.84201	0.5544	2.75297	----	----	----	----	----	----
28552196	1,247 whole genome sequenced European ancestry individuals, 3,052 whole genome sequenced individuals, 29,518 European ancestry individuals, 400 Carlantino (founder/genetic isolate) individuals, 831 Friuli Venezia Giulia (founder/genetic isolate) individuals, 998 Mylopotamos (founder/genetic isolate) individuals, 871 Pomak (founder/genetic isolate) individuals	205,905 European ancestry individuals	GDF5	rs143384	3e-07	BMI-adjusted hip circumference	----	----	0.6491	2.84201	0.5544	2.75297	----	----	----	----	----	----
25673412	up to 56,910 European ancestry men, up to 86,570 European ancestry women	up to 36,570 European ancestry men, 30,172 European ancestry women, 915 Filipino ancestry men, 735 Filipino ancestry women, 2,351 African American/Afro-Caribbean ancestry men, 6,258 African American/Afro-Caribbean ancestry women, 2,285 South Asian ancestry men, 506 South Asian ancestry women, 195 Seychellois ancestry men, 266 Seychellois ancestry women	GDF5	rs143384	4e-12	hip circumference	----	----	0.6491	2.84201	0.5544	2.75297	----	----	----	----	----	----
25673412	up to 56,910 European ancestry men, up to 86,570 European ancestry women	up to 36,570 European ancestry men, 30,172 European ancestry women, 915 Filipino ancestry men, 735 Filipino ancestry women, 2,351 African American/Afro-Caribbean ancestry men, 6,258 African American/Afro-Caribbean ancestry women, 2,285 South Asian ancestry men, 506 South Asian ancestry women, 195 Seychellois ancestry men, 266 Seychellois ancestry women	GDF5	rs143384	4e-11	hip circumference	----	----	0.6491	2.84201	0.5544	2.75297	----	----	----	----	----	----
25673412	up to 56,910 European ancestry men, up to 86,570 European ancestry women	up to 36,570 European ancestry men, 30,172 European ancestry women, 915 Filipino ancestry men, 735 Filipino ancestry women, 2,351 African American/Afro-Caribbean ancestry men, 6,258 African American/Afro-Caribbean ancestry women, 2,285 South Asian ancestry men, 506 South Asian ancestry women, 195 Seychellois ancestry men, 266 Seychellois ancestry women	GDF5	rs143384	1e-31	BMI-adjusted hip circumference	----	----	0.6491	2.84201	0.5544	2.75297	----	----	----	----	----	----
25673412	up to 56,910 European ancestry men, up to 86,570 European ancestry women	up to 36,570 European ancestry men, 30,172 European ancestry women, 915 Filipino ancestry men, 735 Filipino ancestry women, 2,351 African American/Afro-Caribbean ancestry men, 6,258 African American/Afro-Caribbean ancestry women, 2,285 South Asian ancestry men, 506 South Asian ancestry women, 195 Seychellois ancestry men, 266 Seychellois ancestry women	GDF5	rs143384	5e-21	BMI-adjusted hip circumference	----	----	0.6491	2.84201	0.5544	2.75297	----	----	----	----	----	----
25673412	up to 56,910 European ancestry men, up to 86,570 European ancestry women	up to 36,570 European ancestry men, 30,172 European ancestry women, 915 Filipino ancestry men, 735 Filipino ancestry women, 2,351 African American/Afro-Caribbean ancestry men, 6,258 African American/Afro-Caribbean ancestry women, 2,285 South Asian ancestry men, 506 South Asian ancestry women, 195 Seychellois ancestry men, 266 Seychellois ancestry women	GDF5	rs143384	3e-16	BMI-adjusted hip circumference	----	----	0.6491	2.84201	0.5544	2.75297	----	----	----	----	----	----
25282103	253,288 European ancestry individuals	80,067 European ancestry individuals	GDF5	rs143384	1e-121	body height	----	----	0.6491	2.84201	0.5544	2.75297	----	----	----	----	----	----
30374069	23,877 European ancestry cases, 562,153 European ancestry controls	NA	GDF5	rs143384	1e-19	osteoarthritis, knee	----	----	0.6491	2.84201	0.5544	2.75297	----	----	----	----	----	----
30273415	770 European ancestry cases, 3,364 European ancestry controls	1,129 European ancestry cases, 4,652 European ancestry controls	GDF5	rs143384	4e-22	developmental dysplasia of the hip	----	----	0.6491	2.84201	0.5544	2.75297	----	----	----	----	----	----
30664745	24,955 European ancestry cases, 378,169 European ancestry controls	NA	GDF5	rs143384	5e-23	osteoarthritis, knee	----	----	0.6491	2.84201	0.5544	2.75297	----	----	----	----	----	----
30804560	321,047 European ancestry individuals	79,005 European ancestry individuals	GDF5	rs143384	1e-23	vital capacity	----	----	0.6491	2.84201	0.5544	2.75297	----	----	----	----	----	----
30804560	321,047 European ancestry individuals	79,005 European ancestry individuals	GDF5	rs143384	4e-12	forced expiratory volume	----	----	0.6491	2.84201	0.5544	2.75297	----	----	----	----	----	----
30804560	321,047 European ancestry individuals	24,218 European ancestry individuals	GDF5	rs143384	1e-09	peak expiratory flow	----	----	0.6491	2.84201	0.5544	2.75297	----	----	----	----	----	----
25281659	28,238 European ancestry individuals	NA	GDF5	rs143384	3e-10	infant body height	----	----	0.6491	2.84201	0.5544	2.75297	----	----	----	----	----	----
30664634	55,006 British ancestry males, 61,132 British ancestry females	112,425 British ancestry males, 133,936 British ancestry females	GDF5	rs143384	6e-38	body fat distribution	----	----	0.6491	2.84201	0.5544	2.75297	----	----	----	----	----	----
30664634	55,006 British ancestry males, 61,132 British ancestry females	112,425 British ancestry males, 133,936 British ancestry females	GDF5	rs143384	1e-40	body fat distribution	----	----	0.6491	2.84201	0.5544	2.75297	----	----	----	----	----	----
30664634	55,006 British ancestry males, 61,132 British ancestry females	112,425 British ancestry males, 133,936 British ancestry females	GDF5	rs143384	3e-09	body fat distribution	----	----	0.6491	2.84201	0.5544	2.75297	----	----	----	----	----	----
30664634	55,006 British ancestry males, 61,132 British ancestry females	112,425 British ancestry males, 133,936 British ancestry females	GDF5	rs143384	3e-43	body fat distribution	----	----	0.6491	2.84201	0.5544	2.75297	----	----	----	----	----	----
31053729	28,900 European ancestry individuals	7,912 European ancestry individuals, 5,699 East Asian ancestry individuals	GDF5	rs143384	2e-22	hip bone size	----	----	0.6491	2.84201	0.5544	2.75297	----	----	----	----	----	----
31053729	28,954 European ancestry individuals	9,383 European ancestry individuals, 6,351 East Asian ancestry individuals	GDF5	rs143384	3e-10	n/a	----	----	0.6491	2.84201	0.5544	2.75297	----	----	----	----	----	----
31053729	28,944 European ancestry individuals	8,065 European ancestry individuals, 5,711 East Asian ancestry individuals	GDF5	rs143384	1e-18	n/a	----	----	0.6491	2.84201	0.5544	2.75297	----	----	----	----	----	----
31053729	28,936 European ancestry individuals	7,912 European ancestry individuals, 5,696 East Asian ancestry individuals	GDF5	rs143384	1e-09	n/a	----	----	0.6491	2.84201	0.5544	2.75297	----	----	----	----	----	----
31053729	29,059 European ancestry individuals	14,932 European ancestry individuals, 6,345 East Asian ancestry individuals	GDF5	rs143384	4e-21	spine bone size	----	----	0.6491	2.84201	0.5544	2.75297	----	----	----	----	----	----
30664634	55,006 British ancestry males, 61,132 British ancestry females	112,425 British ancestry males, 133,936 British ancestry females	GDF5	rs143384	4e-48	body fat distribution	----	----	0.6491	2.84201	0.5544	2.75297	----	----	----	----	----	----
30166351	4,988 Spanish ancestry individuals	336,107 British ancestry individuals	GDF5	rs143384	9e-292	body weights and measures, body height	----	----	0.6491	2.84201	0.5544	2.75297	----	----	----	----	----	----
30019117	196 cases, 303 controls	NA	AC121764.3 - WNT5A	rs1444868	3e-07	adolescent idiopathic scoliosis	----	----	----	----	0.4886	2.41143	----	----	----	----	----	----
30206230	4,910 European American individuals	NA	IL36G - AC016724.1	rs1446516	5e-09	interleukin-1 beta measurement	----	----	----	----	----	----	2.93453	2.0118	----	----	----	----
28240269	997 European ancestry individuals	338 Arab, South Asian and Filipino ancestry individuals	IL17RD	rs1463657	1e-42	interleukin 17 receptor D measurement	0.5473	2.72757	----	----	----	----	----	----	----	----	----	----
26634245	10,094 European ancestry current and former smoker individuals, 3,260 African American current and former smoker individuals, 178 current and former smoker individuals	NA	TGFB2 - C1orf143	rs1473526	2e-06	forced expiratory volume, response to bronchodilator	0.4071	2.03795	----	----	----	----	----	----	----	----	----	----
26634245	10,094 European ancestry current and former smoker individuals, 3,260 African American current and former smoker individuals, 178 current and former smoker individuals	NA	TGFB2 - C1orf143	rs1473527	2e-06	response to bronchodilator, FEV/FEC ratio	0.4405	2.19447	----	----	----	----	----	----	----	----	----	----
30595370	approximately 440,000 European ancestry individuals	NA	IL6	rs1474348	1e-30	eosinophil count	0.514	2.54677	0.5011	2.15782	0.5041	2.48986	----	----	----	----	----	----
20622878	1,215 Turkish ancestry cases, 1,278 Turkish ancestry controls	Up to 111 Turkish ancestry cases, 225 Turkish ancestry controls, 189 Middle Eastern Arab ancestry cases, 163 Middle Eastern Arab ancestry controls, 227 European ancestry cases, 203 European ancestry controls, 688 East Asian ancestry cases, 791 East Asian ancestry controls	IL10	rs1518111	4e-18	Behcet's syndrome	0.4532	2.25342	----	----	----	----	----	----	----	----	----	----
29650764	461 European ancestry individuals, 297 African American ancestry individuals	150 European ancestry individuals	AC108099.1 - GHR	rs16872401	6e-06	plasma renin activity measurement	----	----	----	----	----	----	----	----	----	----	3.21971	2.05263
19196962	181 Chinese ancestry cases, 346 Chinese ancestry controls	190 Chinese ancestry cases, 510 Chinese ancestry controls	NRG1	rs16879552	2e-08	Hirschsprung disease	0.5682	2.83965	----	----	----	----	----	----	----	----	----	----
26634245	10,094 European ancestry current and former smoker individuals, 3,260 African American current and former smoker individuals, 178 current and former smoker individuals	NA	TGFB2 - C1orf143	rs1690791	4e-07	response to bronchodilator, FEV/FEC ratio	----	----	0.5137	2.20767	----	----	----	----	----	----	----	----
30595370	approximately 440,000 European ancestry individuals	NA	CCL17	rs16956811	1e-14	eosinophil count	----	----	0.524	2.24985	0.5222	2.57977	----	----	----	----	----	----
30072576	3,200 European ancestry individuals	NA	CCL17	rs16956811	6e-30	blood protein measurement	----	----	0.524	2.24985	0.5222	2.57977	----	----	----	----	----	----
28240269	997 European ancestry individuals	338 Arab, South Asian and Filipino ancestry individuals	CCL23 - CCL18	rs16971895	1e-12	C-C motif chemokine 3-like 1 measurement	----	----	----	----	0.484	2.39046	----	----	----	----	----	----
26634245	10,094 European ancestry current and former smoker individuals, 3,260 African American current and former smoker individuals, 178 current and former smoker individuals	NA	TGFB2	rs17047804	3e-08	response to bronchodilator, FEV/FEC ratio	0.4183	2.08909	----	----	----	----	----	----	----	----	----	----
26634245	10,094 European ancestry current and former smoker individuals, 3,260 African American current and former smoker individuals, 178 current and former smoker individuals	NA	TGFB2	rs17047804	2e-07	forced expiratory volume, response to bronchodilator	0.4183	2.08909	----	----	----	----	----	----	----	----	----	----
25200001	238 European ancestry primary acute anterior uveitis cases, 1,199 European ancestry cases with acute anterior uveitis and ankylosing spondylitis, 9,564 European ancestry controls	NR	IL10 - IL19	rs17351243	1e-06	anterior uveitis	----	----	----	----	0.4287	2.12892	----	----	----	----	----	----
28240269	997 European ancestry individuals	338 Arab, South Asian and Filipino ancestry individuals	LEPR	rs17412403	9e-14	leptin receptor measurement	0.4398	2.19169	0.4898	2.11124	0.4411	2.18694	----	----	----	----	----	----
20167575	684 European ancestry type 2 diabetes female cases, 820 European ancestry female controls	875 European ancestry male individuals	LEPR	rs1751492	6e-13	leptin receptor measurement	0.4234	2.11584	----	----	----	----	----	----	----	----	----	----
24945404	8,007 European ancestry children, 289 Surinamese ancestry children, 300 Turkish ancestry children, 232 Moroccan ancestry children, 588 children	NA	TNFSF11	rs17536328	8e-09	bone density	----	----	----	----	----	----	----	----	----	----	3.39642	2.18546
24945404	8,007 European ancestry children, 289 Surinamese ancestry children, 300 Turkish ancestry children, 232 Moroccan ancestry children, 588 children	NA	TNFSF11	rs17536328	3e-07	bone density	----	----	----	----	----	----	----	----	----	----	3.39642	2.18546
21116278	424 European ancestry mild cognitive impairment cases, 236 European ancestry Alzheimer's disease cases, 279 European ancestry controls	NA	GFRA2	rs17581368	7e-06	cortical thickness	----	----	----	----	----	----	3.51509	2.55245	3.52516	2.63267	----	----
26634245	10,094 European ancestry current and former smoker individuals, 3,260 African American current and former smoker individuals, 178 current and former smoker individuals	NA	TGFB2 - C1orf143	rs1764705	1e-06	response to bronchodilator, FEV/FEC ratio	----	----	0.473	2.04745	----	----	----	----	----	----	----	----
30595370	approximately 445,000 European ancestry individuals	NA	EDN1	rs1794849	3e-16	erythrocyte count	----	----	----	----	0.5001	2.4691	----	----	----	----	----	----
26634245	10,094 European ancestry current and former smoker individuals, 3,260 African American current and former smoker individuals, 178 current and former smoker individuals	NA	TGFB2 - C1orf143	rs1797070	7e-08	response to bronchodilator, FEV/FEC ratio	0.4203	2.09965	----	----	----	----	----	----	----	----	----	----
26634245	10,094 European ancestry current and former smoker individuals, 3,260 African American current and former smoker individuals, 178 current and former smoker individuals	NA	TGFB2 - C1orf143	rs1797070	5e-06	forced expiratory volume, response to bronchodilator	0.4203	2.09965	----	----	----	----	----	----	----	----	----	----
26545630	123 Alzheimer's disease cases, 270 controls	NA	STEAP1B, IL6, AC073072.1	rs1800795	7e-08	Alzheimer's disease, cerebrospinal fluid clusterin measurement	0.514	2.54677	0.5011	2.15782	0.5041	2.48986	----	----	----	----	----	----
30224653	757,601 European ancestry individuals	249,262 European ancestry individuals	STEAP1B, IL6, AC073072.1	rs1800795	2e-25	pulse pressure measurement	0.514	2.54677	0.5011	2.15782	0.5041	2.48986	----	----	----	----	----	----
28714469	6,748 European ancestry cases, 11,516 European ancestry controls, 2,970 African American cases, 2,452 African American controls, 1,872 Hispanic cases, 2,016 Hispanic controls	NA	IL6, AC073072.1, STEAP1B	rs1800797	8e-06	systemic lupus erythematosus	0.508	2.51617	0.4951	2.13417	0.4981	2.45995	----	----	----	----	----	----
27694959	984 European ancestry individuals	530 European ancestry individuals	IL10 - IL19	rs1800871	2e-06	gut microbiome measurement	0.4454	2.21888	----	----	----	----	----	----	----	----	----	----
30837455	47,079 British or unknown ancestry cases, 414,027 British or unknown ancestry controls	98,298 cases, 247,446 controls	IL10 - IL19	rs1800871	6e-236	oral ulcer	0.4454	2.21888	----	----	----	----	----	----	----	----	----	----
20622879	611 Japanese ancestry cases, 737 Japanese ancestry controls	119 Korean ancestry cases, 140 Korean ancestry controls, 1,215 Turkish cases, 1,279 Turkish controls	IL10 - IL19	rs1800871	1e-14	Behcet's syndrome	0.4454	2.21888	----	----	----	----	----	----	----	----	----	----
22075330	6,819 European ancestry individuals	7,809 European ancestry indivduals	IL4R	rs1801275	1e-07	serum IgE measurement	----	----	0.5673	2.43662	0.4788	2.36548	----	----	----	----	----	----
31217584	8,349 African American individuals, 15,912 Hispanic/Latino individuals, 1,811 Asian ancestry individuals, 1,777 Native Hawaiian ancestry individuals, 574 Native American ancestry individuals, 97 individuals	NA	LEPR	rs1805096	7e-25	C-reactive protein measurement	0.4814	2.38656	----	----	----	----	----	----	----	----	----	----
22939635	8,280 African American female individuals, 3,548 Hispanic female individuals	3,787 African American female individuals, 3,548 Hispanic female individuals, 5,656 European ancestry individuals	LEPR	rs1805096	2e-09	C-reactive protein measurement	0.4814	2.38656	----	----	----	----	----	----	----	----	----	----
30388399	up to 92,771 European ancestry males, up to 113,387 European ancestry females	NA	LEPR	rs1805096	2e-162	C-reactive protein measurement	0.4814	2.38656	----	----	----	----	----	----	----	----	----	----
30388399	up to 92,771 European ancestry males, up to 113,387 European ancestry females	NA	LEPR	rs1805096	2e-39	C-reactive protein measurement	0.4814	2.38656	----	----	----	----	----	----	----	----	----	----
30388399	up to 92,771 European ancestry males, up to 113,387 European ancestry females	NA	LEPR	rs1805096	2e-183	C-reactive protein measurement	0.4814	2.38656	----	----	----	----	----	----	----	----	----	----
26634245	10,094 European ancestry current and former smoker individuals, 3,260 African American current and former smoker individuals, 178 current and former smoker individuals	NA	TGFB2	rs1890994	6e-07	response to bronchodilator, FEV/FEC ratio	----	----	----	----	0.4278	2.12532	----	----	----	----	----	----
26634245	10,094 European ancestry current and former smoker individuals, 3,260 African American current and former smoker individuals, 178 current and former smoker individuals	NA	TGFB2	rs1890995	9e-07	forced expiratory volume, response to bronchodilator	0.4138	2.06981	----	----	----	----	----	----	----	----	----	----
31217584	8,349 African American individuals, 15,912 Hispanic/Latino individuals, 1,811 Asian ancestry individuals, 1,777 Native Hawaiian ancestry individuals, 574 Native American ancestry individuals, 97 individuals	NA	LEPR	rs1892534	2e-24	C-reactive protein measurement	0.4895	2.42526	----	----	----	----	----	----	----	----	----	----
18439548	6,345 European ancestry female individuals	NA	LEPR	rs1892534	7e-21	C-reactive protein measurement	0.4895	2.42526	----	----	----	----	----	----	----	----	----	----
27863252	169,822 European ancestry individuals	NA	LEPR	rs1892534	4e-37	granulocyte count	0.4895	2.42526	----	----	----	----	----	----	----	----	----	----
27863252	169,219 European ancestry individuals	NA	LEPR	rs1892534	8e-36	myeloid white cell count	0.4895	2.42526	----	----	----	----	----	----	----	----	----	----
26561523	120,246 European ancestry individuals	NA	LEPR	rs1892534	4e-15	fibrinogen measurement	0.4895	2.42526	----	----	----	----	----	----	----	----	----	----
30531825	39,397 British ancestry blond hair individuals, 283,920 British ancestry brown or black hair individuals	NA	KITLG	rs1907703	2e-24	hair color	----	----	0.4761	2.06105	----	----	----	----	----	----	----	----
28240269	997 European ancestry individuals	338 Arab, South Asian and Filipino ancestry individuals	IL1RL2	rs1922291	1e-14	interleukin 1 receptor-like 2 measurement	----	----	----	----	----	----	----	----	----	----	3.15354	2.00311
23969696	91,323 European ancestry individuals	8,423 African American individuals, 1,447 Hispanic individuals	LEPR - AL513493.1	rs1938492	5e-14	fibrinogen measurement	0.4814	2.38656	----	----	----	----	----	----	----	----	----	----
29875488	3,301 European ancestry individuals	NA	IL18R1	rs2001461	3e-129	blood protein measurement	----	----	----	----	----	----	4.54409	3.55447	3.40565	2.50956	3.49451	2.26267
26634245	10,094 European ancestry current and former smoker individuals, 3,260 African American current and former smoker individuals, 178 current and former smoker individuals	NA	TGFB2 - C1orf143	rs2015850	2e-07	response to bronchodilator, FEV/FEC ratio	0.4137	2.06948	----	----	----	----	----	----	----	----	----	----
26634245	10,094 European ancestry current and former smoker individuals, 3,260 African American current and former smoker individuals, 178 current and former smoker individuals	NA	TGFB2 - C1orf143	rs2015850	5e-06	forced expiratory volume, response to bronchodilator	0.4137	2.06948	----	----	----	----	----	----	----	----	----	----
30578418	365,998 European ancestry individuals, 63,490 African ancestry individuals, 22,802 Hispanic individuals, 4,792 Asian ancestry individuals, 2,695 Native American ancestry individuals	299,024 European ancestry individuals, 17,277 individuals	IL6	rs2069833	2e-19	pulse pressure measurement	0.514	2.54677	0.5011	2.15782	0.5041	2.48986	----	----	----	----	----	----
25390645	324 African American cases, 273 African American controls, 757 European ancestry cases, 940 European ancestry controls	NA	CXCL1 - HNRNPA1P55	rs2115691	4e-06	anxiety disorder	----	----	0.5809	2.49957	----	----	----	----	----	----	----	----
29875488	3,301 European ancestry individuals	NA	CXCL1 - HNRNPA1P55	rs2115691	2e-178	blood protein measurement	----	----	0.5809	2.49957	----	----	----	----	----	----	----	----
28584286	45,465 European ancestry females, 44,088 European ancestry males	NA	IL17A - IL17F	rs2154224	3e-06	empathy measurement	----	----	0.5522	2.37013	----	----	----	----	----	----	----	----
28448500	2,518 African American women, 83,707 European ancestry women, 1,773 Filipino ancestry women, 1,030 Indian ancestry women, 1,457 African American men, 52,993 European ancestry men, 7,648 Indian ancestry men, 5,527 European ancestry individuals	6,244 African American women, 17,531 European ancestry women, 329 African American men, 19,956 European ancestry men	GDF5	rs224333	2e-10	BMI-adjusted waist-hip ratio, physical activity measurement	----	----	0.7136	3.23312	0.5841	2.92308	----	----	----	----	----	----
28448500	2,518 African American women, 83,707 European ancestry women, 1,773 Filipino ancestry women, 1,030 Indian ancestry women, 1,457 African American men, 52,993 European ancestry men, 7,648 Indian ancestry men, 5,527 European ancestry individuals	6,244 African American women, 17,531 European ancestry women, 329 African American men, 19,956 European ancestry men	GDF5	rs224333	5e-09	BMI-adjusted waist-hip ratio, physical activity measurement	----	----	0.7136	3.23312	0.5841	2.92308	----	----	----	----	----	----
31217584	17,286 African American individuals, 22,192 Hispanic/Latino individuals, 4,680 Asian ancestry individuals, 3,939 Native Hawaiian ancestry individuals, 647 Native American ancestry individuals, 1,052 individuals	NA	GDF5	rs224333	2e-18	body height	----	----	0.7136	3.23312	0.5841	2.92308	----	----	----	----	----	----
23563607	8,097 European ancestry tall individuals, 8,099 European ancestry short individuals	4,872 European ancestry tall individuals, 4,831 European ancestry short individuals	GDF5	rs224333	8e-37	body height	----	----	0.7136	3.23312	0.5841	2.92308	----	----	----	----	----	----
28448500	1,957 African American women, 1,421 Filipino ancestry women, 305 Indian ancestry women, 65,539 European ancestry women, 1,206 African American men, 2,029 Indian ancestry men, 41,673 European ancestry men, 4,819 European ancestry individuals	4,807 African American women, 12,347 European ancestry women, 265 African American men, 14,540 European ancestry men	GDF5	rs224333	3e-11	BMI-adjusted waist-hip ratio, physical activity measurement	----	----	0.7136	3.23312	0.5841	2.92308	----	----	----	----	----	----
28448500	1,957 African American women, 1,421 Filipino ancestry women, 305 Indian ancestry women, 65,539 European ancestry women, 1,206 African American men, 2,029 Indian ancestry men, 41,673 European ancestry men, 4,819 European ancestry individuals	4,807 African American women, 12,347 European ancestry women, 265 African American men, 14,540 European ancestry men	GDF5	rs224333	8e-10	BMI-adjusted waist-hip ratio, physical activity measurement	----	----	0.7136	3.23312	0.5841	2.92308	----	----	----	----	----	----
25673412	up to 56,910 European ancestry men, up to 86,570 European ancestry women	up to 36,570 European ancestry men, 30,172 European ancestry women, 915 Filipino ancestry men, 735 Filipino ancestry women, 2,351 African American/Afro-Caribbean ancestry men, 6,258 African American/Afro-Caribbean ancestry women, 2,285 South Asian ancestry men, 506 South Asian ancestry women, 195 Seychellois ancestry men, 266 Seychellois ancestry women	GDF5	rs224333	9e-12	BMI-adjusted waist-hip ratio	----	----	0.7136	3.23312	0.5841	2.92308	----	----	----	----	----	----
25673412	up to 56,910 European ancestry men, up to 86,570 European ancestry women	up to 36,570 European ancestry men, 30,172 European ancestry women, 915 Filipino ancestry men, 735 Filipino ancestry women, 2,351 African American/Afro-Caribbean ancestry men, 6,258 African American/Afro-Caribbean ancestry women, 2,285 South Asian ancestry men, 506 South Asian ancestry women, 195 Seychellois ancestry men, 266 Seychellois ancestry women	GDF5	rs224333	3e-08	BMI-adjusted waist-hip ratio	----	----	0.7136	3.23312	0.5841	2.92308	----	----	----	----	----	----
25673412	up to 56,910 European ancestry men, up to 86,570 European ancestry women	up to 36,570 European ancestry men, 30,172 European ancestry women, 915 Filipino ancestry men, 735 Filipino ancestry women, 2,351 African American/Afro-Caribbean ancestry men, 6,258 African American/Afro-Caribbean ancestry women, 2,285 South Asian ancestry men, 506 South Asian ancestry women, 195 Seychellois ancestry men, 266 Seychellois ancestry women	GDF5	rs224333	1e-12	BMI-adjusted waist-hip ratio	----	----	0.7136	3.23312	0.5841	2.92308	----	----	----	----	----	----
25673412	up to 56,910 European ancestry men, up to 86,570 European ancestry women	up to 36,570 European ancestry men, 30,172 European ancestry women, 915 Filipino ancestry men, 735 Filipino ancestry women, 2,351 African American/Afro-Caribbean ancestry men, 6,258 African American/Afro-Caribbean ancestry women, 2,285 South Asian ancestry men, 506 South Asian ancestry women, 195 Seychellois ancestry men, 266 Seychellois ancestry women	GDF5	rs224333	7e-09	BMI-adjusted waist-hip ratio	----	----	0.7136	3.23312	0.5841	2.92308	----	----	----	----	----	----
24850809	16,468 European ancestry individuals	NA	IL17D - EEF1AKMT1	rs2253017	2e-08	PR segment	0.4609	2.28956	----	----	----	----	----	----	----	----	----	----
30595370	approximately 370,000 European ancestry individuals	NA	IL17RC - CRELD1	rs2270894	3e-08	FEV/FEC ratio	----	----	----	----	0.429	2.13047	----	----	----	----	----	----
30595370	approximately 458,000 European ancestry individuals	NA	IL17RC - CRELD1	rs2270894	2e-80	body height	----	----	----	----	0.429	2.13047	----	----	----	----	----	----
30595370	approximately 446,000 European ancestry individuals	NA	IL17RC - CRELD1	rs2270894	3e-09	heel bone mineral density	----	----	----	----	0.429	2.13047	----	----	----	----	----	----
29875488	3,301 European ancestry individuals	NA	IL17RC - CRELD1	rs2270894	2e-186	blood protein measurement	----	----	----	----	0.429	2.13047	----	----	----	----	----	----
30510241	55,105 European ancestry cases, 3,026 East Asian ancestry cases, 65,079 European ancestry controls, 2,268 East Asian ancestry controls	NA	AC090877.2, GREM1, GREM1	rs2293581	9e-40	colorectal cancer, colorectal adenoma	0.5231	2.59373	----	----	----	----	----	----	----	----	----	----
25644384	51,719 European ancestry individuals, 1,473 Erasmus Rucphen (founder/genetic isolate) individuals, 327 Korculan (founder/genetic isolate) individuals, 430 Orcadian (founder/genetic isolate) individuals	NA	NRG1	rs2347503	8e-06	intelligence	0.4505	2.24001	----	----	----	----	----	----	----	----	----	----
28247064	3,146 individuals	NA	NRG1	rs2466048	6e-06	t-tau measurement	0.4155	2.07739	----	----	----	----	----	----	----	----	----	----
28240269	997 European ancestry individuals	338 Arab, South Asian and Filipino ancestry individuals	PPBP - CXCL5	rs2472649	2e-06	C-X-C motif chemokine 5 measurement	----	----	0.7371	3.40153	0.6262	3.17101	----	----	----	----	3.41112	2.19693
23128233	12,924 European ancestry cases, 21,442 European ancestry controls	25,683 European ancestry cases, 17,015 European ancestry controls	PPBP - CXCL5	rs2472649	3e-08	inflammatory bowel disease	----	----	0.7371	3.40153	0.6262	3.17101	----	----	----	----	3.41112	2.19693
28928442	60,098 European ancestry cases, 113,323 European ancestry controls	NA	CXCR4	rs2680880	7e-06	tonsillectomy risk measurement	0.5554	2.77164	0.5426	2.32637	0.5456	2.70454	----	----	----	----	----	----
30206230	4,910 European American individuals	NA	IL37 - CDK8P2	rs2708925	8e-07	interleukin-1 beta measurement	----	----	0.4922	2.12187	0.4214	2.0964	----	----	----	----	----	----
30206230	4,910 European American individuals	NA	IL37 - CDK8P2	rs2723196	8e-07	interleukin-1 beta measurement	----	----	0.4857	2.09657	0.4154	2.07027	----	----	----	----	----	----
30206230	4,910 European American individuals	NA	IL37 - CDK8P2	rs2723201	8e-07	interleukin-1 beta measurement	----	----	0.4857	2.09657	0.4154	2.07027	----	----	----	----	----	----
30206230	4,910 European American individuals	NA	IL37 - CDK8P2	rs2723202	8e-07	interleukin-1 beta measurement	----	----	0.4857	2.09657	0.4154	2.07027	----	----	----	----	----	----
26634245	10,094 European ancestry current and former smoker individuals, 3,260 African American current and former smoker individuals, 178 current and former smoker individuals	NA	TGFB2	rs2798631	1e-06	response to bronchodilator, FEV/FEC ratio	----	----	0.5137	2.20767	----	----	----	----	----	----	----	----
29875488	3,301 European ancestry individuals	NA	LEPR - AL513493.1	rs28480230	5e-13	blood protein measurement	0.4814	2.38656	----	----	----	----	----	----	----	----	----	----
28247064	3,146 individuals	NA	IL34	rs28825742	8e-06	p-tau measurement	----	----	----	----	0.4152	2.06939	----	----	----	----	----	----
30929738	26,582 European ancestry cases, 300,671 European ancestry controls	16,297 European ancestry cases, 217,711 European ancestry controls	IL4R	rs3024655	1e-11	adult onset asthma	----	----	0.6425	2.80839	0.5332	2.63734	----	----	----	----	----	----
30929738	40,544 European ancestry cases, 300,671 European ancestry controls	NA	IL4R	rs3024655	4e-20	asthma	----	----	0.6425	2.80839	0.5332	2.63734	----	----	----	----	----	----
30595370	approximately 459,000 European ancestry individuals	NA	IL4R	rs3024665	8e-09	Eczema	----	----	0.6227	2.7047	0.5218	2.57794	----	----	----	----	----	----
25488688	1,854 Hispanic asthmatic individuals, 1,480 Hispanic individuals	454 Hispanic asthmatic individuals	IL4R	rs3024667	2e-06	serum IgE measurement	----	----	0.611	2.64825	0.5022	2.48121	----	----	----	----	----	----
30595370	approximately 458,000 European ancestry individuals	NA	FGF2	rs308403	4e-17	waist-hip ratio	----	----	----	----	0.4439	2.20103	----	----	----	----	----	----
28240269	997 European ancestry individuals	338 Arab, South Asian and Filipino ancestry individuals	FGF2	rs308403	6e-39	fibroblast growth factor 2 measurement	----	----	----	----	0.4439	2.20103	----	----	----	----	----	----
28199695	16,576 European ancestry individuals	NA	AC021205.2 - FGF2	rs308447	7e-06	perceived unattractiveness to mosquitos measurement	----	----	----	----	0.4907	2.42339	----	----	----	----	----	----
22412388	737 Ashkenazi Jewish cases, 2,257 Ashkenazi Jewish controls	971 Ashkenazi Jewish cases, 2,124 Ashkenazi Jewish controls	IL3 - CSF2	rs3091338	4e-08	Crohn's disease	0.4135	2.06847	----	----	----	----	----	----	----	----	----	----
28240269	997 European ancestry individuals	338 Arab, South Asian and Filipino ancestry individuals	PF4V1 - CXCL1	rs3117600	3e-120	growth-regulated alpha protein measurement	----	----	0.5383	2.31058	----	----	----	----	----	----	----	----
28552196	1,249 whole genome sequenced European ancestry individuals, 3,541 whole genome sequenced individuals, 46,910 European ancestry individuals, 471 Carlantino (founder/genetic isolate) individuals, 1,197 Friuli Venezia Giulia (founder/genetic isolate) individuals, 1,043 Mylopotamos (founder/genetic isolate) individuals, 933 Pomak (founder/genetic isolate) individuals, 1,785 Val Borbera (founder/genet…	205,003 European ancestry individuals	IL20RB - RNA5SP142	rs34687891	3e-06	body height	----	----	----	----	----	----	3.13878	2.19363	----	----	----	----
29724592	382 European ancestry cases, 1,146 European ancestry controls	67 European ancestry cases, 1,798 European ancestry controls	GFRA2	rs36196656	1e-07	Frontotemporal dementia	----	----	----	----	----	----	3.25823	2.30436	----	----	----	----
20543847	979 European ancestry cases, 4,947 European ancestry controls	664 European ancestry cases, 3,456 European ancestry controls	KITLG	rs3782181	2e-26	testicular carcinoma	----	----	0.4761	2.06105	----	----	----	----	----	----	----	----
28604732	3,558 European ancestry cases, 13,970 European ancestry controls	NA	KITLG	rs3782181	1e-76	Testicular Germ Cell Tumor	----	----	0.4761	2.06105	----	----	----	----	----	----	----	----
28604728	5,518 European ancestry cases, 19,055 European ancestry controls	1,801 European ancestry cases, 4,027 European ancestry controls	KITLG	rs3782181	3e-129	Testicular Germ Cell Tumor	----	----	0.4761	2.06105	----	----	----	----	----	----	----	----
30595370	approximately 459,000 European ancestry individuals	NA	IL4R	rs3785356	5e-16	respiratory system disease	----	----	----	----	----	----	----	----	----	----	3.35719	2.15504
30929738	13,962 European ancestry cases, 300,671 European ancestry controls	31,759 European ancestry cases, 214,890 European ancestry controls	IL4R	rs3785356	9e-27	childhood onset asthma	----	----	----	----	----	----	----	----	----	----	3.35719	2.15504
27863252	172,275 European ancestry individuals	NA	IL4R	rs3785356	2e-12	eosinophil count	----	----	----	----	----	----	----	----	----	----	3.35719	2.15504
27863252	171,771 European ancestry individuals	NA	IL4R	rs3785356	2e-10	basophil count, eosinophil count	----	----	----	----	----	----	----	----	----	----	3.35719	2.15504
30929738	40,544 European ancestry cases, 300,671 European ancestry controls	NA	IL4R	rs3785356	3e-14	asthma	----	----	----	----	----	----	----	----	----	----	3.35719	2.15504
30929738	13,962 European ancestry childhood onset cases, 14,873 European ancestry adult onset cases	31,002 European ancestry childhood onset cases, 16,297 European ancestry adult onset cases	IL4R	rs3785356	5e-09	age at onset, asthma	----	----	----	----	----	----	----	----	----	----	3.35719	2.15504
31036433	9,433 British ancestry cases, 318,237 British ancestry controls	NA	IL4R	rs3785356	6e-13	childhood onset asthma	----	----	----	----	----	----	----	----	----	----	3.35719	2.15504
30206230	4,910 European American individuals	NA	IL37	rs3811046	3e-22	interleukin-1 beta measurement	----	----	0.4906	2.11458	0.4843	2.39222	----	----	----	----	----	----
30206230	4,910 European American individuals	NA	IL37	rs3811047	3e-22	interleukin-1 beta measurement	----	----	----	----	0.4042	2.02114	----	----	----	----	----	----
30206230	4,910 European American individuals	NA	IL37 - CDK8P2	rs4241122	3e-22	interleukin-1 beta measurement	----	----	0.5074	2.18322	0.4975	2.45675	----	----	----	----	----	----
27126917	874 European ancestry individuals	NA	DSTNP4 - CX3CR1	rs4276125	8e-06	daytime rest measurement	----	----	----	----	0.4318	2.14362	----	----	----	----	----	----
25648963	Up to 27,337 European ancestry individuals, up to 472 Korkulan individuals, up to 1,267 Erasmus Rucphen Family individuals	Up to 10,617 European ancestry individuals, up to 3,811 African American individuals	AC021355.1 - GFRA2	rs4292676	2e-06	word list delayed recall measurement, memory performance	----	----	0.5365	2.30314	----	----	----	----	----	----	----	----
28240269	997 European ancestry individuals	338 Arab, South Asian and Filipino ancestry individuals	ART3, CXCL11	rs4356932	4e-14	C-X-C motif chemokine 11 measurement	0.4451	2.21683	----	----	----	----	----	----	----	----	----	----
24941225	1,999 Chinese ancestry individuals	NA	FAM3B	rs441810	2e-08	serum carcinoembryonic antigen measurement	----	----	0.5129	2.20259	0.4158	2.07191	----	----	----	----	----	----
23300138	3,451 Han Chinese ancestry individuals	10,326 Chinese ancestry individuals	FAM3B	rs441810	3e-22	cancer biomarker measurement	----	----	0.5129	2.20259	0.4158	2.07191	----	----	----	----	----	----
31217584	8,349 African American individuals, 15,912 Hispanic/Latino individuals, 1,811 Asian ancestry individuals, 1,777 Native Hawaiian ancestry individuals, 574 Native American ancestry individuals, 97 individuals	NA	LEPR - AL513493.1	rs4420065	7e-22	C-reactive protein measurement	0.4733	2.3458	----	----	----	----	----	----	----	----	----	----
21300955	63,678 European ancestry individuals 1,792 Erasmus Rucphen individuals, 715 Orcadian individuals	16,540 European ancestry individuals	LEPR - AL513493.1	rs4420065	4e-62	C-reactive protein measurement	0.4733	2.3458	----	----	----	----	----	----	----	----	----	----
30595370	approximately 458,000 European ancestry individuals	NA	IL16	rs4448892	2e-12	body height	0.4339	2.16492	----	----	----	----	----	----	----	----	----	----
30206230	4,910 European American individuals	NA	IL37 - CDK8P2	rs4458215	2e-13	interleukin-1 beta measurement	----	----	----	----	----	----	----	----	----	----	4.06524	2.7267
19483682	277 European ancestry cases, 919 European ancestry controls	371 European ancestry cases with their 408 parents, 860 European ancestry controls	KITLG	rs4474514	6e-15	testicular carcinoma	----	----	0.4761	2.06105	----	----	----	----	----	----	----	----
28107422	91,953 European ancestry individuals (imputed to HapMap)	----	LEPR - AL513493.1	rs4655582	5e-11	fibrinogen measurement	0.4392	2.18966	----	----	0.4524	2.23974	----	----	----	----	----	----
29875488	3,301 European ancestry individuals	NA	AL023755.1 - XCL2	rs4656599	2e-43	blood protein measurement	0.454	2.25646	----	----	0.4845	2.39298	----	----	----	----	----	----
24076602	14,498 European ancestry cases, 24,091 European ancestry controls	14,802 European ancestry cases, 26,703 European ancestry controls	CCR4 - GLB1	rs4679081	2e-09	multiple sclerosis	----	----	----	----	----	----	3.28198	2.32672	3.43718	2.54307	----	----
29808027	41,073 European ancestry individuals, 2,610 Erasmus Rucphen (founder/genetic isolate) individuals, 509 Talana (founder/genetic isolate) individuals, 15,044 East Asian ancestry individuals, 2,275 Malay ancestry individuals, 2,110 Indian ancestry individuals, 2,506 Asian ancestry individuals	NA	CFAP299 - BMP3	rs4693773	1e-08	refractive error measurement	----	----	0.5362	2.30164	----	----	----	----	----	----	----	----
29875488	3,301 European ancestry individuals	NA	SECTM1	rs4789763	4e-30	blood protein measurement	----	----	----	----	0.4124	2.05663	----	----	----	----	----	----
26634245	10,094 European ancestry current and former smoker individuals, 3,260 African American current and former smoker individuals, 178 current and former smoker individuals	NA	TGFB2	rs4846479	3e-08	response to bronchodilator, FEV/FEC ratio	0.4007	2.01018	----	----	----	----	----	----	----	----	----	----
26634245	10,094 European ancestry current and former smoker individuals, 3,260 African American current and former smoker individuals, 178 current and former smoker individuals	NA	TGFB2	rs4846479	1e-06	forced expiratory volume, response to bronchodilator	0.4007	2.01018	----	----	----	----	----	----	----	----	----	----
24621683	3,145 European ancestry cases, 3,955 European ancestry controls, 352 African American cases, 1,749 African American controls	2,651 cases and their relatives	TGFB2	rs4846480	8e-09	chronic obstructive pulmonary disease	0.4007	2.01018	----	----	----	----	----	----	----	----	----	----
26634245	10,094 European ancestry current and former smoker individuals, 3,260 African American current and former smoker individuals, 178 current and former smoker individuals	NA	TGFB2	rs4846480	2e-08	response to bronchodilator, FEV/FEC ratio	0.4007	2.01018	----	----	----	----	----	----	----	----	----	----
26634245	10,094 European ancestry current and former smoker individuals, 3,260 African American current and former smoker individuals, 178 current and former smoker individuals	NA	TGFB2	rs4846480	8e-07	forced expiratory volume, response to bronchodilator	0.4007	2.01018	----	----	----	----	----	----	----	----	----	----
26634245	10,094 European ancestry current and former smoker individuals, 3,260 African American current and former smoker individuals, 178 current and former smoker individuals	NA	TGFB2 - C1orf143	rs4846483	1e-07	response to bronchodilator, FEV/FEC ratio	0.4203	2.09965	----	----	----	----	----	----	----	----	----	----
30206230	4,910 European American individuals	NA	IL1A - IL1B	rs4849124	3e-06	interleukin-1 beta measurement	----	----	0.5295	2.27357	0.5657	2.8161	----	----	----	----	----	----
30894546	6,125 Icelandic ancestry individuals	NA	IL1A - IL1B	rs4849124	7e-14	n/a	----	----	0.5295	2.27357	0.5657	2.8161	----	----	----	----	----	----
30206230	4,910 European American individuals	NA	IL1A - IL1B	rs4849125	2e-06	interleukin-1 beta measurement	----	----	----	----	0.4993	2.46494	----	----	----	----	----	----
30206230	4,910 European American individuals	NA	IL37 - CDK8P2	rs4849133	4e-07	interleukin-1 beta measurement	----	----	0.4793	2.0722	0.4043	2.02149	----	----	----	----	----	----
27182965	106,086 European ancestry cases, 85,757 European ancestry controls	NA	BMP3	rs5022942	2e-23	Myopia	----	----	0.7119	3.22347	0.4737	2.34025	----	----	----	----	----	----
29808027	104,293 European ancestry individuals	NA	BMP3	rs5022942	3e-19	age at onset, Myopia	----	----	0.7119	3.22347	0.4737	2.34025	----	----	----	----	----	----
27989323	3,505 Finnish ancestry individuals	NA	CXCL1 - HNRNPA1P55	rs508977	8e-42	growth-regulated alpha protein measurement	----	----	0.6208	2.69765	----	----	----	----	----	----	3.37051	2.1654
30595370	approximately 444,000 European ancestry individuals	NA	CXCL1 - HNRNPA1P55	rs562213	2e-11	leukocyte count	----	----	0.5917	2.55323	----	----	----	----	----	----	----	----
30048462	394,929 European ancestry individuals	NA	BMP4 - ATP5F1CP1	rs56312905	2e-41	heel bone mineral density	----	----	0.6633	2.9197	0.4246	2.10955	----	----	----	----	----	----
26634245	10,094 European ancestry current and former smoker individuals, 3,260 African American current and former smoker individuals, 178 current and former smoker individuals	NA	TGFB2 - C1orf143	rs575544	4e-07	response to bronchodilator, FEV/FEC ratio	----	----	0.5137	2.20767	----	----	----	----	----	----	----	----
27182965	46,936 European ancestry cases, 74,874 European ancestry controls	NA	BMP2 - AL096799.1	rs6085792	7e-07	susceptibility to childhood ear infection measurement	----	----	0.5772	2.48155	0.4731	2.33766	----	----	----	----	----	----
28928442	46,936 European ancestry cases, 74,874 European ancestry controls	NA	BMP2 - AL096799.1	rs6085792	7e-07	susceptibility to childhood ear infection measurement	----	----	0.5772	2.48155	0.4731	2.33766	----	----	----	----	----	----
25918132	74 European ancestry cases, 824 European ancestry controls	NA	THPO	rs6141	3e-06	response to diisocyanate, asthma	----	----	0.5253	2.25419	----	----	----	----	----	----	----	----
29403010	108,208 Japanese ancestry individuals	NA	THPO	rs6141	7e-50	platelet count	----	----	0.5253	2.25419	----	----	----	----	----	----	----	----
20139978	14,806 Japanese ancestry individuals	NA	THPO	rs6141	5e-11	platelet count	----	----	0.5253	2.25419	----	----	----	----	----	----	----	----
22139419	38,891 European ancestry individuals, 1,661 Val Borbera (founder/genetic isolate) individuals, 521 Carlantino (founder/genetic isolate) individuals, 1,198 Friuli Venezia Giulia (founder/genetic isolate) individuals, 1,213 South Tyrolean (founder/genetic isolate) individuals, 890 Sorbian (founder/genetic isolate) individuals, 4,292 Sardinian (founder/genetic isolate) individuals	Up to 16,949 European ancestry individuals, 854 Cliento (founder/genetic isolate) individuals, 1,035 Talana (founder/genetic isolate) individuals	THPO	rs6141	6e-08	platelet count	----	----	0.5253	2.25419	----	----	----	----	----	----	----	----
26634245	10,094 European ancestry current and former smoker individuals, 3,260 African American current and former smoker individuals, 178 current and former smoker individuals	NA	TGFB2 - C1orf143	rs622912	2e-07	response to bronchodilator, FEV/FEC ratio	----	----	0.4901	2.11225	----	----	----	----	----	----	----	----
26634245	10,094 European ancestry current and former smoker individuals, 3,260 African American current and former smoker individuals, 178 current and former smoker individuals	NA	TGFB2 - C1orf143	rs623356	4e-07	response to bronchodilator, FEV/FEC ratio	----	----	0.5137	2.20767	----	----	----	----	----	----	----	----
26482879	18,900 European ancestry cases, 1,472 Japanese ancestry cases, 422 African American cases, 300 Latino cases, 305 cases, 84,166 European ancestry controls, 7,966 Japanese ancestry controls, 844 African American controls, 1,592 Latino controls, 896 controls	30,588 European ancestry cases, 459 African American cases, 1,012 Chinese ancestry cases, 226,537 European ancestry controls, 729 African American controls, 1,362 Chinese ancestry controls	IL18R1 - SDR42E1P5	rs6419573	2e-13	atopic eczema	----	----	----	----	----	----	3.34087	2.38175	----	----	3.3669	2.16264
26634245	10,094 European ancestry current and former smoker individuals, 3,260 African American current and former smoker individuals, 178 current and former smoker individuals	NA	TGFB2 - C1orf143	rs6604614	2e-06	response to bronchodilator, FEV/FEC ratio	0.4405	2.19447	----	----	----	----	----	----	----	----	----	----
30804560	321,047 European ancestry individuals	79,005 European ancestry individuals	TGFB2 - C1orf143	rs6604614	4e-06	vital capacity	0.4405	2.19447	----	----	----	----	----	----	----	----	----	----
30804560	321,047 European ancestry individuals	79,005 European ancestry individuals	TGFB2 - C1orf143	rs6604614	6e-09	forced expiratory volume	0.4405	2.19447	----	----	----	----	----	----	----	----	----	----
30804560	321,047 European ancestry individuals	24,218 European ancestry individuals	TGFB2 - C1orf143	rs6604614	2e-08	peak expiratory flow	0.4405	2.19447	----	----	----	----	----	----	----	----	----	----
26634245	10,094 European ancestry current and former smoker individuals, 3,260 African American current and former smoker individuals, 178 current and former smoker individuals	NA	TGFB2 - C1orf143	rs6604615	8e-07	response to bronchodilator, FEV/FEC ratio	0.4279	2.13636	----	----	----	----	----	----	----	----	----	----
26634245	10,094 European ancestry current and former smoker individuals, 3,260 African American current and former smoker individuals, 178 current and former smoker individuals	NA	TGFB2 - C1orf143	rs6657698	6e-08	response to bronchodilator, FEV/FEC ratio	0.4203	2.09965	----	----	----	----	----	----	----	----	----	----
26634245	10,094 European ancestry current and former smoker individuals, 3,260 African American current and former smoker individuals, 178 current and former smoker individuals	NA	TGFB2 - C1orf143	rs6657698	4e-06	forced expiratory volume, response to bronchodilator	0.4203	2.09965	----	----	----	----	----	----	----	----	----	----
26634245	10,094 European ancestry current and former smoker individuals, 3,260 African American current and former smoker individuals, 178 current and former smoker individuals	NA	TGFB2	rs6658473	2e-08	response to bronchodilator, FEV/FEC ratio	0.4007	2.01018	----	----	----	----	----	----	----	----	----	----
26634245	10,094 European ancestry current and former smoker individuals, 3,260 African American current and former smoker individuals, 178 current and former smoker individuals	NA	TGFB2	rs6658473	8e-07	forced expiratory volume, response to bronchodilator	0.4007	2.01018	----	----	----	----	----	----	----	----	----	----
26634245	10,094 European ancestry current and former smoker individuals, 3,260 African American current and former smoker individuals, 178 current and former smoker individuals	NA	TGFB2 - C1orf143	rs6666381	8e-07	response to bronchodilator, FEV/FEC ratio	0.4405	2.19447	----	----	----	----	----	----	----	----	----	----
26634245	10,094 European ancestry current and former smoker individuals, 3,260 African American current and former smoker individuals, 178 current and former smoker individuals	NA	TGFB2	rs6683598	6e-07	response to bronchodilator, FEV/FEC ratio	0.4071	2.03795	----	----	----	----	----	----	----	----	----	----
28448500	2,518 African American women, 85,730 European ancestry women, 1,773 Filipino ancestry women, 1,030 Indian ancestry women, 1,457 African American men, 54,792 European ancestry men, 7,648 Indian ancestry men, 5,527 European ancestry individuals	6,244 African American women, 17,531 European ancestry women, 329 African American men, 19,956 European ancestry men	TGFB2	rs6684205	3e-11	BMI-adjusted waist circumference, physical activity measurement	0.4204	2.10024	----	----	----	----	----	----	----	----	----	----
31217584	17,286 African American individuals, 22,192 Hispanic/Latino individuals, 4,680 Asian ancestry individuals, 3,939 Native Hawaiian ancestry individuals, 647 Native American ancestry individuals, 1,052 individuals	NA	TGFB2	rs6684205	3e-08	body height	0.4204	2.10024	----	----	----	----	----	----	----	----	----	----
20881960	133,653 European ancestry individuals	50,074 European ancestry individuals	TGFB2	rs6684205	2e-12	body height	0.4204	2.10024	----	----	----	----	----	----	----	----	----	----
28448500	2,518 African American women, 85,730 European ancestry women, 1,773 Filipino ancestry women, 1,030 Indian ancestry women, 1,457 African American men, 54,792 European ancestry men, 7,648 Indian ancestry men, 5,527 European ancestry individuals	6,244 African American women, 17,531 European ancestry women, 329 African American men, 19,956 European ancestry men	TGFB2	rs6684205	1e-10	BMI-adjusted waist circumference, physical activity measurement	0.4204	2.10024	----	----	----	----	----	----	----	----	----	----
28448500	1,957 African American women, 1,773 Filipino ancestry women, 305 Indian ancestry women, 67,139 European ancestry women, 1,206 African American men, 2,029 Indian ancestry men, 43,100 European ancestry men, at least 4,819 European ancestry individuals	4,807 African American women, 12,347 European ancestry women, 265 African American men, 14,540 European ancestry men	TGFB2	rs6684205	1e-11	BMI-adjusted waist circumference, physical activity measurement	0.4204	2.10024	----	----	----	----	----	----	----	----	----	----
25200001	238 European ancestry primary acute anterior uveitis cases, 1,199 European ancestry cases with acute anterior uveitis and ankylosing spondylitis, 9,564 European ancestry controls	NR	IL6R	rs6690230	1e-06	anterior uveitis	----	----	----	----	0.4678	2.31293	----	----	----	----	----	----
27182965	28,399 European ancestry cases, 128,843 European ancestry controls	NA	AL022310.1 - TNFSF4	rs6691738	3e-08	asthma	----	----	0.5045	2.17099	0.5301	2.62155	----	----	----	----	----	----
31217584	8,349 African American individuals, 15,912 Hispanic/Latino individuals, 1,811 Asian ancestry individuals, 1,777 Native Hawaiian ancestry individuals, 574 Native American ancestry individuals, 97 individuals	NA	LEPR	rs6700896	2e-25	C-reactive protein measurement	0.4611	2.29064	----	----	----	----	----	----	----	----	----	----
27863252	172,433 European ancestry individuals	NA	LEPR	rs6700896	4e-11	mean corpuscular volume	0.4611	2.29064	----	----	----	----	----	----	----	----	----	----
19567438	17,967 European ancestry and Indian Asian ancestry individuals	13,615 European ancestry and Indian Asian ancestry Individuals	LEPR	rs6700896	3e-14	C-reactive protein measurement	0.4611	2.29064	----	----	----	----	----	----	----	----	----	----
27863252	172,332 European ancestry individuals	NA	LEPR	rs6700896	1e-15	mean corpuscular hemoglobin	0.4611	2.29064	----	----	----	----	----	----	----	----	----	----
26634245	10,094 European ancestry current and former smoker individuals, 3,260 African American current and former smoker individuals, 178 current and former smoker individuals	NA	TGFB2	rs6704255	5e-07	response to bronchodilator, FEV/FEC ratio	0.4071	2.03795	----	----	----	----	----	----	----	----	----	----
29875488	3,301 European ancestry individuals	NA	IL17RD	rs6776722	3e-74	blood protein measurement	0.5473	2.72757	----	----	----	----	----	----	----	----	----	----
17660530	931 European ancestry trios, 2,431 European ancestry controls	609 European ancestry trios, 2,322 European ancestry cases, 2,987 European ancestry controls	IL7R	rs6897932	3e-07	multiple sclerosis	----	----	----	----	----	----	----	----	----	----	4.79256	3.31721
19525953	2,624 European ancestry cases, 7,220 European ancestry controls	2,215 European ancestry cases, 2,116 European ancestry controls	IL7R	rs6897932	2e-06	multiple sclerosis	----	----	----	----	----	----	----	----	----	----	4.79256	3.31721
21833088	9,772 European ancestry cases, 16,849 European ancestry controls	4,218 European ancestry cases, 7,296 European ancestry controls	IL7R	rs6897932	2e-08	multiple sclerosis	----	----	----	----	----	----	----	----	----	----	4.79256	3.31721
17554260	2,000 European ancestry cases, 3,000 European ancestry controls	2,997 European ancestry trios, 4,000 European ancestry cases, 5,000 European ancestry controls	IL7R	rs6897932	8e-06	type I diabetes mellitus	----	----	----	----	----	----	----	----	----	----	4.79256	3.31721
28062665	1,381 Japanese ancestry cases, 1,505 Japanese ancestry controls	512 Japanese ancestry cases, 6,512 Japanese ancestry controls	IL7R	rs6897932	6e-09	primary biliary cirrhosis	----	----	----	----	----	----	----	----	----	----	4.79256	3.31721
30072576	3,200 European ancestry individuals	NA	CCL18, CCL18	rs712042	7e-124	blood protein measurement	----	----	0.4852	2.09505	0.4496	2.22751	----	----	----	----	----	----
29875488	3,301 European ancestry individuals	NA	CCL18, CCL18	rs712042	1e-94	blood protein measurement	----	----	0.4852	2.09505	0.4496	2.22751	----	----	----	----	----	----
30072576	3,200 European ancestry individuals	NA	CCL15, CCL15, CCL15-CCL14, CCL15-CCL14	rs712048	1e-61	blood protein measurement	----	----	0.7854	3.72939	0.5407	2.67848	----	----	----	----	----	----
30072576	3,200 European ancestry individuals	NA	CCL15, CCL15, CCL15-CCL14, CCL15-CCL14	rs712048	3e-48	blood protein measurement	----	----	0.7854	3.72939	0.5407	2.67848	----	----	----	----	----	----
30072576	3,200 European ancestry individuals	NA	CCL15, CCL15, CCL15-CCL14, CCL15-CCL14	rs712048	2e-38	blood protein measurement	----	----	0.7854	3.72939	0.5407	2.67848	----	----	----	----	----	----
30072576	3,200 European ancestry individuals	NA	CCL15, CCL15, CCL15-CCL14, CCL15-CCL14	rs712048	9e-19	blood protein measurement	----	----	0.7854	3.72939	0.5407	2.67848	----	----	----	----	----	----
30072576	3,200 European ancestry individuals	NA	CCL15, CCL15, CCL15-CCL14, CCL15-CCL14	rs712048	3e-14	blood protein measurement	----	----	0.7854	3.72939	0.5407	2.67848	----	----	----	----	----	----
30072576	3,200 European ancestry individuals	NA	CCL15, CCL15, CCL15-CCL14, CCL15-CCL14	rs712048	2e-10	blood protein measurement	----	----	0.7854	3.72939	0.5407	2.67848	----	----	----	----	----	----
30072576	3,200 European ancestry individuals	NA	CCL15, CCL15, CCL15-CCL14, CCL15-CCL14	rs712048	4e-09	blood protein measurement	----	----	0.7854	3.72939	0.5407	2.67848	----	----	----	----	----	----
30072576	3,200 European ancestry individuals	NA	CCL15, CCL15, CCL15-CCL14, CCL15-CCL14	rs712048	7e-47	blood protein measurement	----	----	0.7854	3.72939	0.5407	2.67848	----	----	----	----	----	----
29875488	3,301 European ancestry individuals	NA	CCL15, CCL15, CCL15-CCL14, CCL15-CCL14	rs712048	2e-94	blood protein measurement	----	----	0.7854	3.72939	0.5407	2.67848	----	----	----	----	----	----
26634245	10,094 European ancestry current and former smoker individuals, 3,260 African American current and former smoker individuals, 178 current and former smoker individuals	NA	TGFB2	rs72738830	7e-07	response to bronchodilator, FEV/FEC ratio	----	----	----	----	0.4278	2.12532	----	----	----	----	----	----
25517131	2,640 individuals	up to 714 individuals	SCG2 - AC012512.1	rs734556	9e-06	airway wall thickness measurement	----	----	0.5527	2.37182	----	----	----	----	----	----	----	----
25517131	2,640 individuals	up to 714 individuals	SCG2 - AC012512.1	rs734556	2e-06	airway wall thickness measurement	----	----	0.5527	2.37182	----	----	----	----	----	----	----	----
25517131	2,640 individuals	up to 714 individuals	SCG2 - AC012512.1	rs734556	5e-08	airway wall thickness measurement	----	----	0.5527	2.37182	----	----	----	----	----	----	----	----
23064961	920 European ancestry individuals	NA	IL17D	rs735539	4e-06	dental caries	0.4029	2.02176	----	----	----	----	----	----	----	----	----	----
26030696	5,385 European ancestry chronic obstructive pulmonary disease cases, 901 African American chronic obstructive pulmonary disease cases, 3,613 European ancestry controls, 2,132 African American controls	NA	TGFB2 - C1orf143	rs7512679	5e-07	emphysema imaging measurement	0.4279	2.13636	----	----	----	----	----	----	----	----	----	----
26634245	10,094 European ancestry current and former smoker individuals, 3,260 African American current and former smoker individuals, 178 current and former smoker individuals	NA	TGFB2 - C1orf143	rs7512679	5e-07	response to bronchodilator, FEV/FEC ratio	0.4279	2.13636	----	----	----	----	----	----	----	----	----	----
26634245	10,094 European ancestry current and former smoker individuals, 3,260 African American current and former smoker individuals, 178 current and former smoker individuals	NA	TGFB2 - C1orf143	rs7515360	4e-08	response to bronchodilator, FEV/FEC ratio	0.4203	2.09965	----	----	----	----	----	----	----	----	----	----
26634245	10,094 European ancestry current and former smoker individuals, 3,260 African American current and former smoker individuals, 178 current and former smoker individuals	NA	TGFB2 - C1orf143	rs7515360	3e-06	forced expiratory volume, response to bronchodilator	0.4203	2.09965	----	----	----	----	----	----	----	----	----	----
30595370	approximately 459,000 European ancestry individuals	NA	TNFSF4	rs7518129	4e-18	Eczema	----	----	0.5635	2.41955	0.5708	2.84632	----	----	----	----	4.22388	2.85893
31036433	9,433 British ancestry cases, 318,237 British ancestry controls	NA	TNFSF4	rs7518129	2e-11	childhood onset asthma	----	----	0.5635	2.41955	0.5708	2.84632	----	----	----	----	4.22388	2.85893
31036433	37,846 British ancestry individuals	NA	TNFSF4	rs7518129	5e-09	asthma	----	----	0.5635	2.41955	0.5708	2.84632	----	----	----	----	4.22388	2.85893
26634245	10,094 European ancestry current and former smoker individuals, 3,260 African American current and former smoker individuals, 178 current and former smoker individuals	NA	TGFB2 - C1orf143	rs7549303	4e-08	response to bronchodilator, FEV/FEC ratio	0.4203	2.09965	----	----	----	----	----	----	----	----	----	----
26634245	10,094 European ancestry current and former smoker individuals, 3,260 African American current and former smoker individuals, 178 current and former smoker individuals	NA	TGFB2 - C1orf143	rs7549303	3e-06	forced expiratory volume, response to bronchodilator	0.4203	2.09965	----	----	----	----	----	----	----	----	----	----
30206230	4,910 European American individuals	NA	IL37 - CDK8P2	rs7577574	5e-07	interleukin-1 beta measurement	----	----	0.4793	2.0722	0.4043	2.02149	----	----	----	----	----	----
22837378	up to 3,368 European ancestry cases, up to 29,507 European ancestry controls	331 European ancestry cases, 2,550 European ancestry controls	ACKR3 - AC084030.1	rs7607316	3e-06	pulmonary function measurement	----	----	----	----	0.4357	2.16133	----	----	----	----	----	----
29875488	3,301 European ancestry individuals	NA	PPBPP1, CXCL6	rs7658970	4e-12	blood protein measurement	----	----	0.7	3.14232	0.4609	2.28114	----	----	----	----	----	----
25642632	1,548 Chinese ancestry cases, 2,150 Chinese ancestry controls, 4,362 Chinese ancestry controls with immune-related diseases	6,765 Chinese ancestry cases, 9,505 Chinese ancestry controls	IL18R1, IL1RL1	rs76886731	2e-23	leprosy	----	----	----	----	----	----	3.34628	2.38734	----	----	----	----
29808027	145,366 European ancestry individuals, 2,610 Erasmus Rucphen (founder/genetic isolate) individuals, 509 Talana (founder/genetic isolate) individuals, 15,044 East Asian ancestry individuals, 2,275 Malay ancestry individuals, 2,110 Indian ancestry individuals, 2,506 Asian ancestry individuals	NA	CFAP299 - BMP3	rs7692381	6e-21	age at onset, Myopia, refractive error temporal measurement	----	----	0.7651	3.59017	0.5346	2.64529	----	----	----	----	----	----
30595370	approximately 444,000 European ancestry individuals	NA	IL6 - MTCYBP42	rs7787893	8e-16	leukocyte count	0.4679	2.32226	----	----	----	----	----	----	----	----	----	----
26806518	2,563 European ancestry and East Asian ancestry individuals	NA	GFRA2	rs7833426	2e-07	bipolar disorder, response to lithium ion	----	----	----	----	----	----	----	----	3.84969	2.96533	----	----
26634245	10,094 European ancestry current and former smoker individuals, 3,260 African American current and former smoker individuals, 178 current and former smoker individuals	NA	TGFB2 - C1orf143	rs796395	3e-07	response to bronchodilator, FEV/FEC ratio	----	----	0.4901	2.11225	----	----	----	----	----	----	----	----
29403010	108,794 Japanese ancestry individuals	NA	AL136131.2 - VEGFA	rs833058	1e-08	erythrocyte count	----	----	0.5184	2.22621	----	----	----	----	----	----	----	----
29875488	3,301 European ancestry individuals	NA	CXCL6 - PF4V1	rs872914	6e-12	blood protein measurement	----	----	0.7243	3.30315	0.4815	2.37714	----	----	----	----	----	----
30072576	3,200 European ancestry individuals	NA	CXCL6 - PF4V1	rs872914	2e-250	blood protein measurement	----	----	0.7243	3.30315	0.4815	2.37714	----	----	----	----	----	----
30072576	3,200 European ancestry individuals	NA	CXCL6 - PF4V1	rs872914	8e-192	blood protein measurement	----	----	0.7243	3.30315	0.4815	2.37714	----	----	----	----	----	----
30072576	3,200 European ancestry individuals	NA	CXCL6 - PF4V1	rs872914	3e-160	blood protein measurement	----	----	0.7243	3.30315	0.4815	2.37714	----	----	----	----	----	----
30072576	3,200 European ancestry individuals	NA	CXCL6 - PF4V1	rs872914	3e-124	blood protein measurement	----	----	0.7243	3.30315	0.4815	2.37714	----	----	----	----	----	----
30072576	3,200 European ancestry individuals	NA	CXCL6 - PF4V1	rs872914	1e-112	blood protein measurement	----	----	0.7243	3.30315	0.4815	2.37714	----	----	----	----	----	----
30072576	3,200 European ancestry individuals	NA	CXCL6 - PF4V1	rs872914	3e-73	blood protein measurement	----	----	0.7243	3.30315	0.4815	2.37714	----	----	----	----	----	----
30072576	3,200 European ancestry individuals	NA	CXCL6 - PF4V1	rs872914	2e-57	blood protein measurement	----	----	0.7243	3.30315	0.4815	2.37714	----	----	----	----	----	----
30072576	3,200 European ancestry individuals	NA	CXCL6 - PF4V1	rs872914	8e-52	blood protein measurement	----	----	0.7243	3.30315	0.4815	2.37714	----	----	----	----	----	----
30072576	3,200 European ancestry individuals	NA	CXCL6 - PF4V1	rs872914	2e-49	blood protein measurement	----	----	0.7243	3.30315	0.4815	2.37714	----	----	----	----	----	----
30072576	3,200 European ancestry individuals	NA	CXCL6 - PF4V1	rs872914	1e-43	blood protein measurement	----	----	0.7243	3.30315	0.4815	2.37714	----	----	----	----	----	----
30072576	3,200 European ancestry individuals	NA	CXCL6 - PF4V1	rs872914	3e-34	blood protein measurement	----	----	0.7243	3.30315	0.4815	2.37714	----	----	----	----	----	----
30072576	3,200 European ancestry individuals	NA	CXCL6 - PF4V1	rs872914	1e-31	blood protein measurement	----	----	0.7243	3.30315	0.4815	2.37714	----	----	----	----	----	----
30072576	3,200 European ancestry individuals	NA	CXCL6 - PF4V1	rs872914	3e-31	blood protein measurement	----	----	0.7243	3.30315	0.4815	2.37714	----	----	----	----	----	----
30072576	3,200 European ancestry individuals	NA	CXCL6 - PF4V1	rs872914	3e-30	blood protein measurement	----	----	0.7243	3.30315	0.4815	2.37714	----	----	----	----	----	----
30072576	3,200 European ancestry individuals	NA	CXCL6 - PF4V1	rs872914	2e-29	blood protein measurement	----	----	0.7243	3.30315	0.4815	2.37714	----	----	----	----	----	----
30072576	3,200 European ancestry individuals	NA	CXCL6 - PF4V1	rs872914	1e-27	blood protein measurement	----	----	0.7243	3.30315	0.4815	2.37714	----	----	----	----	----	----
30072576	3,200 European ancestry individuals	NA	CXCL6 - PF4V1	rs872914	3e-23	blood protein measurement	----	----	0.7243	3.30315	0.4815	2.37714	----	----	----	----	----	----
30072576	3,200 European ancestry individuals	NA	CXCL6 - PF4V1	rs872914	2e-22	blood protein measurement	----	----	0.7243	3.30315	0.4815	2.37714	----	----	----	----	----	----
30072576	3,200 European ancestry individuals	NA	CXCL6 - PF4V1	rs872914	6e-22	blood protein measurement	----	----	0.7243	3.30315	0.4815	2.37714	----	----	----	----	----	----
30072576	3,200 European ancestry individuals	NA	CXCL6 - PF4V1	rs872914	1e-21	blood protein measurement	----	----	0.7243	3.30315	0.4815	2.37714	----	----	----	----	----	----
30072576	3,200 European ancestry individuals	NA	CXCL6 - PF4V1	rs872914	1e-21	blood protein measurement	----	----	0.7243	3.30315	0.4815	2.37714	----	----	----	----	----	----
30072576	3,200 European ancestry individuals	NA	CXCL6 - PF4V1	rs872914	5e-18	blood protein measurement	----	----	0.7243	3.30315	0.4815	2.37714	----	----	----	----	----	----
30072576	3,200 European ancestry individuals	NA	CXCL6 - PF4V1	rs872914	1e-17	blood protein measurement	----	----	0.7243	3.30315	0.4815	2.37714	----	----	----	----	----	----
30072576	3,200 European ancestry individuals	NA	CXCL6 - PF4V1	rs872914	6e-17	blood protein measurement	----	----	0.7243	3.30315	0.4815	2.37714	----	----	----	----	----	----
30072576	3,200 European ancestry individuals	NA	CXCL6 - PF4V1	rs872914	4e-16	blood protein measurement	----	----	0.7243	3.30315	0.4815	2.37714	----	----	----	----	----	----
30072576	3,200 European ancestry individuals	NA	CXCL6 - PF4V1	rs872914	5e-15	blood protein measurement	----	----	0.7243	3.30315	0.4815	2.37714	----	----	----	----	----	----
30072576	3,200 European ancestry individuals	NA	CXCL6 - PF4V1	rs872914	4e-14	blood protein measurement	----	----	0.7243	3.30315	0.4815	2.37714	----	----	----	----	----	----
30072576	3,200 European ancestry individuals	NA	CXCL6 - PF4V1	rs872914	4e-14	blood protein measurement	----	----	0.7243	3.30315	0.4815	2.37714	----	----	----	----	----	----
30072576	3,200 European ancestry individuals	NA	CXCL6 - PF4V1	rs872914	5e-14	blood protein measurement	----	----	0.7243	3.30315	0.4815	2.37714	----	----	----	----	----	----
30072576	3,200 European ancestry individuals	NA	CXCL6 - PF4V1	rs872914	8e-13	blood protein measurement	----	----	0.7243	3.30315	0.4815	2.37714	----	----	----	----	----	----
30072576	3,200 European ancestry individuals	NA	CXCL6 - PF4V1	rs872914	1e-12	blood protein measurement	----	----	0.7243	3.30315	0.4815	2.37714	----	----	----	----	----	----
30072576	3,200 European ancestry individuals	NA	CXCL6 - PF4V1	rs872914	3e-11	blood protein measurement	----	----	0.7243	3.30315	0.4815	2.37714	----	----	----	----	----	----
30072576	3,200 European ancestry individuals	NA	CXCL6 - PF4V1	rs872914	3e-10	blood protein measurement	----	----	0.7243	3.30315	0.4815	2.37714	----	----	----	----	----	----
30072576	3,200 European ancestry individuals	NA	CXCL6 - PF4V1	rs872914	1e-09	blood protein measurement	----	----	0.7243	3.30315	0.4815	2.37714	----	----	----	----	----	----
30072576	3,200 European ancestry individuals	NA	CXCL6 - PF4V1	rs872914	1e-09	blood protein measurement	----	----	0.7243	3.30315	0.4815	2.37714	----	----	----	----	----	----
30072576	3,200 European ancestry individuals	NA	CXCL6 - PF4V1	rs872914	1e-09	blood protein measurement	----	----	0.7243	3.30315	0.4815	2.37714	----	----	----	----	----	----
30072576	3,200 European ancestry individuals	NA	CXCL6 - PF4V1	rs872914	1e-09	blood protein measurement	----	----	0.7243	3.30315	0.4815	2.37714	----	----	----	----	----	----
30072576	3,200 European ancestry individuals	NA	CXCL6 - PF4V1	rs872914	4e-09	blood protein measurement	----	----	0.7243	3.30315	0.4815	2.37714	----	----	----	----	----	----
30072576	3,200 European ancestry individuals	NA	CXCL6 - PF4V1	rs872914	4e-09	blood protein measurement	----	----	0.7243	3.30315	0.4815	2.37714	----	----	----	----	----	----
30072576	3,200 European ancestry individuals	NA	CXCL6 - PF4V1	rs872914	6e-09	blood protein measurement	----	----	0.7243	3.30315	0.4815	2.37714	----	----	----	----	----	----
30072576	3,200 European ancestry individuals	NA	CXCL6 - PF4V1	rs872914	7e-09	blood protein measurement	----	----	0.7243	3.30315	0.4815	2.37714	----	----	----	----	----	----
30072576	3,200 European ancestry individuals	NA	CXCL6 - PF4V1	rs872914	2e-214	blood protein measurement	----	----	0.7243	3.30315	0.4815	2.37714	----	----	----	----	----	----
24962325	685 European ancestry cases, 1,103 European ancestry controls from 118 families	NA	ACKR3 - AC084030.1	rs896543	1e-06	age at onset, alcohol dependence	----	----	0.5953	2.566	0.521	2.5743	----	----	----	----	----	----
28240269	997 European ancestry individuals	338 Arab, South Asian and Filipino ancestry individuals	CCL17	rs9302690	4e-15	C-C motif chemokine 17 measurement	----	----	0.524	2.24985	0.5222	2.57977	----	----	----	----	----	----
26634245	10,094 European ancestry current and former smoker individuals, 3,260 African American current and former smoker individuals, 178 current and former smoker individuals	NA	TGFB2	rs9308385	5e-07	response to bronchodilator, FEV/FEC ratio	----	----	----	----	0.4206	2.09279	----	----	----	----	----	----
27021288	750 European ancestry child cases	NA	HIVEP1 - EDN1	rs9380938	7e-06	attention deficit hyperactivity disorder, oppositional defiant disorder measurement	----	----	0.6784	3.00835	0.4225	2.10095	----	----	----	----	----	----
28604731	112,866 European ancestry individuals	NA	HCRTR2 - GFRAL	rs9382484	1e-08	chronotype measurement	----	----	0.4637	2.01125	----	----	----	----	----	----	----	----
30595370	approximately 372,000 European ancestry individuals	NA	IFNGR1 - OLIG3	rs9385792	5e-08	vital capacity	----	----	----	----	0.4663	2.30574	----	----	----	----	----	----
29875488	3,301 European ancestry individuals	NA	CXCL6 - PF4V1	rs941758	7e-85	blood protein measurement	----	----	0.765	3.59001	0.5166	2.55254	----	----	----	----	----	----
29875488	3,301 European ancestry individuals	NA	CXCL6 - PF4V1	rs941758	9e-43	blood protein measurement	----	----	0.765	3.59001	0.5166	2.55254	----	----	----	----	----	----
29875488	3,301 European ancestry individuals	NA	CXCL6 - PF4V1	rs941758	5e-12	blood protein measurement	----	----	0.765	3.59001	0.5166	2.55254	----	----	----	----	----	----
27863252	169,822 European ancestry individuals	NA	LEPR	rs9436747	1e-19	granulocyte count	0.4022	2.01959	----	----	----	----	----	----	----	----	----	----
27863252	172,435 European ancestry individuals	NA	LEPR	rs9436747	2e-16	leukocyte count	0.4022	2.01959	----	----	----	----	----	----	----	----	----	----
27863252	169,219 European ancestry individuals	NA	LEPR	rs9436747	8e-19	myeloid white cell count	0.4022	2.01959	----	----	----	----	----	----	----	----	----	----
27863252	170,702 European ancestry individuals	NA	LEPR	rs9436747	5e-20	neutrophil count	0.4022	2.01959	----	----	----	----	----	----	----	----	----	----
27863252	170,384 European ancestry individuals	NA	LEPR	rs9436747	9e-20	neutrophil count, eosinophil count	0.4022	2.01959	----	----	----	----	----	----	----	----	----	----
27863252	170,143 European ancestry individuals	NA	LEPR	rs9436747	8e-20	neutrophil count, basophil count	0.4022	2.01959	----	----	----	----	----	----	----	----	----	----
27863252	172,433 European ancestry individuals	NA	HMGB1	rs9508759	6e-10	mean corpuscular volume	----	----	0.5565	2.388	0.5667	2.82214	----	----	----	----	----	----
27005825	388 European ancestry cases, 2,500 European ancestry controls	778 European ancestry cases, 7,000 European ancestry controls	CXCR4 - HNRNPKP2	rs953387	3e-14	juvenile idiopathic arthritis	0.4726	2.34032	----	----	----	----	----	----	----	----	----	----
30595370	approximately 445,000 European ancestry individuals	NA	HMGB1	rs9579583	3e-08	erythrocyte count	----	----	0.657	2.88533	0.668	3.43416	----	----	----	----	----	----
30595370	approximately 443,000 European ancestry individuals	NA	HMGB1	rs9579583	3e-17	mean corpuscular hemoglobin	----	----	0.657	2.88533	0.668	3.43416	----	----	----	----	----	----
24057671	642 South African coloured cases, 91 South African coloured controls	NA	CXCL13 - RF00612	rs958617	3e-07	Tuberculosis	----	----	0.7319	3.36415	0.5003	2.47023	----	----	----	----	----	----
31217584	17,286 African American individuals, 22,192 Hispanic/Latino individuals, 4,680 Asian ancestry individuals, 3,939 Native Hawaiian ancestry individuals, 647 Native American ancestry individuals, 1,052 individuals	NA	TGFB2	rs991967	3e-08	body height	0.4204	2.10024	----	----	----	----	----	----	----	----	----	----
25282103	253,288 European ancestry individuals	80,067 European ancestry individuals	TGFB2	rs991967	2e-26	body height	0.4204	2.10024	----	----	----	----	----	----	----	----	----	----
25673412	up to 56,910 European ancestry men, up to 86,570 European ancestry women	up to 36,570 European ancestry men, 30,172 European ancestry women, 915 Filipino ancestry men, 735 Filipino ancestry women, 2,351 African American/Afro-Caribbean ancestry men, 6,258 African American/Afro-Caribbean ancestry women, 2,285 South Asian ancestry men, 506 South Asian ancestry women, 195 Seychellois ancestry men, 266 Seychellois ancestry women	TGFB2	rs991967	6e-09	BMI-adjusted hip circumference	0.4204	2.10024	----	----	----	----	----	----	----	----	----	----
25673412	up to 56,910 European ancestry men, up to 86,570 European ancestry women	up to 36,570 European ancestry men, 30,172 European ancestry women, 915 Filipino ancestry men, 735 Filipino ancestry women, 2,351 African American/Afro-Caribbean ancestry men, 6,258 African American/Afro-Caribbean ancestry women, 2,285 South Asian ancestry men, 506 South Asian ancestry women, 195 Seychellois ancestry men, 266 Seychellois ancestry women	TGFB2	rs991967	4e-07	BMI-adjusted hip circumference	0.4204	2.10024	----	----	----	----	----	----	----	----	----	----
30664634	55,006 British ancestry males, 61,132 British ancestry females	112,425 British ancestry males, 133,936 British ancestry females	TGFB2	rs991967	2e-10	body fat distribution	0.4204	2.10024	----	----	----	----	----	----	----	----	----	----
30664634	55,006 British ancestry males, 61,132 British ancestry females	112,425 British ancestry males, 133,936 British ancestry females	TGFB2	rs991967	1e-15	body fat distribution	0.4204	2.10024	----	----	----	----	----	----	----	----	----	----
30664634	55,006 British ancestry males, 61,132 British ancestry females	112,425 British ancestry males, 133,936 British ancestry females	TGFB2	rs991967	1e-10	body fat distribution	0.4204	2.10024	----	----	----	----	----	----	----	----	----	----
30664634	55,006 British ancestry males, 61,132 British ancestry females	112,425 British ancestry males, 133,936 British ancestry females	TGFB2	rs991967	7e-17	body fat distribution	0.4204	2.10024	----	----	----	----	----	----	----	----	----	----
19483681	730 cases, 1,435 controls	571 cases, 1,806 controls	KITLG	rs995030	3e-30	testicular carcinoma	----	----	0.4634	2.0101	----	----	----	----	----	----	----	----
23666239	582 European ancestry male cases, 1,056 European ancestry male controls	3,560 European ancestry male cases, 8,510 European ancestry male controls	KITLG	rs995030	3e-13	testicular carcinoma	----	----	0.4634	2.0101	----	----	----	----	----	----	----	----
23666240	986 European ancestry cases, 4,946 European ancestry controls	1,064 European ancestry cases, 10,082 European ancestry controls	KITLG	rs995030	2e-50	testicular carcinoma	----	----	0.4634	2.0101	----	----	----	----	----	----	----	----
19483681	730 cases, 1,435 controls	571 cases, 1,806 controls	KITLG	rs995030	1e-31	testicular carcinoma	----	----	0.4634	2.0101	----	----	----	----	----	----	----	----
