# Supplementary material for: Cytokines mapping for tissue-specific expression, eQTLs and GWAS traits
Source: Sci Rep. 2020 Sep 7;10:14740. doi: 10.1038/s41598-020-71018-6 (PMC7477549; doi:10.1038/s41598-020-71018-6)
Supplement: Supplementary file 10 — Supplementary Table 9. [file 41598_2020_71018_MOESM10_ESM.xlsx]

## Sheet: Sheet1
						Tissue category - cardiovascular			Tissue category - digestive			Tissue category - exo-/endocrine			Tissue category - hemic and immune			Tissue category - integumentary			Tissue category - musculoskeletal			Tissue category - nervous			Tissue category - respiratory
Disease -tissue pairs (categories)	SNP	Chromosome position	GWAS mapped gene	GWAS mapped diseases	EFO classification - Disease by anatomical system	Top target gene	Pexp value	Other target genes	Top target gene	Pexp value	Other target genes	Top target gene	Pexp value	Other target genes	Top target gene	Pexp value	Other target genes	Top target gene	Pexp value	Other target genes	Top target gene	Pexp value	Other target genes	Top target gene	Pexp value	Other target genes	Top target gene	Pexp value	Other target genes
Cardiovascular - cardiovascular	rs6689306	1:154423470	IL6R	coronary artery disease, atrial fibrillation	cardiovascular disease	IL6R	2.7e-11	----	IL6R	1.1e-13	TDRD10	IL6R	9.6e-22	TDRD10	IL6R	3.6e-14	----	----	----	----	----	----	----	----	----	----	TDRD10	2e-14	----
Cardiovascular - cardiovascular	rs12133641	1:154455807	IL6R	Abdominal Aortic Aneurysm, coronary artery disease	cardiovascular disease	IL6R	2.9e-15	----	IL6R	1e-13	TDRD10	TDRD10	5.6e-10	SHE	IL6R	1.5e-09	----	----	----	----	----	----	----	----	----	----	TDRD10	0.00014	----
Cardiovascular - cardiovascular	rs1342038	1:173332377	TNFSF4 - AL645568.3	diabetic retinopathy	cardiovascular disease, nervous system disease	TNFSF18	3.2e-05	----	----	----	----	----	----	----	----	----	----	----	----	----	----	----	----	----	----	----	----	----	----
Cardiovascular - cardiovascular	rs710913	1:39524254	BMP8A, PPIEL	peripheral arterial disease	cardiovascular disease	OXCT2P1	5.8e-17	BMP8A, PABPC4, PPIEL, RP11-69E11.4	PABPC4	3.4e-17	BMP8A, OXCT2P1, PPIEL, RP11-69E11.4, RP11-69E11.8	BMP8A	2.2e-15	MACF1, OXCT2P1, PABPC4, PPIEL, RP11-69E11.8	RP11-69E11.4	1.1e-09	HPCAL4, OXCT2P1, PABPC4, PPIEL	PABPC4	1.1e-14	AKIRIN1, BMP8A, MACF1, OXCT2P1, PPIEL, RP11-69E11.4, RP11-69E11.8	OXCT2P1	1.3e-10	PABPC4, RP11-69E11.4	PABPC4	1.4e-09	BMP8A, MACF1, OXCT2P1, PPIEL, RP11-69E11.4	OXCT2P1	4e-16	PABPC4, PPIEL, RP11-69E11.4
Cardiovascular - cardiovascular	rs755249	1:39529402	PPIEL, BMP8A	peripheral arterial disease	cardiovascular disease	OXCT2P1	7.7e-36	BMP8A, OXCT2, PABPC4, PPIEL, RP11-69E11.4	OXCT2P1	2.8e-21	BMP8A, PABPC4, PPIEL, RP11-69E11.4, RP11-69E11.8	OXCT2P1	4.2e-23	BMP8A, MACF1, PABPC4, PPIEL, RP11-420K8.1, RP11-69E11.4, RP11-69E11.8	RP11-69E11.4	1.8e-11	BMP8A, OXCT2P1, PABPC4	PABPC4	4.2e-25	BMP8A, MACF1, OXCT2P1, PPIEL, RP11-69E11.4, RP11-69E11.8	PABPC4	1.3e-11	OXCT2P1	PABPC4	4.3e-14	BMP8A, MACF1, OXCT2P1, PPIEL, RP11-69E11.4	OXCT2P1	1.5e-22	BMP8A, HPCAL4, PABPC4, PPIEL, RP11-69E11.4
Cardiovascular - cardiovascular	rs2201584	1:67322032	IL12RB2	systemic scleroderma	cardiovascular disease, disease of visual system, immune system disease (autoimmune), integumentary system disease, musculoskeletal system disease, respiratory system disease, urinary system disease	IL12RB2	9.4e-05	----	----	----	----	----	----	----	----	----	----	SERBP1	9.1e-11	----	SERBP1	6.8e-12	----	SERBP1	3.6e-10	----	----	----	----
Cardiovascular - cardiovascular	rs13382862	2:20682689	GDF7 - LDAH	Abdominal Aortic Aneurysm	cardiovascular disease	LDAH	7.2e-05	----	----	----	----	----	----	----	----	----	----	LDAH	4.5e-06	----	LDAH	7.9e-05	----	LDAH	7.3e-06	----	----	----	----
Cardiovascular - cardiovascular	rs2862774	2:113040100	IL36B	coronary artery calcification, type II diabetes mellitus	abnormality of the cardiovascular system, digestive system disease, endocrine system disease	RP11-395L14.18	5.8e-05	----	----	----	----	----	----	----	IL1A	0.0001	----	IL36B	6.9e-14	----	----	----	----	PAX8-AS1	9.7e-05	----	----	----	----
Cardiovascular - cardiovascular	rs10186133	2:113079367	IL1F10 - RNU6-1180P	coronary artery disease	cardiovascular disease	PAX8-AS1	5.7e-06	----	IL36RN	8.4e-19	IL1RN, PAX8-AS1	IL1RN	3.2e-08	----	----	----	----	IL36B	8.7e-08	IL1A, PAX8, RP11-141B14.1	PAX8-AS1	1.1e-05	PAX8	PSD4	6.3e-11	PAX8, PAX8-AS1	----	----	----
Cardiovascular - cardiovascular	rs7616215	3:46164194	CCR3	celiac disease, Behcet's syndrome	digestive system disease, immune system disease (autoimmune), cardiovascular disease, integumentary system disease, musculoskeletal system disease, nervous system disease, urinary system disease	FYCO1	2.1e-05	----	CCR1	1.3e-09	FYCO1	FYCO1	1.4e-09	RP11-24F11.2, RTP3	CCR3	4.7e-30	CCR1, CCR2, FLT1P1, XCR1	FYCO1	1.9e-09	CCR1	CXCR6	2.3e-06	----	FYCO1	2.1e-19	CXCR6	CCR1	2e-09	FYCO1
Cardiovascular - cardiovascular	rs73225842	8:22172552	BMP1	coronary artery disease	cardiovascular disease	BMP1	1.4e-25	PHYHIP	BMP1	4.3e-15	----	BMP1	4.1e-13	PHYHIP	BMP1	2.1e-05	----	BMP1	2.4e-15	PHYHIP	----	----	----	BMP1	3.8e-17	PHYHIP, SFTPC	BMP1	1.2e-05	----
Cardiovascular - cardiovascular	rs41311933	9:120977282	C5	coronary artery disease	cardiovascular disease	TRAF1	7.4e-06	----	TRAF1	7.3e-06	C5	C5	1.3e-08	TRAF1	TRAF1	3.5e-06	----	C5	5.1e-09	TRAF1	----	----	----	TRAF1	3.1e-06	----	----	----	----
Cardiovascular - cardiovascular	rs11601694	11:47593023	C1QTNF4	cardiovascular disease	cardiovascular disease	C1QTNF4	0.00016	----	FAM180B	6.9e-05	PTPMT1	FAM180B	2.2e-07	----	----	----	----	FAM180B	3.9e-05	----	----	----	----	----	----	----	----	----	----
Cardiovascular - cardiovascular	rs2229357	12:57449928	INHBC	coronary artery disease	cardiovascular disease	AC025165.8	5.2e-11	ARHGEF25	TSFM	8.7e-05	----	NEMP1	3.6e-05	----	----	----	----	R3HDM2	4e-05	NEMP1	----	----	----	ARHGEF25	1.3e-05	----	----	----	----
Cardiovascular - cardiovascular	rs9899183	17:7549660	TNFSF12-TNFSF13, TNFSF12	atrial fibrillation	cardiovascular disease	CHRNB1	7.7e-06	SAT2	CHRNB1	2e-06	CD68, SAT2, TNFSF12	TNFSF13	9.5e-08	TNFSF12, ZBTB4	TNFSF12	1.1e-27	SAT2	TNFSF12	1.2e-46	SAT2, TNFSF13	CHRNB1	1.7e-39	SAT2	TNFSF12	1.2e-06	CHRNB1, SAT2	----	----	----
Cardiovascular - cardiovascular	rs6006426	22:30273894	OSM - AC004264.2	coronary artery disease	cardiovascular disease	RNF215	1.4e-08	CCDC157, GATSL3, THOC5	THOC5	9.7e-06	DUSP18	RP1-102K2.9	2.6e-06	RNF215, THOC5	RNF215	7.2e-07	----	RNF215	5.7e-05	THOC5	----	----	----	RNF215	2.4e-07	GATSL3	----	----	----
Cardiovascular - cardiovascular	rs2413436	22:36916519	CSF2RB	multiple sclerosis	immune system disease (autoimmune), nervous system disease, cardiovascular measurement	CSF2RB	1.5e-05	----	----	----	----	----	----	----	----	----	----	----	----	----	----	----	----	----	----	----	CSF2RB	2.9e-08	----
Digestive - digestive	rs7552167	1:24192153	IFNLR1 - AL590683.1	ankylosing spondylitis, psoriasis, ulcerative colitis, Crohn's disease, sclerosing cholangitis, psoriasis vulgaris	digestive system disease, endocrine system disease, immune system disease (autoimmune), integumentary system disease, musculoskeletal system disease	IFNLR1	1.3e-08	----	IFNLR1	1e-27	----	IFNLR1	4.3e-14	----	----	----	----	IFNLR1	3.8e-39	IL22RA1	IFNLR1	5.9e-21	----	GRHL3	6.7e-09	IFNLR1	RP11-10N16.2	1.7e-37	GRHL3, IFNLR1
Digestive - digestive	rs7517847	1:67215986	IL23R, C1orf141	ankylosing spondylitis, psoriasis, ulcerative colitis, Crohn's disease, sclerosing cholangitis	digestive system disease, endocrine system disease, immune system disease (autoimmune), integumentary system disease, musculoskeletal system disease	----	----	----	IL12RB2	0.00011	----	C1orf141	1.5e-09	----	----	----	----	----	----	----	----	----	----	----	----	----	C1orf141	1.5e-07	RP4-547N15.3
Digestive - digestive	rs12743974	1:67242674	IL23R	type II diabetes mellitus	digestive system disease, endocrine system disease	----	----	----	SLC35D1	3.7e-05	----	----	----	----	----	----	----	----	----	----	----	----	----	----	----	----	----	----	----
Digestive - digestive	rs1343151	1:67253446	IL23R	Crohn's disease	digestive system disease, immune system disease (autoimmune)	----	----	----	IL12RB2	1.2e-08	----	----	----	----	----	----	----	IL12RB2	0.00011	----	SGIP1	6.6e-05	----	----	----	----	----	----	----
Digestive - digestive	rs6682413	1:67265931	IL23R - RNU4ATAC4P	malaria	digestive system disease, endocrine system disease, hematologic disease	----	----	----	IL12RB2	9.4e-05	----	----	----	----	----	----	----	----	----	----	----	----	----	----	----	----	----	----	----
Digestive - digestive	rs4129267	1:154453788	IL6R	ankylosing spondylitis, psoriasis, ulcerative colitis, Crohn's disease, sclerosing cholangitis, respiratory system disease, asthma	digestive system disease, endocrine system disease, immune system disease (autoimmune), integumentary system disease, musculoskeletal system disease, respiratory system disease	IL6R	8.4e-17	----	IL6R	1.8e-12	TDRD10	TDRD10	2.1e-09	SHE	IL6R	5.4e-09	----	----	----	----	----	----	----	----	----	----	----	----	----
Digestive - digestive	rs859637	1:172741860	FASLG - SLC25A38P1	celiac disease	digestive system disease, immune system disease (autoimmune)	----	----	----	RP1-15D23.2	6.4e-16	----	RP1-15D23.2	9.6e-13	----	----	----	----	RP1-15D23.2	6.1e-11	----	----	----	----	----	----	----	RP1-15D23.2	2.3e-15	----
Digestive - digestive	rs7255	2:20679060	GDF7	diverticular disease, Barrett's esophagus	digestive system disease	LDAH	2.1e-18	GDF7	LDAH	4.4e-27	----	LDAH	1.9e-22	----	LDAH	1.4e-11	GDF7	LDAH	1.9e-33	----	LDAH	1.2e-05	----	LDAH	2.4e-17	----	LDAH	9.1e-16	----
Digestive - digestive	rs10185424	2:102046427	IL1R2 - IL1R1	ulcerative colitis, Crohn's disease	digestive system disease, immune system disease (autoimmune)	LINC01127	0.00016	----	LINC01127	4.8e-05	----	----	----	----	LINC01127	4.6e-09	----	IL1R2	1.3e-06	IL1R1	----	----	----	MAP4K4	1.9e-05	----	LINC01127	7.1e-06	----
Digestive - digestive	rs871656	2:102154822	IL1R1	ankylosing spondylitis, psoriasis, ulcerative colitis, Crohn's disease, sclerosing cholangitis	digestive system disease, endocrine system disease, immune system disease (autoimmune), integumentary system disease, musculoskeletal system disease	----	----	----	IL1R1	1.2e-09	IL18R1, IL1RL2	IL1R1	2.2e-09	IL1RL2, SLC9A4	MFSD9	3.1e-07	AC007278.3	IL1RL2	7.2e-05	----	SLC9A2	3.3e-05	----	IL18R1	4.5e-07	----	IL18R1	1.9e-05	IL1RL1
Digestive - digestive	rs13015714	2:102355405	IL18R1	celiac disease, atopic eczema	digestive system disease, immune system disease (autoimmune), integumentary system disease	IL18R1	7.4e-11	----	IL18R1	4.8e-10	IL18RAP, SLC9A4	SLC9A4	9e-08	AC007278.3, IL18RAP	IL18RAP	3.3e-51	AC007278.2, AC007278.3, IL18R1, SDR42E1P5	IL18R1	1.1e-10	----	IL18R1	1.3e-09	----	IL18R1	8.6e-12	IL1RL1	IL1RL1	3e-21	AC007278.2, AC007278.3, IL18R1, IL18RAP, SDR42E1P5
Digestive - digestive	rs12987977	2:102358876	IL18R1	ankylosing spondylitis, psoriasis, ulcerative colitis, Crohn's disease, sclerosing cholangitis	digestive system disease, endocrine system disease, immune system disease (autoimmune), integumentary system disease, musculoskeletal system disease	IL18R1	5.6e-08	----	IL18RAP	3e-05	IL1RL1	SLC9A4	6.7e-10	AC007278.3, IL18R1, IL18RAP	AC007278.3	2.3e-09	AC007278.2, FAM183DP, IL18RAP	IL18RAP	8e-10	----	----	----	----	IL18R1	5.9e-12	AC007278.3, IL1RL1	IL1RL1	2.2e-25	AC007278.3
Digestive - digestive	rs11676348	2:218145423	CXCR2 - CXCR1	ankylosing spondylitis, psoriasis, ulcerative colitis, Crohn's disease, sclerosing cholangitis	digestive system disease, endocrine system disease, immune system disease (autoimmune), integumentary system disease, musculoskeletal system disease	RP11-378A13.1	2.5e-22	TMBIM1	RP11-378A13.1	3.6e-24	TMBIM1	RP11-378A13.1	1.7e-26	ARPC2, GPBAR1, PNKD, TMBIM1	RP11-378A13.1	2e-26	ARPC2, CXCR1,CXCR2, GPBAR1, PNKD, TMBIM1	RP11-378A13.1	2.1e-28	CXCR2, GPBAR1, PNKD, TMBIM1	RP11-378A13.1	3.8e-29	ARPC2, TMBIM1	RP11-378A13.1	1.8e-23	ARPC2, TMBIM1	RP11-378A13.1	1.7e-27	ARPC2, PNKD, TMBIM1
Digestive - digestive	rs3749171	2:240630275	GPR35	ankylosing spondylitis, psoriasis, ulcerative colitis, Crohn's disease, sclerosing cholangitis, inflammatory bowel disease	digestive system disease, endocrine system disease, immune system disease (autoimmune), integumentary system disease, musculoskeletal system disease	----	----	----	GPR35	3.8e-07	----	GPR35	3.7e-05	----	----	----	----	GPR35	1.8e-06	----	----	----	----	----	----	----	----	----	----
Digestive - digestive	rs4676408	2:240634984	GPR35 - AC011298.3	ulcerative colitis, inflammatory bowel disease	digestive system disease, immune system disease (autoimmune)	CAPN10	1.2e-10	----	CAPN10	4.2e-07	AQP12A	CAPN10	4.7e-07	----	----	----	----	CAPN10	7.1e-06	----	CAPN10	2e-09	----	----	----	----	----	----	----
Digestive - digestive	rs4676406	2:240639691	GPR35 - AC011298.3	ankylosing spondylitis, psoriasis, ulcerative colitis, Crohn's disease, sclerosing cholangitis	digestive system disease, endocrine system disease, immune system disease (autoimmune), integumentary system disease, musculoskeletal system disease	CAPN10	4.8e-10	----	CAPN10	5.4e-08	----	CAPN10	1.7e-09	----	----	----	----	CAPN10	1.6e-07	GPR35	CAPN10	2.1e-08	----	CAPN10	5e-08	----	----	----	----
Digestive - digestive	rs7616215	3:46164194	CCR3	celiac disease, Behcet's syndrome	digestive system disease, immune system disease (autoimmune), cardiovascular disease, integumentary system disease, musculoskeletal system disease, nervous system disease, urinary system disease	FYCO1	2.1e-05	----	CCR1	1.3e-09	FYCO1	FYCO1	1.4e-09	RP11-24F11.2, RTP3	CCR3	4.7e-30	CCR1, CCR2, FLT1P1, XCR1	FYCO1	1.9e-09	CCR1	CXCR6	2.3e-06	----	FYCO1	2.1e-19	CXCR6	CCR1	2e-09	FYCO1
Digestive - digestive	rs13098911	3:46193709	CCR3	celiac disease	digestive system disease, immune system disease (autoimmune)	CXCR6	1.8e-05	----	CCR1	2.9e-11	CCR5, SLC6A20	CCR2	9.3e-06	FYCO1, PRSS46	FLT1P1	4.2e-07	CCR3	CCR1	1.7e-20	----	SLC6A20	1e-05	CXCR6	CXCR6	2e-07	----	CXCR6	8.5e-05	----
Digestive - digestive	rs13096142	3:46240253	CCR3	celiac disease	digestive system disease, immune system disease (autoimmune)	----	----	----	PTH1R	0.0001	----	----	----	----	CCR2	5.2e-05	----	CCR2	5.6e-11	CCR1	----	----	----	----	----	----	----	----	----
Digestive - digestive	rs113010081	3:46415921	CCRL2 - LINC02009	ulcerative colitis, inflammatory bowel disease, type I diabetes mellitus	digestive system disease, endocrine system disease, immune system disease (autoimmune)	LIMD1	5.4e-05	----	LIMD1	1.1e-05	LRRC2	LIMD1	3.4e-09	ALS2CL, CCRL2, LINC02009, LRRC2-AS1, RTP3	CCR3	8.7e-07	CCR1	LRRC2	5.2e-10	LIMD1, TDGF1	CXCR6	7.9e-08	FYCO1, LRRC2-AS1, TDGF1	LIMD1	2.4e-07	----	----	----	----
Digestive - digestive	rs2457996	4:73990818	PPBP - CXCL5	ulcerative colitis	digestive system disease, immune system disease (autoimmune)	----	----	----	CXCL5	1.1e-06	----	----	----	----	CXCL5	7.9e-23	PF4V1	----	----	----	----	----	----	----	----	----	----	----	----
Digestive - digestive	rs59867199	4:122531076	IL2 - IL21	ankylosing spondylitis, psoriasis, ulcerative colitis, Crohn's disease, sclerosing cholangitis	digestive system disease, endocrine system disease, immune system disease (autoimmune), integumentary system disease, musculoskeletal system disease	KIAA1109	4.6e-07	----	KIAA1109	1.3e-06	----	KIAA1109	0.0001	----	----	----	----	KIAA1109	5.3e-07	----	KIAA1109	1.9e-05	----	KIAA1109	3.6e-07	----	----	----	----
Digestive - digestive	rs6822844	4:122588266	IL2 - IL21	celiac disease	digestive system disease, immune system disease (autoimmune)	----	----	----	FGF2	5.3e-05	----	----	----	----	----	----	----	----	----	----	----	----	----	----	----	----	----	----	----
Digestive - digestive	rs395157	5:38867630	OSMR	ankylosing spondylitis, psoriasis, ulcerative colitis, Crohn's disease, sclerosing cholangitis, inflammatory bowel disease	digestive system disease, endocrine system disease, immune system disease (autoimmune), integumentary system disease, musculoskeletal system disease	OSMR-AS1	3.2e-07	----	OSMR-AS1	6.3e-08	OSMR	OSMR-AS1	2.8e-06	----	----	----	----	OSMR	4.3e-07	OSMR-AS1	----	----	----	----	----	----	OSMR-AS1	2.8e-05	----
Digestive - digestive	rs3806933	5:111071044	TSLP	eosinophilic esophagitis	digestive system disease	TSLP	4.9e-56	WDR36	TSLP	2.5e-50	WDR36	TSLP	4e-84	CTC-551A13.1, WDR36	TSLP	9.5e-05	----	TSLP	2.5e-39	WDR36	TSLP	1.5e-10	----	TSLP	3e-48	----	TSLP	1.6e-06	----
Digestive - digestive	rs3091338	5:132067045	IL3 - CSF2	Crohn's disease	digestive system disease, immune system disease (autoimmune)	P4HA2	8.7e-22	AC034220.3, C5orf56, HINT1, PDLIM4, SLC22A4, SLC22A5	SLC22A5	1e-20	AC034220.3, ACSL6, C5orf56, P4HA2, PDLIM4	P4HA2	2e-36	AC034220.3, AC063976.7, PDLIM4, RAPGEF6, SLC22A5	SLC22A5	1.4e-14	P4HA2, AC116366.6	SLC22A5	4.6e-31	P4HA2, PDLIM4, SLC22A4	AC034220.3	2.2e-20	PDLIM4, RAPGEF6	P4HA2	2.3e-20	AC034220.3, CDC42SE2, PDLIM4, RAPGEF6,SLC22A5	SLC22A5	6.1e-15	----
Digestive - digestive	rs1799964	6:31574531	LTA - TNF	Crohn's disease	digestive system disease, immune system disease (autoimmune)	XXbac-BPG181B23.7	7.6e-05	----	XXbac-BPG181B23.7	2.2e-05	HLA-C, PSORS1C1	XXbac-BPG181B23.7	3.1e-07	HLA-S, XXbac-BPG248L24.12	DDX39B	8e-08	HLA-S, LTA, XXbac-BPG181B23.7, ZBTB12	DDX39B	2.5e-05	HLA-C, HLA-S, XXbac-BPG181B23.7	HLA-C	1.7e-05	----	DDX39B	1.9e-09	LST1	XXbac-BPG181B23.7	4.3e-07	C4B
Digestive - digestive	rs1734907	7:100717894	POP7 - EPO	inflammatory bowel disease, schizophrenia	digestive system disease, immune system disease (autoimmune), nervous system disease	GIGYF1	2.5e-16	ACHE, TRIP6	GIGYF1	1.8e-19	MOSPD3, TFR2	GIGYF1	1.1e-28	EPO, PILRB, SAP25, TFR2	GIGYF1	5e-10	EPHB4	GIGYF1	2.2e-27	GNB2, MOSPD3, TFR2	GIGYF1	1.8e-19	----	GIGYF1	4.8e-20	ACHE, PVRIG, SLC12A9, TFR2, TRIP6	GIGYF1	7.5e-14	----
Digestive - digestive	rs7005606	8:32543983	NRG1	Hirschsprung disease	digestive system disease	----	----	----	NRG1	7.4e-09	----	NRG1	4.5e-81	----	NRG1	1.3e-31	----	----	----	----	----	----	----	----	----	----	----	----	----
Digestive - digestive	rs73319666	8:118918785	SAMD12-AS1 - TNFRSF11B	coronary artery calcification, type II diabetes mellitus	abnormality of the cardiovascular system, digestive system disease, endocrine system disease	----	----	----	RP11-85I17.2	2.3e-05	----	----	----	----	----	----	----	----	----	----	----	----	----	----	----	----	----	----	----
Digestive - digestive	rs11554257	9:114842790	TNFSF15 - AL133412.1	ulcerative colitis, inflammatory bowel disease	digestive system disease, immune system disease (autoimmune)	----	----	----	TNFSF15	7.2e-06	----	----	----	----	----	----	----	----	----	----	----	----	----	----	----	----	----	----	----
Digestive - digestive	rs12722515	10:6039267	IL2RA	inflammatory bowel disease, Crohn's disease	digestive system disease, immune system disease (autoimmune)	----	----	----	IL2RA	1.3e-06	----	IL2RA	1.1e-05	----	----	----	----	----	----	----	IL2RA	2.2e-05	----	----	----	----	----	----	----
Digestive - digestive	rs2104286	10:6057082	IL2RA	ankylosing spondylitis, psoriasis, ulcerative colitis, Crohn's disease, sclerosing cholangitis, rheumatoid arthritis, multiple sclerosis	digestive system disease, endocrine system disease, immune system disease (autoimmune), integumentary system disease, musculoskeletal system disease	----	----	----	IL2RA	4e-05	----	----	----	----	IL2RA	8.5e-06	----	----	----	----	----	----	----	----	----	----	----	----	----
Digestive - digestive	rs7119038	11:118867572	RF00019 - CXCR5	Sjogren syndrome	immune system disease (autoimmune), musculoskeletal system disease, nervous system disease	DDX6	5.4e-05	----	TREH	2.4e-10	TREHP1	TREHP1	2.9e-06	DDX6	DDX6	1.4e-06	----	DDX6	5.7e-10	----	----	----	----	DDX6	4.3e-14	PHLDB1	----	----	----
Digestive - digestive	rs735539	13:20705895	IL17D	dental caries	digestive system disease, musculoskeletal system disease	XPO4	2.6e-05	IFT88	XPO4	6.6e-07	----	XPO4	2.1e-08	IL17D	IFT88	7.1e-11	XPO4	EEF1AKMT1	2.7e-08	IFT88, XPO4	IFT88	9.4e-07	----	XPO4	6.9e-07	----	IFT88	8.1e-05	----
Digestive - digestive	rs56354901	16:28511823	IL27	Crohn's disease	digestive system disease, immune system disease (autoimmune)	SULT1A2	2.2e-36	CDC37P1, EIF3C, LAT, NPIPB7, NPIPB9, NUPR1, RP11-1348G14.4, SBK1, SGF29, SH2B1, SPNS1, SULT1A1, TUFM	SULT1A2	1.1e-27	CDC37P1, EIF3C, IL27, LAT, NFATC2IP, NPIPB7, NPIPB9, NUPR1, RP11-1348G14.4, SBK1, SGF29, SH2B1, SULT1A1, TUFM	CDC37P1	2.6e-41	APOBR, CDC37P2, CLN3, EIF3C, IL27, NFATC2IP, NPIPB6, NPIPB7, NPIPB8, NPIPB9, NUPR1, RABEP2, RP11-1348G14.4, RP11-1348G14.6, RP11-435I10.5, RP11-666O2.4, SBK1, SGF29, SH2B1, SULT1A1, SULT1A2, TUFM	SULT1A2	3e-71	ATXN2L, CDC37P1, CLN3, IL27, NPIPB6, NPIPB7, RP11-1348G14.4, SGF29, SPNS1, SULT1A1, TUFM	TUFM	2.2e-24	CDC37P1, EIF3C, LAT, NFATC2IP, NPIPB6, NPIPB7, NPIPB9, RP11-1348G14.4, RP11-1348G14.6, SBK1, SGF29, SH2B1, SULT1A1, SULT1A2	SULT1A2	1.9e-48	ATP2A1, ATP2A1-AS1, RP11-1348G14.4, SGF29, SULT1A1, TUFM	SULT1A2	1.7e-38	APOBR, CDC37P1, EIF3C, NPIPB7, NPIPB9, NUPR1, RP11-1348G14.4, RP11-1348G14.6, RP11-22P6.2, RP11-435I10.5, RP11-666O2.4, SH2B1, SULT1A1, TUFM	CDC37P1	2.9e-29	NPIPB9, NUPR1, RP11-1348G14.4, SH2B1, SULT1A1, SULT1A2, TUFM
Digestive - digestive	rs4788084	16:28528527	IL27 - NUPR1	type I diabetes mellitus	digestive system disease, endocrine system disease, immune system disease (autoimmune)	SULT1A2	1.3e-56	CDC37P1, EIF3C, LAT, NPIPB7, NPIPB9, NUPR1, RP11-1348G14.4, SBK1, SGF29, SH2B1, SPNS1, SULT1A1, TUFM	SULT1A2	6.6e-37	CDC37P1, CDC37P2, CLN3, EIF3C, IL27, LAT, NFATC2IP, NPIPB7, NPIPB9, NUPR1, RP11-1348G14.4, SBK1, SGF29, SH2B1, SPNS1, SULT1A1, TUFM	CDC37P1	3.3e-63	APOBR, ATP2A1, ATXN2L, CDC37P2, CLN3, EIF3C, IL27, NFATC2IP, NPIPB6, NPIPB7, NPIPB8, NPIPB9, NUPR1, RABEP2, RP11-1348G14.4, RP11-1348G14.6, RP11-22P6.2, RP11-435I10.5, RP11-666O2.4, SBK1, SGF29, SH2B1, SULT1A1, SULT1A2, TUFM	SULT1A2	3.2e-121	ATP2A1, ATXN2L, CDC37P1, CLN3, EIF3C, IL27, NPIPB6, NPIPB7, NPIPB9, RP11-1348G14.4, SGF29, SH2B1, SPNS1, SULT1A1, TUFM	TUFM	4.5e-42	ATP2A1, CDC37P1, EIF3C, LAT, NFATC2IP, NPIPB6, NPIPB7, RP11-1348G14.4, RP11-1348G14.6, SBK1, SGF29, SH2B1, SULT1A1, SULT1A2	SULT1A2	1.3e-61	ATP2A1, ATP2A1-AS1, EIF3C, LAT, NFATC2IP, NPIPB12, RP11-1348G14.4, RP11-22P6.2, SGF29, SULT1A1, TUFM	SULT1A2	3.6e-55	CDC37P1, EIF3C, LAT, NPIPB7, NPIPB9, NUPR1, RP11-1348G14.4, RP11-1348G14.6, RP11-22P6.2, RP11-435I10.5, RP11-666O2.4, SH2B1, SULT1A1, TUFM	CDC37P1	4.6e-43	NFATC2IP, NPIPB9, RP11-1348G14.4, SH2B1, SPNS1, SULT1A1, SULT1A2, TUFM
Digestive - digestive	rs11466334	19:41341832	TGFB1	type II diabetes mellitus	digestive system disease, endocrine system disease	----	----	----	ATP5SL	1.3e-09	----	ATP5SL	5.1e-06	TMEM145	ATP5SL	2.9e-07	----	AC006486.10	3.8e-05	----	----	----	----	ATP5SL	2e-13	----	ATP5SL	3.3e-08	----
Digestive - digestive	rs2284553	21:33404389	IFNGR2	ankylosing spondylitis, psoriasis, ulcerative colitis, Crohn's disease, sclerosing cholangitis, inflammatory bowel disease	digestive system disease, endocrine system disease, immune system disease (autoimmune), integumentary system disease, musculoskeletal system disease	TMEM50B	1.1e-09	IFNGR2	IFNGR2	9.7e-16	DNAJC28, TMEM50B	IFNGR2	4.5e-18	DNAJC28, TMEM50B	TMEM50B	5e-05	----	TMEM50B	2e-09	IFNGR2	IFNGR2	7.7e-15	----	TMEM50B	1.8e-13	----	TMEM50B	9.1e-09	----
Digestive - digestive	rs2834215	21:33424579	IFNGR2	Crohn's disease	digestive system disease, immune system disease (autoimmune)	TMEM50B	2.2e-99	----	TMEM50B	4.3e-49	DNAJC28, IFNGR2	TMEM50B	7.4e-73	----	TMEM50B	2.9e-33	IFNGR2	TMEM50B	1.1e-69	ITSN1	IFNGR2	4.5e-08	----	TMEM50B	1.4e-108	----	TMEM50B	2.7e-47	----
Digestive - digestive	rs5771069	22:49997051	IL17REL	ulcerative colitis	digestive system disease, immune system disease (autoimmune)	RP3-402G11.26	6.7e-06	PIM3	RP3-402G11.26	3.8e-05	PIM3	RP3-402G11.26	3e-05	----	PIM3	1.2e-21	----	PIM3	4.1e-09	IL17REL	----	----	----	PIM3	7e-09	IL17REL	----	----	----
Endocrine - exo-/endocrine	rs4129267	1:154453788	IL6R	ankylosing spondylitis, psoriasis, ulcerative colitis, Crohn's disease, sclerosing cholangitis, respiratory system disease, asthma	digestive system disease, endocrine system disease, immune system disease (autoimmune), integumentary system disease, musculoskeletal system disease, respiratory system disease	IL6R	8.4e-17	----	IL6R	1.8e-12	TDRD10	TDRD10	2.1e-09	SHE	IL6R	5.4e-09	----	----	----	----	----	----	----	----	----	----	----	----	----
Endocrine - exo-/endocrine	rs871656	2:102154822	IL1R1	ankylosing spondylitis, psoriasis, ulcerative colitis, Crohn's disease, sclerosing cholangitis	digestive system disease, endocrine system disease, immune system disease (autoimmune), integumentary system disease, musculoskeletal system disease	----	----	----	IL1R1	1.2e-09	IL18R1, IL1RL2	IL1R1	2.2e-09	IL1RL2, SLC9A4	MFSD9	3.1e-07	AC007278.3	IL1RL2	7.2e-05	----	SLC9A2	3.3e-05	----	IL18R1	4.5e-07	----	IL18R1	1.9e-05	IL1RL1
Endocrine - exo-/endocrine	rs12987977	2:102358876	IL18R1	ankylosing spondylitis, psoriasis, ulcerative colitis, Crohn's disease, sclerosing cholangitis	digestive system disease, endocrine system disease, immune system disease (autoimmune), integumentary system disease, musculoskeletal system disease	IL18R1	5.6e-08	----	IL18RAP	3e-05	IL1RL1	SLC9A4	6.7e-10	AC007278.3, IL18R1, IL18RAP	AC007278.3	2.3e-09	AC007278.2, FAM183DP, IL18RAP	IL18RAP	8e-10	----	----	----	----	IL18R1	5.9e-12	AC007278.3, IL1RL1	IL1RL1	2.2e-25	AC007278.3
Endocrine - exo-/endocrine	rs11676348	2:218145423	CXCR2 - CXCR1	ankylosing spondylitis, psoriasis, ulcerative colitis, Crohn's disease, sclerosing cholangitis	digestive system disease, endocrine system disease, immune system disease (autoimmune), integumentary system disease, musculoskeletal system disease	RP11-378A13.1	2.5e-22	TMBIM1	RP11-378A13.1	3.6e-24	TMBIM1	RP11-378A13.1	1.7e-26	ARPC2, GPBAR1, PNKD, TMBIM1	RP11-378A13.1	2e-26	ARPC2, CXCR1,CXCR2, GPBAR1, PNKD, TMBIM1	RP11-378A13.1	2.1e-28	CXCR2, GPBAR1, PNKD, TMBIM1	RP11-378A13.1	3.8e-29	ARPC2, TMBIM1	RP11-378A13.1	1.8e-23	ARPC2, TMBIM1	RP11-378A13.1	1.7e-27	ARPC2, PNKD, TMBIM1
Endocrine - exo-/endocrine	rs4676410	2:240624322	GPR35	inflammatory bowel disease, sclerosing cholangitis, autoimmune thyroid disease, type I diabetes mellitus, Common variable immunodeficiency, ankylosing spondylitis, psoriasis, celiac disease, ulcerative colitis, Crohn's disease, autoimmune disease, juvenile idiopathic arthritis, systemic lupus erythematosus	digestive system disease, endocrine system disease, hematologic disease, immune system disease (autoimmune), integumentary system disease, musculoskeletal system disease,	----	----	----	GPR35	4e-06	----	GPR35	2.4e-05	----	----	----	----	GPR35	6.5e-07	----	----	----	----	----	----	----	----	----	----
Endocrine - exo-/endocrine	rs4676406	2:240639691	GPR35 - AC011298.3	ankylosing spondylitis, psoriasis, ulcerative colitis, Crohn's disease, sclerosing cholangitis	digestive system disease, endocrine system disease, immune system disease (autoimmune), integumentary system disease, musculoskeletal system disease	CAPN10	4.8e-10	----	CAPN10	5.4e-08	----	CAPN10	1.7e-09	----	----	----	----	CAPN10	1.6e-07	GPR35	CAPN10	2.1e-08	----	CAPN10	5e-08	----	----	----	----
Endocrine - exo-/endocrine	rs57938373	3:39294547	AC092053.1 - CCR8	hypothyroidism	endocrine system disease	----	----	----	----	----	----	RPSA	5.3e-06	----	----	----	----	SNORA62	3.6e-05	SLC25A38	CX3CR1	0.00011	----	----	----	----	RPSA	4.9e-05	----
Endocrine - exo-/endocrine	rs113010081	3:46415921	CCRL2 - LINC02009	ulcerative colitis, inflammatory bowel disease, type I diabetes mellitus	digestive system disease, endocrine system disease, immune system disease (autoimmune)	LIMD1	5.4e-05	----	LIMD1	1.1e-05	LRRC2	LIMD1	3.4e-09	ALS2CL, CCRL2, LINC02009, LRRC2-AS1, RTP3	CCR3	8.7e-07	CCR1	LRRC2	5.2e-10	LIMD1, TDGF1	CXCR6	7.9e-08	FYCO1, LRRC2-AS1, TDGF1	LIMD1	2.4e-07	----	----	----	----
Endocrine - exo-/endocrine	rs2069762	4:122456825	IL2 - IL21	type I diabetes mellitus	digestive system disease, endocrine system disease, immune system disease (autoimmune)	----	----	----	----	----	----	KIAA1109	6.2e-08	----	----	----	----	----	----	----	----	----	----	----	----	----	----	----	----
Endocrine - exo-/endocrine	rs59867199	4:122531076	IL2 - IL21	ankylosing spondylitis, psoriasis, ulcerative colitis, Crohn's disease, sclerosing cholangitis	digestive system disease, endocrine system disease, immune system disease (autoimmune), integumentary system disease, musculoskeletal system disease	KIAA1109	4.6e-07	----	KIAA1109	1.3e-06	----	KIAA1109	0.0001	----	----	----	----	KIAA1109	5.3e-07	----	KIAA1109	1.9e-05	----	KIAA1109	3.6e-07	----	----	----	----
Endocrine - exo-/endocrine	rs395157	5:38867630	OSMR	ankylosing spondylitis, psoriasis, ulcerative colitis, Crohn's disease, sclerosing cholangitis, inflammatory bowel disease	digestive system disease, endocrine system disease, immune system disease (autoimmune), integumentary system disease, musculoskeletal system disease	OSMR-AS1	3.2e-07	----	OSMR-AS1	6.3e-08	OSMR	OSMR-AS1	2.8e-06	----	----	----	----	OSMR	4.3e-07	OSMR-AS1	----	----	----	----	----	----	OSMR-AS1	2.8e-05	----
Endocrine - exo-/endocrine	rs17428041	8:21853920	GFRA2 - DOK2	type II diabetes mellitus	digestive system disease, endocrine system disease	----	----	----	----	----	----	GFRA2	4.6e-12	----	REEP4	8.5e-06	----	----	----	----	DMTN	1.5e-05	----	----	----	----	----	----	----
Endocrine - exo-/endocrine	rs2466075	8:32575431	NRG1	hypothyroidism	endocrine system disease	----	----	----	----	----	----	NRG1	6.5e-58	----	NRG1	4e-29	----	----	----	----	----	----	----	----	----	----	----	----	----
Endocrine - exo-/endocrine	rs1032129	8:118939661	TNFRSF11B	autoimmune disease, hypothyroidism	immune system disease (autoimmune), endocrine system disease	COLEC10	1.9e-12	----	----	----	----	COLEC10	1.3e-06	----	----	----	----	----	----	----	----	----	----	----	----	----	----	----	----
Endocrine - exo-/endocrine	rs2812378	9:34710263	CCL21 - FAM205A	ankylosing spondylitis, psoriasis, ulcerative colitis, Crohn's disease, sclerosing cholangitis, rheumatoid arthritis	digestive system disease, endocrine system disease, immune system disease (autoimmune), integumentary system disease, musculoskeletal system disease	FAM205A	8.7e-05	----	----	----	----	FAM205BP	4e-07	FAM205A, KIAA1161, PHF24, RP11-195F19.9	----	----	----	FAM205A	8.8e-08	RPP25L	----	----	----	FAM205A	5e-06	----	----	----	----
Endocrine - exo-/endocrine	rs4788084	16:28528527	IL27 - NUPR1	type I diabetes mellitus	digestive system disease, endocrine system disease, immune system disease (autoimmune)	SULT1A2	1.3e-56	CDC37P1, EIF3C, LAT, NPIPB7, NPIPB9, NUPR1, RP11-1348G14.4, SBK1, SGF29, SH2B1, SPNS1, SULT1A1, TUFM	SULT1A2	6.6e-37	CDC37P1, CDC37P2, CLN3, EIF3C, IL27, LAT, NFATC2IP, NPIPB7, NPIPB9, NUPR1, RP11-1348G14.4, SBK1, SGF29, SH2B1, SPNS1, SULT1A1, TUFM	CDC37P1	3.3e-63	APOBR, ATP2A1, ATXN2L, CDC37P2, CLN3, EIF3C, IL27, NFATC2IP, NPIPB6, NPIPB7, NPIPB8, NPIPB9, NUPR1, RABEP2, RP11-1348G14.4, RP11-1348G14.6, RP11-22P6.2, RP11-435I10.5, RP11-666O2.4, SBK1, SGF29, SH2B1, SULT1A1, SULT1A2, TUFM	SULT1A2	3.2e-121	ATP2A1, ATXN2L, CDC37P1, CLN3, EIF3C, IL27, NPIPB6, NPIPB7, NPIPB9, RP11-1348G14.4, SGF29, SH2B1, SPNS1, SULT1A1, TUFM	TUFM	4.5e-42	ATP2A1, CDC37P1, EIF3C, LAT, NFATC2IP, NPIPB6, NPIPB7, RP11-1348G14.4, RP11-1348G14.6, SBK1, SGF29, SH2B1, SULT1A1, SULT1A2	SULT1A2	1.3e-61	ATP2A1, ATP2A1-AS1, EIF3C, LAT, NFATC2IP, NPIPB12, RP11-1348G14.4, RP11-22P6.2, SGF29, SULT1A1, TUFM	SULT1A2	3.6e-55	CDC37P1, EIF3C, LAT, NPIPB7, NPIPB9, NUPR1, RP11-1348G14.4, RP11-1348G14.6, RP11-22P6.2, RP11-435I10.5, RP11-666O2.4, SH2B1, SULT1A1, TUFM	CDC37P1	4.6e-43	NFATC2IP, NPIPB9, RP11-1348G14.4, SH2B1, SPNS1, SULT1A1, SULT1A2, TUFM
Endocrine - exo-/endocrine	rs12980275	19:39241143	IFNL3P1 - IFNL3	Chronic Hepatitis C infection	digestive system disease, endocrine system disease	----	----	----	----	----	----	PAK4	0.00015	----	----	----	----	----	----	----	----	----	----	IFNL4	3.6e-06	NCCRP1	----	----	----
Endocrine - exo-/endocrine	rs11466334	19:41341832	TGFB1	type II diabetes mellitus	digestive system disease, endocrine system disease	----	----	----	ATP5SL	1.3e-09	----	ATP5SL	5.1e-06	TMEM145	ATP5SL	2.9e-07	----	AC006486.10	3.8e-05	----	----	----	----	ATP5SL	2e-13	----	ATP5SL	3.3e-08	----
Endocrine - exo-/endocrine	rs2284553	21:33404389	IFNGR2	ankylosing spondylitis, psoriasis, ulcerative colitis, Crohn's disease, sclerosing cholangitis, inflammatory bowel disease	digestive system disease, endocrine system disease, immune system disease (autoimmune), integumentary system disease, musculoskeletal system disease	TMEM50B	1.1e-09	IFNGR2	IFNGR2	9.7e-16	DNAJC28, TMEM50B	IFNGR2	4.5e-18	DNAJC28, TMEM50B	TMEM50B	5e-05	----	TMEM50B	2e-09	IFNGR2	IFNGR2	7.7e-15	----	TMEM50B	1.8e-13	----	TMEM50B	9.1e-09	----
Endocrine - exo-/endocrine	rs137848	22:50001867	IL17REL	type II diabetes mellitus	digestive system disease, endocrine system disease	RP3-402G11.26	1.2e-05	PIM3	RP3-402G11.26	4.1e-05	----	RP3-402G11.26	5e-05	----	PIM3	9e-22	----	PIM3	1.4e-08	IL17REL	----	----	----	PIM3	2.3e-10	IL17REL	----	----	----
Immune/hematologic - hemic and immune	rs223883	16:57354818	AC108081.1 - CCL22	systemic lupus erythematosus	hematologic disease, immune system disease (autoimmune), musculoskeletal system disease, urinary system disease	COQ9	3.8e-07	----	----	----	----	CIAPIN1	5e-10	COQ9, DOK4, POLR2C	POLR2C	1.2e-05	----	----	----	----	----	----	----	POLR2C	5.7e-11	COQ9	----	----	----
Immune/hematologic - hemic and immune	rs3093024	6:167119305	AL121935.1, CCR6, Z94721.2	rheumatoid arthritis	immune system disease (autoimmune), musculoskeletal system disease	FGFR1OP	3.1e-06	RNASET2	RNASET2	1e-07	FGFR1OP	FGFR1OP	4.4e-10	RNASET2	RNASET2	1.6e-23	CCR6, RP1-167A14.2, RPS6KA2	RNASET2	3.2e-22	FGFR1OP	----	----	----	RNASET2	8.5e-08	----	RNASET2	2.3e-06	FGFR1OP
Immune/hematologic - hemic and immune	rs1811711	2:227805760	CCL20	inflammatory bowel disease, ulcerative colitis	digestive system disease, immune system disease (autoimmune)	CCL20	4.3e-05	----	----	----	----	CCL20	2.5e-09	----	CCL20	3.3e-24	----	----	----	----	----	----	----	CCL20	2e-19	----	----	----	----
Immune/hematologic - hemic and immune	rs13096142	3:46240253	CCR3	celiac disease	digestive system disease, immune system disease (autoimmune)	----	----	----	PTH1R	0.0001	----	----	----	----	CCR2	5.2e-05	----	CCR2	5.6e-11	CCR1	----	----	----	----	----	----	----	----	----
Immune/hematologic - hemic and immune	rs13098911	3:46193709	CCR3	celiac disease	digestive system disease, immune system disease (autoimmune)	CXCR6	1.8e-05	----	CCR1	2.9e-11	CCR5, SLC6A20	CCR2	9.3e-06	FYCO1, PRSS46	FLT1P1	4.2e-07	CCR3	CCR1	1.7e-20	----	SLC6A20	1e-05	CXCR6	CXCR6	2e-07	----	CXCR6	8.5e-05	----
Immune/hematologic - hemic and immune	rs7616215	3:46164194	CCR3	celiac disease, Behcet's syndrome	digestive system disease, immune system disease (autoimmune), cardiovascular disease, integumentary system disease, musculoskeletal system disease, nervous system disease, urinary system disease	FYCO1	2.1e-05	----	CCR1	1.3e-09	FYCO1	FYCO1	1.4e-09	RP11-24F11.2, RTP3	CCR1	6.1e-47	CCR2, CCR3, CCRL2, FLT1P1, XCR1	FYCO1	1.9e-09	CCR1	CXCR6	2.3e-06	----	FYCO1	2.1e-19	----	CCR1	2e-09	FYCO1
Immune/hematologic - hemic and immune	rs79893749	3:46212159	CCR3	systemic juvenile idiopathic arthritis, polyarticular juvenile idiopathic arthritis, rheumatoid factor negative, oligoarticular juvenile idiopathic arthritis	immune system disease (autoimmune), musculoskeletal system disease	----	----	----	----	----	----	CCRL2	8.2e-07	LIMD1, LRRC2-AS1, RP11-24F11.2	CCR3	2.7e-10	CCR1	LRRC2	2.5e-09	ALS2CL, TDGF1	CXCR6	3e-06	----	LIMD1	1.3e-05	CCR5	----	----	----
Immune/hematologic - hemic and immune	rs1015164	3:46410189	CCRL2	AIDS, HIV-1 infection	disease of genitourinary system, immune system disease	----	----	----	RP11-24F11.2	4.3e-05	----	RP11-24F11.2	5.1e-09	RP11-24F11.2	CCR1	1.5e-13	CCR3, RP11-24F11.2	CCR2	9.4e-06	----	----	----	----	----	----	----	RP11-24F11.2	2.3e-07	CCR1
Immune/hematologic - hemic and immune	rs113010081	3:46415921	CCRL2 - LINC02009	ulcerative colitis, inflammatory bowel disease, type I diabetes mellitus	digestive system disease, endocrine system disease, immune system disease (autoimmune)	LIMD1	5.4e-05	----	LIMD1	1.1e-05	LRRC2	LIMD1	3.4e-09	ALS2CL, CCRL2, LINC02009, LRRC2-AS1, RTP3	CCR3	8.7e-07	CCR1	LRRC2	5.2e-10	LIMD1, TDGF1	CXCR6	7.9e-08	FYCO1, LRRC2-AS1, TDGF1	LIMD1	2.4e-07	----	----	----	----
Immune/hematologic - hemic and immune	rs11113818	12:108324152	CMKLR1	juvenile idiopathic arthritis	immune system disease (autoimmune), musculoskeletal system disease	----	----	----	----	----	----	----	----	----	CMKLR1	1.1e-06	----	RP11-864J10.2	4.8e-05	----	----	----	----	----	----	----	----	----	----
Immune/hematologic - hemic and immune	rs11676348	2:218145423	CXCR2 - CXCR1	ankylosing spondylitis, psoriasis, ulcerative colitis, Crohn's disease, sclerosing cholangitis	digestive system disease, endocrine system disease, immune system disease (autoimmune), integumentary system disease, musculoskeletal system disease	RP11-378A13.1	2.5e-22	TMBIM1	RP11-378A13.1	3.6e-24	TMBIM1	RP11-378A13.1	1.7e-26	ARPC2, GPBAR1, PNKD, TMBIM1	RP11-378A13.1	2e-26	ARPC2, CXCR1, CXCR2, PNKD, TMBIM1	RP11-378A13.1	2.1e-28	CXCR2, GPBAR1, PNKD, TMBIM1	RP11-378A13.1	3.8e-29	ARPC2, TMBIM1	RP11-378A13.1	1.8e-23	ARPC2, TMBIM1	RP11-378A13.1	1.7e-27	ARPC2, PNKD, TMBIM1
Immune/hematologic - hemic and immune	rs953387	2:136149600	CXCR4 - HNRNPKP2	juvenile idiopathic arthritis	immune system disease (autoimmune), musculoskeletal system disease	MCM6	2.7e-05	----	MCM6	1.1e-05	----	DARS	3e-07	MCM6	MCM6	1.3e-06	----	----	----	----	----	----	----	----	----	----	MCM6	0.00016	----
Immune/hematologic - hemic and immune	rs10189629	2:102263004	FAM183DP - IL1RL1	allergy	immune system disease	IL18R1	6.5e-05	----	IL1R1	7.5e-06	----	SLC9A4	3.1e-08	IL1R1, IL1RL2	AC007278.3	1.6e-11	IL18RAP, MFSD9	IL18RAP	0.00019	IL18R1	SLC9A2	2.1e-05	----	IL18R1	4.2e-11	IL1RL1	IL18R1	1.5e-09	AC007278.3, IL1RL1, SDR42E1P5
Immune/hematologic - hemic and immune	rs12470864	2:102309902	FAM183DP - IL1RL1	adult onset asthma, allergy, asthma	respiratory system disease, immune system disease	IL18R1	2.2e-06	----	IL1RL1	7.4e-05	AC007278.3	SLC9A4	8e-11	AC007278.3, IL18R1, IL18RAP, IL1RL2	AC007278.3	3.5e-11	AC007278.2, FAM183DP, IL18RAP	IL18RAP	2.4e-09	IL1RL2	----	----	----	IL18R1	1.3e-15	IL1RL1	IL1RL1	5.7e-30	AC007278.3, IL18R1
Immune/hematologic - hemic and immune	rs76428106	13:28029870	FLT3	autoimmune disease, hypothyroidism	immune system disease (autoimmune), endocrine system disease	----	----	----	FLT3	7.4e-07	----	----	----	----	FLT3	1.3e-06	----	FLT3	4.1e-06	----	----	----	----	FLT3	1.4e-06	----	FLT3	1.3e-10	----
Immune/hematologic - hemic and immune	rs73194058	21:33391982	IFNAR1 - IFNGR2	rheumatoid arthritis	immune system disease (autoimmune), musculoskeletal system disease	TMEM50B	9.3e-15	----	TMEM50B	5e-12	----	TMEM50B	1.7e-11	IFNAR1	IFNGR2	4.6e-07	TMEM50B	TMEM50B	2.7e-11	IFNAR1	----	----	----	TMEM50B	1.8e-10	IFNAR1	TMEM50B	2.7e-06	----
Immune/hematologic - hemic and immune	rs2284553	21:33404389	IFNGR2	ankylosing spondylitis, psoriasis, ulcerative colitis, Crohn's disease, sclerosing cholangitis, inflammatory bowel disease	digestive system disease, endocrine system disease, immune system disease (autoimmune), integumentary system disease, musculoskeletal system disease	TMEM50B	1.1e-09	IFNGR2	IFNGR2	9.7e-16	DNAJC28, TMEM50B	IFNGR2	4.5e-18	DNAJC28, TMEM50B	TMEM50B	5e-05	----	TMEM50B	2e-09	IFNGR2	IFNGR2	7.7e-15	----	TMEM50B	1.8e-13	----	TMEM50B	9.1e-09	----
Immune/hematologic - hemic and immune	rs2834215	21:33424579	IFNGR2	Crohn's disease	digestive system disease, immune system disease (autoimmune)	TMEM50B	2.2e-99	----	TMEM50B	4.3e-49	DNAJC28, IFNGR2	TMEM50B	7.4e-73	----	TMEM50B	2.9e-33	IFNGR2	TMEM50B	1.1e-69	ITSN1	IFNGR2	4.5e-08	----	TMEM50B	1.4e-108	----	TMEM50B	2.7e-47	----
Immune/hematologic - hemic and immune	rs9808753	21:33415005	IFNGR2	multiple sclerosis	immune system disease (autoimmune), nervous system disease	TMEM50B	4.8e-17	----	TMEM50B	1.3e-09	----	TMEM50B	5.2e-12	IFNAR1	IFNGR2	4.8e-15	TMEM50B	TMEM50B	8.1e-12	IFNAR1, IFNGR2, ITSN1	----	----	----	TMEM50B	4.1e-13	----	TMEM50B	3.9e-07	----
Immune/hematologic - hemic and immune	rs1518111	1:206771300	IL10	Behcet's syndrome	cardiovascular disease, immune system disease (autoimmune), integumentary system disease, musculoskeletal system disease, nervous system disease, urinary system disease	----	----	----	----	----	----	----	----	----	IL10	4.3e-09	----	----	----	----	----	----	----	----	----	----	----	----	----
Immune/hematologic - hemic and immune	rs10889681	1:67333487	IL12RB2	systemic lupus erythematosus	hematologic disease, immune system disease (autoimmune), musculoskeletal system disease, urinary system disease	----	----	----	----	----	----	----	----	----	IL12RB2	1e-25	----	IL12RB2	4.8e-06	----	IL12RB2	3.8e-05	----	SERBP1	6.2e-05	----	IL12RB2	2e-06	----
Immune/hematologic - hemic and immune	rs10185424	2:102046427	IL1R2 - IL1R1	ulcerative colitis, Crohn's disease	digestive system disease, immune system disease (autoimmune)	LINC01127	0.00016	----	LINC01127	4.8e-05	----	----	----	----	LINC01127	4.6e-09	----	IL1R2	1.3e-06	IL1R1	----	----	----	MAP4K4	1.9e-05	----	LINC01127	7.1e-06	----
Immune/hematologic - hemic and immune	rs10197862	2:102350089	IL1RL1, IL18R1	seasonal allergic rhinitis, asthma	immune system disease, respiratory system disease	IL18R1	2e-06	----	IL18R1	6.5e-07	----	SLC9A4	3.9e-08	AC007278.3, IL18R1, IL1R1	AC007278.3	1.4e-18	AC007278.2, IL18RAP, MFSD9	IL18R1	1.6e-05	IL18RAP	SLC9A2	3e-06	----	IL18R1	6.6e-13	IL1RL1, IL1RL2	IL18R1	5.1e-13	AC007278.3, IL1RL1, SDR42E1P5
Immune/hematologic - hemic and immune	rs13001325	2:102322576	IL18R1, IL1RL1	Crohn's disease, inflammatory bowel disease	digestive system disease, immune system disease (autoimmune)	IL18R1	1.4e-06	----	IL1RL1	9.8e-05	----	SLC9A4	8e-11	AC007278.3, IL18R1, IL18RAP, IL1RL2	AC007278.3	3.5e-11	AC007278.2, FAM183DP, IL18RAP	IL18RAP	2.4e-09	IL1RL2	----	----	----	IL18R1	1.3e-15	IL1RL1	IL1RL1	5.7e-30	AC007278.3, IL18R1
Immune/hematologic - hemic and immune	rs2192752	2:102152913	IL1R1	ankylosing spondylitis	immune system disease (autoimmune), musculoskeletal system disease	----	----	----	IL1R1	3.5e-17	IL1RL2, SLC9A4	SLC9A4	9.7e-07	----	IL18RAP	9.9e-11	AC007278.2, AC007278.3	IL1RL2	2.2e-06	----	----	----	----	----	----	----	IL1RL1	0.00015	----
Immune/hematologic - hemic and immune	rs871656	2:102154822	IL1R1	ankylosing spondylitis, psoriasis, ulcerative colitis, Crohn's disease, sclerosing cholangitis	digestive system disease, endocrine system disease, immune system disease (autoimmune), integumentary system disease, musculoskeletal system disease	----	----	----	IL1R1	1.2e-09	IL18R1, IL1RL2	IL1R1	2.2e-09	IL1RL2, SLC9A4	MFSD9	3.1e-07	AC007278.3	IL1RL2	7.2e-05	----	SLC9A2	3.3e-05	----	IL18R1	4.5e-07	----	IL18R1	1.9e-05	IL1RL1
Immune/hematologic - hemic and immune	rs13015714	2:102355405	IL18R1	celiac disease, atopic eczema	digestive system disease, immune system disease (autoimmune), integumentary system disease	IL18R1	7.4e-11	----	IL18R1	4.8e-10	IL18RAP, SLC9A4	SLC9A4	9e-08	AC007278.3, IL18RAP	IL18RAP	3.3e-51	AC007278.2, AC007278.3, IL18R1, SDR42E1P5	IL18R1	1.1e-10	----	IL18R1	1.3e-09	----	IL18R1	8.6e-12	IL1RL1	IL1RL1	3e-21	AC007278.2, AC007278.3, IL18R1, IL18RAP, SDR42E1P5
Immune/hematologic - hemic and immune	rs1420095	2:102396442	IL18R1	polymyositis	immune system disease (autoimmune), musculoskeletal system disease, nervous system disease, urinary system disease	----	----	----	----	----	----	----	----	----	AC007278.3	5.2e-05	----	----	----	----	----	----	----	IL1RL1	2.3e-05	----	IL1RL1	1.8e-06	----
Immune/hematologic - hemic and immune	rs6419573	2:102410643	IL18R1 - SDR42E1P5	atopic eczema	immune system disease, integumentary system disease	IL18R1	2.1e-10	----	IL18R1	4.2e-09	IL18RAP, SLC9A4	SLC9A4	7.5e-08	AC007278.3, IL18RAP	IL18RAP	8.2e-55	AC007278.2, AC007278.3, IL18R1, SDR42E1P5	IL18R1	1.4e-10	----	IL18R1	8.4e-10	----	IL18R1	4.7e-11	IL1RL1	IL1RL1	8.1e-20	AC007278.2, AC007278.3, IL18R1, IL18RAP, SDR42E1P5
Immune/hematologic - hemic and immune	rs1874791	1:67340749	IL12RB2	systemic lupus erythematosus	hematologic disease, immune system disease (autoimmune), musculoskeletal system disease, urinary system disease	IL12RB2	2.8e-05	----	----	----	----	----	----	----	IL12RB2	3.1e-11	----	IL12RB2	3e-12	----	SERBP1	1.4e-07	----	SERBP1	2.8e-06	----	----	----	----
Immune/hematologic - hemic and immune	rs5771069	22:49997051	IL17REL	ulcerative colitis	digestive system disease, immune system disease (autoimmune)	RP3-402G11.26	6.7e-06	PIM3	RP3-402G11.26	3.8e-05	PIM3	RP3-402G11.26	3e-05	----	PIM3	1.2e-21	----	PIM3	4.1e-09	IL17REL	----	----	----	PIM3	7e-09	IL17REL	----	----	----
Immune/hematologic - hemic and immune	rs4788084	16:28528527	IL27 - NUPR1	type I diabetes mellitus	digestive system disease, endocrine system disease, immune system disease (autoimmune)	SULT1A2	1.3e-56	CDC37P1, EIF3C, LAT, NPIPB7, NPIPB9, NUPR1, RP11-1348G14.4, SBK1, SGF29, SH2B1, SPNS1, SULT1A1, TUFM	SULT1A2	6.6e-37	CDC37P1, CDC37P2, CLN3, EIF3C, IL27, LAT, NFATC2IP, NPIPB7, NPIPB9, NUPR1, RP11-1348G14.4, SBK1, SGF29, SH2B1, SPNS1, SULT1A1, TUFM	CDC37P1	3.3e-63	APOBR, ATP2A1, ATXN2L, CDC37P2, CLN3, EIF3C, IL27, NFATC2IP, NPIPB6, NPIPB7, NPIPB8, NPIPB9, NUPR1, RABEP2, RP11-1348G14.4, RP11-1348G14.6, RP11-22P6.2, RP11-435I10.5, RP11-666O2.4, SBK1, SGF29, SH2B1, SULT1A1, SULT1A2, TUFM	SULT1A2	3.2e-121	ATP2A1, ATXN2L, CDC37P1, CLN3, EIF3C, IL27, NPIPB6, NPIPB7, NPIPB9, RP11-1348G14.4, SGF29, SH2B1, SPNS1, SULT1A1, TUFM	TUFM	4.5e-42	ATP2A1, CDC37P1, EIF3C, LAT, NFATC2IP, NPIPB6, NPIPB7, RP11-1348G14.4, RP11-1348G14.6, SBK1, SGF29, SH2B1, SULT1A1, SULT1A2	SULT1A2	1.3e-61	ATP2A1, ATP2A1-AS1, EIF3C, LAT, NFATC2IP, NPIPB12, RP11-1348G14.4, RP11-22P6.2, SGF29, SULT1A1, TUFM	SULT1A2	3.6e-55	CDC37P1, EIF3C, LAT, NPIPB7, NPIPB9, NUPR1, RP11-1348G14.4, RP11-1348G14.6, RP11-22P6.2, RP11-435I10.5, RP11-666O2.4, SH2B1, SULT1A1, TUFM	CDC37P1	4.6e-43	NFATC2IP, NPIPB9, RP11-1348G14.4, SH2B1, SPNS1, SULT1A1, SULT1A2, TUFM
Immune/hematologic - hemic and immune	rs56354901	16:28511823	IL27	Crohn's disease	digestive system disease, immune system disease (autoimmune)	SULT1A2	2.2e-36	CDC37P1, EIF3C, LAT, NPIPB7, NPIPB9, NUPR1, RP11-1348G14.4, SBK1, SGF29, SH2B1, SPNS1, SULT1A1, TUFM	SULT1A2	1.1e-27	CDC37P1, EIF3C, IL27, LAT, NFATC2IP, NPIPB7, NPIPB9, NUPR1, RP11-1348G14.4, SBK1, SGF29, SH2B1, SULT1A1, TUFM	CDC37P1	2.6e-41	APOBR, CDC37P2, CLN3, EIF3C, IL27, NFATC2IP, NPIPB6, NPIPB7, NPIPB8, NPIPB9, NUPR1, RABEP2, RP11-1348G14.4, RP11-1348G14.6, RP11-435I10.5, RP11-666O2.4, SBK1, SGF29, SH2B1, SULT1A1, SULT1A2, TUFM	SULT1A2	3e-71	ATXN2L, CDC37P1, CLN3, IL27, NPIPB6, NPIPB7, RP11-1348G14.4, SGF29, SPNS1, SULT1A1, TUFM	TUFM	2.2e-24	CDC37P1, EIF3C, LAT, NFATC2IP, NPIPB6, NPIPB7, NPIPB9, RP11-1348G14.4, RP11-1348G14.6, SBK1, SGF29, SH2B1, SULT1A1, SULT1A2	SULT1A2	1.9e-48	ATP2A1, ATP2A1-AS1, RP11-1348G14.4, SGF29, SULT1A1, TUFM	SULT1A2	1.7e-38	APOBR, CDC37P1, EIF3C, NPIPB7, NPIPB9, NUPR1, RP11-1348G14.4, RP11-1348G14.6, RP11-22P6.2, RP11-435I10.5, RP11-666O2.4, SH2B1, SULT1A1, TUFM	CDC37P1	2.9e-29	NPIPB9, NUPR1, RP11-1348G14.4, SH2B1, SULT1A1, SULT1A2, TUFM
Immune/hematologic - hemic and immune	rs2104286	10:6057082	IL2RA	ankylosing spondylitis, psoriasis, ulcerative colitis, Crohn's disease, sclerosing cholangitis, rheumatoid arthritis, multiple sclerosis	digestive system disease, endocrine system disease, immune system disease (autoimmune), integumentary system disease, musculoskeletal system disease	----	----	----	IL2RA	4e-05	----	----	----	----	IL2RA	8.5e-06	----	----	----	----	----	----	----	----	----	----	----	----	----
Immune/hematologic - hemic and immune	rs3091338	5:132067045	IL3 - CSF2	Crohn's disease	digestive system disease, immune system disease (autoimmune)	P4HA2	8.7e-22	AC034220.3, C5orf56, HINT1, PDLIM4, SLC22A4, SLC22A5	SLC22A5	1e-20	AC034220.3, ACSL6, C5orf56, P4HA2, PDLIM4	P4HA2	2e-36	AC034220.3, AC063976.7, PDLIM4, RAPGEF6, SLC22A5	SLC22A5	1.4e-14	P4HA2, AC116366.6	SLC22A5	4.6e-31	P4HA2, PDLIM4, SLC22A4	AC034220.3	2.2e-20	PDLIM4, RAPGEF6	P4HA2	2.3e-20	AC034220.3, CDC42SE2, PDLIM4, RAPGEF6,SLC22A5	SLC22A5	6.1e-15	----
Immune/hematologic - hemic and immune	rs4349147	16:3074919	IL32	HIV-1 infection, Susceptibility to viral and mycobacterial infections	immune system disease	IL32	5e-25	CASP16P, MMP25-AS1, RP11-473M20.9, ZNF213-AS1	ZNF213-AS1	1.2e-09	CASP16P, RP11-473M20.9, ZNF213	RP11-473M20.9	6.2e-27	ERVK13-1, IL32, MMP25-AS1, RP11-473M20.9, ZNF213, ZNF213-AS1, ZSCAN10	ZNF205	1.8e-08	RP11-473M20.9, ZNF213-AS1	RP11-473M20.9	1.1e-08	MMP25-AS1, ZNF213, ZNF213-AS1	RP11-473M20.9	4.7e-12	CASP16P, ZNF205, ZNF213-AS1	RP11-473M20.9	1.4e-13	ERVK13-1, RP11-20I23.13, ZNF213-AS1	RP11-473M20.9	2.1e-23	ZNF213, ZNF213-AS1
Immune/hematologic - hemic and immune	rs1800797	7:22726602	IL6, AC073072.1, STEAP1B	systemic lupus erythematosus	hematologic disease, immune system disease (autoimmune), musculoskeletal system disease, urinary system disease	AC073072.5	5.9e-33	STEAP1B	AC073072.5	3.3e-27	STEAP1B	AC073072.5	7.1e-76	STEAP1B	AC073072.5	4.4e-06	----	AC073072.5	1.3e-30	IL6, STEAP1B	----	----	----	AC073072.5	7.4e-50	----	AC073072.5	4.3e-38	STEAP1B
Immune/hematologic - hemic and immune	rs4129267	1:154453788	IL6R	ankylosing spondylitis, psoriasis, ulcerative colitis, Crohn's disease, sclerosing cholangitis, respiratory system disease, asthma	digestive system disease, endocrine system disease, immune system disease (autoimmune), integumentary system disease, musculoskeletal system disease, respiratory system disease	IL6R	8.4e-17	----	IL6R	1.8e-12	TDRD10	TDRD10	2.1e-09	SHE	IL6R	5.4e-09	----	----	----	----	----	----	----	----	----	----	----	----	----
Immune/hematologic - hemic and immune	rs72698115	1:154406893	IL6R	systemic juvenile idiopathic arthritis, polyarticular juvenile idiopathic arthritis, rheumatoid factor negative, oligoarticular juvenile idiopathic arthritis	immune system disease (autoimmune), musculoskeletal system disease	----	----	----	----	----	----	RAB13	1.7e-05	RP1-178F15.4	IL6R	1.1e-07	RP11-350G8.5	ATP8B2	1.3e-05	----	----	----	----	RP11-422P24.12	5.9e-05	----	----	----	----
Immune/hematologic - hemic and immune	rs1799964	6:31574531	LTA - TNF	Crohn's disease	digestive system disease, immune system disease (autoimmune)	XXbac-BPG181B23.7	7.6e-05	----	XXbac-BPG181B23.7	2.2e-05	HLA-C, PSORS1C1	XXbac-BPG181B23.7	3.1e-07	HLA-S, XXbac-BPG248L24.12	DDX39B	8e-08	HLA-S, LTA, XXbac-BPG181B23.7, ZBTB12	DDX39B	2.5e-05	HLA-C, HLA-S, XXbac-BPG181B23.7	HLA-C	1.7e-05	----	DDX39B	1.9e-09	LST1	XXbac-BPG181B23.7	4.3e-07	C4B
Immune/hematologic - hemic and immune	rs8105429	19:18370523	PGPEP1 - GDF15	systemic lupus erythematosus	hematologic disease, immune system disease (autoimmune), musculoskeletal system disease, urinary system disease	GDF15	8.6e-06	----	----	----	----	----	----	----	GDF15	7.9e-18	PGPEP1	----	----	----	----	----	----	----	----	----	----	----	----
Immune/hematologic - hemic and immune	rs1734907	7:100717894	POP7 - EPO	inflammatory bowel disease, schizophrenia	digestive system disease, immune system disease (autoimmune), nervous system disease	GIGYF1	2.5e-16	ACHE, TRIP6	GIGYF1	1.8e-19	MOSPD3, TFR2	GIGYF1	1.1e-28	EPO, PILRB, SAP25, TFR2	GIGYF1	5e-10	EPHB4	GIGYF1	2.2e-27	GNB2, MOSPD3, TFR2	GIGYF1	1.8e-19	----	GIGYF1	4.8e-20	ACHE, PVRIG, SLC12A9, TFR2, TRIP6	GIGYF1	7.5e-14	----
Immune/hematologic - hemic and immune	rs2457996	4:73990818	PPBP - CXCL5	ulcerative colitis	digestive system disease, immune system disease (autoimmune)	----	----	----	CXCL5	1.1e-06	----	----	----	----	CXCL5	7.9e-23	PF4V1	----	----	----	----	----	----	----	----	----	----	----	----
Immune/hematologic - hemic and immune	rs2472649	4:73991991	PPBP - CXCL5	inflammatory bowel disease	digestive system disease, immune system disease (autoimmune)	----	----	----	----	----	----	----	----	----	CXCL5	2.7e-11	PF4V1	PF4	6.1e-08	PF4V1	----	----	----	----	----	----	----	----	----
Immune/hematologic - hemic and immune	rs4938573	11:118871133	RF00019 - CXCR5	rheumatoid arthritis	immune system disease (autoimmune), musculoskeletal system disease	----	----	----	TREH	6.6e-13	----	TREHP1	0.00011	----	DDX6	3.1e-06	----	DDX6	1.5e-09	----	----	----	----	DDX6	3.4e-12	PHLDB1	----	----	----
Immune/hematologic - hemic and immune	rs7119038	11:118867572	RF00019 - CXCR5	Sjogren syndrome	digestive system disease, immune system disease (autoimmune), nervous system disease	DDX6	5.4e-05	----	TREH	2.4e-10	TREHP1	TREHP1	2.9e-06	DDX6	DDX6	1.4e-06	----	DDX6	5.7e-10	----	----	----	----	DDX6	4.3e-14	PHLDB1	----	----	----
Immune/hematologic - hemic and immune	rs9736016	11:118854185	RF00019 - CXCR5	multiple sclerosis	immune system disease (autoimmune), nervous system disease	----	----	----	TREH	7.3e-10	DDX6	TREHP1	1e-06	DDX6	DDX6	2.3e-07	JAML	DDX6	1.2e-06	----	----	----	----	DDX6	6e-13	----	AP002954.4	2.7e-05	----
Immune/hematologic - hemic and immune	rs57996174	21:33464741	TMEM50B, IFNGR2	psoriasis	immune system disease, integumentary system disease	TMEM50B	8e-13	----	TMEM50B	2.3e-10	IFNGR2	TMEM50B	7e-13	DNAJC28	TMEM50B	3.1e-09	----	TMEM50B	1.5e-09	IFNGR2, ITSN1	IFNGR2	4.2e-11	----	TMEM50B	3.9e-10	----	TMEM50B	6.6e-13	----
Immune/hematologic - hemic and immune	rs3810936	9:114790605	TNFSF15	Crohn's disease	digestive system disease, immune system disease (autoimmune)	TNFSF15	2.2e-05	----	----	----	----	TNFSF15	1.1e-05	----	TNFSF15	1.3e-12	----	----	----	----	----	----	----	----	----	----	----	----	----
Immune/hematologic - hemic and immune	rs4263839	9:114804160	TNFSF15	Crohn's disease	digestive system disease, immune system disease (autoimmune)	TNFSF15	1.2e-06	----	----	----	----	----	----	----	TNFSF15	7.4e-17	----	----	----	----	----	----	----	----	----	----	----	----	----
Immune/hematologic - hemic and immune	rs7869487	9:114818634	TNFSF15 - AL133412.1	Crohn's disease	digestive system disease, immune system disease (autoimmune)	TNFSF15	1.4e-05	----	----	----	----	----	----	----	TNFSF15	5.3e-15	----	----	----	----	----	----	----	----	----	----	----	----	----
Immune/hematologic - hemic and immune	rs6478106	9:114783386	AL390240.1 - TNFSF15	Crohn's disease	digestive system disease, immune system disease (autoimmune)	----	----	----	----	----	----	AMBP	0.00012	----	TNFSF15	3.5e-05	----	----	----	----	----	----	----	----	----	----	----	----	----
Immune/hematologic - hemic and immune	rs2900180	9:120944104	TRAF1 - C5	rheumatoid arthritis	immune system disease (autoimmune), musculoskeletal system disease	PSMD5-AS1	2.5e-39	C5, PHF19, PSMD5, TRAF1	PSMD5-AS1	4.4e-32	PHF19, PSMD5, RAB14, TRAF1	PSMD5-AS1	7.7e-49	AHCYP2, MEGF9, PSMD5, RAB14, TRAF1	PSMD5-AS1	4.4e-42	C5, CNTRL, GGTA1P, PSMD5	PSMD5-AS1	1.2e-27	FBXW2, PHF19, PSMD5, TRAF1	PSMD5-AS1	1.8e-38	PSMD5, TRAF1	PSMD5-AS1	6e-28	MEGF9, TRAF1	PSMD5-AS1	1.2e-37	----
Immune/hematologic - hemic and immune	rs3093023	6:167120802	Z94721.2, AL121935.1, CCR6	rheumatoid arthritis	immune system disease (autoimmune), musculoskeletal system disease	FGFR1OP	2.6e-06	RNASET2	RNASET2	3.1e-08	FGFR1OP	RNASET2	5.4e-12	FGFR1OP	RNASET2	1.3e-26	CCR6, FGFR1OP, RP1-167A14.2, RPS6KA2	RNASET2	1.6e-24	FGFR1OP	----	----	----	RNASET2	1.2e-08	----	RNASET2	3.6e-07	FGFR1OP
Integumentary - integumentary	rs3213094	5:159323761	AC008691.1, IL12B	psoriasis	immune system disease, integumentary system disease	----	----	----	----	----	----	----	----	----	----	----	----	TTC1	9e-05	----	----	----	----	AC008697.1	1.3e-08	----	----	----	----
Integumentary - integumentary	rs2812378	9:34710263	CCL21 - FAM205A	ankylosing spondylitis, psoriasis, ulcerative colitis, Crohn's disease, sclerosing cholangitis, rheumatoid arthritis	digestive system disease, endocrine system disease, immune system disease (autoimmune), integumentary system disease, musculoskeletal system disease	FAM205A	8.7e-05	----	----	----	----	FAM205BP	4e-07	FAM205A, KIAA1161, PHF24, RP11-195F19.9	----	----	----	FAM205A	8.8e-08	RPP25L	----	----	----	FAM205A	5e-06	----	----	----	----
Integumentary - integumentary	rs7616215	3:46164194	CCR3	celiac disease, Behcet's syndrome	digestive system disease, immune system disease (autoimmune), cardiovascular disease, integumentary system disease, musculoskeletal system disease, nervous system disease, urinary system disease	FYCO1	2.1e-05	----	CCR1	1.3e-09	FYCO1	FYCO1	1.4e-09	RP11-24F11.2, RTP3	CCR1	6.1e-47	CCR2, CCR3, CCRL2, FLT1P1, XCR1	FYCO1	1.9e-09	CCR1	CXCR6	2.3e-06	----	FYCO1	2.1e-19	CXCR6	CCR1	2e-09	FYCO1
Integumentary - integumentary	rs11676348	2:218145423	CXCR2 - CXCR1	ankylosing spondylitis, psoriasis, ulcerative colitis, Crohn's disease, sclerosing cholangitis	digestive system disease, endocrine system disease, immune system disease (autoimmune), integumentary system disease, musculoskeletal system disease	RP11-378A13.1	2.5e-22	TMBIM1	RP11-378A13.1	3.6e-24	TMBIM1	RP11-378A13.1	1.7e-26	AAMP, ARPC2, GPBAR1, PNKD, TMBIM1	RP11-378A13.1	2e-26	ARPC2, CXCR1, CXCR2, PNKD, TMBIM1	RP11-378A13.1	2.1e-28	ARPC2, CXCR2, GPBAR1, PNKD, TMBIM1	RP11-378A13.1	3.8e-29	ARPC2, TMBIM1	RP11-378A13.1	1.8e-23	ARPC2, TMBIM1	RP11-378A13.1	1.7e-27	ARPC2, PNKD, TMBIM1
Integumentary - integumentary	rs12118303	1:172705957	FASLG - SLC25A38P1	psoriasis	immune system disease, integumentary system disease	----	----	----	----	----	----	SUCO	2.7e-07	----	----	----	----	RP1-15D23.2	2.5e-08	SUCO	----	----	----	----	----	----	RP1-15D23.2	2.7e-05	----
Integumentary - integumentary	rs78037977	1:172746562	FASLG - SLC25A38P1	childhood onset asthma, age at onset, asthma, Vitiligo	respiratory system disease, immune system disease, integumentary system disease	----	----	----	----	----	----	SUCO	4.5e-06	RP1-15D23.2	----	----	----	RP1-15D23.2	8.2e-09	----	----	----	----	----	----	----	RP1-15D23.2	4.5e-07	----
Integumentary - integumentary	rs4676410	2:240624322	GPR35	inflammatory bowel disease, sclerosing cholangitis, autoimmune thyroid disease, type I diabetes mellitus, Common variable immunodeficiency, ankylosing spondylitis, psoriasis, celiac disease, ulcerative colitis, Crohn's disease, autoimmune disease, juvenile idiopathic arthritis, systemic lupus erythematosus	digestive system disease, endocrine system disease, hematologic disease, immune system disease (autoimmune), integumentary system disease, musculoskeletal system disease, urinary system disease	----	----	----	GPR35	4e-06	----	GPR35	2.4e-05	----	----	----	----	GPR35	6.5e-07	----	----	----	----	----	----	----	----	----	----
Integumentary - integumentary	rs4676406	2:240639691	GPR35 - AC011298.3	ankylosing spondylitis, psoriasis, ulcerative colitis, Crohn's disease, sclerosing cholangitis	digestive system disease, endocrine system disease, immune system disease (autoimmune), integumentary system disease, musculoskeletal system disease	CAPN10	4.8e-10	----	CAPN10	5.4e-08	----	CAPN10	1.7e-09	----	----	----	----	CAPN10	1.6e-07	GPR35	CAPN10	2.1e-08	----	CAPN10	5e-08	----	----	----	----
Integumentary - integumentary	rs2284553	21:33404389	IFNGR2	ankylosing spondylitis, psoriasis, ulcerative colitis, Crohn's disease, sclerosing cholangitis, inflammatory bowel disease	digestive system disease, endocrine system disease, immune system disease (autoimmune), integumentary system disease, musculoskeletal system disease	TMEM50B	1.1e-09	IFNGR2	IFNGR2	9.7e-16	DNAJC28, TMEM50B	IFNGR2	4.5e-18	DNAJC28, TMEM50B	TMEM50B	5e-05	----	TMEM50B	2e-09	IFNGR2	IFNGR2	7.7e-15	----	TMEM50B	1.8e-13	----	TMEM50B	9.1e-09	----
Integumentary - integumentary	rs10794648	1:24191716	IFNLR1 - AL590683.1	psoriasis	immune system disease, integumentary system disease	----	----	----	IFNLR1	4.8e-10	----	IFNLR1	9.3e-06	----	----	----	----	IFNLR1	4.1e-17	----	IFNLR1	4.5e-13	----	GRHL3	1.9e-06	----	RP11-10N16.2	5.3e-10	GRHL3, IFNLR1
Integumentary - integumentary	rs7552167	1:24192153	IFNLR1 - AL590683.1	ankylosing spondylitis, psoriasis, ulcerative colitis, Crohn's disease, sclerosing cholangitis, psoriasis vulgaris	digestive system disease, endocrine system disease, immune system disease (autoimmune), integumentary system disease, musculoskeletal system disease	IFNLR1	1.3e-08	----	IFNLR1	1e-27	----	IFNLR1	4.3e-14	----	----	----	----	IFNLR1	3.8e-39	IL22RA1	IFNLR1	5.9e-21	----	GRHL3	6.7e-09	IFNLR1	RP11-10N16.2	1.7e-37	GRHL3, IFNLR1
Integumentary - integumentary	rs2201584	1:67322032	IL12RB2	systemic scleroderma	cardiovascular disease, disease of visual system, immune system disease (autoimmune), integumentary system disease, musculoskeletal system disease, respiratory system disease, urinary system disease	IL12RB2	9.4e-05	----	----	----	----	----	----	----	----	----	----	SERBP1	9.1e-11	----	SERBP1	6.8e-12	----	SERBP1	3.6e-10	----	----	----	----
Integumentary - integumentary	rs20541	5:132660272	IL13, TH2LCRR	allergy, psoriasis, asthma	immune system disease, integumentary system disease, respiratory system disease	P4HA2	1.5e-07	AC034220.3	ACSL6	0.00013	SLC22A5	IL13	3e-08	P4HA2	----	----	----	SLC22A5	3e-07	P4HA2	AC034220.3	2.7e-05	----	----	----	----	----	----	----
Integumentary - integumentary	rs12987977	2:102358876	IL18R1	ankylosing spondylitis, psoriasis, ulcerative colitis, Crohn's disease, sclerosing cholangitis	digestive system disease, endocrine system disease, immune system disease (autoimmune), integumentary system disease, musculoskeletal system disease	IL18R1	5.6e-08	----	IL18RAP	3e-05	IL1RL1	SLC9A4	6.7e-10	AC007278.3, IL18R1, IL18RAP	AC007278.3	2.3e-09	AC007278.2, FAM183DP, IL18RAP	IL18RAP	8e-10	----	----	----	----	IL18R1	5.9e-12	AC007278.3, IL1RL1	IL1RL1	2.2e-25	AC007278.3
Integumentary - integumentary	rs13015714	2:102355405	IL18R1	celiac disease, atopic eczema	digestive system disease, immune system disease (autoimmune), integumentary system disease	IL18R1	7.4e-11	----	IL18R1	4.8e-10	IL18RAP, SLC9A4	SLC9A4	9e-08	AC007278.3, IL18RAP	IL18RAP	3.3e-51	AC007278.2, AC007278.3, IL18R1, SDR42E1P5	IL18R1	1.1e-10	----	IL18R1	1.3e-09	----	IL18R1	8.6e-12	IL1RL1	IL1RL1	3e-21	AC007278.2, AC007278.3, IL18R1, IL18RAP, SDR42E1P5
Integumentary - integumentary	rs59185885	2:102327786	IL18R1, IL1RL1	Eczema, respiratory system disease	mmune system disease, integumentary system disease, respiratory system disease	IL18R1	7.5e-07	----	IL18R1	3.6e-06	----	SLC9A4	3.1e-08	AC007278.3, IL18R1, IL1R1	AC007278.3	2.4e-17	AC007278.2, IL18RAP, MFSD9	IL18R1	1.4e-05	IL18RAP	SLC9A2	6.9e-06	----	IL18R1	2.8e-13	IL1RL1	IL18R1	1.7e-13	AC007278.3, IL1RL1, SDR42E1P5
Integumentary - integumentary	rs3917265	2:102162001	IL1R1	atopic eczema	immune system disease, integumentary system disease	----	----	----	IL1RL2	2.7e-05	----	IL1RL2	9.6e-06	SLC9A2	----	----	----	IL1RL2	2.9e-08	----	SLC9A2	1.4e-07	----	IL1RL2	5.4e-09	----	----	----	----
Integumentary - integumentary	rs871656	2:102154822	IL1R1	ankylosing spondylitis, psoriasis, ulcerative colitis, Crohn's disease, sclerosing cholangitis	digestive system disease, endocrine system disease, immune system disease (autoimmune), integumentary system disease, musculoskeletal system disease	----	----	----	IL1R1	1.2e-09	IL18R1, IL1RL2	IL1R1	2.2e-09	IL1RL2, SLC9A4	MFSD9	3.1e-07	AC007278.3	IL1RL2	7.2e-05	----	SLC9A2	3.3e-05	----	IL18R1	4.5e-07	----	IL18R1	1.9e-05	IL1RL1
Integumentary - integumentary	rs4851529	2:102030838	IL1R2 - IL1R1	ankylosing spondylitis, psoriasis, ulcerative colitis, Crohn's disease, sclerosing cholangitis	digestive system disease, endocrine system disease, immune system disease (autoimmune), integumentary system disease, musculoskeletal system disease	----	----	----	----	----	----	----	----	----	----	----	----	LINC01127	0.00019	----	----	----	----	----	----	----	----	----	----
Integumentary - integumentary	rs17389644	4:122576542	IL2 - IL21	atopic eczema	immune system disease, integumentary system disease	KIAA1109	2.1e-08	----	KIAA1109	4.7e-06	----	KIAA1109	7.3e-08	----	----	----	----	KIAA1109	2e-07	----	KIAA1109	3.7e-10	----	KIAA1109	1.8e-09	----	----	----	----
Integumentary - integumentary	rs59867199	4:122531076	IL2 - IL21	ankylosing spondylitis, psoriasis, ulcerative colitis, Crohn's disease, sclerosing cholangitis	digestive system disease, endocrine system disease, immune system disease (autoimmune), integumentary system disease, musculoskeletal system disease	KIAA1109	4.6e-07	----	KIAA1109	1.3e-06	----	KIAA1109	0.0001	----	----	----	----	KIAA1109	5.3e-07	----	KIAA1109	1.9e-05	CETN4P	KIAA1109	3.6e-07	----	----	----	----
Integumentary - integumentary	rs26528	16:28506388	IL27	ankylosing spondylitis, psoriasis, ulcerative colitis, Crohn's disease, sclerosing cholangitis, inflammatory bowel disease	digestive system disease, endocrine system disease, immune system disease (autoimmune), integumentary system disease, musculoskeletal system disease	CDC37P1	9e-39	EIF3C, LAT, NFATC2IP, NPIPB7, NPIPB9, NUPR1, RP11-1348G14.4, SBK1, SGF29, SH2B1, SPNS1, SULT1A1, SULT1A2, TUFM	SULT1A2	1.8e-34	CDC37P1, CLN3, EIF3C, IL27, LAT, NPIPB9, NUPR1, RP11-1348G14.4, RP11-22P6.2, SBK1, SGF29, SH2B1, SPNS1, SULT1A1, TUFM	CDC37P1	1.3e-44	APOBR, ATP2A1, CDC37P2, CLN3, EIF3C, IL27, NFATC2IP, NPIPB6, NPIPB7, NPIPB8, NPIPB9, NUPR1, RABEP2, RP11-1348G14.4, RP11-1348G14.6, RP11-22P6.2, RP11-435I10.5, RP11-666O2.4, SBK1, SGF29, SH2B1, SULT1A1, SULT1A2, TUFM	SULT1A2	2.8e-80	ATP2A1, CDC37P1, CLN3, EIF3C, NPIPB7, NPIPB9, RP11-1348G14.4, SGF29, SH2B1, SPNS1, SULT1A1, TUFM	TUFM	1.3e-25	EIF3C, NFATC2IP, NPIPB6, NPIPB7, NPIPB9, NUPR1, RP11-1348G14.4, RP11-1348G14.6, SBK1, SGF29, SH2B1, SULT1A1, SULT1A2	SULT1A2	2e-42	ATP2A1, ATP2A1-AS1, EIF3C, LAT, NFATC2IP, NPIPB12, RP11-1348G14.4, SGF29, SULT1A1	SULT1A2	4e-33	CDC37P1, EIF3C, NPIPB7, NPIPB9, NUPR1, RP11-1348G14.4, RP11-1348G14.6, RP11-22P6.2, RP11-666O2.4, SH2B1, SULT1A1, TUFM	CDC37P1	4.2e-30	NPIPB9, RP11-1348G14.4, SH2B1, SPNS1, SULT1A1, SULT1A2, TUFM
Integumentary - integumentary	rs2723197	2:112932170	IL37 - CDK8P2	Eczema	immune system disease, integumentary system disease	----	----	----	IL36B	7.3e-09	----	IL36B	1.1e-05	----	----	----	----	IL1A	6.6e-19	CDK8P2, IL1B, IL36B	----	----	----	----	----	----	----	----	----
Integumentary - integumentary	rs3024665	16:27360218	IL4R	Eczema	immune system disease, integumentary system disease	----	----	----	----	----	----	----	----	----	----	----	----	KIAA0556	3.4e-05	----	----	----	----	----	----	----	----	----	----
Integumentary - integumentary	rs395157	5:38867630	OSMR	ankylosing spondylitis, psoriasis, ulcerative colitis, Crohn's disease, sclerosing cholangitis, inflammatory bowel disease	digestive system disease, endocrine system disease, immune system disease (autoimmune), integumentary system disease, musculoskeletal system disease	OSMR-AS1	3.2e-07	----	OSMR-AS1	6.3e-08	OSMR	OSMR-AS1	2.8e-06	----	----	----	----	OSMR	4.3e-07	OSMR-AS1	----	----	----	----	----	----	OSMR-AS1	2.8e-05	----
Integumentary - integumentary	rs1295685	5:132660753	TH2LCRR, IL13	Eczema, childhood onset asthma, psoriasis	respiratory system disease, immune system disease, integumentary system disease	P4HA2	1.2e-07	PDLIM4	ACSL6	4.7e-05	SLC22A5	IL13	1.5e-11	PDLIM4	----	----	----	SLC22A5	7e-07	P4HA2	----	----	----	----	----	----	----	----	----
Integumentary - integumentary	rs57996174	21:33464741	TMEM50B, IFNGR2	psoriasis	immune system disease, integumentary system disease	TMEM50B	8e-13	----	TMEM50B	2.3e-10	IFNGR2	TMEM50B	7e-13	DNAJC28	TMEM50B	3.1e-09	----	TMEM50B	1.5e-09	IFNGR2, ITSN1	IFNGR2	4.2e-11	----	TMEM50B	3.9e-10	----	TMEM50B	6.6e-13	----
Musculoskeletal - musculoskeletal	rs979233	5:42375141	AC108099.1 - GHR	systemic lupus erythematosus	hematologic disease, immune system disease (autoimmune), musculoskeletal system disease, urinary system disease	----	----	----	----	----	----	GHR	1.4e-06	OXCT1	----	----	----	----	----	----	OXCT1	3.9e-08	----	OXCT1	4.9e-05	----	GHR	1.6e-08	OXCT1
Musculoskeletal - musculoskeletal	rs7616215	3:46164194	CCR3	celiac disease, Behcet's syndrome	digestive system disease, immune system disease (autoimmune), cardiovascular disease, integumentary system disease, musculoskeletal system disease, nervous system disease, urinary system disease	FYCO1	2.1e-05	----	CCR1	1.3e-09	FYCO1	FYCO1	1.4e-09	RP11-24F11.2, RTP3	CCR3	4.7e-30	CCR1, CCR2, FLT1P1, XCR1	FYCO1	1.9e-09	CCR1	CXCR6	2.3e-06	----	FYCO1	2.1e-19	CXCR6	CCR1	2e-09	FYCO1
Musculoskeletal - musculoskeletal	rs79893749	3:46212159	CCR3	systemic juvenile idiopathic arthritis, polyarticular juvenile idiopathic arthritis, rheumatoid factor negative, oligoarticular juvenile idiopathic arthritis	immune system disease (autoimmune), musculoskeletal system disease	----	----	----	----	----	----	CCRL2	8.2e-07	LIMD1, LRRC2-AS1, RP11-24F11.2, RTP3	CCR3	2.7e-10	CCR1	LRRC2	2.5e-09	ALS2CL, TDGF1	CXCR6	3e-06	LRRC2-AS1	LIMD1	1.3e-05	CCR5	----	----	----
Musculoskeletal - musculoskeletal	rs11676348	2:218145423	CXCR2 - CXCR1	ankylosing spondylitis, psoriasis, ulcerative colitis, Crohn's disease, sclerosing cholangitis	digestive system disease, endocrine system disease, immune system disease (autoimmune), integumentary system disease, musculoskeletal system disease	RP11-378A13.1	2.5e-22	TMBIM1	RP11-378A13.1	3.6e-24	TMBIM1	RP11-378A13.1	1.7e-26	ARPC2, GPBAR1, PNKD, TMBIM1	RP11-378A13.1	2e-26	ARPC2, CXCR1,CXCR2, GPBAR1, PNKD, TMBIM1	RP11-378A13.1	2.1e-28	CXCR2, GPBAR1, PNKD, TMBIM1	RP11-378A13.1	3.8e-29	ARPC2, TMBIM1	RP11-378A13.1	1.8e-23	ARPC2, TMBIM1	RP11-378A13.1	1.7e-27	ARPC2, PNKD, TMBIM1
Musculoskeletal - musculoskeletal	rs143383	20:35438203	GDF5	osteoarthritis, knee	musculoskeletal system disease	UQCC1	7.3e-10	CPNE1, EPB41L1, MAP1LC3A, RPL36P4, SCAND1	UQCC1	1e-17	CEP250, CPNE1, EDEM2, EPB41L1, FAM83C, GDF5, MAP1LC3A, NORAD, RPL36P4, TRPC4AP	UQCC1	2.2e-17	CPNE1, EDEM2, FAM83C, GDF5, GDF5OS, PROCR, RP4-614O4.13, RPL36P4	UQCC1	9.8e-19	CPNE1, RP4-614O4.13, RPL36P4	UQCC1	2.9e-57	CPNE1, EDEM2, EIF6, ERGIC3, FAM83C, MMP24, MMP24-AS1, RP4-614O4.13, RPL36P4, TRPC4AP	UQCC1	1.7e-36	CPNE1, EIF6, FER1L4, NFS1, RPL36P4	GDF5	9.4e-11	CPNE1, FER1L4, MAP1LC3A, MYH7B, RPL36P4, UQCC1	UQCC1	1.5e-17	CPNE1, GDF5, RP4-614O4.13, RPL36P4
Musculoskeletal - musculoskeletal	rs4676406	2:240639691	GPR35 - AC011298.3	ankylosing spondylitis, psoriasis, ulcerative colitis, Crohn's disease, sclerosing cholangitis	digestive system disease, endocrine system disease, immune system disease (autoimmune), integumentary system disease, musculoskeletal system disease	CAPN10	4.8e-10	----	CAPN10	5.4e-08	----	CAPN10	1.7e-09	----	----	----	----	CAPN10	1.6e-07	GPR35	CAPN10	2.1e-08	----	CAPN10	5e-08	----	----	----	----
Musculoskeletal - musculoskeletal	rs2284553	21:33404389	IFNGR2	ankylosing spondylitis, psoriasis, ulcerative colitis, Crohn's disease, sclerosing cholangitis, inflammatory bowel disease	digestive system disease, endocrine system disease, immune system disease (autoimmune), integumentary system disease, musculoskeletal system disease	TMEM50B	1.1e-09	IFNGR2	IFNGR2	9.7e-16	DNAJC28, TMEM50B	IFNGR2	4.5e-18	DNAJC28, TMEM50B	TMEM50B	5e-05	----	TMEM50B	2e-09	IFNGR2	IFNGR2	7.7e-15	----	TMEM50B	1.8e-13	----	TMEM50B	9.1e-09	----
Musculoskeletal - musculoskeletal	rs7552167	1:24192153	IFNLR1 - AL590683.1	ankylosing spondylitis, psoriasis, ulcerative colitis, Crohn's disease, sclerosing cholangitis, psoriasis vulgaris	digestive system disease, endocrine system disease, immune system disease (autoimmune), integumentary system disease, musculoskeletal system disease	IFNLR1	1.3e-08	----	IFNLR1	1e-27	----	IFNLR1	4.3e-14	----	----	----	----	IFNLR1	3.8e-39	IL22RA1	IFNLR1	5.9e-21	----	GRHL3	6.7e-09	IFNLR1	RP11-10N16.2	1.7e-37	GRHL3, IFNLR1
Musculoskeletal - musculoskeletal	rs6659932	1:67336688	IL12RB2	systemic scleroderma, rheumatoid arthritis, myositis, systemic lupus erythematosus	cardiovascular disease, hematologic disease, immune system disease (autoimmune), integumentary system disease, musculoskeletal system disease, nervous system disease, respiratory system disease, urinary system disease	----	----	----	----	----	----	----	----	----	IL12RB2	1.9e-25	----	IL12RB2	1.7e-08	----	SERBP1	1.1e-06	----	SERBP1	8.7e-07	----	IL12RB2	7.1e-07	----
Musculoskeletal - musculoskeletal	rs2201584	1:67322032	IL12RB2	systemic scleroderma	cardiovascular disease, disease of visual system, immune system disease (autoimmune), integumentary system disease, musculoskeletal system disease, respiratory system disease, urinary system disease	IL12RB2	9.4e-05	----	----	----	----	----	----	----	----	----	----	SERBP1	9.1e-11	----	SERBP1	6.8e-12	----	SERBP1	3.6e-10	----	----	----	----
Musculoskeletal - musculoskeletal	rs3828069	1:67373890	IL12RB2	systemic lupus erythematosus	hematologic disease, immune system disease (autoimmune), musculoskeletal system disease, urinary system disease	IL12RB2	0.00012	SERBP1	----	----	----	SERBP1	4.2e-05	----	----	----	----	SERBP1	1.5e-13	IL12RB2	SERBP1	1.4e-17	----	SERBP1	4.5e-12	----	----	----	----
Musculoskeletal - musculoskeletal	rs1874791	1:67340749	IL12RB2	systemic lupus erythematosus	hematologic disease, immune system disease (autoimmune), musculoskeletal system disease, urinary system disease	IL12RB2	2.8e-05	----	----	----	----	----	----	----	IL12RB2	3.1e-11	----	IL12RB2	3e-12	----	SERBP1	1.4e-07	----	SERBP1	2.8e-06	----	----	----	----
Musculoskeletal - musculoskeletal	rs735539	13:20705895	IL17D	dental caries	digestive system disease, musculoskeletal system disease	XPO4	2.6e-05	IFT88	XPO4	6.6e-07	----	XPO4	2.1e-08	IL17D	IFT88	7.1e-11	XPO4	EEF1AKMT1	2.7e-08	IFT88, XPO4	IFT88	9.4e-07	----	XPO4	6.9e-07	----	IFT88	8.1e-05	----
Musculoskeletal - musculoskeletal	rs871656	2:102154822	IL1R1	ankylosing spondylitis, psoriasis, ulcerative colitis, Crohn's disease, sclerosing cholangitis	digestive system disease, endocrine system disease, immune system disease (autoimmune), integumentary system disease, musculoskeletal system disease	----	----	----	IL1R1	1.2e-09	IL18R1, IL1RL2	IL1R1	2.2e-09	IL1RL2, SLC9A4	MFSD9	3.1e-07	AC007278.3	IL1RL2	7.2e-05	----	SLC9A2	3.3e-05	----	IL18R1	4.5e-07	----	IL18R1	1.9e-05	IL1RL1
Musculoskeletal - musculoskeletal	rs59867199	4:122531076	IL2 - IL21	ankylosing spondylitis, psoriasis, ulcerative colitis, Crohn's disease, sclerosing cholangitis	digestive system disease, endocrine system disease, immune system disease (autoimmune), integumentary system disease, musculoskeletal system disease	KIAA1109	4.6e-07	----	KIAA1109	1.3e-06	----	KIAA1109	0.0001	----	----	----	----	KIAA1109	5.3e-07	----	KIAA1109	1.9e-05	----	KIAA1109	3.6e-07	----	----	----	----
Musculoskeletal - musculoskeletal	rs26528	16:28506388	IL27	ankylosing spondylitis, psoriasis, ulcerative colitis, Crohn's disease, sclerosing cholangitis, inflammatory bowel disease	digestive system disease, endocrine system disease, immune system disease (autoimmune), integumentary system disease, musculoskeletal system disease	CDC37P1	9e-39	EIF3C, LAT, NFATC2IP, NPIPB7, NPIPB9, NUPR1, RP11-1348G14.4, SBK1, SGF29, SH2B1, SPNS1, SULT1A1, SULT1A2, TUFM	SULT1A2	1.2e-25	CDC37P1, CLN3, EIF3C, IL27, LAT, NFATC2IP, NPIPB9, NUPR1, RP11-1348G14.4, RP11-22P6.2, SBK1, SGF29, SH2B1, SPNS1, SULT1A1, TUFM	CDC37P1	1.3e-44	APOBR, ATP2A1, CDC37P2, CLN3, EIF3C, IL27, NFATC2IP, NPIPB6, NPIPB7, NPIPB8, NPIPB9, NUPR1, RABEP2, RP11-1348G14.4, RP11-1348G14.6, RP11-22P6.2, RP11-435I10.5, RP11-666O2.4, SBK1, SGF29, SH2B1, SULT1A1, SULT1A2, TUFM	SULT1A2	2.8e-80	ATP2A1, CDC37P1, CLN3, EIF3C, NPIPB7, NPIPB9, RP11-1348G14.4, SGF29, SH2B1, SPNS1, SULT1A1, TUFM	TUFM	1.3e-25	CDC37P1, EIF3C, NFATC2IP, NPIPB6, NPIPB7, NPIPB9, NUPR1, RP11-1348G14.4, RP11-1348G14.6, SBK1, SGF29, SH2B1, SULT1A1, SULT1A2	SULT1A2	2e-42	ATP2A1, ATP2A1-AS1, EIF3C, LAT, NFATC2IP, NPIPB12, RP11-1348G14.4, SGF29, SULT1A1	SULT1A2	4e-33	CDC37P1, EIF3C, NPIPB7, RP11-1348G14.4, RP11-1348G14.6, RP11-22P6.2, RP11-435I10.5, RP11-666O2.4, SH2B1, SULT1A1, TUFM	CDC37P1	4.2e-30	NPIPB9, RP11-1348G14.4, SH2B1, SPNS1, SULT1A1, SULT1A2, TUFM
Musculoskeletal - musculoskeletal	rs2900180	9:120944104	TRAF1 - C5	rheumatoid arthritis	immune system disease (autoimmune), musculoskeletal system disease	PSMD5-AS1	2.5e-39	C5, PHF19, PSMD5, TRAF1	PSMD5-AS1	4.4e-32	PHF19, PSMD5, RAB14, TRAF1	PSMD5-AS1	7.7e-49	AHCYP2, MEGF9, PSMD5, RAB14, TRAF1	PSMD5-AS1	4.4e-42	C5, CNTRL, GGTA1P, PSMD5	PSMD5-AS1	8.8e-39	FBXW2, PHF19, PSMD5, TRAF1	PSMD5-AS1	1.8e-38	PSMD5, TRAF1	PSMD5-AS1	6e-28	MEGF9, TRAF1	PSMD5-AS1	1.2e-37	----
Nervous - nervous	rs223889	16:57358329	AC108081.1 - CCL22	multiple sclerosis, systemic lupus erythematosus	immune system disease (autoimmune), nervous system disease, hematologic disease, musculoskeletal system disease, urinary system disease	COQ9	2.6e-06	----	----	----	----	DOK4	1.2e-06	POLR2C	----	----	----	----	----	----	----	----	----	POLR2C	4.1e-09	CX3CL1, COQ9	----	----	----
Nervous - nervous	rs4348488	8:22166649	BMP1	Alzheimer's disease	nervous system disease	----	----	----	CTD-2530N21.4	2.2e-05	BMP1	BMP1	8.4e-08	----	BMP1	1.6e-06	----	BMP1	5.3e-06	----	BMP1	4.1e-05	----	BMP1	2.9e-06	----	----	----	----
Nervous - nervous	rs6127978	20:57244117	BMP7	attention deficit hyperactivity disorder, oppositional defiant disorder measurement	nervous system disease	----	----	----	----	----	----	----	----	----	----	----	----	BMP7	7.6e-06	----	----	----	----	RBM38	4.5e-05	----	----	----	----
Nervous - nervous	rs10175070	2:227805859	CCL20	eating disorder, childhood onset asthma	nervous system disease, respiratory system disease	CCL20	4.2e-07	----	----	----	----	CCL20	1.2e-07	----	CCL20	9.1e-23	----	----	----	----	----	----	----	CCL20	9.4e-17	----	----	----	----
Nervous - nervous	rs3181077	3:46209161	CCR3	narcolepsy with cataplexy	nervous system disease	----	----	----	FYCO1	2.8e-06	CCR1	FYCO1	2.4e-06	RP11-24F11.2, XCR1	CCR1	3e-47	CCR3, FLT1P1, XCR1	FYCO1	2.3e-09	ALS2CL, LRRC2	----	----	----	FYCO1	9.5e-18	----	CCR1	5.5e-05	FYCO1
Nervous - nervous	rs7616215	3:46164194	CCR3	celiac disease, Behcet's syndrome	digestive system disease, immune system disease (autoimmune), cardiovascular disease, integumentary system disease, musculoskeletal system disease, nervous system disease, urinary system disease	FYCO1	2.1e-05	----	CCR1	1.3e-09	FYCO1	FYCO1	1.4e-09	RP11-24F11.2, RTP3	CCR3	4.7e-30	CCR1, CCR2, CCRL2, FLT1P1, XCR1	FYCO1	1.9e-09	CCR1	CXCR6	2.3e-06	----	FYCO1	2.1e-19	CXCR6	CCR1	2e-09	FYCO1
Nervous - nervous	rs6808835	3:46408373	CCRL2	Alzheimer's disease	nervous system disease	----	----	----	TDGF1	0.00026	----	RTP3	2.8e-08	CCRL2, LIMD1, LRRC2-AS1, RP11-24F11.2, RP11-509I21.2	CCR1	8.7e-07	CCR3	LRRC2	9.1e-10	ALS2CL, CCRL2, TDGF1	CCRL2	2.6e-05	CXCR6, LRRC2-AS1	LIMD1	0.00017	CCRL2	----	----	----
Nervous - nervous	rs1046276	16:30903305	CTF1	Juvenile myoclonic epilepsy	nervous system disease	RP11-196G11.2	1.6e-15	HSD3B7, KAT8, PRSS53, STX1B, VKORC1, ZNF668, ZNF768	RP11-196G11.2	5.5e-15	BCKDK, HSD3B7, KAT8, PRSS53, PRSS8, RP11-388M20.6, SETD1A, STX1B, STX4, VKORC1, ZNF646	STX1B	3.6e-28	CDC189, HSD3B7, KAT8, PRSS53, RP11-1072A3.3, RP11-1072A3.4, RP11-196G11.2, RP11-196G11.5, RP11-196G11.6, SETD1A, STX4, VKORC1, ZNF646, ZNF668	RP11-196G11.2	1.8e-22	BCKDK, HSD3B7, ITGAX, KAT8, PRSS53, RP11-120K18.3, RP11-196G11.5, STX4, VKORC1, ZNF646, ZNF668	RP11-196G11.2	7.4e-37	AC002310.14, BCKDK, HSD3B7, ITGAM, KAT8, PRSS53, PYDC1, RP11-196G11.5, STX1B, STX4, VKORC1, ZNF646	RP11-196G11.2	2.9e-18	HSD3B7, KAT8, STX4, VKORC1, ZNF646	RP11-196G11.2	1.6e-38	CCDC189, HSD3B7, KAT8, PRSS36, PRSS53, RP11-1072A3.3, RP11-196G11.5, STX1B, STX4, ZNF646	RP11-196G11.2	1.6e-17	KAT8, PRSS36
Nervous - nervous	rs523604	11:118885029	CXCR5	multiple sclerosis	immune system disease (autoimmune), nervous system disease	RP11-158I9.8	2e-08	TRAPPC4	RP11-158I9.8	9.1e-06	----	RP11-158I9.8	5.2e-08	CAP002954.4, TRAPPC4	----	----	----	RP11-158I9.8	4.7e-10	TRAPPC4	RP11-158I9.8	1.6e-06	----	RP11-158I9.8	7.9e-09	----	TRAPPC4	3.7e-07	AP002954.4, RP11-158I9.8
Nervous - nervous	rs2504235	13:28038749	FLT3	Tourette syndrome	nervous system disease	----	----	----	FLT3	1.6e-12	----	FLT3	1.4e-07	----	----	----	----	FLT3	2.6e-15	----	----	----	----	FLT3	1.6e-18	----	----	----	----
Nervous - nervous	rs12413355	10:116214085	GFRA1	migraine disorder	cardiovascular disease, nervous system disease	----	----	----	----	----	----	----	----	----	----	----	----	----	----	----	----	----	----	VAX1	6.2e-06	----	----	----	----
Nervous - nervous	rs3781545	10:116189948	GFRA1	migraine without aura	cardiovascular disease, nervous system disease	----	----	----	----	----	----	----	----	----	----	----	----	----	----	----	----	----	----	GFRA1	1.4e-05	----	----	----	----
Nervous - nervous	rs7833426	8:21805336	GFRA2	bipolar disorder	nervous system disease	----	----	----	----	----	----	FGF17	0.00011	----	----	----	----	----	----	----	----	----	----	NPM2	5.1e-06	----	----	----	----
Nervous - nervous	rs9980664	21:33362204	IFNAR1 - IFNGR2	cognitive decline	nervous system disease	IFNAR1	1.5e-07	----	IFNAR1	5.7e-12	----	IFNAR1	6.4e-08	----	----	----	----	IFNAR1	8.2e-05	----	----	----	----	IFNAR1	5.5e-07	----	----	----	----
Nervous - nervous	rs9808753	21:33415005	IFNGR2	multiple sclerosis	immune system disease (autoimmune), nervous system disease	TMEM50B	2.2e-11	----	TMEM50B	1.3e-09	----	TMEM50B	5.2e-12	IFNAR1	IFNGR2	4.8e-15	TMEM50B	TMEM50B	8.1e-12	IFNAR1, IFNGR2, ITSN1	----	----	----	TMEM50B	4.1e-13	----	TMEM50B	3.9e-07	----
Nervous - nervous	rs2834188	21:33316948	IL10RB - IFNAR1	narcolepsy with cataplexy	nervous system disease	IFNAR1	2.9e-14	IL10RB, TMEM50B	IFNAR1	3.6e-13	IL10RB	IFNAR1	5.5e-23	IFNAR2, IL10RB, TMEM50B	TMEM50B	3.2e-05	----	IFNAR1	3.5e-22	IFNAR2, TMEM50B	----	----	----	IFNAR1	3e-17	----	IFNAR1	1.4e-21	TMEM50B
Nervous - nervous	rs10197284	2:102366243	IL18R1	anterior uveitis	nervous system disease	IL18R1	3.9e-10	----	IL18R1	2.6e-09	IL18RAP, SLC9A4	SLC9A4	6.6e-08	AC007278.3, IL18RAP	IL18RAP	4.8e-54	AC007278.2, AC007278.3, IL18R1, SDR42E1P5	IL18R1	1.5e-10	----	IL18R1	1.6e-09	----	IL18R1	4.7e-11	IL1RL1	IL1RL1	1.8e-20	AC007278.2, AC007278.3, IL18R1, IL18RAP, SDR42E1P5
Nervous - nervous	rs76886731	2:102328956	IL18R1, IL1RL1	leprosy	disease of genitourinary system, nervous system disease	IL18R1	2.5e-10	----	IL1RL1	2.7e-06	----	SLC9A4	2.2e-25	IL18RAP, IL1RL1	IL18RAP	1.7e-15	AC007278.2	----	----	----	----	----	----	IL18R1	1.1e-39	IL1RL1	IL1RL1	4e-67	IL18R1, IL18RAP
Nervous - nervous	rs2310173	2:102047167	IL1R2 - IL1R1	ankylosing spondylitis, attention deficit hyperactivity disorder, unipolar depression, schizophrenia, autism spectrum disorder, bipolar disorder, ulcerative colitis	immune system disease (autoimmune), musculoskeletal system disease, nervous system disease, digestive system disease	MAP4K4	5.3e-05	----	----	----	----	----	----	----	LINC01127	1.5e-07	----	IL1R2	3.1e-08	IL1R1, IL1RL2	----	----	----	MAP4K4	3e-05	----	LINC01127	2e-05	----
Nervous - nervous	rs6829845	4:122589611	IL2 - IL21	bipolar disorder	nervous system disease	KIAA1109	9.3e-08	----	KIAA1109	6.8e-05	----	----	----	----	KIAA1109	5.9e-05	----	KIAA1109	0.00034	----	CETN4P	2.7e-05	KIAA1109	KIAA1109	1.3e-05	----	----	----	----
Nervous - nervous	rs6848834	4:122588558	IL2 - IL21	bipolar I disorder	nervous system disease	KIAA1109	9.3e-08	----	KIAA1109	6.8e-05	----	----	----	----	KIAA1109	5.9e-05	----	KIAA1109	0.00034	----	CETN4P	2.7e-05	KIAA1109	KIAA1109	1.3e-05	----	----	----	----
Nervous - nervous	rs1682361	3:137015172	IL20RB - RNA5SP142	schizophrenia	nervous system disease	IL20RB	0.00013	----	IL20RB	3.3e-26	IL20RB-AS1, PCCB	IL20RB	2.2e-21	IL20RB-AS1, RP11-102M11.2	PCCB	9.8e-05	----	IL20RB	2.2e-25	IL20RB-AS1, PCCB, STAG1	PCCB	1.3e-06	----	IL20RB	3.6e-08	IL20RB-AS1, RP11-102M11.2	----	----	----
Nervous - nervous	rs7090512	10:6068866	IL2RA - RPL32P23	multiple sclerosis	immune system disease (autoimmune), nervous system disease	----	----	----	----	----	----	----	----	----	----	----	----	----	----	----	----	----	----	RBM17	9.5e-05	----	----	----	----
Nervous - nervous	rs78927322	16:70602635	IL34	Alzheimer's disease	nervous system disease	COG4	1.7e-09	RP11-529K1.2	COG4	2.3e-13	RP11-529K1.2, SF3B3	COG4	2.2e-13	CLEC18A, RP11-529K1.2	COG4	2.9e-16	FUK, RP11-529K1.2	RP11-529K1.2	2.5e-10	COG4	RP11-529K1.2	5.6e-08	----	COG4	2e-16	CMTR2, IL34, RP11-529K1.2	FUK	3.1e-10	RP11-529K1.2
Nervous - nervous	rs6690230	1:154460401	IL6R	anterior uveitis	nervous system disease	IL6R	1.3e-10	TDRD10	TDRD10	1.1e-11	IL6R	TDRD10	4.4e-19	IL6R, SHE, UBE2Q1-AS1	TDRD10	6.8e-08	----	----	----	----	----	----	----	TDRD10	2.8e-08	----	TDRD10	4.5e-08	----
Nervous - nervous	rs2228467	3:42864624	KRBOX1, AC099329.2, CYP8B1, AC092042.3, ACKR2	Alzheimer's disease	nervous system disease	----	----	----	----	----	----	----	----	----	----	----	----	----	----	----	----	----	----	ACKR2	1.4e-05	----	----	----	----
Nervous - nervous	rs1800795	7:22727026	STEAP1B, IL6, AC073072.1	Alzheimer's disease	nervous system disease	AC073072.5	1.7e-23	STEAP1B	AC073072.5	3.3e-36	STEAP1B	AC073072.5	5.7e-77	STEAP1B	AC073072.5	6e-06	----	AC073072.5	7.8e-34	IL6, STEAP1B	----	----	----	AC073072.5	2.9e-51	----	AC073072.5	7.1e-39	STEAP1B
Nervous - nervous	rs1734907	7:100717894	POP7 - EPO	inflammatory bowel disease, schizophrenia	digestive system disease, immune system disease (autoimmune), nervous system disease	GIGYF1	2.5e-16	ACHE, TRIP6	GIGYF1	1.8e-19	MOSPD3, TFR2	GIGYF1	1.1e-28	EPO, PILRB, SAP25, TFR2	GIGYF1	5e-10	EPHB4	GIGYF1	2.2e-27	GNB2, MOSPD3, TRIP6	GIGYF1	1.8e-19	----	GIGYF1	4.8e-20	ACHE, PVRIG, SLC12A9, TFR2, TRIP6	GIGYF1	7.5e-14	----
Nervous - nervous	rs506597	7:100715797	POP7 - EPO	schizophrenia, bipolar disorder, schizoaffective disorder	nervous system disease	GIGYF1	4.1e-17	ACHE, TRIP6	GIGYF1	2.1e-25	MOSPD3, TFR2	GIGYF1	3.4e-32	ACHE, PILRB, STAG3L5P, TFR2, TRIP6	GIGYF1	2.8e-18	PILRB	GIGYF1	4.3e-32	MOSPD3, PILRB	GIGYF1	2.1e-21	----	GIGYF1	6.5e-24	ACHE, PVRIG, TRIP6	GIGYF1	1.3e-18	PILRB
Nervous - nervous	rs630923	11:118883644	RF00019 - CXCR5	Crohn's disease, inflammatory bowel disease, multiple sclerosis	digestive system disease, immune system disease (autoimmune), nervous system disease	----	----	----	----	----	----	----	----	----	----	----	----	----	----	----	----	----	----	DDX6	0.00011	----	----	----	----
Nervous - nervous	rs7119038	11:118867572	RF00019 - CXCR5	Sjogren syndrome	digestive system disease, immune system disease (autoimmune), nervous system disease	DDX6	5.4e-05	----	TREH	2.4e-10	TREHP1	TREHP1	2.9e-06	DDX6	DDX6	1.4e-06	----	DDX6	5.7e-10	----	----	----	----	DDX6	4.3e-14	PHLDB1	----	----	----
Nervous - nervous	rs9736016	11:118854185	RF00019 - CXCR5	multiple sclerosis	immune system disease (autoimmune), nervous system disease	----	----	----	TREH	7.3e-10	DDX6	TREHP1	1e-06	DDX6	DDX6	2.3e-07	JAML	DDX6	1.2e-06	----	----	----	----	DDX6	6e-13	----	AP002954.4	2.7e-05	----
Nervous - nervous	rs11681884	2:113090051	RNU6-1180P - IL1RN	stroke	cardiovascular disease, nervous system disease	----	----	----	----	----	----	----	----	----	----	----	----	IL36B	0.00025	----	----	----	----	PSD4	0.00013	----	PSD4	2.3e-07	----
Respiratory - respiratory	rs60227565	2:102275879	FAM183DP - IL1RL1	asthma	respiratory	IL18R1	4e-05	----	IL1R1	2.3e-05	----	IL1R1	2.1e-05	----	AC007278.3	8.6e-12	IL18RAP, MFSD9	IL18R1	1.3e-05	IL18RAP, IL1RL2	SLC9A2	1.3e-05	----	IL18R1	3.7e-09	IL1RL1, IL1RL2	IL1RL1	2.3e-10	AC007278.3, AC007278.3, IL18R1, SDR42E1P5
Respiratory - respiratory	rs12470864	2:102309902	FAM183DP - IL1RL1	allergy, asthma	respiratory system disease, immune system disease	IL18R1	2.2e-06	----	IL1RL1	7.4e-05	----	SLC9A4	8e-11	AC007278.3, IL18R1, IL18RAP, IL1RL2	AC007278.3	3.5e-11	AC007278.2, FAM183DP, IL18RAP	IL18RAP	2.4e-09	IL1RL2	----	----	----	IL18R1	1.3e-15	IL1RL1	IL1RL1	5.7e-30	AC007278.3, IL18R1
Respiratory - respiratory	rs78037977	1:172746562	FASLG - SLC25A38P1	asthma, Vitiligo	respiratory system disease, immune system disease, integumentary system disease	----	----	----	----	----	----	SUCO	4.5e-06	RP1-15D23.2	----	----	----	RP1-15D23.2	8.2e-09	----	----	----	----	----	----	----	RP1-15D23.2	4.5e-07	----
Respiratory - respiratory	rs3771175	2:102343750	IL1RL1, IL18R1	asthma	respiratory system disease	IL18R1	2e-06	----	IL18R1	7.6e-07	----	SLC9A4	2.5e-08	AC007278.3, IL18R1	AC007278.3	1.9e-18	AC007278.2, IL18RAP, MFSD9	IL18R1	1.4e-05	IL18RAP	SLC9A2	1.9e-06	----	IL18R1	6.6e-13	IL1RL1, IL1RL2	IL18R1	1e-13	AC007278.3, IL1RL1, SDR42E1P5
Respiratory - respiratory	rs12479210	2:102332701	IL1RL1, IL18R1	asthma	respiratory system disease	IL18R1	1.4e-06	----	IL1RL1	9.8e-05	----	SLC9A4	8e-11	AC007278.3, IL18R1, IL18RAP, IL1RL2	AC007278.3	3.5e-11	AC007278.2, FAM183DP, IL18RAP	IL18RAP	2.4e-09	IL1RL2	----	----	----	IL18R1	1.3e-15	IL1RL1	IL1RL1	5.7e-30	AC007278.3, IL18R1
Respiratory - respiratory	rs3771166	2:102369762	IL18R1	asthma	respiratory system disease	IL18R1	6.3e-13	----	AC007278.3	8.5e-08	IL18R1	AC007278.3	1.5e-18	IL18R1	AC007278.3	5.9e-47	AC007278.2, IL18R1, IL18RAP, SDR42E1P5	IL18R1	8.6e-21	IL18RAP	IL18R1	3.4e-07	AC007278.3	----	----	----	AC007278.3	9.7e-21	SDR42E1P5
Respiratory - respiratory	rs10208293	2:102349850	IL18R1, IL1RL1	asthma	respiratory system disease	IL18R1	1.1e-07	----	AC007278.3	8.5e-08	IL18R1	AC007278.3	3.8e-11	IL18R1	AC007278.3	3.4e-32	AC007278.2, IL18R1, IL18RAP, SDR42E1P5	IL18R1	3.4e-11	IL18RAP	IL18R1	1.7e-07	AC007278.3	----	----	----	AC007278.3	1e-11	IL18R1, SDR42E1P5
Respiratory - respiratory	rs2284033	22:37137994	IL2RB	asthma, systemic juvenile idiopathic arthritis, polyarticular juvenile idiopathic arthritis, rheumatoid factor negative, oligoarticular juvenile idiopathic arthritis	respiratory system disease, immune system disease (autoimmune), musculoskeletal system disease	----	----	----	----	----	----	----	----	----	----	----	----	IL2RB	8.6e-16	TMPRSS6	----	----	----	----	----	----	ELFN2	4.6e-05	----
Respiratory - respiratory	rs6954667	7:22740703	IL6 - MTCYBP42	asthma	respiratory system disease	AC073072.5	9.4e-09	----	AC073072.5	9.4e-10	----	AC073072.5	2.2e-12	STEAP1B	----	----	----	AC073072.5	1.1e-07	----	----	----	----	----	----	----	AC073072.5	1.8e-09	STEAP1B
Respiratory - respiratory	rs7717955	5:35862739	IL7R	allergic rhinitis, allergy	immune system disease, respiratory system disease	----	----	----	----	----	----	IL7R	8.7e-05	----	----	----	----	----	----	----	----	----	----	----	----	----	LMBRD2	9.2e-06	----
Respiratory - respiratory	rs10097555	8:32488779	NRG1	obstructive sleep apnea	nervous system disease, respiratory system disease, psychiatric disorder, syndromic disease	----	----	----	NRG1	4.2e-06	----	----	----	----	----	----	----	----	----	----	----	----	----	----	----	----	NRG1	1.9e-08	----
Respiratory - respiratory	rs4236709	8:32552592	NRG1	chronic obstructive pulmonary disease	respiratory system disease	----	----	----	NRG1	1.2e-08	----	NRG1	3.9e-10	----	----	----	----	----	----	----	----	----	----	----	----	----	NRG1	5.6e-09	----
Respiratory - respiratory	rs3738676	1:39525916	PPIEL, BMP8A	chronic obstructive pulmonary disease	respiratory system disease	RP11-69E11.4	9.3e-14	BMP8A, OXCT2P1, PABPC4, PPIEL	PABPC4	2e-16	BMP8A, OXCT2P1, PABPC4, PPIEL, RP11-69E11.4, RP11-69E11.8	PABPC4	2.3e-14	BMP8A, MACF1, OXCT2P1, PPIEL, RP11-69E11.4, RP11-69E11.8	RP11-69E11.4	2.1e-11	BMP8A, PABPC4, PPIEL	PABPC4	3.1e-15	BMP8A, MACF1, OXCT2P1, PPIEL, RP11-69E11.4, RP11-69E11.8	----	4.5e-08	HEYL, PABPC4, RP11-69E11.4	RP11-69E11.4	5.1e-09	BMP8A, PABPC4, PPIEL	RP11-69E11.4	5.1e-12	HPCAL4, OXCT2P1, PABPC4, PPIEL

## Sheet: Sheet2
Disease category	GTEx tissue category 1	GTEx tissue category 2	The Kolmogorov-Smirnov test		The Mann-Whitney U test/ The Wilcoxon rank-sum test
			D	P-value	W	P-value
Cardiovascular system	Cardiovascular	Digestive	0.1694	0.241	2337.5	0.06553
Cardiovascular system	Cardiovascular	Exo-/Endocrine	0.12455	0.6497	2249.5	0.3056
Cardiovascular system	Cardiovascular	Hemic and Immune	0.21107	0.3071	890.5	0.4918
Cardiovascular system	Cardiovascular	Integumentary	0.16785	0.3294	2214.5	0.416
Cardiovascular system	Cardiovascular	Nervous	0.37251	0.001263	978.5	0.004853
Digestive system	Digestive	Cardiovascular	0.12475	0.08766	24206	0.04563
Digestive system	Digestive	Exo-/Endocrine	0.069135	0.4702	48570	0.1463
Digestive system	Digestive	Hemic and Immune	0.071849	0.8161	14971	0.9248
Digestive system	Digestive	Integumentary	0.13578	0.05993	22064	0.07073
Digestive system	Digestive	Musculoskeletal	0.1163	0.6388	6194	0.5466
Digestive system	Digestive	Nervous	0.12729	0.01786	43914	0.5159
Digestive system	Digestive	Respiratory	0.14103	0.35	7834.5	0.2359
Endocrine system	Exo-/Endocrine	Cardiovascular	0.15397	0.1767	7121	0.08165
Endocrine system	Exo-/Endocrine	Digestive	0.063701	0.9465	9782.5	0.7596
Endocrine system	Exo-/Endocrine	Hemic and Immune	0.099042	0.8625	4085.5	0.8621
Endocrine system	Exo-/Endocrine	Integumentary	0.23099	0.1798	1896	0.228
Endocrine system	Exo-/Endocrine	Nervous	0.1315	0.1367	12386	0.7595
Immune system disease/Hematologic disease	Hemic and Immune	Cardiovascular	0.11414	0.179	18684	0.1442
Immune system disease/Hematologic disease	Hemic and Immune	Digestive	0.057808	0.8458	27460	0.9269
Immune system disease/Hematologic disease	Hemic and Immune	Exo-/Endocrine	0.069497	0.5851	37836	0.571
Immune system disease/Hematologic disease	Hemic and Immune	Integumentary	0.10581	0.2497	17769	0.6277
Immune system disease/Hematologic disease	Hemic and Immune	Musculoskeletal	0.09646	0.8418	4629.5	0.8386
Immune system disease/Hematologic disease	Hemic and Immune	Nervous	0.12243	0.04791	38035	0.5334
Immune system disease/Hematologic disease	Hemic and Immune	Respiratory	0.093258	0.7231	7320	0.719
Integumentary system	Integumentary	Cardiovascular	0.11837	0.5517	4472	0.3387
Integumentary system	Integumentary	Digestive	0.13336	0.2595	6329.5	0.4917
Integumentary system	Integumentary	Exo-/Endocrine	0.092605	0.6383	8480.5	0.4899
Integumentary system	Integumentary	Musculoskeletal	0.17647	0.5007	1531.5	0.5597
Integumentary system	Integumentary	Nervous	0.14021	0.1736	7587.5	0.3813
Integumentary system	Integumentary	Respiratory	0.14932	0.5554	2232.5	0.2627
Musculoskeletal system	Musculoskeletal	Cardiovascular	0.11402	0.8782	1755.5	0.92
Musculoskeletal system	Musculoskeletal	Digestive	0.14837	0.5351	2584.5	0.7332
Musculoskeletal system	Musculoskeletal	Exo-/Endocrine	0.13644	0.6138	3347.5	0.7953
Musculoskeletal system	Musculoskeletal	Hemic and Immune	0.11131	0.9408	1106.5	0.9131
Musculoskeletal system	Musculoskeletal	Integumentary	0.1401	0.6675	1862	0.8109
Musculoskeletal system	Musculoskeletal	Nervous	0.19595	0.2058	2613.5	0.6704
Musculoskeletal system	Musculoskeletal	Respiratory	0.16126	0.7821	587.5	0.6866
Nervous system	Nervous	Cardiovascular	0.096472	0.6982	6593.5	0.8769
Nervous system	Nervous	Digestive	0.11774	0.245	11356	0.775
Nervous system	Nervous	Exo-/Endocrine	0.071724	0.7714	14010	0.5056
Nervous system	Nervous	Hemic and Immune	0.13056	0.4219	4799	0.3288
Nervous system	Nervous	Integumentary	0.19889	0.01155	8091	0.1775
Nervous system	Nervous	Musculoskeletal	0.26881	0.1345	1606	0.4796
Nervous system	Nervous	Respiratory	0.12157	0.8092	3027	0.4384
Respiratory system	Respiratory	Digestive	0.26613	0.1277	606	0.06036
Respiratory system	Respiratory	Exo-/Endocrine	0.2321	0.1771	977	0.05892
Respiratory system	Respiratory	Integumentary	0.17778	0.6076	627.5	0.4626
