# Supplementary material for: Cytokines mapping for tissue-specific expression, eQTLs and GWAS traits
Source: Sci Rep. 2020 Sep 7;10:14740. doi: 10.1038/s41598-020-71018-6 (PMC7477549; doi:10.1038/s41598-020-71018-6)
Supplement: Supplementary file 12 — Supplementary Table 11. [file 41598_2020_71018_MOESM12_ESM.xlsx]

## Sheet: Sheet1
Node 1	Node 2	Neighborhood on chromosome	Gene fusion	Phylogenetic cooccurrence	Homology	Coexpression	Experimentally determined interaction	Database annotated	Automated textmining	Combined score
PSMC3	PSMD2	0	0	0	0	0.943	0.994	0.9	0.79	0.999
CCL5	CCR5	0	0	0	0	0.181	0.902	0.9	0.959	0.999
IL33	IL1RL1	0	0	0	0	0.069	0.9	0.9	0.933	0.999
MCM3	MCM6	0	0	0.239	0.729	0.997	0.998	0.9	0.92	0.999
PSMC3	PSMD3	0	0	0	0	0.947	0.991	0.9	0.757	0.999
POLR2A	POLR2C	0.111	0	0	0	0.28	0.998	0.9	0.917	0.999
IL6	IL6R	0	0	0	0	0	0.87	0.9	0.945	0.999
RPL28	UBA52	0	0	0	0	0.931	0.798	0.9	0.416	0.999
RPL28	RPSA	0	0	0	0	0.989	0.748	0.9	0.301	0.999
PSMD2	PSMD3	0	0	0	0	0.932	0.991	0.9	0.836	0.999
CCR3	CCL11	0	0	0	0	0.087	0.945	0.9	0.925	0.999
UBA52	RPSA	0	0	0	0	0.845	0.958	0.9	0.204	0.999
IL17F	IL17RA	0	0	0	0	0	0.829	0.9	0.914	0.998
IL4R	IL13	0	0	0	0	0	0.87	0.9	0.873	0.998
TUFM	TSFM	0	0	0	0	0.392	0.809	0.9	0.913	0.998
IFNAR2	IFNAR1	0	0	0	0	0.077	0.87	0.9	0.898	0.998
THOC5	DDX39B	0	0	0	0	0.318	0.881	0.9	0.831	0.998
IL7R	IL7	0	0	0	0	0.08	0.87	0.9	0.924	0.998
HLA-DRA	HLA-DRB5	0	0	0	0.647	0.709	0.931	0.9	0.8	0.998
IL1R1	IL1RN	0	0	0	0	0.088	0.872	0.9	0.865	0.998
IL1R1	IL1B	0	0	0	0	0.076	0.875	0.9	0.893	0.998
MSL1	KAT8	0	0	0	0	0.062	0.969	0.9	0.536	0.998
MCM3	RFC4	0.058	0	0.293	0	0.967	0.819	0	0.603	0.998
IL15	IL2RB	0	0	0	0	0.149	0.87	0.9	0.87	0.998
IL10	IL6	0	0	0	0	0.077	0	0.9	0.974	0.997
CX3CR1	CX3CL1	0	0	0	0	0.061	0.379	0.9	0.956	0.997
CCL4	CCR5	0	0	0	0	0.374	0.722	0.9	0.856	0.997
CXCR2	CXCL8	0	0	0	0	0.064	0.667	0.9	0.937	0.997
IL1B	IL1A	0	0	0	0	0.753	0	0.9	0.921	0.997
IL6	IL6ST	0	0	0	0	0.052	0.875	0.9	0.774	0.997
IL15RA	IL15	0	0	0	0	0.098	0.912	0.9	0.731	0.997
CCR2	CCL2	0	0	0	0	0.061	0.437	0.8	0.975	0.997
IL1R2	IL1B	0	0	0	0	0.197	0.872	0.9	0.791	0.997
IL18	IL18RAP	0	0	0	0	0	0.87	0.9	0.792	0.997
IL1RAP	IL1B	0	0	0	0	0.084	0.899	0.9	0.742	0.997
CXCL8	CXCR1	0	0	0	0	0.087	0.379	0.9	0.937	0.996
IL13RA1	IL13	0	0	0	0	0	0.87	0.9	0.731	0.996
IFNLR1	IL10RB	0	0	0	0	0	0.8	0.9	0.82	0.996
AIMP1	DARS	0.073	0	0	0	0.177	0.894	0.9	0.587	0.996
SF3B3	LSM3	0	0	0	0	0.193	0.96	0.9	0	0.996
XCL1	XCR1	0	0	0	0	0.43	0.39	0.9	0.91	0.996
IL10	CXCL8	0	0	0	0	0.061	0	0.9	0.962	0.996
AGER	HMGB1	0	0	0	0	0	0.472	0.9	0.937	0.996
IL10	IL1B	0	0	0	0	0.085	0	0.9	0.96	0.996
XCL2	XCR1	0	0	0	0	0.443	0.39	0.9	0.908	0.996
PAIP1	EIF4A1	0	0	0	0	0.094	0.558	0.9	0.928	0.996
IL4R	IL13RA1	0	0	0	0	0.086	0.877	0.9	0.684	0.996
IL2RA	IL2RB	0	0	0	0	0.089	0.87	0.9	0.771	0.996
IL10	CCL2	0	0	0	0	0	0	0.9	0.955	0.995
C4B	C4A	0	0	0	0.988	0.771	0.8	0.9	0.828	0.995
TSLP	IL7R	0	0	0	0	0	0.899	0.9	0.623	0.995
SULT1A2	SULT1A1	0	0	0.449	0.986	0.878	0.827	0.8	0.926	0.995
CXCL1	CXCR2	0	0	0	0	0	0.379	0.9	0.936	0.995
IL25	IL17RA	0	0	0	0	0	0.102	0.9	0.956	0.995
IL18R1	IL18	0	0	0	0	0	0.87	0.9	0.674	0.995
IL20	IL20RB	0	0	0	0	0.063	0.882	0.9	0.44	0.993
IL6ST	LIF	0	0	0	0	0	0.87	0.9	0.527	0.993
CCL5	IL10	0	0	0	0	0.098	0	0.9	0.929	0.993
CCL5	CXCL8	0	0	0	0	0.064	0.397	0.9	0.904	0.993
IL15RA	IL2RB	0	0	0	0	0.065	0.87	0.9	0.55	0.993
CXCR2	CXCL5	0	0	0	0	0.062	0.313	0.9	0.91	0.993
CCL5	CCR1	0	0	0	0	0.096	0.402	0.9	0.888	0.993
EPHB4	EFNB3	0	0	0	0	0.188	0.374	0.9	0.889	0.993
CSF3R	CSF3	0	0	0	0	0	0.379	0.9	0.901	0.993
IL36RN	IL36B	0	0	0	0	0.349	0	0.9	0.907	0.993
CCL5	CCR3	0	0	0	0	0.061	0.402	0.9	0.88	0.992
PSMC3	UBA52	0	0	0	0	0.098	0.919	0.9	0.082	0.992
IL18	IL1B	0	0	0	0	0.095	0	0.9	0.921	0.992
CXCL8	IL1B	0	0	0	0	0.676	0	0	0.977	0.992
CD44	SPP1	0	0	0	0	0.062	0.379	0.9	0.892	0.992
IL18R1	IL18RAP	0	0	0	0.686	0.526	0.8	0.9	0.581	0.991
IL36RN	IL1RL2	0	0	0	0	0.069	0.06	0.9	0.912	0.991
PSMD2	PSMD5	0	0	0	0	0.074	0.852	0.9	0.434	0.991
IL10	IL18	0	0	0	0	0.062	0	0.9	0.915	0.991
IL1R1	IL1RAP	0	0	0	0.636	0.061	0.876	0.9	0.799	0.991
CCL5	CXCL9	0	0	0	0	0.266	0.221	0.9	0.861	0.991
IFNGR1	IFNGR2	0	0	0	0	0.139	0.305	0.9	0.876	0.991
IL6ST	IL6R	0	0	0	0.559	0.062	0.875	0.9	0.827	0.991
CCL4	CXCL8	0	0	0	0	0.211	0.379	0.9	0.838	0.991
CCL5	PF4	0	0	0	0	0.095	0.461	0.9	0.828	0.99
PSMD3	PSMD5	0	0	0	0	0.085	0.826	0.9	0.465	0.99
CXCR1	CXCL6	0	0	0	0	0.062	0.294	0.9	0.871	0.99
KIF3A	IFT88	0	0	0	0	0.109	0.088	0.9	0.892	0.99
IL17F	IL17RC	0	0	0	0	0	0.164	0.9	0.879	0.989
CCL4	CCR1	0	0	0	0	0.359	0.481	0.9	0.73	0.989
IL1R1	IL1A	0	0	0	0	0.061	0.457	0.9	0.826	0.989
MRPS15	TUFM	0.169	0	0	0	0.471	0.708	0.9	0.308	0.989
IL17RE	IL17RA	0	0	0	0	0.059	0.465	0.9	0.817	0.989
IL10RB	IL22RA1	0	0	0	0	0	0.313	0.9	0.859	0.989
EIF3C	EIF4A1	0	0	0	0	0.233	0.689	0.9	0.581	0.988
CCL20	CXCL8	0	0	0	0	0.552	0	0.9	0.758	0.988
IL6	IL13	0	0	0	0	0	0	0.9	0.893	0.988
CXCL1	CCL20	0	0	0	0	0.553	0	0.9	0.759	0.988
IL1A	IL1RN	0	0	0	0	0.185	0	0.9	0.872	0.988
CXCL12	CCL25	0	0	0	0	0	0.664	0.9	0.674	0.988
CCL5	CCR2	0	0	0	0	0.105	0.084	0.9	0.875	0.988
CXCL1	CXCL6	0	0	0	0.893	0.647	0.667	0.9	0.778	0.988
LIFR	LIF	0	0	0	0	0	0.472	0.9	0.794	0.988
WDR36	DDX49	0	0	0	0	0.859	0	0.9	0.221	0.988
CXCL2	CXCR2	0	0	0	0	0	0.379	0.9	0.815	0.987
IL10	CSF3	0	0	0	0	0.057	0	0.9	0.875	0.987
TDGF1	POU5F1	0	0	0	0	0.288	0.162	0.9	0.813	0.987
CCL20	CXCL11	0	0	0	0	0.088	0.594	0.9	0.674	0.986
CCL3	CCR5	0	0	0	0	0.276	0.379	0.8	0.867	0.986
CXCR2	CXCL3	0	0	0	0	0	0.313	0.9	0.821	0.986
CCL5	CXCL1	0	0	0	0	0.063	0.069	0.9	0.867	0.986
CXCL1	CXCL8	0	0	0	0.878	0.842	0	0.9	0.918	0.985
EXOSC6	SKIV2L	0	0	0	0	0.064	0.316	0.9	0.794	0.985
P4HA2	P4HB	0	0	0	0	0.109	0.446	0.9	0.736	0.985
UBA52	PSMD2	0	0	0	0	0	0.854	0.9	0.088	0.985
CCL4	CXCL9	0	0	0	0	0.228	0	0.9	0.825	0.985
IL6	CXCL8	0	0	0	0	0.581	0	0	0.966	0.985
IL20RB	IL22RA1	0	0	0	0	0	0.32	0.9	0.8	0.985
CXCL11	CCL1	0	0	0	0	0.065	0.667	0.9	0.598	0.985
IL12RB1	IL12RB2	0	0	0	0	0	0.447	0.9	0.764	0.985
CXCL5	CXCR1	0	0	0	0	0.085	0.313	0.9	0.776	0.984
IL27	IL27RA	0	0	0	0	0	0.294	0.9	0.8	0.984
EPO	KITLG	0	0	0	0	0	0	0.9	0.852	0.984
RPSA	EIF4A1	0	0	0	0	0.751	0.246	0.9	0.255	0.984
IL10	CCR5	0	0	0	0	0.103	0	0.9	0.843	0.984
PSMC3	PSMD5	0	0	0	0	0.067	0.832	0.9	0.131	0.984
IL6	IL1B	0	0	0	0	0.43	0	0	0.973	0.984
CXCL8	IL13	0	0	0	0	0	0	0.9	0.839	0.983
IL1F10	IL1RL2	0	0	0	0	0	0.06	0.9	0.835	0.983
CCL4	CCL3	0	0	0	0.954	0.974	0.379	0	0.941	0.983
IL11RA	IL11	0	0	0	0	0	0.472	0.9	0.72	0.983
CHRNB1	RAPSN	0	0	0	0	0.062	0.454	0.9	0.715	0.983
CXCL1	CXCR1	0	0	0	0	0.085	0.379	0.9	0.739	0.983
IL5RA	CSF2RB	0	0	0	0	0	0.379	0.9	0.75	0.983
IL10	CXCL1	0	0	0	0	0.064	0	0.9	0.841	0.983
CCL4	CCR3	0	0	0	0	0.081	0.481	0.9	0.686	0.983
IL1R2	IL1RN	0	0	0	0	0.342	0.391	0.9	0.643	0.983
GREM1	BMP4	0	0	0	0	0	0	0.9	0.846	0.983
CXCL12	CCL20	0	0	0	0	0	0.546	0.9	0.674	0.983
CXCL9	PF4	0	0	0	0	0.061	0.23	0.9	0.8	0.983
CXCL2	CXCL8	0	0	0	0.874	0.824	0	0.9	0.767	0.983
CXCR2	CXCL6	0	0	0	0	0.062	0.294	0.9	0.765	0.982
CCR3	CXCL11	0	0	0	0	0	0.379	0.9	0.737	0.982
CCL11	CCR5	0	0	0	0	0.087	0.52	0.9	0.646	0.982
LEFTY2	TDGF1	0	0	0	0	0.139	0.262	0.9	0.752	0.982
IL19	IL20RB	0	0	0	0	0.062	0.38	0.9	0.739	0.982
NOB1	DDX49	0	0	0	0	0.719	0.064	0.9	0.415	0.982
IL6	CCL2	0	0	0	0	0.267	0	0	0.977	0.982
CCL3	IL10	0	0	0	0	0.099	0	0.9	0.825	0.982
CNTFR	LIFR	0	0	0	0	0.098	0.379	0.9	0.73	0.982
IL10	CSF1	0	0	0	0	0	0	0.9	0.832	0.982
IL10	IL10RB	0	0	0	0	0	0.379	0.9	0.732	0.981
TDGF1	LEFTY1	0	0	0	0	0.096	0.262	0.9	0.752	0.981
EPO	CSF3	0	0	0	0	0	0	0.8	0.912	0.981
IL13	CCL2	0	0	0	0	0	0	0.9	0.822	0.981
CCL5	CXCL11	0	0	0	0	0.153	0.207	0.9	0.751	0.981
NUP160	NUP54	0	0	0	0	0.237	0	0.9	0.774	0.981
CCL5	CXCL12	0	0	0	0	0	0.201	0.9	0.791	0.981
RPSA	NOB1	0	0	0	0	0.099	0.8	0.9	0.07	0.981
P4HB	OS9	0	0	0	0	0.247	0	0.9	0.774	0.981
RRP15	BRIX1	0	0	0	0	0.928	0.731	0	0.09	0.981
CCL5	CXCL2	0	0	0	0	0.063	0.228	0.9	0.777	0.981
CXCL9	CXCL11	0	0	0	0.846	0.749	0.221	0.9	0.9	0.981
CXCL8	CCL2	0	0	0	0	0.278	0.667	0	0.925	0.98
CXCL2	CXCL1	0	0	0	0.979	0.809	0	0.9	0.934	0.98
CCR3	CCL26	0	0	0	0	0	0.379	0.8	0.854	0.98
WDR36	NOB1	0	0	0	0	0.651	0.41	0.9	0.165	0.98
IL10	CCR2	0	0	0	0	0.061	0	0.9	0.813	0.98
CCL20	CXCL5	0	0	0	0	0.138	0.274	0.9	0.722	0.98
CXCL5	CXCL3	0	0	0	0.902	0.409	0.667	0.9	0.838	0.98
UBA52	NPLOC4	0	0	0	0	0	0.809	0.9	0.044	0.98
CCL4	IL10	0	0	0	0	0.107	0	0.9	0.801	0.98
CXCL11	CXCL6	0	0	0	0	0.085	0	0.9	0.802	0.98
IFT88	IFT22	0	0	0	0	0.107	0.27	0.9	0.726	0.979
CXCL2	IL10	0	0	0	0	0.064	0	0.9	0.801	0.979
CXCL1	CXCL5	0	0	0	0.907	0.397	0.667	0.9	0.887	0.979
CCL5	CCL20	0	0	0	0	0.133	0.219	0.9	0.738	0.979
CXCL11	PF4	0	0	0	0	0.062	0.203	0.9	0.758	0.979
NLE1	SDAD1	0	0	0	0	0.876	0.77	0	0.35	0.979
IL6ST	IL11	0	0	0	0	0	0.472	0.9	0.646	0.979
UBA52	PSMD3	0	0	0	0	0	0.8	0.9	0.05	0.979
CCL4	CCR2	0	0	0	0	0.15	0.2	0.9	0.729	0.979
NEU1	GLB1	0.078	0	0	0	0.061	0.379	0.9	0.674	0.979
FGF2	POU5F1	0	0	0	0	0	0	0.9	0.804	0.979
CXCL2	CCL20	0	0	0	0	0.248	0	0.9	0.749	0.979
CXCL9	CCR5	0	0	0	0	0.336	0	0.9	0.716	0.979
CCR5	CCL13	0	0	0	0	0.167	0.313	0.9	0.683	0.979
IL10	CCL20	0	0	0	0	0.062	0	0.9	0.795	0.979
IL1R2	IL1A	0	0	0	0	0.067	0.544	0.9	0.559	0.978
CCL16	CCR1	0	0	0	0	0	0.305	0.9	0.711	0.978
CCL4	CXCL2	0	0	0	0	0.218	0	0.9	0.745	0.978
CCL4	CXCL1	0	0	0	0	0.165	0	0.9	0.759	0.978
CXCL2	CXCL11	0	0	0	0	0.107	0.232	0.9	0.717	0.978
IL6	SPP1	0	0	0	0	0.06	0	0.9	0.793	0.978
CXCR2	CXCR1	0	0	0	0.976	0.669	0.379	0.9	0.955	0.978
CXCL2	CXCR1	0	0	0	0	0.061	0.379	0.9	0.663	0.977
RAD50	MDC1	0	0	0	0	0.062	0.65	0.9	0.405	0.977
CCL20	PF4	0	0	0	0	0.063	0.628	0.9	0.434	0.977
CCL3	CCR1	0	0	0	0	0.333	0.379	0.6	0.881	0.977
CCL20	CXCL3	0	0	0	0	0.308	0	0.9	0.706	0.977
CCR3	CCL13	0	0	0	0	0	0.379	0.9	0.669	0.977
IL6	CSF1	0	0	0	0	0.117	0	0.9	0.751	0.976
CXCL11	CXCL3	0	0	0	0	0.107	0	0.9	0.761	0.976
HLA-B	HLA-C	0	0	0	0.982	0.523	0.532	0.9	0.924	0.976
C4B	C2	0	0	0	0	0.09	0.393	0.9	0.621	0.976
CXCL11	CXCL5	0	0	0	0	0.096	0	0.9	0.758	0.976
CXCL12	CCR5	0	0	0	0	0	0.162	0.9	0.734	0.975
CXCL12	CCR2	0	0	0	0	0	0.162	0.9	0.73	0.975
CCL5	CXCL5	0	0	0	0	0.063	0.069	0.9	0.753	0.975
CXCL12	PF4	0	0	0	0	0	0.379	0.9	0.64	0.975
CXCL12	CXCL11	0	0	0	0	0	0.226	0.9	0.71	0.975
KAT8	TP53	0	0	0	0	0	0.379	0.9	0.625	0.974
IL10	IL1RN	0	0	0	0	0.079	0	0.9	0.748	0.974
CCL5	CX3CL1	0	0	0	0	0	0	0.9	0.754	0.974
IL6	CXCL1	0	0	0	0	0.563	0	0	0.942	0.974
IL34	CSF1	0	0	0	0	0	0	0.9	0.752	0.974
CCR3	CXCL9	0	0	0	0	0.06	0.379	0.9	0.608	0.974
CXCL9	CXCL8	0	0	0	0	0.065	0	0.9	0.744	0.974
IL13	IL18	0	0	0	0	0	0	0.9	0.756	0.974
CCL25	PF4	0	0	0	0	0.055	0.564	0.9	0.426	0.973
CXCL12	CXCL9	0	0	0	0	0.065	0.221	0.9	0.681	0.973
IL10	IL1A	0	0	0	0	0.063	0	0.9	0.738	0.973
IL1F10	IL36B	0	0	0	0	0.102	0	0.9	0.733	0.973
CCL4	CXCL11	0	0	0	0	0.117	0	0.9	0.721	0.973
IL13	IL1B	0	0	0	0	0	0	0.9	0.737	0.972
LEFTY2	LEFTY1	0	0	0	0.986	0.183	0.692	0.9	0.836	0.972
CCR2	CCL13	0	0	0	0	0.06	0.379	0.9	0.588	0.972
CXCL12	CXCR2	0	0	0	0	0	0.162	0.9	0.7	0.972
RFC4	MCM6	0.058	0	0	0	0.922	0.186	0	0.591	0.972
IL1RL2	IL36B	0	0	0	0	0	0.06	0.9	0.732	0.972
CXCL12	CXCL8	0	0	0	0	0	0	0.9	0.733	0.972
CCR1	CCL13	0	0	0	0	0.096	0	0.9	0.724	0.972
IL1RL2	IL36A	0	0	0	0	0	0.06	0.9	0.721	0.971
CXCL2	CXCL12	0	0	0	0	0	0.224	0.9	0.668	0.971
IL10	CCL22	0	0	0	0	0.088	0	0.9	0.708	0.971
CXCL9	CCL20	0	0	0	0	0.097	0	0.9	0.705	0.971
CXCL11	CCL13	0	0	0	0	0.111	0.221	0.9	0.636	0.971
CCL4	CXCL5	0	0	0	0	0.127	0	0.9	0.698	0.971
CEP250	CNTRL	0	0	0	0	0.063	0	0.9	0.72	0.971
CXCL9	CCL13	0	0	0	0	0.232	0.221	0.9	0.574	0.971
CCR2	CX3CL1	0	0	0	0	0	0	0.9	0.721	0.97
DARS	AARS	0.083	0	0	0	0.133	0.817	0	0.82	0.97
CCL4	CCL20	0	0	0	0	0.099	0	0.9	0.698	0.97
MEPE	SPP1	0	0	0	0	0.086	0	0.9	0.706	0.97
ITGAX	CLEC4C	0	0	0	0	0.065	0	0.9	0.709	0.97
CCR3	CCL24	0	0	0	0	0.086	0.39	0.8	0.763	0.97
CXCL3	CXCR1	0	0	0	0	0.061	0.313	0.9	0.598	0.97
CXCL2	CXCL3	0	0	0	0.979	0.705	0	0.9	0.834	0.969
CXCL12	CCR1	0	0	0	0	0	0.162	0.9	0.669	0.969
ITGAM	IL13	0	0	0	0	0	0	0.9	0.705	0.969
CXCL2	CXCL6	0	0	0	0.875	0.316	0.55	0.9	0.797	0.969
CXCL1	CX3CL1	0	0	0	0	0.061	0	0.9	0.7	0.969
CXCL12	CXCL1	0	0	0	0	0	0	0.9	0.708	0.969
CXCL1	CXCL11	0	0	0	0	0.117	0	0.9	0.681	0.969
CXCL12	CCL11	0	0	0	0	0.076	0.211	0.9	0.633	0.969
SRRT	SF3B3	0	0	0	0	0.519	0.416	0.9	0	0.969
CYP8B1	HSD3B7	0	0	0	0	0.078	0.268	0.9	0.594	0.968
IL10	IL12A	0	0	0	0	0.062	0	0.9	0.695	0.968
DDX6	LSM3	0	0	0	0	0.094	0.345	0.9	0.538	0.968
PFKFB3	PFKFB2	0	0	0.446	0.971	0	0.685	0.9	0.733	0.968
CCL25	CXCL11	0	0	0	0	0	0.215	0.9	0.636	0.968
CXCL11	CCR5	0	0	0	0	0.135	0	0.9	0.668	0.968
CXCL11	CXCL8	0	0	0	0	0.107	0	0.9	0.678	0.968
CCL5	CXCR2	0	0	0	0	0.098	0.05	0.9	0.677	0.968
CXCL9	CCR2	0	0	0	0	0.107	0	0.9	0.679	0.968
CXCL12	CXCR1	0	0	0	0	0	0.162	0.9	0.65	0.968
TNFRSF11B	TNFSF10	0	0	0	0	0	0.551	0.8	0.678	0.968
HMGB1	TP53	0	0	0	0	0.063	0.904	0	0.672	0.968
IL13	CCL22	0	0	0	0	0	0	0.9	0.7	0.968
CCL5	CXCL3	0	0	0	0	0.063	0.069	0.9	0.669	0.967
CXCL8	CX3CL1	0	0	0	0	0.061	0	0.9	0.685	0.967
CCR5	CCL2	0	0	0	0	0.084	0.377	0.6	0.875	0.967
CXCL8	CCR5	0	0	0	0	0.084	0	0.9	0.674	0.967
IL1RL2	IL36G	0	0	0	0	0.061	0.06	0.9	0.673	0.967
IL18	IL37	0	0	0	0	0	0	0.9	0.684	0.967
CXCL9	CCR1	0	0	0	0	0.143	0	0.9	0.653	0.967
CCL25	CCL20	0	0	0	0	0.077	0	0.9	0.676	0.967
CCR1	CCL1	0	0	0	0	0.078	0.294	0.9	0.554	0.967
CXCL8	CCR2	0	0	0	0	0.078	0	0.9	0.675	0.967
IL18	IL1A	0	0	0	0	0.061	0	0.9	0.668	0.966
CCL5	CCL1	0	0	0	0	0	0	0.9	0.677	0.966
CCL4	CX3CL1	0	0	0	0	0.06	0	0.9	0.675	0.966
CCR3	CXCL12	0	0	0	0	0	0.162	0.9	0.63	0.966
EPO	THPO	0	0	0	0	0.065	0	0.8	0.837	0.966
ITGAX	IL13	0	0	0	0	0	0	0.9	0.683	0.966
IL10	IL1R1	0	0	0	0	0	0	0.9	0.678	0.966
CXCL1	CCR2	0	0	0	0	0	0	0.9	0.675	0.966
CXCL1	CXCL3	0	0	0	0.979	0.674	0	0.9	0.792	0.966
CXCL12	CX3CL1	0	0	0	0	0	0	0.9	0.678	0.966
CCL5	CX3CR1	0	0	0	0	0	0	0.9	0.673	0.965
CSF2RB	IL2RB	0	0	0	0	0.473	0	0.9	0.403	0.965
CCL4	CXCL3	0	0	0	0	0.165	0	0.9	0.617	0.965
CCL5	CXCR1	0	0	0	0	0.077	0.05	0.9	0.656	0.965
CXCL12	CXCL5	0	0	0	0	0	0	0.9	0.67	0.965
ITSN1	SGIP1	0	0	0	0	0.11	0.321	0.9	0.5	0.965
CCL5	CXCL6	0	0	0	0	0.063	0.215	0.9	0.589	0.965
CCL4	CXCL12	0	0	0	0	0	0	0.9	0.673	0.965
CXCL9	CCL1	0	0	0	0	0.062	0	0.9	0.653	0.964
CCR5	CX3CL1	0	0	0	0	0	0	0.9	0.66	0.964
CCL20	GPR29	0	0	0	0	0	0	0	0.963	0.964
CCL4	CXCR2	0	0	0	0	0.089	0.124	0.9	0.605	0.964
CXCL8	CXCL3	0	0	0	0.865	0.626	0	0.9	0.708	0.964
EXOSC6	DDX49	0	0	0	0	0.587	0.057	0.9	0.189	0.964
RPL28	EIF4A1	0	0	0	0	0.62	0	0.9	0.142	0.964
CCR1	CCL2	0	0	0	0	0.096	0.432	0.6	0.845	0.964
CXCL2	CXCL5	0	0	0	0.898	0.319	0.473	0.9	0.833	0.964
CCL5	CCL25	0	0	0	0	0	0.234	0.9	0.577	0.964
CXCL2	CCR2	0	0	0	0	0	0	0.9	0.657	0.964
IL1RAP	IL1A	0	0	0	0	0.061	0.379	0.9	0.443	0.963
CXCL9	CX3CL1	0	0	0	0	0	0	0.9	0.651	0.963
C4A	C2	0	0	0	0	0.092	0.063	0.9	0.621	0.963
C2	C5	0	0	0	0	0.063	0.391	0.9	0.437	0.963
CD7	SECTM1	0	0.289	0	0	0.214	0.379	0	0.906	0.963
CCL4	CXCR1	0	0	0	0	0.124	0.124	0.9	0.576	0.963
CCL20	CXCL6	0	0	0	0	0.12	0	0.9	0.617	0.963
CXCL1	CCL1	0	0	0	0	0.077	0	0.9	0.641	0.963
IL1RAP	IL1RN	0	0	0	0	0.08	0.186	0.9	0.556	0.962
CXCL11	CCR1	0	0	0	0	0.069	0	0.9	0.634	0.962
CXCL12	CCL13	0	0	0	0	0.076	0.221	0.9	0.538	0.962
CCL20	CCR5	0	0	0	0	0	0	0.9	0.643	0.962
CXCL12	CX3CR1	0	0	0	0	0	0	0.9	0.642	0.962
CCL20	CCR2	0	0	0	0	0	0	0.9	0.641	0.962
CCR1	CX3CL1	0	0	0	0	0.058	0	0.9	0.632	0.962
CCL25	CXCL9	0	0	0	0	0.082	0.069	0.9	0.604	0.961
RRP15	DDX49	0	0	0	0	0.832	0.184	0	0.741	0.961
CXCR2	PF4	0	0	0	0	0.152	0	0.9	0.582	0.961
IL13	IL1A	0	0	0	0	0	0	0.9	0.633	0.961
CXCL8	CCR1	0	0	0	0	0.116	0	0.9	0.596	0.961
IL6ST	LIFR	0	0	0	0.6	0.115	0.472	0.9	0.621	0.961
CCL20	CCR1	0	0	0	0	0.076	0	0.9	0.603	0.96
CCL5	CXCR6	0	0	0	0	0.184	0	0.9	0.557	0.96
IFT88	GLI1	0	0	0	0	0	0.063	0.9	0.607	0.96
CCL16	CCR2	0	0	0	0	0	0.305	0.9	0.472	0.96
CXCL1	CCR1	0	0	0	0	0.096	0	0.9	0.594	0.96
CCL20	CCL1	0	0	0	0	0.093	0	0.9	0.585	0.959
RRP15	SDAD1	0	0	0	0	0.884	0.064	0	0.654	0.959
CXCL12	CXCL6	0	0	0	0	0	0.219	0.9	0.528	0.959
CXCL5	CX3CL1	0	0	0	0	0.061	0	0.9	0.603	0.959
IL18R1	IL37	0	0	0	0	0	0.318	0.9	0.454	0.959
WNT7A	WNT5A	0	0	0	0.925	0	0.588	0.9	0.773	0.959
CXCL8	CCL13	0	0	0	0	0.083	0	0.9	0.592	0.959
CXCL1	CCR5	0	0	0	0	0.065	0	0.9	0.606	0.959
DDX39B	CASC3	0	0	0	0	0.062	0.323	0.9	0.437	0.959
CXCL5	CCL1	0	0	0	0	0.062	0	0.9	0.598	0.959
CCR3	CXCL8	0	0	0	0	0.057	0	0.9	0.593	0.958
CCL20	CX3CL1	0	0	0	0	0	0	0.9	0.601	0.958
CXCL2	CX3CL1	0	0	0	0	0.061	0	0.9	0.589	0.958
CXCL8	CCL1	0	0	0	0	0.096	0	0.9	0.579	0.958
CXCR6	CXCL9	0	0	0	0	0.172	0	0.9	0.54	0.958
KIF3A	GLI1	0	0	0	0	0	0.066	0.9	0.594	0.958
RPSA	EIF3C	0	0	0	0	0.27	0.377	0.9	0.189	0.958
CCL11	CCR2	0	0	0	0	0.087	0.52	0.6	0.788	0.958
IL10	CCR1	0	0	0	0	0.061	0	0.9	0.59	0.958
IL6ST	OSMR	0	0	0	0.567	0.095	0.408	0.9	0.622	0.957
CCL25	CCL13	0	0	0	0	0.097	0	0.9	0.565	0.957
CXCL2	CCR1	0	0	0	0	0.085	0	0.9	0.572	0.957
CXCR2	CX3CL1	0	0	0	0	0	0	0.9	0.594	0.957
IL6ST	IL27	0	0	0	0	0	0.263	0.9	0.469	0.957
CCL25	CCL1	0	0	0	0	0	0	0.9	0.587	0.957
CXCL9	CXCR2	0	0	0	0	0	0	0.9	0.597	0.957
CCL20	CCL13	0	0	0	0	0.065	0	0.9	0.577	0.957
IL20	IL22RA1	0	0	0	0	0	0.32	0.9	0.431	0.957
IL1B	IL1RN	0	0	0	0.656	0.396	0	0.9	0.932	0.957
CXCR1	CX3CL1	0	0	0	0	0	0	0.9	0.587	0.957
CXCL2	CCL1	0	0	0	0	0.077	0	0.9	0.572	0.957
CCL4	CX3CR1	0	0	0	0	0.076	0	0.9	0.565	0.956
CSF3	THPO	0	0	0	0	0	0	0.8	0.791	0.956
CXCL9	CXCR1	0	0	0	0	0.069	0	0.9	0.566	0.956
CXCL11	CX3CL1	0	0	0	0	0	0	0.9	0.583	0.956
CXCL11	CCR2	0	0	0	0	0.061	0	0.9	0.577	0.956
CXCL1	CCL13	0	0	0	0	0.097	0	0.9	0.56	0.956
CXCL5	CCL13	0	0	0	0	0.091	0	0.9	0.557	0.956
CXCR6	CXCL12	0	0	0	0	0	0	0.9	0.582	0.956
CXCL2	CCR5	0	0	0	0	0.069	0	0.9	0.572	0.956
CCL25	CXCL5	0	0	0	0	0.055	0.069	0.9	0.56	0.956
CXCL1	CX3CR1	0	0	0	0	0	0	0.9	0.574	0.955
CCR1	PF4	0	0	0	0	0.097	0	0.9	0.542	0.955
CCL15	CCR1	0	0	0	0	0.051	0.379	0.8	0.668	0.955
CCL4	PF4	0	0	0	0	0.096	0	0.9	0.544	0.955
POU5F1	ZSCAN10	0	0	0	0	0.232	0.079	0.9	0.441	0.955
CCR1	CXCL5	0	0	0	0	0.085	0	0.9	0.551	0.955
CSNK1D	TP53	0	0	0	0	0	0.513	0.9	0.161	0.955
CHCHD5	CHCHD4	0	0	0	0	0	0	0.9	0.575	0.955
CXCL5	CCR2	0	0	0	0	0.057	0	0.9	0.569	0.955
SPP1	BMP4	0	0	0	0	0	0	0.9	0.562	0.954
XCL2	XCL1	0	0	0	0.984	0.558	0	0.9	0.906	0.954
CCL25	CXCL6	0	0	0	0	0.055	0.069	0.9	0.542	0.954
CCL16	CCR5	0	0	0	0	0	0.305	0.9	0.397	0.954
CCL4	CCL25	0	0	0	0	0.062	0	0.9	0.551	0.954
CCL20	CXCR2	0	0	0	0	0	0	0.9	0.566	0.954
IL10	IL13	0	0	0	0	0.061	0	0	0.953	0.954
ITGAX	ITGAM	0	0	0	0.962	0.547	0	0.9	0.923	0.954
PF4	CXCR1	0	0	0	0	0.177	0	0.9	0.494	0.954
CCR2	CCL1	0	0	0	0	0.051	0	0.9	0.561	0.954
ACKR2	CCL25	0	0	0	0	0	0.36	0	0.932	0.954
CXCL11	CXCR1	0	0	0	0	0	0	0.9	0.563	0.954
CXCR2	CXCL11	0	0	0	0	0	0	0.9	0.563	0.954
CXCL12	CCL1	0	0	0	0	0	0	0.9	0.564	0.954
CRLF1	CNTFR	0	0	0	0.597	0.062	0.379	0.9	0.662	0.953
HMGCLL1	OXCT1	0.159	0	0	0	0.063	0	0.9	0.477	0.953
CCR5	CCL1	0	0	0	0	0.074	0	0.9	0.54	0.953
CXCL6	CCL13	0	0	0	0	0.086	0	0.9	0.534	0.953
CXCL1	IL1B	0	0	0	0	0.601	0	0	0.888	0.953
CCR3	CX3CL1	0	0	0	0	0.049	0	0.9	0.549	0.953
CCR3	CCL20	0	0	0	0	0	0	0.9	0.558	0.953
CXCL6	CX3CL1	0	0	0	0	0.061	0	0.9	0.541	0.953
CCL25	CX3CL1	0	0	0	0	0	0	0.9	0.548	0.952
CCL4	CXCL6	0	0	0	0	0.101	0	0.9	0.517	0.952
CXCL1	CCL25	0	0	0	0	0.055	0.069	0.9	0.523	0.952
CXCL12	CXCL3	0	0	0	0	0	0	0.9	0.548	0.952
CCR3	CCL1	0	0	0	0	0.051	0	0.9	0.543	0.952
CXCL5	CCR5	0	0	0	0	0.084	0	0.9	0.52	0.952
IFNGR1	IFNAR1	0	0	0	0	0.062	0	0.8	0.768	0.952
CCL25	CCR5	0	0	0	0	0	0.05	0.9	0.543	0.952
CCR3	CXCL1	0	0	0	0	0.055	0	0.9	0.54	0.952
IL10	LIF	0	0	0	0	0.061	0	0.9	0.531	0.952
CCR3	CXCL5	0	0	0	0	0.062	0	0.9	0.52	0.951
CX3CR1	CXCL8	0	0	0	0	0	0	0.9	0.538	0.951
CCR3	CCL25	0	0	0	0	0	0.05	0.9	0.526	0.951
IL17RA	IL17B	0	0	0	0	0	0.086	0	0.948	0.951
CCL16	CCL1	0	0	0	0	0	0	0.9	0.539	0.951
CCL20	CXCR1	0	0	0	0	0	0	0.9	0.536	0.951
RNF5	OS9	0	0	0	0	0.061	0	0.9	0.525	0.951
CCL25	CCR2	0	0	0	0	0	0.05	0.9	0.527	0.951
IL12A	IL12RB2	0	0	0	0	0	0.379	0.9	0.285	0.951
CXCL3	CX3CL1	0	0	0	0	0.061	0	0.9	0.521	0.951
CCR3	CCL28	0	0	0	0	0	0.379	0.9	0.288	0.951
PF4	CCR2	0	0	0	0	0.103	0	0.9	0.499	0.951
CXCR6	CCL20	0	0	0	0	0	0	0.9	0.527	0.95
EDN1	UTS2R	0	0	0	0	0	0.157	0.9	0.459	0.95
CCR5	CCR2	0	0	0	0.968	0.328	0.305	0.9	0.937	0.95
IL12RB1	IL12A	0	0	0	0	0	0.379	0.9	0.265	0.95
IL1B	CCL2	0	0	0	0	0.126	0	0	0.945	0.95
PF4	CCR5	0	0	0	0	0.088	0	0.9	0.498	0.95
IFNAR2	IFNGR2	0	0	0	0	0.08	0	0.8	0.75	0.95
CCR3	PF4	0	0	0	0	0.09	0	0.9	0.499	0.95
SPP1	CSF1	0	0	0	0	0.071	0	0.9	0.511	0.95
CSNK1D	NOB1	0	0	0	0	0.099	0.406	0.9	0.179	0.95
CCL1	CX3CL1	0	0	0	0	0	0	0.9	0.529	0.95
CXCL8	PF4	0	0	0	0.818	0.06	0.435	0.9	0.798	0.95
ITGAM	CLEC4C	0	0	0	0	0	0	0.9	0.511	0.949
CCL4	CXCR6	0	0	0	0	0.099	0	0.9	0.486	0.949
CXCL3	CXCL6	0	0	0	0.884	0.329	0.234	0.9	0.838	0.949
CXCL3	CCL1	0	0	0	0	0.104	0	0.9	0.479	0.949
TXNDC5	PRDX6	0.044	0	0	0	0.09	0.261	0.9	0.334	0.949
CXCL9	CX3CR1	0	0	0	0	0	0	0.9	0.515	0.949
PF4	CCL13	0	0	0	0	0.063	0.196	0.9	0.394	0.948
CCL25	CXCL8	0	0	0	0	0.055	0.069	0.9	0.484	0.948
KAT8	OGT	0	0	0	0	0.049	0.387	0.9	0.221	0.948
IL6ST	CNTFR	0	0	0	0.587	0	0.379	0.9	0.506	0.948
CCL16	CXCL5	0	0	0	0	0	0	0.9	0.51	0.948
FLT3	KITLG	0	0	0	0	0	0.087	0.6	0.869	0.948
CXCL3	CCL13	0	0	0	0	0.095	0	0.9	0.476	0.948
CXCR6	CX3CL1	0	0	0	0	0	0	0.9	0.501	0.948
HMGCS1	OXCT1	0.071	0	0	0	0.061	0	0.9	0.479	0.948
CXCL2	CCL25	0	0	0	0	0.055	0.069	0.9	0.48	0.948
IL17RA	IL17RC	0	0	0	0.544	0.063	0.087	0.9	0.945	0.947
CXCR6	CXCL11	0	0	0	0	0.089	0	0.9	0.473	0.947
CCL25	CCR1	0	0	0	0	0	0.05	0.9	0.488	0.947
CXCL2	CX3CR1	0	0	0	0	0	0	0.9	0.497	0.947
CCL20	CX3CR1	0	0	0	0	0	0	0.9	0.491	0.946
POLR2A	TAF15	0	0	0	0	0.075	0.379	0.9	0.182	0.946
IL6	IL1A	0	0	0	0	0.375	0	0	0.918	0.946
ADAR	MX2	0	0	0	0	0.185	0	0.9	0.391	0.946
CCL16	CXCL6	0	0	0	0	0	0	0.9	0.484	0.946
ADIPOQ	IL6	0	0	0	0	0	0	0	0.946	0.946
PSMC3	TP53	0	0	0	0	0.062	0.365	0.9	0.21	0.946
CCR1	CXCL3	0	0	0	0	0.086	0	0.9	0.465	0.946
CXCL6	CCL1	0	0	0	0	0.062	0	0.9	0.473	0.946
CXCL2	CCL13	0	0	0	0	0.095	0	0.9	0.453	0.946
ITGAM	HMGB1	0	0	0	0	0	0	0.9	0.487	0.946
TP53	PSMD5	0	0	0	0	0	0.184	0.9	0.398	0.946
IL10	IL1R2	0	0	0	0	0.061	0	0.9	0.475	0.946
CCL25	CXCL3	0	0	0	0	0.055	0.069	0.9	0.455	0.945
PF4	CX3CL1	0	0	0	0	0	0	0.9	0.472	0.945
IL11RA	IL6ST	0	0	0	0.562	0.059	0.299	0.9	0.572	0.945
IL6	BMP4	0	0	0	0	0	0	0.9	0.476	0.945
UBA52	SERBP1	0	0	0	0	0.061	0.944	0	0	0.945
CCL16	CCL25	0	0	0	0	0	0	0.9	0.476	0.945
POLR1B	WDR36	0	0	0	0	0.894	0.419	0	0.175	0.945
CCL16	CXCL11	0	0	0	0	0	0	0.9	0.473	0.945
CCL3	IL1B	0	0	0	0	0.682	0	0	0.835	0.945
CXCL3	CCR2	0	0	0	0	0	0	0.9	0.481	0.945
CCL16	CXCL9	0	0	0	0	0	0	0.9	0.471	0.944
SRRT	POLR2A	0	0	0	0	0.126	0.41	0.9	0.043	0.944
CXCR6	CCL25	0	0	0	0	0.061	0	0.9	0.454	0.944
CX3CR1	CXCL11	0	0	0	0	0	0	0.9	0.472	0.944
CCR3	CXCL2	0	0	0	0	0.055	0	0.9	0.456	0.944
PF4	CCL1	0	0	0	0	0.062	0	0.9	0.459	0.944
DDX39B	NUP54	0	0	0	0	0.353	0.123	0.9	0.137	0.944
C4A	IL6	0	0	0	0	0	0	0.9	0.472	0.944
RFFL	TP53	0	0	0	0	0	0.379	0.9	0.162	0.943
TAF15	DDX39B	0	0	0	0	0.94	0	0	0.092	0.943
IL18RAP	IL37	0	0	0	0	0	0.06	0.9	0.45	0.943
CCL13	CX3CL1	0	0	0	0	0	0	0.9	0.456	0.943
CXCL8	CXCL5	0	0	0	0.85	0.369	0	0.9	0.869	0.942
CCL16	CCL20	0	0	0	0	0	0	0.9	0.446	0.942
CCR1	CXCL6	0	0	0	0	0.062	0	0.9	0.434	0.942
IL36RN	IL36G	0	0	0	0.757	0.331	0	0.9	0.709	0.942
CXCR2	CCL1	0	0	0	0	0	0	0.9	0.444	0.942
CXCL8	CXCL6	0	0	0	0.83	0.378	0	0.9	0.704	0.942
CXCL12	EDN1	0	0	0	0	0	0	0.9	0.446	0.942
KIF3A	IFT22	0	0	0	0	0.061	0	0.9	0.434	0.942
CX3CR1	PF4	0	0	0	0	0.076	0	0.9	0.424	0.942
TAF15	POLR2C	0	0	0	0	0.121	0.328	0.9	0.136	0.942
CXCL3	CCR5	0	0	0	0	0	0	0.9	0.44	0.941
CCR2	CXCL6	0	0	0	0	0.057	0	0.9	0.425	0.941
CCL25	CX3CR1	0	0	0	0	0	0	0.9	0.441	0.941
POLR2A	MDC1	0	0	0	0	0.085	0.377	0.9	0.093	0.941
MRPS15	TSFM	0.167	0	0	0	0.205	0	0.9	0.22	0.941
CCL16	CCR3	0	0	0	0	0	0	0.9	0.44	0.941
CCL25	CCL28	0	0	0	0	0	0	0.9	0.441	0.941
CCL16	CXCL3	0	0	0	0	0	0	0.9	0.442	0.941
CXCR6	CXCL1	0	0	0	0	0.05	0	0.9	0.422	0.94
CXCR6	CXCL8	0	0	0	0	0.05	0	0.9	0.424	0.94
CX3CR1	CCL1	0	0	0	0	0	0	0.9	0.429	0.94
SRRT	RBM17	0	0	0	0	0.4	0	0.9	0.085	0.94
CCL25	CXCR1	0	0	0	0	0	0.05	0.9	0.422	0.94
BRIX1	DDX49	0	0	0	0	0.919	0.18	0	0.167	0.94
PTS	PRKG2	0	0	0	0	0	0.379	0.9	0.125	0.94
NOTCH4	MFNG	0	0	0	0	0.062	0.15	0.9	0.342	0.94
CRLF1	IL27	0	0	0	0	0	0	0.9	0.422	0.939
RFC4	RAD50	0.071	0	0	0	0.098	0.082	0.9	0.336	0.939
CXCR6	CXCL5	0	0	0	0	0.05	0	0.9	0.414	0.939
CCR3	CXCL3	0	0	0	0	0.055	0	0.9	0.412	0.939
ITGAM	AGER	0	0	0	0	0.088	0	0.9	0.389	0.939
IL12A	IL1B	0	0	0	0	0.064	0	0.9	0.4	0.939
CX3CR1	CXCL5	0	0	0	0	0	0	0.9	0.408	0.938
IL12A	IL27RA	0	0	0	0	0	0	0.9	0.409	0.938
PABPC4	PAIP1	0	0	0	0	0.148	0.383	0.8	0.487	0.938
CCL25	CXCR2	0	0	0	0	0	0.05	0.9	0.4	0.938
CCL20	CCRL2	0	0	0	0	0.093	0	0	0.935	0.938
CXCR1	CCL1	0	0	0	0	0	0	0.9	0.413	0.938
TSLP	CCL17	0	0	0	0	0	0	0	0.938	0.938
IL6ST	IL12RB2	0	0	0	0.596	0	0.263	0.9	0.471	0.937
UBA52	POLR2C	0	0	0	0	0.064	0	0.9	0.385	0.937
CXCR2	CCL13	0	0	0	0	0	0	0.9	0.398	0.937
CCL16	CXCL1	0	0	0	0	0	0	0.9	0.399	0.937
CCL16	CXCL12	0	0	0	0	0	0	0.9	0.4	0.937
CCL15	CCR3	0	0	0	0	0.055	0.379	0.8	0.53	0.937
CCL4	IL1B	0	0	0	0	0.619	0	0	0.839	0.936
RAB13	STX4	0	0	0	0	0.062	0.185	0.9	0.261	0.936
HLA-B	HLA-DRA	0	0	0	0.611	0.213	0	0.9	0.593	0.936
CCL16	PF4	0	0	0	0	0	0	0.9	0.387	0.936
IL13	CCL11	0	0	0	0	0	0	0	0.935	0.936
CCL28	CCL13	0	0	0	0	0	0.221	0.9	0.24	0.935
CCL16	CCL5	0	0	0	0.863	0.064	0.305	0.9	0.641	0.935
CXCL12	CCL28	0	0	0	0	0	0.221	0.9	0.243	0.935
CCL16	CXCL8	0	0	0	0	0	0	0.9	0.383	0.935
CCL16	CXCL2	0	0	0	0	0	0	0.9	0.383	0.935
SRRT	LSM3	0	0	0	0	0.385	0	0.9	0	0.935
IL5RA	IL2RA	0	0	0	0	0	0	0.9	0.377	0.935
CCL16	CXCR1	0	0	0	0	0	0	0.9	0.375	0.934
IL33	TSLP	0	0	0	0	0	0	0	0.934	0.934
IFNGR1	IFNAR2	0	0	0	0	0.061	0	0.8	0.679	0.934
CCL5	IL6	0	0	0	0	0.064	0	0	0.932	0.934
RPL28	EIF3C	0	0	0	0	0.287	0	0.9	0.15	0.934
CXCR1	CCL13	0	0	0	0	0	0	0.9	0.373	0.934
CCR1	CCR5	0	0	0	0.956	0.335	0	0.9	0.891	0.933
CXCL2	CXCR6	0	0	0	0	0.05	0	0.9	0.355	0.933
FBXW2	FBXO4	0	0	0	0	0	0	0.9	0.364	0.933
CCR1	CCR2	0	0	0	0.946	0.334	0	0.9	0.86	0.933
OXCT2	HMGCS1	0.071	0	0	0	0.061	0	0.9	0.324	0.933
IL5RA	IL2RB	0	0	0	0	0	0	0.9	0.362	0.933
CX3CR1	CCR2	0	0	0	0.887	0.285	0	0.9	0.916	0.933
CCR1	CXCR1	0	0	0	0.81	0.266	0	0.9	0.73	0.933
BMP7	BMP4	0	0	0	0.784	0.06	0.177	0.9	0.946	0.933
CXCR6	CCL1	0	0	0	0	0	0	0.9	0.36	0.933
CX3CR1	CCL13	0	0	0	0	0	0	0.9	0.348	0.932
NR1H3	FABP1	0	0	0	0	0.063	0.064	0.9	0.32	0.932
CXCR6	CXCL6	0	0	0	0	0.05	0	0.9	0.349	0.932
IL12RB1	IL1B	0	0	0	0	0	0	0.9	0.348	0.932
CCL4	CCL5	0	0	0	0.932	0.309	0	0.9	0.933	0.932
IL13	IL12A	0	0	0	0	0	0	0.9	0.348	0.932
CXCL2	IL6	0	0	0	0	0.631	0	0	0.825	0.932
IL10	CD44	0	0	0	0	0	0	0	0.93	0.931
IL13	IL1RL1	0	0	0	0	0	0	0	0.931	0.931
BMP5	BMP4	0	0	0	0.767	0.06	0.177	0.9	0.801	0.931
LARS2	LIMD1	0	0	0	0	0	0	0	0.931	0.931
APOM	GPANK1	0	0	0	0	0	0	0	0.931	0.931
CCR3	CXCL6	0	0	0	0	0.062	0	0.9	0.332	0.931
IL2RA	IL15	0	0	0	0	0	0	0.6	0.832	0.93
CCL28	PF4	0	0	0	0	0	0.194	0.9	0.212	0.93
CXCL2	CXCL9	0	0	0	0.865	0.08	0.226	0.9	0.727	0.93
CSF2RB	IL2RA	0	0	0	0	0.098	0	0.9	0.293	0.93
CCR3	CXCR1	0	0	0	0.807	0.233	0	0.9	0.7	0.93
CCL16	CXCR2	0	0	0	0	0	0	0.9	0.329	0.93
GFRAL	GDF15	0	0	0	0	0	0.8	0	0.663	0.929
CCL5	CCL13	0	0	0	0.861	0.1	0.201	0.9	0.677	0.929
RAD50	TP53	0	0	0	0	0.063	0	0.9	0.307	0.929
HLA-DRA	HLA-C	0	0	0	0.61	0.137	0	0.9	0.574	0.929
CX3CR1	CXCL3	0	0	0	0	0	0	0.9	0.328	0.929
CCR5	CXCL6	0	0	0	0	0.057	0	0.9	0.311	0.929
CCL16	CX3CL1	0	0	0	0	0	0	0.9	0.323	0.929
LTA	TRAF1	0	0	0	0	0.172	0	0.9	0.205	0.928
CCL16	CCL28	0	0	0	0	0.062	0	0.9	0.297	0.928
PF4	CXCL6	0	0	0	0.869	0.055	0.221	0.9	0.805	0.928
CCL5	CCL28	0	0	0	0	0.067	0.207	0.9	0.143	0.928
CXCR1	CCR2	0	0	0	0.826	0.212	0	0.9	0.738	0.928
CSF2RB	SFTPC	0	0	0	0	0	0	0.9	0.318	0.928
RAB14	STX4	0	0	0	0	0.067	0.157	0.9	0.195	0.928
HMGCLL1	OXCT2	0.159	0	0	0	0.062	0	0.9	0.204	0.928
CXCL2	CCL28	0	0	0	0	0	0.231	0.9	0.146	0.928
CXCL9	CCL28	0	0	0	0	0	0.221	0.9	0.157	0.928
PSMD2	TP53	0	0	0	0	0	0.184	0.9	0.185	0.927
CXCR6	CCR5	0	0	0	0.809	0.195	0	0.9	0.745	0.927
IL36B	IL36G	0	0	0	0.775	0.178	0	0.9	0.722	0.927
CXCR6	CCL13	0	0	0	0	0.104	0	0.9	0.254	0.927
IL7R	IL15	0	0	0	0	0.11	0	0.6	0.812	0.927
CXCL2	PF4	0	0	0	0.867	0.064	0.213	0.9	0.719	0.927
CXCR6	PF4	0	0	0	0	0.061	0	0.9	0.284	0.926
IL36RN	IL36A	0	0	0	0.768	0.103	0	0.9	0.931	0.926
IL33	IL1RAP	0	0	0	0	0.061	0.731	0	0.732	0.926
IL6	P4HB	0	0	0	0	0	0	0.9	0.292	0.926
RNASET2	CECR1	0	0	0	0	0.061	0	0.9	0.283	0.926
HLA-B	CD44	0	0	0	0	0.14	0	0.9	0.214	0.926
PF4	PROCR	0	0	0	0	0.062	0	0.9	0.275	0.926
PRDX6	GLB1	0	0	0	0	0	0	0.9	0.292	0.926
CX3CR1	CCL2	0	0	0	0	0	0	0.6	0.824	0.926
CSF1	BMP4	0	0	0	0	0.05	0	0.9	0.288	0.926
CX3CR1	CXCL6	0	0	0	0	0	0	0.9	0.297	0.926
CNTRL	FGFR1OP	0	0	0	0	0	0	0.9	0.298	0.926
BRIX1	NOB1	0	0	0	0	0.847	0	0	0.531	0.925
CD44	HLA-C	0	0	0	0	0.112	0	0.9	0.227	0.925
HMGCS1	FABP1	0	0	0	0	0.063	0	0.9	0.267	0.925
IL10	TNFSF4	0	0	0	0	0.061	0	0	0.923	0.925
CXCL8	C5	0	0	0	0	0	0	0.9	0.283	0.925
EDN1	CCR5	0	0	0	0	0	0.157	0.9	0.186	0.925
RFC4	TP53	0	0	0	0	0.082	0.085	0.9	0.222	0.925
ASB14	UBA52	0	0	0	0	0	0.266	0.9	0.067	0.925
SPP1	IBSP	0	0	0	0	0.088	0	0	0.921	0.925
HLA-B	HLA-DRB5	0	0	0	0.611	0.051	0	0.9	0.655	0.925
RFC4	NPLOC4	0	0.272	0	0	0.063	0	0.9	0	0.925
CXCR1	CCR5	0	0	0	0.816	0.173	0	0.9	0.717	0.924
UBA52	EIF4A1	0	0	0	0	0.232	0.096	0.9	0	0.924
C4A	C5	0	0	0	0.69	0.082	0	0.9	0.679	0.924
CXCR6	CXCL3	0	0	0	0	0.05	0	0.9	0.27	0.924
IL27RA	IL12RB2	0	0	0	0.599	0	0	0.9	0.629	0.924
IL36B	IL36A	0	0	0	0.791	0.097	0	0.9	0.931	0.924
CCL3	CXCR2	0	0	0	0	0.061	0	0.6	0.811	0.923
UBA52	TP53	0	0	0	0	0	0.194	0.9	0.124	0.923
HLA-C	HLA-DRB5	0	0	0	0.599	0.051	0	0.9	0.595	0.923
IL1B	IL12RB2	0	0	0	0	0	0	0.9	0.269	0.923
LARS2	AARS	0.135	0	0	0	0.297	0	0	0.884	0.923
CX3CR1	CCR1	0	0	0	0.897	0.213	0	0.9	0.679	0.923
CNOT6L	EIF4A1	0	0	0	0	0.077	0.125	0.9	0.16	0.923
GNB2	CXCR1	0	0	0	0	0	0.185	0.9	0.141	0.923
CCL16	CX3CR1	0	0	0	0	0	0	0.9	0.269	0.923
CCL5	C5	0	0	0	0	0.054	0	0.9	0.243	0.922
SDAD1	DDX49	0	0	0	0	0.918	0	0	0.087	0.922
POLR2A	CASC3	0	0	0	0	0.061	0	0.9	0.244	0.922
CX3CR1	CXCR1	0	0	0	0.8	0.141	0	0.9	0.678	0.922
C4B	C5	0	0	0	0.691	0.062	0	0.9	0.673	0.922
GHR	PRLR	0	0	0	0.637	0	0	0.9	0.635	0.922
RFC4	POLR2C	0.049	0	0	0	0.173	0	0.9	0.127	0.922
CEP250	CSNK1D	0	0	0	0	0.088	0	0.9	0.215	0.922
IL15	IL7	0	0	0	0	0	0	0	0.922	0.922
IL6	IL2RA	0	0	0	0	0	0	0.6	0.811	0.921
SDAD1	NOB1	0	0	0	0	0.837	0	0	0.538	0.921
C4A	CSF1	0	0	0	0	0.098	0	0.9	0.197	0.921
CXCL5	CXCL6	0	0	0	0.974	0.233	0	0.9	0.8	0.921
EDN1	CCL11	0	0	0	0	0.049	0	0.9	0.243	0.921
IL6	CSF3	0	0	0	0	0.296	0	0	0.892	0.921
CCL4	EDN1	0	0	0	0	0.062	0	0.9	0.226	0.921
CCL16	CXCR6	0	0	0	0	0	0	0.9	0.247	0.921
IL36RN	IL1F10	0	0	0	0.878	0.167	0	0.9	0.836	0.921
HMGCLL1	HMGCS1	0	0	0	0	0.059	0	0.9	0.232	0.921
IL6ST	IL27RA	0	0	0	0.567	0	0	0.9	0.524	0.921
IL1R1	MAP4K4	0	0	0	0	0	0	0.9	0.24	0.92
IL1F10	IL36G	0	0	0	0.76	0.097	0	0.9	0.666	0.92
CXCL1	C5	0	0	0	0	0	0	0.9	0.239	0.92
DDX39B	NUP160	0	0	0	0	0.117	0	0.9	0.172	0.92
CRLF1	LIFR	0	0	0	0.575	0	0	0.9	0.496	0.92
CXCL9	CXCL6	0	0	0	0.753	0	0	0.9	0.804	0.919
C4B	COLEC10	0	0	0	0	0.063	0	0.9	0.21	0.919
C4A	COLEC10	0	0	0	0	0.063	0	0.9	0.213	0.919
CCL28	CXCL6	0	0	0	0	0	0	0.9	0.225	0.919
CCR3	CXCR2	0	0	0	0.816	0.118	0	0.9	0.684	0.919
CXCR2	GNB2	0	0	0	0	0	0.185	0.9	0.094	0.919
CCR3	CCR2	0	0	0	0.929	0.175	0	0.9	0.834	0.919
C4A	SPP1	0	0	0	0	0.088	0	0.9	0.188	0.919
CCL28	CXCL3	0	0	0	0	0	0	0.9	0.226	0.919
CXCR2	CCR2	0	0	0	0.833	0.117	0	0.9	0.768	0.919
IL7	IL2RB	0	0	0	0	0.063	0	0.6	0.801	0.919
CXCR2	CCR1	0	0	0	0.824	0.105	0	0.9	0.725	0.918
IL1F10	IL36A	0	0	0	0.766	0.065	0	0.9	0.701	0.918
CXCR2	CCR5	0	0	0	0.825	0.108	0	0.9	0.731	0.918
TUBB	CSNK1D	0	0	0	0	0.053	0.154	0.9	0.101	0.918
EXOSC6	SENP3	0	0	0	0	0.059	0	0.9	0.206	0.918
ITGAM	PTPRJ	0	0	0	0	0.088	0.081	0.9	0.145	0.918
GLB1	GRN	0	0	0	0	0.215	0	0.9	0	0.918
CCL4	CCL1	0	0	0	0.82	0.108	0	0.9	0.686	0.918
MED24	THRAP3	0	0	0	0	0.088	0	0.9	0.172	0.917
TXNDC5	TUBB	0	0	0	0	0.089	0.125	0.9	0.091	0.917
CX3CR1	CCR5	0	0	0	0.89	0.14	0	0.9	0.732	0.917
FBXW2	NAE1	0	0	0	0	0.062	0.182	0.9	0.057	0.917
XCR1	GNB2	0	0	0	0	0	0.185	0.9	0.073	0.917
CCR3	EDN1	0	0	0	0	0	0.157	0.9	0.101	0.917
TGFB2	LEFTY2	0	0	0	0	0	0	0.9	0.211	0.917
EIF6	BRIX1	0	0	0	0	0.654	0.723	0	0.204	0.917
CCL3	CCR3	0	0	0	0	0.05	0.379	0.6	0.687	0.916
CCL13	CCL1	0	0	0	0.811	0.089	0	0.9	0.628	0.916
GSDMB	ORMDL3	0	0	0	0	0.248	0	0	0.893	0.916
WDR36	EXOSC6	0	0	0	0	0.202	0	0.9	0	0.916
FBXO18	FBXO4	0	0	0	0	0	0	0.9	0.194	0.916
CCL3	IL6	0	0	0	0	0.143	0	0	0.906	0.916
HLA-B	MX2	0	0	0	0	0.083	0	0.9	0.167	0.916
CXCL9	CXCL5	0	0	0	0.815	0.065	0	0.9	0.76	0.916
CCL28	CCL20	0	0	0	0	0	0	0.9	0.201	0.916
CXCR6	CCR1	0	0	0	0.824	0.076	0	0.9	0.687	0.915
CXCL1	LTF	0	0	0	0	0.069	0	0.9	0.17	0.915
CCR3	GNB2	0	0	0	0	0	0.185	0.9	0.043	0.915
CXCR6	CCR2	0	0	0	0.828	0.083	0	0.9	0.677	0.915
UTS2R	GNB2	0	0	0	0	0	0.185	0.9	0	0.915
CXCL1	CXCL9	0	0	0	0.835	0.081	0	0.9	0.751	0.915
GNB2	CCR2	0	0	0	0	0	0.185	0.9	0.041	0.915
THOC5	NUP160	0	0	0	0	0.168	0	0.9	0.068	0.915
GNB2	CCR1	0	0	0	0	0	0.185	0.9	0.041	0.915
GNB2	CCR5	0	0	0	0	0	0.185	0.9	0	0.915
KIF3A	ARF3	0	0	0	0	0.061	0.131	0.9	0.082	0.915
CX3CR1	CXCR2	0	0	0	0.803	0.07	0	0.9	0.678	0.915
CXCL2	C5	0	0	0	0	0	0	0.9	0.189	0.915
CCR3	CXCR6	0	0	0	0.813	0.061	0	0.9	0.727	0.915
UBA52	GLI1	0	0	0	0	0	0.185	0.9	0	0.915
ITSN1	EFNB3	0	0	0	0	0.076	0	0.9	0.152	0.914
STAG1	NSMCE1	0	0	0	0	0.112	0	0.9	0.109	0.914
PF4	CXCL3	0	0	0	0.862	0.087	0	0.9	0.762	0.914
SPP1	P4HB	0	0	0	0	0.061	0	0.9	0.163	0.914
TXNDC5	GRN	0	0	0	0	0.077	0.133	0.9	0.061	0.914
PTH1R	GNB2	0	0	0	0	0	0.18	0.9	0	0.914
CD44	TP53	0	0	0	0	0	0.379	0	0.867	0.914
PF4	CXCL5	0	0	0	0.88	0.101	0	0.9	0.762	0.914
CCR3	CCR1	0	0	0	0.965	0.159	0	0.9	0.864	0.914
ATP1B1	ATP1B2	0	0	0	0.885	0.09	0	0.9	0.848	0.914
CXCL9	CXCL3	0	0	0	0.846	0.073	0	0.9	0.769	0.914
CXCR2	C5	0	0	0	0	0	0	0.9	0.178	0.914
CCL16	CCL13	0	0	0	0.806	0	0	0.9	0.753	0.914
RBM17	LSM3	0	0	0	0	0.178	0	0.9	0	0.914
CCL20	IL1B	0	0	0	0	0.603	0	0	0.79	0.913
IL10	IL4R	0	0	0	0	0	0	0.6	0.793	0.913
UBA52	RAD50	0.05	0	0	0	0	0	0.9	0.163	0.913
POLR2A	HMGB1	0	0	0	0	0.07	0.126	0.9	0.064	0.913
POLR1B	SDAD1	0	0	0	0	0.886	0	0	0.269	0.913
IL36A	IL36G	0	0	0	0.951	0.145	0	0.9	0.669	0.913
C4A	P4HB	0	0	0	0	0	0	0.9	0.174	0.913
CCR3	CX3CR1	0	0	0	0.885	0.098	0	0.9	0.669	0.913
CCL4	CCL13	0	0	0	0.902	0.114	0	0.9	0.67	0.913
STAG1	NUP160	0	0	0	0	0.132	0	0.9	0.086	0.913
CD44	HLA-DRA	0	0	0	0	0.089	0	0.9	0.122	0.913
EIF3CL	EIF3C	0	0	0	0.988	0	0.819	0.54	0	0.913
RPSA	DDX49	0	0	0	0	0.117	0.057	0.9	0.084	0.913
TGFB2	PF4	0	0	0	0	0	0	0.9	0.172	0.913
CXCR6	CX3CR1	0	0	0	0.788	0	0	0.9	0.673	0.913
WDR36	SENP3	0	0	0	0	0.106	0	0.9	0.095	0.912
CCL28	CXCL11	0	0	0	0	0	0	0.9	0.162	0.912
POLR2A	SF3B3	0	0	0	0	0.144	0	0.9	0.057	0.912
EDN1	XCR1	0	0	0	0	0	0.157	0.9	0	0.912
CXCR6	CXCR1	0	0	0	0.801	0.049	0	0.9	0.59	0.912
SF3B3	POLR2C	0	0	0	0	0.159	0	0.9	0	0.912
CXCR6	CXCR2	0	0	0	0.812	0.061	0	0.9	0.587	0.912
EDN1	ARHGEF25	0	0	0	0	0	0	0.9	0.161	0.912
CD44	HLA-DRB5	0	0	0	0	0	0	0.9	0.16	0.912
RAB14	RAB13	0	0	0.441	0.905	0	0.079	0.9	0.554	0.912
CCR3	CCL2	0	0	0	0	0.061	0.355	0.6	0.681	0.912
PRDX6	TUBB	0	0	0	0	0.093	0	0.9	0.099	0.911
CCL28	CCL1	0	0	0	0	0	0	0.9	0.147	0.911
RBM17	POLR2C	0	0	0	0	0.151	0	0.9	0	0.911
CXCL1	CCL28	0	0	0	0	0	0	0.9	0.151	0.911
MEPE	BMP4	0	0	0	0	0	0	0.9	0.147	0.911
LTA	TNFSF12	0	0	0	0	0	0	0.9	0.149	0.911
CCL4	CCL11	0	0	0	0.876	0.062	0	0.9	0.814	0.911
POR	HSD3B7	0	0	0	0	0.063	0.05	0.9	0.119	0.911
CSNK1D	DDX49	0	0	0	0	0.063	0.124	0.9	0.047	0.911
CXCR1	C5	0	0	0	0	0	0	0.9	0.153	0.911
BMP7	GDF7	0	0	0	0.69	0	0.472	0.8	0.653	0.911
RNASET2	GLB1	0	0	0	0	0.156	0	0.9	0	0.911
CNOT6L	PAIP1	0	0	0	0	0.077	0	0.9	0.12	0.911
CCL28	CXCL8	0	0	0	0	0	0	0.9	0.138	0.91
CCL28	CX3CL1	0	0	0	0	0.061	0	0.9	0.122	0.91
POLR2A	RBM17	0	0	0	0	0.139	0	0.9	0	0.91
CXCL12	C5	0	0	0	0	0	0	0.9	0.146	0.91
POLR2A	UBA52	0	0	0	0	0.078	0	0.9	0.108	0.91
LSM3	POLR2C	0	0	0	0	0.143	0	0.9	0	0.91
CCL28	CXCL5	0	0	0	0	0	0	0.9	0.138	0.91
DDX6	LIMD1	0	0	0	0	0.048	0.064	0.9	0.109	0.91
CXCL9	C5	0	0	0	0	0.054	0	0.9	0.125	0.91
THOC5	NUP54	0	0	0	0	0.132	0	0.9	0	0.909
WDR36	RPSA	0	0	0	0	0.133	0	0.9	0	0.909
CCL28	CCR2	0	0	0	0	0	0	0.9	0.132	0.909
CXCL1	PF4	0	0	0	0.889	0.064	0	0.9	0.676	0.909
RBM17	SF3B3	0	0	0	0	0.128	0	0.9	0.047	0.909
CCL28	CXCR2	0	0	0	0	0	0	0.9	0.128	0.909
MCM3	KITLG	0	0	0	0	0	0	0.9	0.136	0.909
FBXW2	ASB14	0	0	0	0	0	0.129	0.9	0	0.909
CLDN7	CLDN1	0	0	0	0.964	0.097	0	0.9	0.756	0.908
POLR2A	RFC4	0	0	0	0	0.058	0	0.9	0.107	0.908
MEPE	CSF1	0	0	0	0	0	0	0.9	0.119	0.908
ASB14	NAE1	0	0	0	0	0.061	0.089	0.9	0.059	0.908
MAP4K4	IL1A	0	0	0	0	0	0	0.9	0.121	0.908
TXNDC5	GLB1	0	0	0	0	0.073	0	0.9	0.089	0.908
HLA-C	MX2	0	0	0	0	0.059	0	0.9	0.107	0.908
TP53	PSMD3	0	0	0	0	0	0	0.9	0.127	0.908
CMTM7	CMTM6	0	0	0	0	0.076	0	0	0.905	0.908
CCR2	C5	0	0	0	0	0	0	0.9	0.125	0.908
SENP3	DDX49	0	0	0	0	0.109	0.05	0.9	0.045	0.908
CCR3	CCR5	0	0	0	0.945	0.077	0	0.9	0.87	0.908
UFSP1	SLC12A9	0	0	0	0	0	0	0	0.908	0.908
EIF6	RRP15	0	0	0	0	0.135	0.737	0.54	0.228	0.908
CCL28	CCR1	0	0	0	0	0	0	0.9	0.124	0.908
RNASET2	GRN	0	0	0	0	0.109	0	0.9	0	0.907
CXCR6	CCL28	0	0	0	0	0	0	0.9	0.116	0.907
UBA52	RNF5	0	0	0	0	0.061	0	0.9	0.092	0.907
CCL4	CCL16	0	0	0	0.884	0	0	0.9	0.641	0.907
ATXN2L	PABPC4	0	0	0	0	0.117	0.835	0	0.416	0.907
CCL4	CCL28	0	0	0	0	0	0	0.9	0.108	0.907
FGFR1OP	CSNK1D	0	0	0	0	0	0	0.9	0.11	0.907
UTS2R	XCR1	0	0	0	0.628	0	0	0.9	0.241	0.907
ASB14	KLHL9	0	0	0	0	0.064	0	0.9	0.09	0.907
EDN1	XCL1	0	0	0	0	0	0	0.9	0.111	0.907
CCL28	CXCR1	0	0	0	0	0	0	0.9	0.099	0.906
SF3B3	CASC3	0	0	0	0	0.063	0	0.9	0.08	0.906
KIF3A	DYNC1LI1	0	0.007	0	0	0.063	0	0.9	0.085	0.906
P4HB	CSF1	0	0	0	0	0.065	0	0.9	0.081	0.906
TXNDC5	AP1S1	0	0	0	0	0.085	0	0.9	0.055	0.906
CXCL2	IL1B	0	0	0	0	0.592	0	0	0.781	0.906
POLR2A	FGF2	0	0	0	0	0	0	0.9	0.099	0.906
MEPE	IL6	0	0	0	0	0	0	0.9	0.108	0.906
TMBIM1	ORMDL3	0	0	0	0	0.087	0	0.9	0.055	0.906
UBA52	EIF3C	0	0	0	0	0.108	0	0.9	0	0.906
SRRT	POLR2C	0	0	0	0	0.104	0	0.9	0	0.906
COLEC10	C2	0	0	0	0	0.061	0	0.9	0.086	0.906
POLR2A	LSM3	0	0	0	0	0.048	0	0.9	0.092	0.906
CCL4	C5	0	0	0	0	0	0	0.9	0.105	0.906
GLI1	PSMD5	0	0	0	0	0	0	0.9	0.089	0.905
CCR5	C5	0	0	0	0	0	0	0.9	0.095	0.905
STAG1	DYNC1LI1	0	0	0	0	0.097	0	0.9	0	0.905
CNOT6L	TP53	0	0	0	0	0	0	0.9	0.092	0.905
CNTRL	TUBB	0	0	0	0	0.062	0.05	0.9	0.067	0.905
GFRA2	GFRA1	0	0	0	0.924	0	0	0.9	0.765	0.905
MCM6	KITLG	0	0	0	0	0	0	0.9	0.097	0.905
CXCL3	C5	0	0	0	0	0	0	0.9	0.096	0.905
OSCAR	NEU1	0	0	0	0	0	0	0.9	0.094	0.905
TAF15	TP53	0	0	0	0	0.055	0	0.9	0.082	0.905
CXCL11	C5	0	0	0	0	0	0	0.9	0.089	0.905
TMBIM1	TMEM63A	0	0	0	0	0.082	0	0.9	0.056	0.905
CMTM3	CMTM4	0	0	0	0	0	0	0	0.905	0.905
RNASET2	PRDX6	0	0	0	0	0.094	0	0.9	0	0.905
KAT8	SENP3	0	0	0	0	0.091	0	0.9	0	0.905
IL1R2	IL1RAP	0	0	0	0.616	0	0.873	0	0.662	0.905
CCR3	C5	0	0	0	0	0	0	0.9	0.088	0.904
TMBIM1	CMTM6	0	0	0	0	0.063	0	0.9	0.058	0.904
LIMD1	PSMD3	0	0	0	0	0.044	0.08	0.9	0	0.904
UBA52	ITSN1	0	0	0	0	0	0	0.9	0.081	0.904
GFRA1	DOK4	0	0	0	0	0	0	0.9	0.081	0.904
CCL28	CCR5	0	0	0	0	0	0	0.9	0.081	0.904
CCL28	CX3CR1	0	0	0	0	0	0	0.9	0.085	0.904
CNTRL	CSNK1D	0	0	0	0	0	0	0.9	0.086	0.904
DCAF15	TRPC4AP	0	0	0	0	0.088	0	0.9	0	0.904
PSMC3	LTA	0	0	0	0	0	0.085	0.9	0	0.904
UBA52	ARPC2	0	0	0	0	0.082	0	0.9	0	0.904
CX3CR1	C5	0	0	0	0	0	0	0.9	0.083	0.904
CEP250	TUBB	0	0	0	0	0	0.08	0.9	0	0.904
P4HB	BMP4	0	0	0	0	0	0	0.9	0.081	0.904
PF4V1	PROCR	0	0	0	0	0.062	0	0.9	0.05	0.903
P4HA2	PYCR2	0	0	0	0	0.055	0	0.9	0.057	0.903
PSMD3	GLI1	0	0	0	0	0	0.076	0.9	0	0.903
CCR1	C5	0	0	0	0	0	0	0.9	0.078	0.903
RPL28	MRPS15	0	0	0	0	0.636	0.715	0	0.147	0.903
LAT	HLA-DRA	0	0	0	0	0.061	0	0.9	0.056	0.903
ACTR8	XPC	0	0	0	0	0.062	0	0.9	0.058	0.903
CCL3	CCR2	0	0	0	0	0.106	0	0.6	0.75	0.903
CECR1	TXNDC5	0	0	0	0	0.063	0	0.9	0.05	0.903
AKR1C3	PTS	0	0	0	0	0.049	0	0.9	0.069	0.903
NAE1	FBXO4	0	0	0	0	0	0	0.9	0.073	0.903
ADIPOQ	THRAP3	0	0	0	0	0	0	0.9	0.074	0.903
PSMD2	GLI1	0	0	0	0	0.057	0	0.9	0.057	0.903
OSCAR	LTF	0	0	0	0	0.076	0	0.9	0	0.903
UBA52	MDC1	0	0	0	0	0	0	0.9	0.073	0.903
OSCAR	CXCL1	0	0	0	0	0.071	0	0.9	0.041	0.903
FGFR1OP	TUBB	0	0	0	0	0	0	0.9	0.074	0.903
CXCL2	CCL2	0	0	0	0	0.193	0	0	0.885	0.903
CECR1	TUBB	0	0	0	0	0.061	0	0.9	0.05	0.903
IL6ST	IL12A	0	0	0	0	0	0	0.9	0.073	0.903
LAT	HLA-DRB5	0	0	0	0	0.061	0	0.9	0.047	0.902
ITGAM	TMBIM1	0	0	0	0	0.065	0	0.9	0	0.902
PTPRJ	CMTM6	0	0	0	0	0.061	0	0.9	0	0.902
UBA52	LIMD1	0	0	0	0	0.054	0	0.9	0.049	0.902
ITGAM	CMTM6	0	0	0	0	0.061	0	0.9	0	0.902
FGF2	POLR2C	0	0	0	0	0	0	0.9	0.063	0.902
PSMD2	LIMD1	0	0	0	0	0.062	0	0.9	0	0.902
RPSA	CSNK1D	0	0	0	0	0.063	0	0.9	0	0.902
BMP7	BMP5	0	0	0	0.967	0	0	0.9	0.736	0.902
SGIP1	ARPC2	0	0	0	0	0.062	0	0.9	0	0.902
MAP4K4	MADD	0	0	0	0	0	0	0.9	0.062	0.902
ITGAM	TMEM63A	0	0	0	0	0.065	0	0.9	0	0.902
CCL20	C5	0	0	0	0	0	0	0.9	0.063	0.902
ITSN1	ARPC2	0	0	0	0	0.049	0	0.9	0.054	0.902
PTPRJ	HLA-DRA	0	0	0	0	0.061	0	0.9	0	0.902
SGIP1	IL7R	0	0	0	0	0.064	0	0.9	0	0.902
HLA-B	ADAR	0	0	0	0	0	0	0.9	0.067	0.902
DHH	PSMD3	0	0	0	0	0	0	0.9	0.068	0.902
RBM17	CASC3	0	0	0	0	0.062	0	0.9	0	0.902
CCL25	GNB2	0	0	0	0	0	0	0.9	0.064	0.902
SRRT	CASC3	0	0	0	0	0.064	0	0.9	0	0.902
CXCL5	C5	0	0	0	0	0	0	0.9	0.062	0.902
WDR36	CSNK1D	0	0	0	0	0.061	0	0.9	0	0.902
CECR1	PRDX6	0.043	0	0	0	0.063	0	0.9	0	0.902
TMEM63A	CMTM6	0	0	0	0	0.061	0	0.9	0	0.902
NOTCH4	ATP2A1	0	0	0	0	0	0.061	0.9	0	0.902
TRAPPC4	CSNK1D	0	0	0	0	0	0	0.9	0.068	0.902
HLA-C	ADAR	0	0	0	0	0	0	0.9	0.063	0.902
EXOSC6	UBA52	0	0	0	0	0.061	0	0.9	0	0.902
PSMC3	GLI1	0	0	0	0	0.052	0.05	0.9	0	0.902
CCL25	C5	0	0	0	0	0	0	0.9	0.066	0.902
CXCR6	C5	0	0	0	0	0	0	0.9	0.064	0.902
UBA52	KLHL9	0	0	0	0	0.062	0	0.9	0	0.902
CRLF1	IL6ST	0	0	0	0.667	0	0	0.9	0.106	0.902
ITGAM	TARM1	0	0	0	0	0	0	0.9	0.069	0.902
IL7R	ARPC2	0	0	0	0	0.069	0	0.9	0	0.902
COG4	DYNC1LI1	0	0	0	0	0.061	0	0.9	0	0.902
FBXW2	KLHL9	0	0	0	0	0.061	0	0.9	0	0.902
RPL28	EXOSC6	0	0	0	0	0.066	0	0.9	0	0.902
CCL1	C5	0	0	0	0	0	0	0.9	0.068	0.902
CECR1	GLB1	0	0	0	0	0.061	0	0.9	0	0.902
CXCL1	CCL2	0	0	0	0	0.21	0	0	0.881	0.902
CXCL8	GNB2	0	0	0	0	0	0	0.9	0.062	0.902
CECR1	GRN	0	0	0	0	0.061	0	0.9	0	0.902
XCL2	UTS2R	0	0	0	0	0	0.059	0.9	0	0.901
TARM1	PTPRJ	0	0	0	0	0	0.059	0.9	0	0.901
VARS2	AARS	0.075	0	0	0	0.273	0	0	0.865	0.901
XCL1	UTS2R	0	0	0	0	0	0.059	0.9	0	0.901
DENND6B	RAB14	0	0	0	0	0.055	0	0.9	0	0.901
ASB14	FBXO4	0	0	0	0	0	0	0.9	0.054	0.901
CXCL6	C5	0	0	0	0	0	0	0.9	0.058	0.901
C5	CX3CL1	0	0	0	0	0	0	0.9	0.059	0.901
ITSN1	WNT5A	0	0	0	0	0	0	0.9	0.057	0.901
MAP1LC3A	FYCO1	0	0	0	0	0.063	0.839	0	0.4	0.901
FBXW2	UBA52	0	0	0	0	0	0.057	0.9	0	0.901
CLEC4C	RAB14	0	0	0	0	0	0.051	0.9	0	0.901
CCL16	C5	0	0	0	0	0	0	0.9	0.057	0.901
TMBIM1	PTPRJ	0	0	0	0	0.055	0	0.9	0	0.901
ORMDL3	TMEM63A	0	0	0	0	0.055	0	0.9	0	0.901
IL7R	WNT5A	0	0	0	0	0	0	0.9	0.058	0.901
RNASET2	TUBB	0	0	0	0	0	0	0.9	0.058	0.901
THOC5	CASC3	0	0	0	0	0.055	0	0.9	0	0.901
C4A	BMP4	0	0	0	0	0	0	0.9	0	0.9
CXCL9	GNB2	0	0	0	0	0	0	0.9	0.043	0.9
CXCR6	GNB2	0	0	0	0	0	0	0.9	0	0.9
LEFTY2	PF4	0	0	0	0	0	0	0.9	0	0.9
GPBAR1	GNB2	0	0	0	0	0	0	0.9	0	0.9
LY6G6C	ART3	0	0	0	0	0	0	0.9	0	0.9
HLA-DRA	AP1S1	0	0	0	0	0	0	0.9	0	0.9
ARHGEF25	GNB2	0	0	0	0	0	0	0.9	0	0.9
OS9	DHH	0	0	0	0	0	0	0.9	0	0.9
CEP250	FGFR1OP	0	0	0	0	0	0	0.9	0	0.9
CCL5	GNB2	0	0	0	0	0	0	0.9	0.043	0.9
AREG	CSNK1D	0	0	0	0	0	0	0.9	0	0.9
GNB2	PF4	0	0	0	0	0	0	0.9	0	0.9
IL17RD	ITGA2B	0	0	0	0	0	0	0.9	0	0.9
UBA52	DHH	0	0	0	0	0	0	0.9	0	0.9
CD68	CMTM6	0	0	0	0	0	0	0.9	0.042	0.9
UBA52	OS9	0	0	0	0	0	0	0.9	0.049	0.9
ITSN1	IL7R	0	0	0	0	0	0	0.9	0	0.9
XCL1	GNB2	0	0	0	0	0	0	0.9	0	0.9
NOTCH4	PSMD3	0	0	0	0	0	0	0.9	0	0.9
IL15	IL18	0	0	0	0	0.061	0	0	0.897	0.9
GNB2	C5	0	0	0	0	0.047	0	0.9	0	0.9
PSMC3	TNFSF12	0	0	0	0	0	0	0.9	0	0.9
FGFR1OP	FGF2	0	0	0	0	0	0	0.9	0	0.9
ITGAM	ORMDL3	0	0	0	0	0	0	0.9	0	0.9
GNB2	CCL13	0	0	0	0	0	0	0.9	0	0.9
MEPE	P4HB	0	0	0	0	0	0	0.9	0	0.9
CXCL1	GNB2	0	0	0	0	0	0	0.9	0	0.9
ARPC2	WNT5A	0	0	0	0	0	0	0.9	0	0.9
MCM3	UBA52	0	0	0	0	0	0	0.9	0.049	0.9
UBA52	CASC3	0	0	0	0	0	0	0.9	0.049	0.9
CASC3	POLR2C	0	0	0	0	0	0	0.9	0	0.9
CXCL11	GNB2	0	0	0	0	0	0	0.9	0	0.9
PTPRJ	HLA-DRB5	0	0	0	0	0	0	0.9	0.046	0.9
TUBB	GLB1	0	0	0	0	0	0	0.9	0	0.9
CLEC4C	TARM1	0	0	0	0	0	0	0.9	0	0.9
GNB2	WNT5A	0	0	0	0	0	0	0.9	0	0.9
CCL28	C5	0	0	0	0	0	0	0.9	0.05	0.9
TARM1	TMEM63A	0	0	0	0	0	0	0.9	0	0.9
RNASET2	TXNDC5	0	0	0	0	0	0	0.9	0	0.9
EXOSC6	CXCL8	0	0	0	0	0	0	0.9	0	0.9
KIF3A	HLA-DRA	0	0	0	0	0	0	0.9	0	0.9
UBA52	WNT5A	0	0	0	0	0	0	0.9	0	0.9
UBA52	SGIP1	0	0	0	0	0	0	0.9	0	0.9
MDC1	POLR2C	0	0	0	0	0	0	0.9	0	0.9
GNB2	CXCL6	0	0	0	0	0	0	0.9	0	0.9
LTA	PSMD5	0	0	0	0	0	0	0.9	0.047	0.9
TNFSF12	PSMD5	0	0	0	0	0	0	0.9	0	0.9
GNB2	CCL1	0	0	0	0	0	0	0.9	0	0.9
LTA	PSMD2	0	0	0	0	0	0	0.9	0	0.9
RPL28	SENP3	0	0	0	0	0.046	0	0.9	0	0.9
ITGAX	RAB14	0	0	0	0	0	0	0.9	0	0.9
CXCL1	NEU1	0	0	0	0	0	0	0.9	0	0.9
NOTCH4	PSMD2	0	0	0	0	0	0	0.9	0	0.9
ITGAM	RAB14	0	0	0	0	0	0	0.9	0.041	0.9
ITGAX	TMEM63A	0	0	0	0	0	0	0.9	0	0.9
UBA52	MCM6	0	0	0	0	0	0	0.9	0.049	0.9
UBA52	SENP3	0	0	0	0	0	0	0.9	0	0.9
UBA52	XPC	0	0	0	0	0	0	0.9	0	0.9
UBA52	NOTCH4	0	0	0	0	0	0	0.9	0	0.9
CCR5	CCL17	0	0	0	0	0	0.357	0.6	0.644	0.9
DHH	PSMD5	0	0	0	0	0	0	0.9	0	0.9
PRDX6	GRN	0	0	0	0	0	0	0.9	0	0.9
EDN1	XCL2	0	0	0	0	0	0	0.9	0	0.9
SGIP1	WNT5A	0	0	0	0	0	0	0.9	0	0.9
P4HB	IL12A	0	0	0	0	0	0	0.9	0	0.9
TSLP	IL13	0	0	0	0	0	0	0	0.899	0.9
MEPE	C4A	0	0	0	0	0	0	0.9	0	0.9
TNFSF12	PSMD3	0	0	0	0	0	0	0.9	0	0.9
PEX12	UBA52	0	0	0	0	0	0	0.9	0	0.9
PSMC3	NOTCH4	0	0	0	0	0	0	0.9	0	0.9
CLEC4C	TMEM63A	0	0	0	0	0	0	0.9	0	0.9
UBA52	FBXO4	0	0	0	0	0	0	0.9	0	0.9
TARM1	RAB14	0	0	0	0	0	0	0.9	0	0.9
PSMD2	TNFSF12	0	0	0	0	0	0	0.9	0	0.9
CX3CR1	GNB2	0	0	0	0	0	0	0.9	0	0.9
TRAPPC4	AREG	0	0	0	0	0	0	0.9	0	0.9
GNB2	CXCL3	0	0	0	0	0	0	0.9	0	0.9
NOTCH4	PSMD5	0	0	0	0	0	0	0.9	0	0.9
NUP160	CASC3	0	0	0	0	0	0	0.9	0	0.9
CXCL2	GNB2	0	0	0	0	0	0	0.9	0	0.9
PF4	C5	0	0	0	0	0	0	0.9	0.05	0.9
TARM1	TMBIM1	0	0	0	0	0	0	0.9	0	0.9
PTPN20A	IL37	0	0	0	0	0	0	0.9	0	0.9
ORMDL3	CMTM6	0	0	0	0	0	0	0.9	0	0.9
KIF3A	HLA-DRB5	0	0	0	0	0	0	0.9	0	0.9
XCL2	ARHGEF25	0	0	0	0	0	0	0.9	0	0.9
PTPRJ	TMEM63A	0	0	0	0	0	0	0.9	0	0.9
RPL28	CASC3	0	0	0	0	0	0	0.9	0	0.9
ARHGEF25	XCR1	0	0	0	0	0	0	0.9	0	0.9
GNB2	CACNB3	0	0	0	0	0	0	0.9	0	0.9
CXCL12	GNB2	0	0	0	0	0	0	0.9	0	0.9
GFRA2	DOK4	0	0	0	0	0	0	0.9	0.05	0.9
LTA	PSMD3	0	0	0	0	0	0	0.9	0	0.9
P4HB	DHH	0	0	0	0	0.049	0	0.9	0	0.9
GNB2	CX3CL1	0	0	0	0	0.049	0	0.9	0	0.9
PAK4	RAPSN	0	0	0	0	0	0	0.9	0	0.9
KLHL9	FBXO4	0	0	0	0	0	0	0.9	0.05	0.9
UBA52	PSMD5	0	0	0	0	0	0	0.9	0	0.9
CPNE1	CD68	0	0	0	0	0	0	0.9	0.043	0.9
UBA52	RFC4	0	0	0	0	0	0.05	0.9	0	0.9
RAB14	TMEM63A	0	0	0	0	0	0	0.9	0	0.9
XCL1	ARHGEF25	0	0	0	0	0	0	0.9	0	0.9
LIMD1	PSMD5	0	0	0	0	0	0	0.9	0	0.9
RPSA	CASC3	0	0	0	0	0	0	0.9	0	0.9
PSMD2	DHH	0	0	0	0	0	0	0.9	0	0.9
SETD1A	ITGA2B	0	0	0	0	0	0	0.9	0.041	0.9
PSMC3	LIMD1	0	0	0	0	0	0	0.9	0	0.9
NEU1	LTF	0	0	0	0	0	0	0.9	0	0.9
HLA-DRB5	AP1S1	0	0	0	0	0	0	0.9	0	0.9
ITGAX	TARM1	0	0	0	0	0	0	0.9	0	0.9
TARM1	CMTM6	0	0	0	0	0	0	0.9	0	0.9
ARHGEF25	UTS2R	0	0	0	0	0	0	0.9	0	0.9
UBA52	RFFL	0	0	0	0	0	0	0.9	0	0.9
TUBB	GRN	0	0	0	0	0	0	0.9	0.043	0.9
UBA52	NRG1	0	0	0	0	0	0	0.9	0	0.9
CCL16	GNB2	0	0	0	0	0	0	0.9	0	0.9
HLA-DRB5	DYNC1LI1	0	0	0	0	0	0	0.9	0	0.9
GNB2	CXCL5	0	0	0	0	0	0	0.9	0	0.9
PSMC3	DHH	0	0	0	0	0	0	0.9	0.043	0.9
CCL13	C5	0	0	0	0	0	0	0.9	0	0.9
UBA52	IL7R	0	0	0	0	0	0	0.9	0	0.9
CCL28	GNB2	0	0	0	0	0	0	0.9	0	0.9
CCL20	GNB2	0	0	0	0	0	0	0.9	0	0.9
TARM1	ORMDL3	0	0	0	0	0	0	0.9	0	0.9
IL33	IL13	0	0	0	0	0	0	0	0.9	0.9
EDN1	GNB2	0	0	0	0	0	0	0.9	0	0.9
PTPRJ	ORMDL3	0	0	0	0	0	0	0.9	0	0.9
UBA52	FGF2	0	0	0	0	0	0	0.9	0	0.9
HLA-DRA	DYNC1LI1	0	0	0	0	0	0	0.9	0	0.9
GPBAR1	PTH1R	0	0	0	0	0	0	0.9	0	0.9
CPNE1	CMTM6	0	0	0	0	0	0	0.9	0	0.9
ADIPOQ	MED24	0	0	0	0	0	0	0.9	0	0.9
NUP160	DYNC1LI1	0	0	0	0	0	0	0.9	0	0.9
XCL2	GNB2	0	0	0	0	0	0	0.9	0	0.9
NUP54	CASC3	0	0	0	0	0	0	0.9	0	0.9
DYNC1LI1	ARF3	0	0	0	0	0	0	0.9	0	0.9
CCL4	GNB2	0	0	0	0	0	0	0.9	0	0.9
WDR36	SDAD1	0	0	0	0	0.898	0	0	0	0.898
POLR1B	POLR2C	0.135	0	0	0	0.418	0.412	0	0.692	0.897
ITGAM	IL10	0	0	0	0	0.051	0	0	0.895	0.897
CXCL8	IL1A	0	0	0	0	0.232	0	0	0.869	0.895
CXCR2	CCL2	0	0	0	0	0	0.059	0.6	0.745	0.895
CCL11	CCR1	0	0	0	0	0.087	0.26	0.6	0.659	0.895
IL10	IL2RA	0	0	0	0	0.088	0	0.6	0.735	0.894
IL6	IL4R	0	0	0	0	0.067	0	0.6	0.738	0.894
CCR2	CCL22	0	0	0	0	0	0.05	0.6	0.743	0.893
KITLG	THPO	0	0	0	0	0	0	0	0.893	0.893
POLR2A	POLR1B	0.081	0	0	0	0.324	0.376	0	0.758	0.893
CD44	FGF2	0	0	0	0	0.06	0.379	0	0.827	0.89
POLR1B	BRIX1	0	0	0	0	0.887	0.056	0	0	0.889
IL6	IL7R	0	0	0	0	0.076	0	0.6	0.724	0.889
NLE1	DDX49	0	0	0	0	0.882	0.054	0	0.074	0.888
SDAD1	BRIX1	0	0	0	0	0.886	0	0	0.058	0.888
IL2RA	IL7	0	0	0	0	0.061	0	0.6	0.725	0.887
IL6	IL11	0	0	0	0	0.067	0	0	0.883	0.887
CCR1	CCL22	0	0	0	0	0	0.05	0.6	0.724	0.886
CCL2	CSF3	0	0	0	0	0.088	0	0	0.879	0.885
CXCL9	CCL2	0	0	0	0	0.097	0.215	0	0.851	0.885
IL6	IL15	0	0	0	0	0.062	0	0	0.88	0.883
ABHD16A	GPANK1	0	0	0	0	0	0	0	0.883	0.883
IL6	IL7	0	0	0	0	0.069	0	0	0.877	0.882
WDR36	BRIX1	0	0	0	0	0.874	0	0	0.102	0.882
CCL5	IL1B	0	0	0	0	0.13	0	0	0.867	0.88
NLE1	BRIX1	0	0	0	0	0.825	0	0	0.34	0.88
IL7R	IL2RB	0	0	0	0	0.536	0	0	0.749	0.879
UBA52	MRPS15	0	0	0	0	0.567	0.713	0	0.099	0.878
GATSL3	ZC2HC1A	0	0	0	0	0	0.689	0	0.622	0.877
CXCL8	IL1RN	0	0	0	0	0.326	0	0	0.823	0.875
BBS12	LZTFL1	0	0	0	0	0.061	0	0	0.871	0.874
AIMP1	CIAPIN1	0	0	0	0	0.071	0.869	0	0	0.873
CCL15	CCL2	0	0	0	0	0.061	0.667	0	0.627	0.873
IL6	CCL20	0	0	0	0	0.245	0	0	0.839	0.873
DHH	GLI1	0	0	0	0	0.062	0.183	0	0.847	0.872
IL6	IL18	0	0	0	0	0	0	0	0.872	0.872
IL33	IL18	0	0	0	0	0.061	0	0	0.868	0.871
SERBP1	RPSA	0	0	0	0	0.267	0.83	0	0.049	0.871
CSF1	FLT3	0	0	0	0	0	0.176	0.6	0.641	0.871
IL19	IL10RB	0	0	0	0	0	0.172	0.6	0.64	0.87
IL25	IL17B	0	0	0	0	0	0	0	0.87	0.87
CIAPIN1	DARS	0	0	0	0	0.063	0.867	0	0	0.87
OXCT2	OXCT1	0	0	0.449	0.977	0	0.359	0.8	0.931	0.87
IL6	TP53	0	0	0	0	0.062	0	0	0.864	0.867
CCR3	CCL17	0	0	0	0	0	0.078	0.6	0.669	0.867
WDR36	NLE1	0	0	0	0.564	0.857	0	0	0.183	0.866
CCL3	CXCL8	0	0	0	0	0.187	0	0	0.842	0.866
CCL26	CCR1	0	0	0	0	0	0.379	0.6	0.501	0.865
CXCL5	IL1B	0	0	0	0	0.19	0	0	0.84	0.865
IL10	IL7R	0	0	0	0	0.063	0	0.6	0.669	0.865
NLE1	EIF6	0	0	0	0	0.174	0.73	0	0.443	0.865
RPSA	PSMD2	0	0	0	0	0.865	0	0	0	0.865
CXCR1	CCL2	0	0	0	0	0	0.059	0.6	0.668	0.864
IL19	IL22RA1	0	0	0	0	0	0	0.6	0.675	0.864
CXCL12	CSF3	0	0	0	0	0	0	0	0.863	0.863
IL25	IL17D	0	0	0	0	0	0	0	0.862	0.862
POLR1B	DDX49	0	0	0	0	0.849	0.083	0	0.086	0.862
CXCL8	CSF3	0	0	0	0	0.172	0	0	0.84	0.862
CIAPIN1	AARS	0	0	0	0	0.064	0.859	0	0	0.862
IL10	IL22RA1	0	0	0	0	0	0	0.6	0.668	0.861
IFNGR2	IFNAR1	0	0	0	0.575	0.061	0	0.8	0.702	0.861
IL1B	CSF3	0	0	0	0	0.22	0	0	0.827	0.859
IL1R1	IL1R2	0	0	0	0.682	0.114	0	0.8	0.754	0.859
IL6	EDN1	0	0	0	0	0.088	0	0	0.852	0.859
CCL18	CCL11	0	0	0	0	0.136	0.667	0	0.547	0.858
IL6	FGF2	0	0	0	0	0.061	0	0	0.854	0.857
TSLP	TNFSF4	0	0	0	0	0	0	0	0.857	0.857
IL10	IL33	0	0	0	0	0	0	0	0.855	0.856
PF4	PF4V1	0	0	0	0.975	0.298	0	0.8	0.731	0.856
CCL18	CCR5	0	0	0	0	0.264	0.2	0.6	0.456	0.855
IL10	IL19	0	0	0	0	0.15	0	0	0.835	0.854
WNT5A	BMP4	0	0	0	0	0.084	0.171	0	0.823	0.854
SEPP1	SELK	0	0	0	0	0	0	0	0.854	0.854
CCR2	CCL17	0	0	0	0	0	0.185	0.6	0.588	0.854
LTA	IL1B	0	0	0	0	0.245	0	0	0.814	0.853
IL10	IL6R	0	0	0	0	0.062	0	0.6	0.642	0.853
IL2RA	IL13	0	0	0	0	0	0	0.6	0.646	0.852
MDC1	TP53	0	0	0	0	0.055	0.319	0	0.788	0.852
CCL3	CXCL2	0	0	0	0	0.232	0	0	0.814	0.851
CCL3	IL13	0	0	0	0	0	0	0	0.851	0.851
CXCL12	FGF2	0	0	0	0	0.07	0	0	0.845	0.85
CCL18	CCR2	0	0	0	0	0.114	0.2	0.6	0.534	0.85
CCL3	CXCR1	0	0	0	0	0.095	0	0.6	0.621	0.85
CCL3	CXCL9	0	0	0	0	0.158	0	0	0.829	0.85
POLR1B	NLE1	0	0	0	0	0.837	0	0	0.114	0.849
NPLOC4	SPATA5	0	0	0	0	0.088	0.732	0	0.433	0.849
IL6R	IL11	0	0	0	0	0	0	0.6	0.64	0.849
CCR3	CCL22	0	0	0	0	0	0.05	0.6	0.634	0.848
CCR5	CCL22	0	0	0	0	0	0.05	0.6	0.633	0.848
POU5F1	BMP4	0	0	0	0	0	0.052	0	0.843	0.846
IL10	IL15	0	0	0	0	0	0	0	0.846	0.846
IL21R	IL15	0	0	0	0	0.08	0	0.6	0.615	0.846
IL1R1	IL6	0	0	0	0	0.098	0	0	0.835	0.846
IL33	CXCL8	0	0	0	0	0.061	0	0	0.841	0.845
CSF1	CCL2	0	0	0	0	0.119	0	0	0.83	0.844
CCL18	CCR1	0	0	0	0	0.174	0.2	0.6	0.482	0.844
PRDX6	OXCT1	0.055	0	0	0	0	0.827	0	0.123	0.844
CCL3	CX3CR1	0	0	0	0	0	0	0.6	0.626	0.844
WDR36	RRP15	0	0	0	0	0.843	0	0	0	0.843
DDX6	ATXN2L	0	0	0	0	0.135	0.414	0	0.715	0.843
CCL3	CXCL1	0	0	0	0	0.14	0	0	0.824	0.842
ITGAM	CCR2	0	0	0	0	0.252	0	0	0.796	0.841
RHBDL2	EFNB3	0	0	0	0	0	0.379	0	0.755	0.841
ITGAM	CD44	0	0	0	0	0.084	0	0	0.834	0.841
IL1RAP	IL1RL1	0	0	0	0.669	0	0.794	0	0.709	0.841
CXCR6	FYCO1	0	0	0	0	0	0	0	0.84	0.84
CXCL8	IL18	0	0	0	0	0.089	0	0	0.831	0.84
OSMR	LIF	0	0	0	0	0.098	0.129	0.6	0.551	0.84
CCL25	CCL17	0	0	0	0	0	0.538	0	0.668	0.84
BAG6	C6orf48	0	0	0	0	0	0	0	0.839	0.839
ADIPOQ	LEPR	0	0	0	0	0	0	0	0.838	0.839
IL6	CXCL12	0	0	0	0	0	0	0	0.839	0.839
CDSN	PSORS1C1	0	0	0	0	0.069	0	0	0.835	0.839
IL6	HMGB1	0	0	0	0	0	0	0	0.838	0.838
CCL11	CXCL5	0	0	0	0	0.063	0.521	0	0.668	0.838
IL6	CXCL5	0	0	0	0	0.227	0	0	0.798	0.837
ITGAM	CD68	0	0	0	0	0.189	0	0	0.808	0.837
BAG6	CLIC1	0	0	0	0	0	0	0	0.837	0.837
KITLG	CSF3	0	0	0	0	0	0	0	0.836	0.836
IL6	IL36A	0	0	0	0	0.064	0	0	0.832	0.836
GSDMB	ZPBP2	0	0	0	0	0	0	0	0.836	0.836
IL6	LEPR	0	0	0	0	0	0.064	0.6	0.599	0.836
ITGAX	IL10	0	0	0	0	0.096	0	0	0.825	0.835
FGF2	FLT3	0	0	0	0	0	0.267	0.6	0.482	0.834
UBA52	EIF6	0	0	0	0	0.13	0.797	0	0.135	0.834
IL11	LIFR	0	0	0	0	0	0	0.6	0.6	0.833
CCR1	CCL17	0	0	0	0	0	0.078	0.6	0.584	0.833
IL17F	IL25	0	0	0	0	0	0	0	0.833	0.833
ITGAM	IL6	0	0	0	0	0.05	0	0	0.831	0.833
IL10	IFNAR1	0	0	0	0	0	0	0.6	0.601	0.833
IL6	EPO	0	0	0	0	0	0	0	0.833	0.833
CCL18	CCR3	0	0	0	0	0.081	0.2	0.6	0.498	0.832
IL1R1	IL1F10	0	0	0	0	0	0.391	0	0.735	0.832
IL6	IL33	0	0	0	0	0	0	0	0.832	0.832
FLT3	THPO	0	0	0	0	0	0	0	0.832	0.832
BRIX1	AAMP	0	0	0	0	0.831	0	0	0	0.831
IL12RB1	IL10	0	0	0	0	0.077	0	0.6	0.58	0.831
FGF2	BMP4	0	0	0	0	0	0.05	0	0.829	0.831
SH2B1	MTCH2	0	0	0	0	0	0	0	0.831	0.831
SRRT	DDX39B	0	0	0	0	0.739	0	0	0.377	0.83
ITGAX	CCL2	0	0	0	0	0.055	0	0	0.827	0.83
IL6	LIFR	0	0	0	0	0.053	0	0.6	0.588	0.83
CCL4	IL6	0	0	0	0	0.155	0	0	0.805	0.829
TP53	POU5F1	0	0	0	0	0.076	0	0	0.821	0.828
IL10	ADIPOQ	0	0	0	0	0	0	0	0.827	0.827
IFT88	PKD2	0	0	0	0	0.061	0	0	0.823	0.827
CCL26	IL13	0	0	0	0	0	0	0	0.827	0.827
CCL5	CSF3	0	0	0	0	0	0	0	0.826	0.826
SKIV2L	DXO	0	0	0	0	0.077	0.261	0	0.766	0.826
CXCR2	CCL11	0	0	0	0	0	0.124	0.6	0.542	0.825
CCL5	IL13	0	0	0	0	0	0	0	0.825	0.825
CCL11	CSF3	0	0	0	0	0.056	0	0	0.821	0.824
IL6	IL1RN	0	0	0	0	0.109	0	0	0.81	0.824
TTC1	TRIP6	0	0	0	0	0.082	0.817	0	0	0.824
ITGAM	CX3CR1	0	0	0	0	0.213	0	0	0.786	0.824
IL6	IFNAR1	0	0	0	0	0	0	0.6	0.58	0.824
SENP3	CHCHD4	0	0	0	0	0	0.816	0	0.085	0.824
PF4	FGF2	0	0	0	0	0	0.379	0	0.727	0.823
CXCL1	CCL11	0	0	0	0	0.087	0.313	0	0.741	0.823
GREM1	BMP7	0	0	0	0	0	0	0	0.821	0.822
GREM2	BMP4	0	0	0	0	0	0.379	0	0.726	0.822
SDAD1	NUP54	0	0	0	0	0.061	0	0	0.818	0.822
POLR2A	SETD1A	0	0	0	0	0.148	0.487	0	0.624	0.821
ITGAM	CSF3	0	0	0	0	0	0	0	0.82	0.82
CSF2RB	EPO	0	0	0	0	0	0	0.6	0.569	0.82
IL7R	IL13	0	0	0	0	0	0	0.6	0.57	0.82
OSMR	CSF3	0	0	0	0	0	0	0.6	0.57	0.82
IL10	IL2RB	0	0	0	0	0.061	0	0.6	0.561	0.82
IL10	CCL11	0	0	0	0	0.062	0	0	0.816	0.82
IL17D	IL27RA	0	0	0	0	0	0	0.8	0.139	0.82
EIF6	SDAD1	0	0	0	0	0.141	0.757	0	0.204	0.819
PRRC2A	ZBTB12	0	0	0	0	0.161	0	0	0.794	0.819
XCL1	CCR5	0	0	0	0	0.114	0.059	0.6	0.523	0.819
IL10	IL27RA	0	0	0	0	0	0	0.6	0.567	0.819
CCL24	CCR1	0	0	0	0	0.13	0.059	0.6	0.513	0.819
CCL2	CX3CL1	0	0	0	0	0.056	0	0	0.816	0.819
MTCH2	NDUFS3	0	0	0	0	0.283	0.665	0	0.303	0.818
CXCL9	CCL11	0	0	0	0	0.116	0.2	0	0.763	0.818
OSMR	IL11	0	0	0	0	0.069	0	0.6	0.55	0.817
TFR2	TMPRSS6	0	0	0	0	0.089	0	0	0.808	0.817
IL6R	LIF	0	0	0	0	0	0	0.6	0.559	0.816
IL21R	IL7	0	0	0	0	0.061	0	0.6	0.55	0.816
TMPRSS6	BMP6	0	0	0	0	0.059	0	0	0.812	0.816
CXCL5	CCL2	0	0	0	0	0.184	0	0	0.782	0.815
FGF2	IL1B	0	0	0	0	0	0	0	0.815	0.815
THOC5	XPO4	0	0	0	0	0.069	0.809	0	0	0.814
IL6	OSMR	0	0	0	0	0.095	0	0.6	0.529	0.814
IL6	IL27RA	0	0	0	0	0	0	0.6	0.552	0.813
CXCL11	PF4V1	0	0	0	0	0.062	0.653	0	0.473	0.813
CIAPIN1	CHCHD4	0	0	0	0	0.084	0.379	0	0.698	0.813
TOMM7	TIMM44	0	0	0	0	0.088	0	0	0.803	0.812
CCL3	XCR1	0	0	0	0	0.087	0	0.6	0.527	0.812
CCL11	CXCR1	0	0	0	0	0	0.124	0.6	0.504	0.811
IL6	CCR5	0	0	0	0	0	0	0	0.811	0.811
IL13	IL7	0	0	0	0	0	0	0	0.81	0.81
IL33	IL1B	0	0	0	0	0	0	0	0.81	0.81
IL10	IL7	0	0	0	0	0	0	0	0.809	0.809
BRIX1	RPIA	0	0	0	0	0.809	0	0	0	0.809
IL13	CSF3	0	0	0	0	0	0	0	0.809	0.809
SPP1	CCL2	0	0	0	0	0.118	0	0	0.792	0.809
ITGAX	IL6	0	0	0	0	0.05	0	0	0.806	0.808
IL10	IL21R	0	0	0	0	0.083	0	0.6	0.518	0.808
IL10	IFNAR2	0	0	0	0	0.062	0	0.6	0.53	0.808
NR1H3	OGT	0	0	0	0	0	0.08	0.8	0	0.808
IL6	CCL11	0	0	0	0	0.08	0	0	0.8	0.808
MICA	MICB	0	0	0	0.978	0.06	0	0.8	0.922	0.807
IL10	IFNGR1	0	0	0	0	0	0	0.6	0.537	0.807
SKIV2L	STK19	0	0	0	0	0.077	0	0	0.8	0.807
IL13RA1	IL11	0	0	0	0	0	0	0.6	0.539	0.807
HMGCS1	DARS	0	0	0	0	0.116	0.775	0	0.111	0.807
CELF1	C2	0	0	0	0	0	0.807	0	0	0.807
IL17RE	IL17B	0	0	0	0	0	0.169	0	0.776	0.806
LTA	IL6	0	0	0	0	0.082	0	0	0.798	0.806
XCL1	CCR1	0	0	0	0	0.106	0.059	0.6	0.492	0.806
IL10	LTA	0	0	0	0	0.081	0	0	0.798	0.806
TGFB2	LEFTY1	0	0	0	0	0	0	0.8	0.069	0.805
CXCL9	IL7	0	0	0	0	0.084	0	0	0.795	0.805
IL4R	IL15	0	0	0	0	0.131	0	0.6	0.484	0.805
CRLF1	C19orf60	0	0	0	0	0	0	0	0.804	0.804
CXCL8	CCL11	0	0	0	0	0.063	0	0	0.8	0.804
IL7	CSF3	0	0	0	0	0.06	0	0	0.8	0.804
IL13	IL15	0	0	0	0	0	0	0	0.804	0.804
DDX6	CNOT6L	0	0	0	0	0.081	0.457	0	0.64	0.804
CCR3	XCL1	0	0	0	0	0.088	0.059	0.6	0.497	0.804
GPANK1	ZBTB12	0	0	0	0	0	0	0	0.804	0.804
ORMDL3	ZPBP2	0	0	0	0	0	0	0	0.804	0.804
SEMA6B	EFNB3	0	0	0	0	0.064	0	0	0.799	0.804
CNTFR	LIF	0	0	0	0	0	0	0.6	0.531	0.804
EIF6	EIF4A1	0	0	0	0	0.453	0.186	0	0.593	0.803
XCL1	CCR2	0	0	0	0	0.109	0.059	0.6	0.482	0.803
IL12RB1	IL6	0	0	0	0	0	0	0.6	0.53	0.803
IL10	CX3CR1	0	0	0	0	0	0	0	0.803	0.803
CCL24	CCR2	0	0	0	0	0.113	0.059	0.6	0.477	0.802
CCL24	XCR1	0	0	0	0	0.33	0.059	0.6	0.308	0.802
CXCL1	CSF3	0	0	0	0	0.214	0	0	0.758	0.802
CXCL8	IL15	0	0	0	0	0.056	0	0	0.799	0.802
IL4R	IL7	0	0	0	0	0.061	0	0.6	0.517	0.802
NCR3	IL15	0	0	0	0	0	0	0	0.802	0.802
CCHCR1	TCF19	0	0	0	0	0.107	0	0	0.788	0.802
IL6	LIF	0	0	0	0	0.178	0	0	0.768	0.801
IL10	CCRL2	0	0	0	0	0.079	0	0	0.792	0.801
CXCL12	CCL2	0	0	0	0	0.097	0	0	0.789	0.801
IL11RA	GALT	0	0.191	0	0	0.105	0	0	0.748	0.801
IL10	GPR29	0	0	0	0	0.061	0	0	0.796	0.801
CCL20	IL17F	0	0	0	0	0	0	0	0.801	0.801
NFKBIL1	ATP6V1G2	0	0	0	0	0	0	0	0.8	0.8
ZAN	ZP3	0	0	0	0	0	0	0	0.8	0.8
CCL24	CCR5	0	0	0	0	0.165	0.059	0.6	0.44	0.8
IL6	IL21R	0	0	0	0	0	0	0.6	0.519	0.799
IL15	IL1B	0	0	0	0	0.063	0	0	0.794	0.799
CSF1	CSF3	0	0	0	0	0.066	0	0	0.793	0.799
MED24	THRA	0	0	0	0	0.094	0.313	0.6	0.285	0.798
SULT1A1	AHCYL1	0	0	0	0	0	0.798	0	0.043	0.798
SDAD1	KLHL8	0	0	0	0	0.062	0	0	0.794	0.798
CCL11	IL15	0	0	0	0	0.176	0	0	0.764	0.797
CXCR2	CCL17	0	0	0	0	0	0.05	0.6	0.511	0.797
IL10	CXCL12	0	0	0	0	0	0	0	0.796	0.797
MEPE	IBSP	0	0	0	0	0.097	0	0	0.785	0.797
IL11	LIF	0	0	0	0	0.076	0	0	0.789	0.797
CSF1	IL1B	0	0	0	0	0.083	0	0	0.787	0.796
IL4R	TSLP	0	0	0	0	0	0	0.6	0.512	0.796
CCL20	CCL2	0	0	0	0	0.107	0	0	0.78	0.795
IL17RE	IL17RD	0	0	0	0	0.059	0.087	0	0.78	0.795
BMP1	BMP4	0	0	0	0	0.063	0.33	0	0.7	0.795
KLHL8	NUP54	0	0	0	0	0	0	0	0.794	0.794
PRRC2A	GPANK1	0	0	0	0	0	0	0	0.794	0.794
CD44	POU5F1	0	0	0	0	0	0	0	0.794	0.794
ITGAX	CD44	0	0	0	0	0.062	0	0	0.79	0.794
CCL4	XCR1	0	0	0	0	0.097	0.124	0.6	0.426	0.794
IL10	TSLP	0	0	0	0	0	0	0	0.792	0.793
ADIPOQ	CXCL8	0	0	0	0	0	0	0	0.793	0.793
IL6	CXCL3	0	0	0	0	0.276	0	0	0.725	0.793
CCL3	CXCR6	0	0	0	0	0.083	0	0.6	0.48	0.793
CD44	CXCL12	0	0	0	0	0	0	0	0.793	0.793
CCL26	CX3CR1	0	0	0	0	0	0	0.6	0.503	0.792
IL6	CX3CR1	0	0	0	0	0	0	0	0.792	0.792
IL6	IL10RB	0	0	0	0	0	0	0.6	0.503	0.792
APOM	AMBP	0	0	0	0	0.76	0	0	0.169	0.792
IL10	IL20RB	0	0	0	0	0.061	0	0.6	0.491	0.792
POU5F1	LIF	0	0	0	0	0	0	0	0.791	0.791
CXCL3	IL1B	0	0	0	0	0.354	0	0	0.69	0.791
LEPROT	LEPR	0	0	0	0	0	0.379	0	0.677	0.791
CXCR2	CCL22	0	0	0	0	0	0.05	0.6	0.494	0.79
TP53	GDF15	0	0	0	0	0	0	0	0.789	0.789
TOMM7	HINT1	0	0	0	0	0.789	0	0	0	0.789
IL12RB1	IL15	0	0	0	0	0	0	0.6	0.496	0.789
ADIPOQ	CCL2	0	0	0	0	0	0	0	0.788	0.788
SRRT	THOC5	0	0	0	0	0.355	0.057	0	0.678	0.787
TP53	FGF2	0	0	0	0	0	0	0	0.787	0.787
FGF2	LIF	0	0	0	0	0	0	0	0.786	0.786
CXCL12	XCR1	0	0	0	0	0	0.162	0.6	0.415	0.786
CXCR1	CCL22	0	0	0	0	0	0.05	0.6	0.482	0.786
RPSA	TUFM	0	0	0	0	0.427	0.559	0	0.222	0.786
CCL5	IL15	0	0	0	0	0.086	0	0	0.774	0.785
KXD1	UBA52	0	0.19	0	0	0.08	0.735	0	0	0.785
HMGB1	IL1B	0	0	0	0	0	0.379	0	0.668	0.785
IL6	IL22RA1	0	0	0	0	0.06	0	0.6	0.473	0.784
IL33	CCL11	0	0	0	0	0.065	0	0	0.779	0.784
IL33	CCL2	0	0	0	0	0.088	0	0	0.771	0.784
MICA	IL15	0	0	0	0	0	0	0	0.784	0.784
SULT1A1	TRIP6	0	0	0	0	0	0.78	0	0.055	0.783
IL6	IFNGR1	0	0	0	0	0	0	0.6	0.482	0.783
IL11	IL27RA	0	0	0	0	0	0	0.6	0.478	0.782
ITGAX	CD68	0	0	0	0	0.177	0	0	0.744	0.781
CCL14	CCR1	0	0	0	0	0.108	0.481	0	0.564	0.781
IL6	IFNAR2	0	0	0	0	0	0	0.6	0.476	0.781
IL2RA	CSF3	0	0	0	0	0	0	0.6	0.475	0.781
IL6R	IL13	0	0	0	0	0	0	0.6	0.473	0.78
IL6	AGER	0	0	0	0	0	0	0	0.78	0.78
IL6R	IL15	0	0	0	0	0	0	0.6	0.473	0.78
IL12RB1	IL13	0	0	0	0	0	0	0.6	0.473	0.78
IL5RA	IL13	0	0	0	0	0	0	0.6	0.473	0.78
IL10	IL12RB2	0	0	0	0	0	0	0.6	0.473	0.78
IL6	IL36RN	0	0	0	0	0.098	0	0	0.766	0.779
ITGAM	CCR5	0	0	0	0	0.405	0	0	0.643	0.779
IL6	CD68	0	0	0	0	0.071	0	0	0.77	0.777
MCM3	TCF19	0	0	0	0	0.761	0	0	0.102	0.777
IL1B	CCL13	0	0	0	0	0.386	0	0	0.65	0.776
CX3CR1	CCL22	0	0	0	0	0	0	0.6	0.464	0.776
EDEM2	OS9	0	0	0	0	0.133	0.217	0	0.696	0.776
ACKR2	CCL11	0	0	0	0	0	0.386	0	0.65	0.776
CD68	CCL2	0	0	0	0	0.09	0	0	0.763	0.775
CCL18	CXCR1	0	0	0	0	0.066	0.124	0.6	0.393	0.775
IL10	IFNLR1	0	0	0	0	0	0	0.6	0.461	0.775
CHRNB1	ACHE	0	0	0	0	0	0	0	0.775	0.775
CXCR6	CCL2	0	0	0	0	0.051	0	0.6	0.456	0.775
CCL24	CXCR2	0	0	0	0	0	0.059	0.6	0.448	0.774
LEFTY1	POU5F1	0	0	0	0	0.081	0.355	0	0.649	0.774
CCL18	CXCR2	0	0	0	0	0	0.124	0.6	0.405	0.773
IL6	CSF3R	0	0	0	0	0	0.064	0.6	0.44	0.772
XCL1	CXCR1	0	0	0	0	0	0.059	0.6	0.445	0.772
CCL25	XCR1	0	0	0	0	0	0.05	0.6	0.45	0.772
PEX12	ABCD3	0	0	0	0	0.11	0.278	0	0.673	0.771
PTPMT1	NDUFS3	0	0.601	0	0	0.152	0.187	0	0.265	0.771
UTS2R	ZSCAN10	0	0	0	0	0.769	0.05	0	0	0.771
XCL1	CX3CR1	0	0	0	0	0	0	0.6	0.45	0.77
CXCR1	CCL17	0	0	0	0	0	0.05	0.6	0.445	0.77
ITGAM	FLT3	0	0	0	0	0.152	0	0	0.74	0.77
IL17RC	IL17B	0	0	0	0	0	0.169	0	0.734	0.77
IL12RB1	IL18	0	0	0	0	0	0	0	0.769	0.769
CNTFR	IL6R	0	0	0	0.658	0	0	0.72	0.535	0.769
ITGAX	CX3CR1	0	0	0	0	0.088	0	0	0.757	0.769
CSF3R	EPO	0	0	0	0	0	0	0.6	0.444	0.768
IL6	KITLG	0	0	0	0	0	0	0	0.768	0.768
SPP1	FGF2	0	0	0	0	0	0	0	0.768	0.768
SULT1A1	TTC1	0	0	0	0	0	0.768	0	0	0.768
IL10	CD68	0	0	0	0	0.063	0	0	0.762	0.767
IL10	CXCL5	0	0	0	0	0.061	0	0	0.762	0.767
CNTFR	IL11	0	0	0	0	0	0	0.6	0.441	0.767
ITGAM	CCL2	0	0	0	0	0.054	0	0	0.763	0.766
IL6R	IL7	0	0	0	0	0	0	0.6	0.44	0.766
ITGAM	CSF1	0	0	0	0	0.061	0	0	0.761	0.766
IL17RE	IL17D	0	0	0	0	0	0.169	0	0.73	0.766
TMBIM1	AAMP	0	0	0	0	0.061	0	0	0.761	0.766
CX3CR1	CCL17	0	0	0	0	0	0	0.6	0.441	0.766
CCL15	CCR2	0	0	0	0	0.061	0	0.6	0.425	0.765
IL13	IL2RB	0	0	0	0	0.057	0	0.6	0.428	0.765
CXCL8	IL7	0	0	0	0	0.071	0	0	0.757	0.764
CCL3	CSF3	0	0	0	0	0.092	0	0	0.751	0.764
IL15	IFNAR1	0	0	0	0	0	0	0.6	0.434	0.764
ORMDL3	GSDMA	0	0	0	0	0.097	0	0	0.749	0.764
CCL11	IL7	0	0	0	0	0.049	0	0	0.762	0.764
CLIC1	C6orf48	0	0	0	0	0	0	0	0.764	0.764
XCL1	CXCR2	0	0	0	0	0.054	0.059	0.6	0.413	0.763
SPP1	TNFRSF11B	0	0	0	0	0.06	0	0	0.757	0.762
IL15	CSF3	0	0	0	0	0	0	0	0.762	0.762
IL6	IL37	0	0	0	0	0.064	0	0	0.756	0.762
CX3CR1	CCL11	0	0	0	0	0	0	0.6	0.43	0.762
CSF3R	THPO	0	0	0	0	0	0	0.6	0.429	0.761
IL15	CCL2	0	0	0	0	0.129	0	0	0.737	0.761
CCL24	CXCR1	0	0	0	0	0	0.059	0.6	0.415	0.76
CCL4	CSF3	0	0	0	0	0.095	0	0	0.745	0.76
IL6	IL2RB	0	0	0	0	0	0	0.6	0.426	0.76
IL10	IFNGR2	0	0	0	0	0	0	0.6	0.422	0.759
CCL23	CCR1	0	0	0	0	0.146	0.379	0	0.582	0.759
CCL18	XCR1	0	0	0	0	0.108	0.124	0.6	0.319	0.758
IL2RA	TSLP	0	0	0	0	0	0	0.6	0.419	0.758
IL21R	IL13	0	0	0	0	0	0	0.6	0.422	0.758
CXCL1	IL18	0	0	0	0	0.083	0	0	0.747	0.758
IL6R	CSF3	0	0	0	0	0	0	0.6	0.421	0.758
XCR1	CCL13	0	0	0	0	0.076	0	0.6	0.398	0.758
IL1RAPL2	REEP4	0	0	0	0	0	0	0	0.757	0.757
IL10	IL27	0	0	0	0	0.076	0	0	0.747	0.757
DAW1	SF3B3	0	0	0	0	0.087	0.732	0	0.09	0.757
NUPR1	TP53	0	0	0	0	0	0	0	0.756	0.756
CCHCR1	CDSN	0	0	0	0	0	0	0	0.756	0.756
CCL14	CCR5	0	0	0	0	0.132	0.481	0	0.5	0.756
LAT	RABEP2	0	0	0	0	0	0	0	0.756	0.756
CD44	IL2RB	0	0	0	0	0	0	0	0.756	0.756
IL11RA	IL13	0	0	0	0	0	0	0.6	0.416	0.756
ABHD16A	ZBTB12	0	0	0	0	0	0	0	0.755	0.755
CXCR6	XCL1	0	0	0	0	0.063	0	0.6	0.401	0.755
CCL5	IL7	0	0	0	0	0.061	0	0	0.749	0.754
CCL15	CCR5	0	0	0	0	0.061	0	0.6	0.399	0.754
ADIPOQ	IL1B	0	0	0	0	0	0	0	0.754	0.754
ADIPOQ	IL18	0	0	0	0	0	0	0	0.754	0.754
IL6	CXCL9	0	0	0	0	0.091	0	0	0.741	0.754
CXCR6	CCL22	0	0	0	0	0.061	0	0.6	0.398	0.754
XCR1	CCL1	0	0	0	0	0	0	0.6	0.409	0.753
IL10	CXCL9	0	0	0	0	0.081	0	0	0.742	0.753
DAW1	LSM3	0	0	0	0	0.061	0.747	0	0	0.752
IL17D	IL17RC	0	0	0	0	0	0.169	0	0.714	0.752
LTA	ABHD16A	0	0	0	0	0	0.483	0	0.54	0.752
CCL18	CX3CR1	0	0	0	0	0	0	0.6	0.406	0.752
LSM3	DDX49	0	0	0	0	0.062	0.742	0	0.057	0.751
CXCL11	CCL11	0	0	0	0	0.086	0.215	0	0.681	0.751
IL6	IL1F10	0	0	0	0	0.064	0	0	0.745	0.751
TMPRSS6	EPO	0	0	0	0	0.069	0	0	0.743	0.751
IFNAR1	TP53	0	0	0	0	0	0.682	0	0.25	0.751
EDN1	EPO	0	0	0	0	0	0	0	0.75	0.75
CXCR6	CCL17	0	0	0	0	0	0	0.6	0.4	0.749
CCL26	CCR2	0	0	0	0	0	0	0.6	0.4	0.749
IL18	CCL2	0	0	0	0	0	0	0	0.749	0.749
IL6	IL17F	0	0	0	0	0.051	0	0	0.746	0.749
BMP4	KITLG	0	0	0	0	0.071	0	0	0.74	0.749
IL6	CNTFR	0	0	0	0	0	0	0.6	0.399	0.749
VARS2	AIMP1	0	0	0	0	0.192	0.3	0	0.592	0.749
CCL24	CCL17	0	0	0	0	0.084	0	0	0.737	0.749
IL10	LEPR	0	0	0	0	0	0	0.6	0.398	0.749
ABHD16A	PRRC2A	0	0	0	0	0	0	0	0.748	0.748
IFNGR1	IL13	0	0	0	0	0	0	0.6	0.398	0.748
DDX39B	LSM3	0	0	0	0	0.634	0.328	0	0.057	0.748
LTA	IL1A	0	0	0	0	0.148	0	0	0.717	0.748
CCL5	XCR1	0	0	0	0	0.089	0.05	0.6	0.357	0.748
IL32	CXCL8	0	0	0	0	0.076	0	0	0.738	0.748
ITGAM	CCR1	0	0	0	0	0.353	0	0	0.626	0.748
IL6	CXCL6	0	0	0	0	0.193	0	0	0.7	0.747
CXCL3	CCL2	0	0	0	0	0.165	0	0	0.709	0.747
CXCL9	XCR1	0	0	0	0	0.098	0	0.6	0.356	0.747
EIF6	EIF3C	0	0	0	0	0.103	0.488	0	0.491	0.746
LARS2	DARS	0.135	0	0	0	0.164	0.262	0	0.58	0.746
CCL4	IL15	0	0	0	0	0.147	0	0	0.715	0.746
IL6	IL36B	0	0	0	0	0.098	0	0	0.73	0.746
ITGAX	CCR2	0	0	0	0	0.139	0	0	0.717	0.746
IL12RB1	IL7	0	0	0	0	0	0	0.6	0.389	0.745
IL13	IL12RB2	0	0	0	0	0	0	0.6	0.39	0.745
IL19	IFNLR1	0	0	0	0	0	0	0.6	0.389	0.745
CYP21A2	TNXB	0	0	0	0	0.072	0	0	0.737	0.745
FGF17	FGF2	0	0	0	0	0	0	0	0.745	0.745
CXCL8	FGF2	0	0	0	0	0	0	0	0.745	0.745
IL10	IL6ST	0	0	0	0	0	0	0.6	0.389	0.745
CXCR1	PF4V1	0	0	0	0	0.14	0	0.6	0.316	0.744
CCL14	CCR3	0	0	0	0	0.081	0.481	0	0.506	0.744
CXCL2	CSF3	0	0	0	0	0.184	0	0	0.699	0.744
CXCL11	CCL2	0	0	0	0	0.107	0	0	0.725	0.744
CXCL1	IL1A	0	0	0	0	0.295	0	0	0.652	0.744
BMP6	WNT5A	0	0	0	0	0.048	0.171	0	0.7	0.743
KAT8	CCDC101	0	0	0	0	0.111	0.051	0.72	0.043	0.743
IL17RE	IL17F	0	0	0	0	0	0.164	0	0.705	0.743
ITGAM	IL15	0	0	0	0	0	0	0	0.743	0.743
IL6	WNT5A	0	0	0	0	0.076	0	0	0.733	0.743
CCL3	CXCL5	0	0	0	0	0.084	0	0	0.731	0.743
XCR1	CCL11	0	0	0	0	0.064	0.124	0.6	0.311	0.743
IL17RA	IL17D	0	0	0	0	0	0.086	0	0.73	0.742
CCL3	CXCL11	0	0	0	0	0.095	0	0	0.727	0.742
CCL3	CCL20	0	0	0	0	0.101	0	0	0.724	0.742
IL33	CCL17	0	0	0	0	0	0	0	0.742	0.742
IFNLR1	IFNAR1	0	0	0	0	0	0	0	0.741	0.741
CCL24	CXCL11	0	0	0	0	0.08	0.416	0	0.557	0.741
CCL4	IL13	0	0	0	0	0	0	0	0.741	0.741
XCR1	CX3CL1	0	0	0	0	0	0	0.6	0.379	0.741
IL6	IL12RB2	0	0	0	0	0	0	0.6	0.381	0.741
CCR1	PF4V1	0	0	0	0	0.086	0	0.6	0.346	0.74
CCR3	PF4V1	0	0	0	0	0.084	0	0.6	0.348	0.74
XCR1	CCL17	0	0	0	0	0.062	0.05	0.6	0.356	0.74
IL6	IL36G	0	0	0	0	0.109	0	0	0.72	0.74
IL17F	CSF3	0	0	0	0	0	0	0	0.739	0.74
IL1R1	IL36RN	0	0	0	0	0	0.06	0	0.735	0.74
PRLR	EPO	0	0	0	0	0	0	0.6	0.376	0.739
IL6	IFNGR2	0	0	0	0	0	0	0.6	0.376	0.739
CMTM3	CMTM7	0	0	0	0	0.095	0	0	0.724	0.739
IL13	IL22RA1	0	0	0	0	0	0	0.6	0.375	0.739
CAPSL	LMBRD2	0	0	0	0	0.063	0	0	0.731	0.738
IL13	IL10RB	0	0	0	0	0	0	0.6	0.372	0.738
TSLP	IL7	0	0	0	0	0	0	0	0.738	0.738
FAM96B	CIAPIN1	0	0	0	0	0.086	0	0	0.725	0.738
ZBTB12	PRRT1	0	0	0	0	0.062	0	0	0.731	0.737
IL1R1	IL37	0	0	0	0	0	0.06	0	0.732	0.737
CXCL9	CCL17	0	0	0	0	0.099	0	0	0.72	0.736
TNFRSF11B	IL1B	0	0	0	0	0	0	0	0.736	0.736
CCL3	ITGAM	0	0	0	0	0.228	0	0	0.672	0.736
PTPRJ	FLT3	0	0	0	0	0	0.413	0	0.569	0.736
ARPC2	AAMP	0	0	0	0	0	0	0	0.736	0.736
CCL15	CXCR1	0	0	0	0	0	0	0.6	0.365	0.735
IL12RB1	IFNGR2	0	0	0	0	0	0	0	0.735	0.735
POLR1B	RPIA	0	0	0	0	0.719	0	0	0.099	0.735
ITGA2B	THPO	0	0	0	0	0	0	0	0.735	0.735
IFNAR2	IL15	0	0	0	0	0.061	0	0.6	0.353	0.735
ADIPOQ	EDN1	0	0	0	0	0	0	0	0.735	0.735
CXCR2	PF4V1	0	0	0	0	0.088	0	0.6	0.333	0.735
IL25	IL17RC	0	0	0	0	0	0	0	0.735	0.735
IL13	CCL17	0	0	0	0	0	0	0	0.734	0.734
XCR1	CXCL11	0	0	0	0	0.061	0	0.6	0.35	0.734
GNB2	GIGYF1	0	0	0	0	0	0	0	0.734	0.734
IL17RE	IL25	0	0	0	0	0	0	0	0.734	0.734
STK19	PPT2	0	0	0	0	0	0	0	0.734	0.734
IL1A	CSF3	0	0	0	0	0.224	0	0	0.67	0.733
ITGAX	CCR5	0	0	0	0	0.266	0	0	0.652	0.733
CCL2	CCL22	0	0	0	0	0.061	0	0	0.727	0.733
IL33	TNFSF4	0	0	0	0	0	0	0	0.733	0.733
RNASET2	FGFR1OP	0	0	0	0	0	0	0	0.733	0.733
LY6G5B	LY6G6C	0	0	0	0	0	0	0	0.733	0.733
CCL16	XCR1	0	0	0	0	0	0	0.6	0.359	0.732
IL1R1	IL18	0	0	0	0	0	0	0	0.732	0.732
CCL18	CXCL9	0	0	0	0	0.349	0	0	0.605	0.732
CXCL12	TP53	0	0	0	0	0.061	0	0	0.726	0.732
IL17RD	IL17RC	0	0	0	0	0.059	0.087	0	0.712	0.731
TSLP	IL2RB	0	0	0	0	0	0	0.6	0.356	0.731
EDN1	IL1B	0	0	0	0	0.062	0	0	0.725	0.731
IL11	THPO	0	0	0	0	0	0	0	0.731	0.731
FAM171A2	GRN	0	0	0	0	0	0	0	0.731	0.731
IL17D	IL22RA1	0	0	0	0	0	0	0.6	0.356	0.731
IL13RA1	IL15	0	0	0	0	0.062	0	0.6	0.341	0.731
CCL24	CX3CR1	0	0	0	0	0	0	0.6	0.354	0.73
XCL2	CCR2	0	0	0	0	0.122	0.059	0.6	0.28	0.73
IL5RA	TSLP	0	0	0	0	0	0	0.6	0.353	0.73
IL36RN	IL1RAP	0	0	0	0	0.061	0.186	0	0.675	0.73
MICA	NCR3	0	0	0	0	0	0	0	0.73	0.73
CCL15	CXCR2	0	0	0	0	0.059	0	0.6	0.342	0.73
ACKR2	CCL28	0	0	0	0	0.059	0.379	0	0.574	0.729
XCR1	CCL22	0	0	0	0	0.062	0.05	0.6	0.33	0.729
ITGAX	FLT3	0	0	0	0	0.09	0	0	0.715	0.729
CXCL12	KITLG	0	0	0	0	0.093	0	0	0.713	0.729
IFNAR2	IL10RB	0	0.111	0	0	0.105	0	0	0.686	0.729
IL11RA	IL6	0	0	0	0	0	0	0.6	0.349	0.728
XCR1	CCL2	0	0	0	0	0	0.059	0.6	0.335	0.728
CCL11	CCL22	0	0	0	0	0.055	0	0	0.724	0.728
FAIM2	SH2B1	0	0	0	0	0	0	0	0.728	0.728
EDEM2	TRPC4AP	0	0	0	0	0.099	0	0	0.711	0.728
IL6	CXCR1	0	0	0	0	0	0	0	0.728	0.728
CCL20	XCR1	0	0	0	0	0	0	0.6	0.346	0.727
CATIP	PNKD	0	0	0	0	0	0	0	0.727	0.727
PIGC	SUCO	0	0	0	0	0.061	0	0	0.721	0.727
TSLP	IL15	0	0	0	0	0	0	0	0.726	0.726
IL1R1	IL36B	0	0	0	0	0.061	0.06	0	0.715	0.726
PF4V1	CCL22	0	0	0	0	0	0.667	0	0.212	0.726
XCL2	CCR1	0	0	0	0	0.121	0.059	0.6	0.271	0.726
CCR3	XCL2	0	0	0	0	0.088	0.059	0.6	0.296	0.726
RAPSN	KLHL8	0	0	0	0	0.061	0.379	0	0.569	0.726
CXCR2	CSF3	0	0	0	0	0	0	0	0.726	0.726
CCL2	CCL17	0	0	0	0	0.061	0	0	0.72	0.726
IFNGR1	IL15	0	0	0	0	0	0	0.6	0.341	0.725
SENP3	TP53	0	0	0	0	0	0.404	0	0.558	0.725
IL1R1	IL36A	0	0	0	0	0	0.06	0	0.719	0.725
IL7	CCL2	0	0	0	0	0	0	0	0.725	0.725
TP53	CCL2	0	0	0	0	0	0	0	0.725	0.725
ITGAM	IL1B	0	0	0	0	0.181	0	0	0.678	0.725
IL6	IL19	0	0	0	0	0.061	0	0	0.719	0.725
C6orf10	BTNL2	0	0	0	0	0	0	0	0.725	0.725
CYP21A2	C4A	0	0	0	0	0.09	0	0	0.709	0.724
C4B	CYP21A2	0	0	0	0	0.101	0	0	0.706	0.724
CCL5	ITGAM	0	0	0	0	0.148	0	0	0.688	0.723
CD44	IL7R	0	0	0	0	0.077	0	0	0.712	0.723
AIMP1	AARS	0.077	0	0	0	0.169	0	0	0.666	0.722
LARS2	AIMP1	0.07	0	0	0	0.177	0	0	0.667	0.722
IL10	IL17F	0	0	0	0	0.062	0	0	0.716	0.722
CXCR6	CCL11	0	0	0	0	0	0	0.6	0.334	0.722
IL6	IL27	0	0	0	0	0.084	0	0	0.709	0.722
AAMP	ACAP1	0	0	0	0	0.046	0	0	0.72	0.722
ITGAX	IL7R	0	0	0	0	0.179	0	0	0.675	0.722
IL32	IL18	0	0	0	0	0	0	0	0.722	0.722
PF4	ITGA2B	0	0	0	0	0.116	0	0	0.697	0.721
CLDN7	PRSS8	0	0	0	0	0.561	0	0	0.39	0.721
CXCL6	CCL2	0	0	0	0	0.201	0	0	0.665	0.721
CCL20	IL1A	0	0	0	0	0.365	0	0	0.578	0.721
EIF3C	PAIP1	0	0	0	0	0.489	0	0	0.477	0.721
RRAD	TP53	0	0	0	0	0	0	0	0.721	0.721
XCL2	CX3CR1	0	0	0	0	0.07	0	0.6	0.307	0.72
MDC1	OGT	0	0	0	0	0.063	0.691	0	0.113	0.72
IL7R	CSF3	0	0	0	0	0	0	0.6	0.329	0.72
IL11RA	NUDT2	0	0	0	0	0	0	0	0.72	0.72
NUDT6	FGF2	0	0	0	0	0.155	0	0	0.683	0.72
SGIP1	AP1S1	0	0	0	0	0	0	0.72	0	0.72
MSL1	CCDC101	0	0	0	0	0	0	0.72	0	0.72
CCL4	IL7	0	0	0	0	0.082	0	0	0.707	0.72
AGER	CCL2	0	0	0	0	0	0	0	0.719	0.719
CXCL5	CSF3	0	0	0	0	0.135	0	0	0.688	0.719
IL13	IFNAR1	0	0	0	0	0	0	0.6	0.327	0.719
GPR29	IL17F	0	0	0	0	0	0	0	0.719	0.719
IL6	GDF15	0	0	0	0	0	0	0	0.719	0.719
CCL15	XCR1	0	0	0	0	0.061	0	0.6	0.312	0.719
CCL4	IL1A	0	0	0	0	0.26	0	0	0.636	0.719
IL6R	CCL2	0	0	0	0	0	0	0	0.719	0.719
LRRC2	LSM3	0	0	0	0	0.061	0.265	0	0.624	0.718
IL6	IL13RA1	0	0	0	0	0.062	0	0.6	0.31	0.718
FAIM2	MTCH2	0	0	0	0	0	0	0	0.718	0.718
FGF17	FLT3	0	0	0	0	0	0.267	0.6	0.116	0.718
LIFR	CSF3	0	0	0	0	0	0	0.6	0.321	0.717
CCL1	CCL17	0	0	0	0	0.06	0	0	0.711	0.717
ATXN2L	NFATC2IP	0	0	0	0	0.144	0.07	0	0.673	0.717
IL17RA	CCL2	0	0	0	0	0	0	0	0.717	0.717
CCL26	CCR5	0	0	0	0	0	0	0.6	0.323	0.717
CD44	IL1B	0	0	0	0	0.098	0	0	0.699	0.717
XCR1	CXCL8	0	0	0	0	0	0	0.6	0.322	0.717
CCL5	IL18	0	0	0	0	0.061	0	0	0.711	0.717
IL6	AREG	0	0	0	0	0.096	0	0	0.698	0.716
XCL2	CCR5	0	0	0	0	0.144	0.059	0.6	0.224	0.716
POR	CYP21A2	0.042	0.022	0	0	0	0.053	0	0.712	0.716
C4A	STK19	0	0	0	0	0.055	0	0	0.712	0.716
CXCR6	XCL2	0	0	0	0	0.084	0	0.6	0.285	0.715
UBA52	UBL4B	0	0	0	0	0.182	0.586	0	0.228	0.715
POLR2A	DDX6	0	0	0	0	0.068	0.692	0	0.088	0.715
CXCL9	IL15	0	0	0	0	0.062	0	0	0.709	0.715
ZBTB12	SKIV2L	0	0	0	0	0.097	0.085	0	0.683	0.715
CCL3	CXCL12	0	0	0	0	0	0	0	0.715	0.715
IL6	TNFRSF11B	0	0	0	0	0.07	0	0	0.706	0.715
XCR1	CXCL3	0	0	0	0	0	0	0.6	0.318	0.715
SPP1	IL1B	0	0	0	0	0.061	0	0	0.708	0.714
IL7	KITLG	0	0	0	0	0	0	0	0.714	0.714
IFNAR1	IL7	0	0	0	0	0.05	0	0.6	0.31	0.714
FGF2	IBSP	0	0	0	0	0	0	0	0.713	0.713
IL13RA1	IL19	0	0	0	0	0	0	0.6	0.312	0.713
XCL2	CXCR1	0	0	0	0	0.077	0.059	0.6	0.272	0.713
CXCL9	IL13	0	0	0	0	0	0	0	0.713	0.713
LEPR	CSF3	0	0	0	0	0	0	0.6	0.313	0.713
CXCL1	XCR1	0	0	0	0	0	0	0.6	0.313	0.713
SPP1	TP53	0	0	0	0	0	0.101	0	0.694	0.713
CXCL2	XCL2	0	0	0	0	0.061	0.622	0	0.258	0.713
CCL24	CCL22	0	0	0	0	0.061	0	0	0.706	0.712
CCL4	XCL1	0	0	0	0	0.126	0	0	0.684	0.712
FLT3	CSF3	0	0	0	0	0	0	0	0.712	0.712
IFNAR2	IL13	0	0	0	0	0	0	0.6	0.31	0.712
IL10	CSF3R	0	0	0	0	0.065	0	0.6	0.294	0.712
CXCL9	CCL22	0	0	0	0	0.061	0	0	0.706	0.712
OLIG2	TP53	0	0	0	0	0	0.472	0	0.477	0.712
CIAPIN1	NFS1	0	0	0	0	0.064	0	0	0.705	0.712
IL13	IL27RA	0	0	0	0	0.062	0	0.6	0.293	0.711
PTPRJ	PTS	0	0	0	0	0	0.139	0	0.678	0.711
XCL2	CXCR2	0	0	0	0	0.076	0.059	0.6	0.268	0.711
TNXB	STK19	0	0	0	0	0	0	0	0.711	0.711
ABHD16A	LST1	0	0	0	0	0	0	0	0.711	0.711
CCL5	ITGAX	0	0	0	0	0.2	0	0	0.653	0.711
RAB13	NUP210L	0	0	0	0	0	0	0	0.711	0.711
DXO	C2	0	0	0	0	0	0	0	0.711	0.711
GPR35	CAPN10	0	0	0	0	0	0	0	0.711	0.711
IL15	IL10RB	0	0	0	0	0.061	0	0.6	0.291	0.71
ZPBP2	GSDMA	0	0	0	0	0	0	0	0.71	0.71
PHYHIP	LIMD1	0	0	0	0	0	0.71	0	0	0.71
LEPR	IL11	0	0	0	0	0	0.123	0.6	0.24	0.71
PRLR	IL7	0	0	0	0	0.061	0	0.6	0.292	0.71
IL11	KITLG	0	0	0	0	0	0	0	0.709	0.709
IL6	IL17RC	0	0	0	0	0.05	0	0	0.706	0.709
CCL18	CXCR6	0	0	0	0	0.1	0	0.6	0.257	0.709
KAT8	PRSS8	0	0	0	0	0	0	0	0.709	0.709
CSF2RB	CSF3	0	0	0	0	0	0	0.6	0.301	0.708
IL1B	CD68	0	0	0	0	0.14	0	0	0.674	0.708
CCL1	CCL2	0	0	0	0	0.063	0	0	0.701	0.708
TNFSF4	TNFSF8	0	0	0	0	0.063	0	0	0.702	0.708
SPP1	SETD1A	0	0	0	0	0	0.707	0	0.045	0.708
XCR1	CXCL5	0	0	0	0	0	0	0.6	0.3	0.708
CSF3R	IL11	0	0	0	0	0	0.123	0.6	0.236	0.708
IL1F10	IL1RAP	0	0	0	0	0.061	0.186	0	0.649	0.708
CCL26	CXCR1	0	0	0	0	0	0	0.6	0.301	0.708
DNAH12	DYNC1LI1	0	0	0	0	0.063	0.295	0.54	0.152	0.708
CSF2RB	IL15	0	0	0	0	0.15	0	0.6	0.212	0.708
ADIPOQ	SHBG	0	0	0	0	0.064	0	0	0.701	0.708
GREM1	TGFB2	0	0	0	0	0	0	0	0.707	0.707
LY6G5C	LY6G6C	0	0	0	0	0	0	0	0.707	0.707
CCL3	XCL1	0	0	0	0	0.09	0	0	0.691	0.707
CXCL1	IL13	0	0	0	0	0	0	0	0.707	0.707
CDSN	TCF19	0	0	0	0	0	0	0	0.707	0.707
CCL26	CXCR2	0	0	0	0	0	0	0.6	0.297	0.707
IL10	IL13RA1	0	0	0	0	0	0	0.6	0.297	0.706
IL10	EPO	0	0	0	0	0	0	0	0.706	0.706
GHR	EPO	0	0	0	0	0	0	0.6	0.296	0.706
IL5RA	IL6	0	0	0	0	0	0	0.6	0.296	0.706
TNFSF13	TNFSF12	0	0.153	0	0	0.111	0	0	0.641	0.706
IL27RA	LIF	0	0	0	0	0	0	0.6	0.296	0.706
IL1RAP	IL36B	0	0	0	0	0.061	0.186	0	0.647	0.706
IL13	KITLG	0	0	0	0	0	0	0	0.706	0.706
TFR2	BMP6	0	0	0	0	0	0	0	0.706	0.706
IL17F	IL13	0	0	0	0	0.063	0	0	0.7	0.706
GHR	IL7	0	0	0	0	0	0	0.6	0.296	0.706
ASB14	DNAH12	0	0	0	0	0	0.084	0	0.693	0.706
ITGAM	CXCL1	0	0	0	0	0.061	0	0	0.699	0.705
CCL3	CXCL3	0	0	0	0	0.141	0	0	0.67	0.705
IL6ST	IL13	0	0	0	0	0	0	0.6	0.294	0.705
IL4R	IL19	0	0	0	0	0	0	0.6	0.295	0.705
IL13	IFNGR2	0	0	0	0	0	0	0.6	0.293	0.705
IL15	IL12RB2	0	0	0	0	0	0	0.6	0.295	0.705
RBM38	TP53	0	0	0	0	0.061	0	0	0.699	0.705
CCL14	CCL11	0	0	0	0.819	0.076	0.667	0	0.477	0.705
CCL3	IL1A	0	0	0	0	0.124	0	0	0.677	0.705
IL36RN	IL1A	0	0	0	0	0.182	0	0	0.653	0.704
IL6	CCR2	0	0	0	0	0	0	0	0.704	0.704
IL4R	CSF3	0	0	0	0	0	0	0.6	0.291	0.704
TSLP	IL22RA1	0	0	0	0	0	0	0.6	0.291	0.704
IL10RB	IL11	0	0	0	0	0	0	0.6	0.291	0.704
MSL1	NUPR1	0	0	0	0	0	0.379	0	0.543	0.704
CCR2	CD68	0	0	0	0	0.14	0	0	0.669	0.703
DNAJC28	FAM3B	0	0	0	0	0	0	0	0.703	0.703
LEPR	LIF	0	0	0	0	0	0	0.6	0.289	0.703
IL1B	LIF	0	0	0	0	0.069	0	0	0.695	0.703
ITGAX	CSF1	0	0	0	0	0.061	0	0	0.697	0.703
IL10	IL5RA	0	0	0	0	0	0	0.6	0.286	0.702
IL10	CCL17	0	0	0	0	0	0	0	0.702	0.702
FLOT1	CAV2	0	0	0	0	0	0.386	0	0.535	0.702
CCL3	IL15	0	0	0	0	0.061	0	0	0.696	0.702
IL32	IL1B	0	0	0	0	0.065	0	0	0.694	0.702
CCL4	CCL17	0	0	0	0	0.081	0	0	0.688	0.702
CCL3	FGF2	0	0	0	0	0	0	0	0.702	0.702
FGF2	KITLG	0	0	0	0	0.078	0	0	0.69	0.702
CCL20	CCL17	0	0	0	0	0	0	0	0.702	0.702
CXCL2	XCR1	0	0	0	0	0	0	0.6	0.284	0.701
CCL15	CX3CR1	0	0	0	0	0	0	0.6	0.284	0.701
IL6	THPO	0	0	0	0	0	0	0	0.701	0.701
CSF3R	IL7	0	0	0	0	0	0	0.6	0.284	0.701
CCL20	CCL22	0	0	0	0	0	0	0	0.701	0.701
IL19	IFNAR1	0	0	0	0	0	0.172	0.6	0.172	0.701
IL11	CSF3	0	0	0	0	0	0	0	0.7	0.7
IL13RA1	IL7	0	0	0	0	0	0	0.6	0.282	0.7
IL1A	CCL2	0	0	0	0	0.091	0	0	0.684	0.7
IL12RB1	IFNGR1	0	0	0	0	0	0	0	0.7	0.7
IL6	CSF2RB	0	0	0	0	0.061	0	0.6	0.266	0.7
CCL14	CCL22	0	0	0	0.797	0.055	0.667	0	0.459	0.7
LARS2	TSFM	0.073	0	0	0	0.355	0	0	0.539	0.7
CCL11	IL1B	0	0	0	0	0.134	0	0	0.668	0.7
LIF	CCL2	0	0	0	0	0.098	0	0	0.681	0.7
CCL5	ACKR2	0	0	0	0	0.065	0.334	0	0.557	0.7
ITGAM	IL7R	0	0	0	0	0.11	0	0	0.677	0.7
RHBDL2	RHBDD2	0	0	0	0	0	0	0	0.699	0.699
IL19	IL13	0	0	0	0	0	0	0	0.698	0.698
IL36B	IL1RN	0	0	0	0	0.107	0	0	0.675	0.698
CCL3	CX3CL1	0	0	0	0	0	0	0	0.698	0.698
IL18	IL1RN	0	0	0	0	0.076	0	0	0.685	0.697
OLIG2	FGF2	0	0	0	0	0	0	0	0.697	0.697
CSF2RB	CSF3R	0	0	0	0	0.406	0	0	0.511	0.697
FBXO4	TP53	0	0	0	0	0	0.379	0	0.531	0.696
TNFSF15	TNFSF4	0	0	0	0	0.061	0	0	0.689	0.696
XCL1	CXCL9	0	0	0	0	0.09	0.221	0	0.606	0.696
CD44	IL6	0	0	0	0	0.088	0	0	0.68	0.696
ITGAM	CXCL8	0	0	0	0	0.084	0	0	0.681	0.695
IL2RA	EPO	0	0	0	0	0	0	0.6	0.269	0.695
NPLOC4	OS9	0	0	0	0	0	0	0	0.695	0.695
IL1R1	IL36G	0	0	0	0	0	0.06	0	0.689	0.695
CSF1	CXCL8	0	0	0	0	0.107	0	0	0.672	0.695
IL22RA1	LIF	0	0	0	0	0.07	0	0.6	0.248	0.695
DDX39B	MDC1	0	0	0	0	0.07	0.685	0	0	0.694
CCL3	IL7	0	0	0	0	0.077	0	0	0.682	0.694
XCL1	CCL1	0	0	0	0	0.064	0	0	0.686	0.694
IL6ST	IL15	0	0	0	0	0.063	0	0.6	0.25	0.694
IL12RB1	CSF3	0	0	0	0	0	0	0.6	0.266	0.694
IFNAR2	IL7	0	0	0	0	0.062	0	0.6	0.25	0.694
TNFSF12	CCL2	0	0	0	0	0.065	0	0	0.686	0.694
ITGAM	CXCR2	0	0	0	0	0.114	0	0	0.669	0.694
CCL3	IL18	0	0	0	0	0.061	0	0	0.687	0.694
IL15	IL27RA	0	0	0	0	0	0	0.6	0.267	0.694
IFNGR1	IL7	0	0	0	0	0	0	0.6	0.265	0.693
IL12RB1	TSLP	0	0	0	0	0	0	0.6	0.266	0.693
CCL4	ACKR2	0	0	0	0	0	0.386	0	0.521	0.693
EIF6	AAMP	0	0	0	0	0.196	0.129	0.54	0.16	0.693
IL22RA1	IL7	0	0	0	0	0	0	0.6	0.266	0.693
IL19	IL21R	0	0	0	0	0	0	0.6	0.265	0.693
IL25	IL17RD	0	0	0	0	0	0.102	0	0.672	0.692
IL1B	CXCL6	0	0	0	0	0.142	0	0	0.656	0.692
CCL11	CCL1	0	0	0	0	0.063	0	0	0.684	0.692
SFTA2	CBWD2	0	0	0	0	0	0.692	0	0	0.692
IL6R	EPO	0	0	0	0	0	0	0.6	0.262	0.692
IL10	CXCL3	0	0	0	0	0.064	0	0	0.684	0.692
NUP210L	NUP54	0	0	0	0	0.062	0	0	0.685	0.692
CXCL2	CCL11	0	0	0	0	0.064	0.231	0	0.607	0.692
CCL11	CX3CL1	0	0	0	0	0.062	0	0	0.684	0.691
SMYD1	THNSL2	0	0	0	0	0	0	0	0.69	0.69
THRAP3	CMTM6	0	0	0	0	0	0	0	0.69	0.69
IL17D	IL17RD	0	0	0	0	0	0.086	0	0.675	0.69
IL1R1	CXCL8	0	0	0	0	0.088	0	0	0.674	0.69
IL2RA	IL12A	0	0	0	0	0	0	0.6	0.258	0.69
IL10RB	IL7	0	0	0	0	0.06	0	0.6	0.244	0.69
CSF3R	LIF	0	0	0	0	0	0	0.6	0.259	0.69
IL17RD	IL17B	0	0	0	0	0	0.086	0	0.674	0.689
IL15	IFNGR2	0	0	0	0	0	0	0.6	0.255	0.689
IL2RA	IL7R	0	0	0	0	0.082	0	0	0.675	0.689
CCL18	CCL2	0	0	0	0	0.134	0	0	0.655	0.689
PABPC4	FXR2	0	0	0	0	0.06	0.186	0	0.626	0.689
IL18	IL1RL2	0	0	0	0	0	0.379	0	0.519	0.688
IFNAR1	IL11	0	0	0	0	0	0	0.6	0.254	0.688
IL16	CCL11	0	0	0	0	0.085	0	0	0.673	0.688
TDGF1	BMP4	0	0	0	0	0	0.078	0	0.675	0.688
IL2RA	IL19	0	0	0	0	0	0	0.6	0.25	0.687
IL22RA1	CSF3	0	0	0	0	0	0	0.6	0.25	0.687
CCL11	CXCL3	0	0	0	0	0.064	0.406	0	0.482	0.687
POLR1B	RRP15	0	0	0	0	0.672	0.085	0	0	0.687
CCL5	IL16	0	0	0	0	0.087	0	0	0.672	0.687
GHR	IL6	0	0	0	0	0	0	0.6	0.251	0.687
IL20	IL10RB	0	0	0	0	0	0.172	0.6	0.131	0.687
IL6	CXCL11	0	0	0	0	0.098	0	0	0.668	0.687
IL1R1	IL7R	0	0	0	0	0.088	0	0	0.671	0.687
IL12RB1	IL11	0	0	0	0	0	0	0.6	0.25	0.687
IL20RB	IL17D	0	0	0	0	0.051	0	0.6	0.242	0.687
CCL5	CSF1	0	0	0	0	0.061	0	0	0.68	0.687
IL1A	IL36B	0	0	0	0	0.149	0	0	0.647	0.687
IL19	IFNGR2	0	0	0	0	0	0.172	0.6	0.13	0.686
ACKR2	CXCL12	0	0	0	0	0	0.162	0	0.641	0.686
BMP7	BMP1	0	0	0	0	0.049	0.13	0	0.65	0.686
POLR1B	NUDT2	0.042	0	0	0	0.088	0	0.65	0.093	0.685
IL1RAP	IL36A	0	0	0	0	0.061	0.186	0	0.621	0.685
GPR29	IL7R	0	0	0	0	0.067	0	0	0.676	0.685
IL6	IL17D	0	0	0	0	0	0	0	0.685	0.685
CSF3R	CXCR2	0	0	0	0	0.534	0	0	0.352	0.685
EPHB4	RHBDL2	0	0	0	0	0	0.065	0	0.677	0.685
CXCL12	PF4V1	0	0	0	0	0	0.561	0	0.314	0.685
IFNAR1	CSF3	0	0	0	0	0	0	0.6	0.243	0.684
CXCL9	CSF3	0	0	0	0	0.069	0	0	0.675	0.684
LIF	KITLG	0	0	0	0	0.07	0	0	0.674	0.684
IFNLR1	IL13	0	0	0	0	0	0	0.6	0.243	0.684
IL5RA	IL15	0	0	0	0	0	0	0.6	0.243	0.684
CXCL1	CCL17	0	0	0	0	0.057	0	0	0.679	0.684
IL2RA	IL11	0	0	0	0	0	0	0.6	0.243	0.684
IL6	IL20RB	0	0	0	0	0	0	0.6	0.244	0.684
CXCL1	CSF1	0	0	0	0	0.116	0	0	0.657	0.684
WDR36	AAMP	0	0	0	0	0.657	0	0	0.118	0.684
IL6R	IL19	0	0	0	0	0	0	0.6	0.244	0.684
IL7	IL12RB2	0	0	0	0	0	0	0.6	0.243	0.684
IL15	IL22RA1	0	0	0	0	0	0	0.6	0.243	0.684
IL1R1	CCL2	0	0	0	0	0.117	0	0	0.657	0.684
EDN1	CCL2	0	0	0	0	0.088	0	0	0.668	0.684
IL6R	IL12A	0	0	0	0	0	0	0.6	0.244	0.684
IL1R1	IL33	0	0	0	0	0.076	0	0	0.671	0.683
PRDX6	P4HB	0.044	0	0	0	0.095	0.261	0	0.563	0.683
TSLP	IL21R	0	0	0	0	0	0	0.6	0.241	0.683
CSF3R	IL12A	0	0	0	0	0	0	0.6	0.242	0.683
IL16	IL15	0	0	0	0	0.087	0	0	0.668	0.683
EPO	CCL2	0	0	0	0	0	0	0	0.683	0.683
CD44	IL7	0	0	0	0	0.065	0	0	0.674	0.683
CSF1	KITLG	0	0	0	0	0.063	0	0	0.676	0.683
IL17D	IL10RB	0	0	0	0	0	0	0.6	0.241	0.683
IL4R	IL11	0	0	0	0	0	0	0.6	0.238	0.682
IL7	FLT3	0	0	0	0	0	0	0	0.682	0.682
IL17RE	IL27RA	0	0	0	0	0	0	0	0.682	0.682
CSF3R	IL19	0	0	0	0	0	0	0.6	0.238	0.682
FBXO18	RAD50	0.295	0	0	0	0.129	0.267	0	0.378	0.682
DNAJB5	HSPH1	0.043	0	0.36	0	0.198	0.194	0	0.322	0.682
IFNAR1	LIF	0	0	0	0	0	0	0.6	0.238	0.682
CCL24	IL13	0	0	0	0	0	0	0	0.681	0.681
KIF3A	SEPT8	0	0	0	0	0.065	0.054	0	0.668	0.681
CCL24	CXCR6	0	0	0	0	0.062	0	0.6	0.218	0.681
CXCL8	IL16	0	0	0	0	0.061	0	0	0.674	0.681
CXCL2	IL1A	0	0	0	0	0.246	0	0	0.595	0.681
CCR2	PF4V1	0	0	0	0	0.08	0	0.6	0.202	0.681
IL10RB	LIF	0	0	0	0	0	0	0.6	0.237	0.681
CXCL8	TP53	0	0	0	0	0	0.111	0	0.656	0.681
IL6	CX3CL1	0	0	0	0	0	0	0	0.681	0.681
BAG6	NCR3	0	0	0	0	0	0.379	0	0.508	0.681
CXCL11	CCL22	0	0	0	0	0	0	0	0.681	0.681
CSF1	IL13	0	0	0	0	0	0	0	0.681	0.681
PEX12	RNF5	0	0	0	0	0.21	0.352	0	0.427	0.681
IL12RB1	LIF	0	0	0	0	0	0	0.6	0.236	0.681
FKBPL	CSNK1D	0	0	0	0	0.05	0.673	0	0.054	0.68
CCRL2	IL17F	0	0	0	0	0	0	0	0.68	0.68
LY6G5C	LY6G5B	0	0	0	0	0	0	0	0.68	0.68
IL7	LIFR	0	0	0	0	0	0	0.6	0.233	0.68
IL1RL2	IL37	0	0	0	0	0	0.06	0	0.674	0.68
CCL4	ITGAM	0	0	0	0	0.293	0	0	0.566	0.68
CCL1	CCL22	0	0	0	0	0.061	0	0	0.674	0.68
IL1B	IL36G	0	0	0	0	0.114	0	0	0.654	0.68
CCL24	CXCL9	0	0	0	0	0.116	0	0	0.652	0.68
CXCL8	CD68	0	0	0	0	0.156	0	0	0.636	0.68
IL6R	THPO	0	0	0	0	0	0	0.6	0.233	0.68
VARS2	LARS2	0	0	0	0.545	0.461	0	0	0.898	0.68
IL1RN	CCL2	0	0	0	0	0.098	0	0	0.66	0.68
PF4	CCL2	0	0	0	0	0.061	0.219	0	0.598	0.68
OLIG2	BMP4	0	0	0	0	0	0	0	0.679	0.679
BCDIN3D	FAIM2	0	0	0	0	0	0	0	0.679	0.679
IL10	CSF2RB	0	0	0	0	0.049	0	0.6	0.226	0.679
AAMP	DDX49	0	0	0	0	0.676	0.05	0	0	0.679
LIFR	EPO	0	0	0	0	0	0	0.6	0.231	0.679
CCRL2	IL7R	0	0	0	0	0.1	0	0	0.658	0.679
CSF1	TNFRSF11B	0	0	0	0	0.062	0	0	0.671	0.678
CCL15	CCL24	0	0	0	0	0.07	0	0	0.668	0.678
CCL4	CCRL2	0	0	0	0	0.232	0.124	0	0.56	0.678
ITGAX	CCRL2	0	0	0	0	0.167	0	0	0.63	0.678
TSLP	CCL2	0	0	0	0	0.063	0	0	0.671	0.678
PRLR	THPO	0	0	0	0	0	0	0.6	0.229	0.678
CXCL2	IL33	0	0	0	0	0	0	0	0.677	0.678
ITGA2B	FLVCR2	0	0	0	0	0	0	0	0.678	0.678
CSF3R	IL15	0	0	0	0	0.092	0	0.6	0.186	0.678
MSL1	MDC1	0	0	0	0	0	0.678	0	0	0.678
ITGA2B	IBSP	0	0	0	0	0.062	0	0.6	0.213	0.678
GHR	CSF3	0	0	0	0	0	0	0.6	0.23	0.678
IL12RB1	IL19	0	0	0	0	0	0	0.6	0.226	0.677
CCL3	XCL2	0	0	0	0	0.106	0	0	0.654	0.677
MRPS15	RPSA	0.111	0	0	0	0.368	0.388	0	0.173	0.677
LEPR	EPO	0	0	0	0	0	0	0.6	0.226	0.677
POLR2A	SPATA5	0	0	0	0	0.068	0.659	0	0.067	0.677
CXCL11	CCL17	0	0	0	0	0	0	0	0.677	0.677
CXCL2	IL18	0	0	0	0	0.089	0	0	0.659	0.676
SPP1	IL18	0	0	0	0	0.062	0	0	0.669	0.676
IL6	CCL22	0	0	0	0	0.062	0	0	0.669	0.676
IL21R	IL11	0	0	0	0	0	0	0.6	0.225	0.676
HINT1	LSM3	0	0	0	0	0.676	0	0	0	0.676
TSLP	IL1RL1	0	0	0	0	0.063	0	0	0.669	0.676
LEPR	IL12A	0	0	0	0	0	0	0.6	0.224	0.676
IL10	CX3CL1	0	0	0	0	0	0	0	0.676	0.676
IL6	IFNLR1	0	0	0	0	0	0	0.6	0.224	0.676
CXCL9	IL1B	0	0	0	0	0.119	0	0	0.647	0.676
CCL26	XCR1	0	0	0	0	0	0	0.6	0.224	0.676
CCL5	IL1A	0	0	0	0	0.063	0	0	0.669	0.676
IL6	CCL17	0	0	0	0	0.063	0	0	0.669	0.676
CXCL8	CCL17	0	0	0	0	0	0	0	0.676	0.676
PRLR	CSF3	0	0	0	0	0	0	0.6	0.222	0.675
IFNGR1	LIF	0	0	0	0	0	0	0.6	0.222	0.675
PRLR	IL6	0	0	0	0	0	0	0.6	0.221	0.675
IL16	IL18	0	0	0	0	0.061	0	0	0.669	0.675
BMP7	FGF2	0	0	0	0	0	0.05	0	0.672	0.675
IL13	OSMR	0	0	0	0	0	0	0.6	0.222	0.675
OGT	SETD1A	0	0	0	0	0.104	0.343	0	0.493	0.675
IL1B	EPO	0	0	0	0	0	0	0	0.675	0.675
IL17F	CXCL8	0	0	0	0	0	0	0	0.675	0.675
CCL4	IL16	0	0	0	0	0.143	0	0	0.636	0.675
IL10RB	CSF3	0	0	0	0	0	0	0.6	0.222	0.675
IL10	LIFR	0	0	0	0	0	0	0.6	0.222	0.675
FGF17	IL17RD	0	0	0	0	0.061	0	0	0.669	0.675
IL6	IL17RA	0	0	0	0	0	0	0	0.674	0.674
CSF1	CD68	0	0	0	0	0.076	0	0	0.662	0.674
IL1F10	IL1A	0	0	0	0	0.106	0	0	0.651	0.674
CCR5	PF4V1	0	0	0	0	0.075	0	0.6	0.19	0.674
EDEM2	PROCR	0	0	0	0	0	0	0	0.674	0.674
CXCL8	IL11	0	0	0	0	0	0	0	0.674	0.674
CXCL1	CCL22	0	0	0	0	0.052	0	0	0.67	0.674
IL6	FLT3	0	0	0	0	0	0	0	0.674	0.674
[truncated: 2,710 more rows]
