# Supplementary material for: Cytokines mapping for tissue-specific expression, eQTLs and GWAS traits
Source: Sci Rep. 2020 Sep 7;10:14740. doi: 10.1038/s41598-020-71018-6 (PMC7477549; doi:10.1038/s41598-020-71018-6)
Supplement: Supplementary file 13 — Supplementary Table 12. [file 41598_2020_71018_MOESM13_ESM.xlsx]

## Sheet: Sheet1
Sample	In both samples (0), only in the sample 'All target genes ' (1), only in the sample 'Target cytokines' (2)	Term ID	Term description	Observed gene count	Background gene count	False discovery rate
All target genes (n=999)	0	GO:0019221	cytokine-mediated signaling pathway	151	655	5.45e-62
All target genes (n=999)	0	GO:0071345	cellular response to cytokine stimulus	158	953	2.05e-48
All target genes (n=999)	0	GO:0010469	regulation of signaling receptor activity	125	577	3.97e-48
All target genes (n=999)	0	GO:0034097	response to cytokine	160	1035	7.72e-46
All target genes (n=999)	0	GO:0007166	cell surface receptor signaling pathway	217	2198	1.59e-35
All target genes (n=999)	0	GO:0070098	chemokine-mediated signaling pathway	47	75	8.23e-33
All target genes (n=999)	0	GO:0071310	cellular response to organic substance	212	2219	1.06e-32
All target genes (n=999)	0	GO:0070887	cellular response to chemical stimulus	234	2672	1.6e-31
All target genes (n=999)	0	GO:0006954	inflammatory response	92	482	3.9e-31
All target genes (n=999)	0	GO:0010033	response to organic substance	237	2815	1.28e-29
All target genes (n=999)	0	GO:0006955	immune response	159	1560	3.95e-26
All target genes (n=999)	0	GO:0060326	cell chemotaxis	55	183	5.03e-26
All target genes (n=999)	0	GO:0030595	leukocyte chemotaxis	48	130	8.68e-26
All target genes (n=999)	0	GO:0006952	defense response	135	1234	2.37e-24
All target genes (n=999)	0	GO:0002376	immune system process	199	2370	9.38e-24
All target genes (n=999)	0	GO:0048583	regulation of response to stimulus	271	3882	1.63e-22
All target genes (n=999)	0	GO:0006935	chemotaxis	78	491	9.82e-22
All target genes (n=999)	0	GO:0009966	regulation of signal transduction	225	3033	8.74e-21
All target genes (n=999)	0	GO:0042221	response to chemical	278	4153	1.11e-20
All target genes (n=999)	1	GO:0023051	regulation of signaling	239	3360	3.96e-20
All target genes (n=999)	1	GO:0010646	regulation of cell communication	237	3327	5.26e-20
All target genes (n=999)	0	GO:0002685	regulation of leukocyte migration	46	175	9.81e-20
All target genes (n=999)	0	GO:0071621	granulocyte chemotaxis	31	66	7.94e-19
All target genes (n=999)	0	GO:0048584	positive regulation of response to stimulus	169	2054	8.77e-19
All target genes (n=999)	0	GO:0097529	myeloid leukocyte migration	36	103	1.31e-18
All target genes (n=999)	1	GO:0097530	granulocyte migration	32	76	2.2e-18
All target genes (n=999)	0	GO:0030593	neutrophil chemotaxis	29	59	5e-18
All target genes (n=999)	0	GO:0050900	leukocyte migration	55	296	9.18e-18
All target genes (n=999)	1	GO:1990266	neutrophil migration	30	68	1.14e-17
All target genes (n=999)	0	GO:0032103	positive regulation of response to external stimulus	54	291	2.01e-17
All target genes (n=999)	0	GO:0002687	positive regulation of leukocyte migration	37	127	5e-17
All target genes (n=999)	0	GO:0002688	regulation of leukocyte chemotaxis	34	112	4.86e-16
All target genes (n=999)	0	GO:0002682	regulation of immune system process	125	1391	5.26e-16
All target genes (n=999)	1	GO:0071674	mononuclear cell migration	24	43	8.27e-16
All target genes (n=999)	0	GO:0032101	regulation of response to external stimulus	84	732	1.04e-15
All target genes (n=999)	0	GO:0002684	positive regulation of immune system process	93	882	2.22e-15
All target genes (n=999)	0	GO:0002548	monocyte chemotaxis	23	41	3.49e-15
All target genes (n=999)	0	GO:0065009	regulation of molecular function	221	3322	4.21e-15
All target genes (n=999)	0	GO:0009605	response to external stimulus	147	1857	1.03e-14
All target genes (n=999)	0	GO:0048247	lymphocyte chemotaxis	23	45	1.55e-14
All target genes (n=999)	0	GO:0002690	positive regulation of leukocyte chemotaxis	29	91	4.17e-14
All target genes (n=999)	0	GO:0072676	lymphocyte migration	25	61	4.17e-14
All target genes (n=999)	0	GO:0007165	signal transduction	281	4738	5.5e-14
All target genes (n=999)	0	GO:0050921	positive regulation of chemotaxis	34	138	7.63e-14
All target genes (n=999)	0	GO:0050920	regulation of chemotaxis	39	188	7.76e-14
All target genes (n=999)	0	GO:0023052	signaling	295	5108	1.77e-13
All target genes (n=999)	0	GO:0006950	response to stress	211	3267	5.47e-13
All target genes (n=999)	0	GO:0007154	cell communication	297	5219	8.77e-13
All target genes (n=999)	0	GO:0071347	cellular response to interleukin-1	31	124	9.61e-13
All target genes (n=999)	0	GO:0071346	cellular response to interferon-gamma	34	155	1.3e-12
All target genes (n=999)	1	GO:0042327	positive regulation of phosphorylation	92	984	2.16e-12
All target genes (n=999)	0	GO:0010647	positive regulation of cell communication	128	1631	2.3e-12
All target genes (n=999)	0	GO:0023056	positive regulation of signaling	128	1638	3.03e-12
All target genes (n=999)	0	GO:0001934	positive regulation of protein phosphorylation	89	941	3.12e-12
All target genes (n=999)	0	GO:0009967	positive regulation of signal transduction	119	1493	8.02e-12
All target genes (n=999)	0	GO:0070555	response to interleukin-1	32	147	8.52e-12
All target genes (n=999)	1	GO:0045937	positive regulation of phosphate metabolic process	94	1052	1.19e-11
All target genes (n=999)	0	GO:0040011	locomotion	99	1144	1.44e-11
All target genes (n=999)	0	GO:0051716	cellular response to stimulus	333	6212	1.59e-11
All target genes (n=999)	0	GO:1902533	positive regulation of intracellular signal transduction	88	959	1.91e-11
All target genes (n=999)	0	GO:0050896	response to stimulus	396	7824	3.39e-11
All target genes (n=999)	0	GO:1902531	regulation of intracellular signal transduction	131	1764	3.99e-11
All target genes (n=999)	0	GO:0016477	cell migration	78	812	5.82e-11
All target genes (n=999)	0	GO:0071356	cellular response to tumor necrosis factor	35	197	9.1e-11
All target genes (n=999)	0	GO:0034612	response to tumor necrosis factor	36	217	2.5e-10
All target genes (n=999)	0	GO:0001819	positive regulation of cytokine production	49	390	3.28e-10
All target genes (n=999)	1	GO:0009607	response to biotic stimulus	79	869	5.05e-10
All target genes (n=999)	0	GO:0051240	positive regulation of multicellular organismal process	116	1551	6.94e-10
All target genes (n=999)	0	GO:0040017	positive regulation of locomotion	56	503	7.11e-10
All target genes (n=999)	0	GO:0051707	response to other organism	76	835	1.2e-09
All target genes (n=999)	0	GO:0030335	positive regulation of cell migration	52	452	1.32e-09
All target genes (n=999)	0	GO:0048518	positive regulation of biological process	293	5459	1.35e-09
All target genes (n=999)	1	GO:2000147	positive regulation of cell motility	53	469	1.49e-09
All target genes (n=999)	1	GO:0048870	cell motility	80	914	1.88e-09
All target genes (n=999)	1	GO:0031401	positive regulation of protein modification process	93	1149	2.06e-09
All target genes (n=999)	0	GO:0043408	regulation of MAPK cascade	68	712	2.06e-09
All target genes (n=999)	1	GO:0042325	regulation of phosphorylation	108	1465	7.87e-09
All target genes (n=999)	1	GO:0001932	regulation of protein phosphorylation	103	1370	8.06e-09
All target genes (n=999)	0	GO:0045087	innate immune response	64	676	1.08e-08
All target genes (n=999)	0	GO:0002822	regulation of adaptive immune response based on somatic recombination of immune receptors built from immunoglobulin superfamily domains	26	135	1.3e-08
All target genes (n=999)	0	GO:0002819	regulation of adaptive immune response	27	147	1.46e-08
All target genes (n=999)	0	GO:0030334	regulation of cell migration	68	753	1.75e-08
All target genes (n=999)	0	GO:0008284	positive regulation of cell population proliferation	75	878	2.05e-08
All target genes (n=999)	0	GO:0001959	regulation of cytokine-mediated signaling pathway	27	151	2.37e-08
All target genes (n=999)	0	GO:0045785	positive regulation of cell adhesion	44	375	2.37e-08
All target genes (n=999)	0	GO:0050729	positive regulation of inflammatory response	24	120	3.13e-08
All target genes (n=999)	0	GO:0001817	regulation of cytokine production	59	615	3.37e-08
All target genes (n=999)	0	GO:0051247	positive regulation of protein metabolic process	112	1587	3.37e-08
All target genes (n=999)	0	GO:0002825	regulation of T-helper 1 type immune response	13	26	4.04e-08
All target genes (n=999)	0	GO:0032270	positive regulation of cellular protein metabolic process	107	1496	4.25e-08
All target genes (n=999)	0	GO:0048522	positive regulation of cellular process	262	4898	4.25e-08
All target genes (n=999)	0	GO:0070374	positive regulation of ERK1 and ERK2 cascade	30	196	6.44e-08
All target genes (n=999)	0	GO:0006928	movement of cell or subcellular component	99	1355	6.98e-08
All target genes (n=999)	0	GO:0002697	regulation of immune effector process	42	362	7.37e-08
All target genes (n=999)	0	GO:0042127	regulation of cell population proliferation	111	1594	7.75e-08
All target genes (n=999)	0	GO:0006959	humoral immune response	34	252	9.13e-08
All target genes (n=999)	1	GO:2000145	regulation of cell motility	69	807	9.23e-08
All target genes (n=999)	0	GO:0032649	regulation of interferon-gamma production	21	97	9.79e-08
All target genes (n=999)	0	GO:0002703	regulation of leukocyte mediated immunity	28	176	1e-07
All target genes (n=999)	0	GO:0050727	regulation of inflammatory response	40	338	1.03e-07
All target genes (n=999)	0	GO:0031347	regulation of defense response	61	676	1.3e-07
All target genes (n=999)	0	GO:0001906	cell killing	23	122	1.65e-07
All target genes (n=999)	0	GO:0045321	leukocyte activation	73	894	1.79e-07
All target genes (n=999)	0	GO:0070372	regulation of ERK1 and ERK2 cascade	35	274	1.79e-07
All target genes (n=999)	0	GO:0001775	cell activation	80	1024	1.9e-07
All target genes (n=999)	0	GO:0040012	regulation of locomotion	72	881	2.18e-07
All target genes (n=999)	1	GO:0019220	regulation of phosphate metabolic process	112	1657	2.77e-07
All target genes (n=999)	0	GO:1904894	positive regulation of receptor signaling pathway via STAT	18	75	3.24e-07
All target genes (n=999)	0	GO:0043410	positive regulation of MAPK cascade	50	512	3.48e-07
All target genes (n=999)	0	GO:0032496	response to lipopolysaccharide	36	298	3.76e-07
All target genes (n=999)	0	GO:0061844	antimicrobial humoral immune response mediated by antimicrobial peptide	21	107	3.96e-07
All target genes (n=999)	0	GO:0002709	regulation of T cell mediated immunity	16	58	4.08e-07
All target genes (n=999)	0	GO:1902624	positive regulation of neutrophil migration	13	34	4.21e-07
All target genes (n=999)	1	GO:0043067	regulation of programmed cell death	104	1516	4.89e-07
All target genes (n=999)	1	GO:0002237	response to molecule of bacterial origin	37	317	5.11e-07
All target genes (n=999)	0	GO:0050731	positive regulation of peptidyl-tyrosine phosphorylation	27	180	5.12e-07
All target genes (n=999)	1	GO:0051270	regulation of cellular component movement	71	886	5.39e-07
All target genes (n=999)	0	GO:0032879	regulation of localization	152	2524	5.46e-07
All target genes (n=999)	0	GO:0042981	regulation of apoptotic process	103	1501	5.52e-07
All target genes (n=999)	0	GO:0042531	positive regulation of tyrosine phosphorylation of STAT protein	16	60	5.77e-07
All target genes (n=999)	0	GO:0031640	killing of cells of other organism	19	89	5.8e-07
All target genes (n=999)	0	GO:0002706	regulation of lymphocyte mediated immunity	23	133	5.82e-07
All target genes (n=999)	0	GO:0022407	regulation of cell-cell adhesion	40	366	6.45e-07
All target genes (n=999)	1	GO:0050867	positive regulation of cell activation	36	308	7.25e-07
All target genes (n=999)	0	GO:0022409	positive regulation of cell-cell adhesion	31	238	7.79e-07
All target genes (n=999)	0	GO:0046427	positive regulation of receptor signaling pathway via JAK-STAT	17	73	1.08e-06
All target genes (n=999)	0	GO:0051094	positive regulation of developmental process	91	1286	1.09e-06
All target genes (n=999)	0	GO:0032755	positive regulation of interleukin-6 production	17	74	1.26e-06
All target genes (n=999)	0	GO:0030155	regulation of cell adhesion	55	623	1.29e-06
All target genes (n=999)	0	GO:0071622	regulation of granulocyte chemotaxis	14	47	1.35e-06
All target genes (n=999)	0	GO:0032722	positive regulation of chemokine production	15	56	1.42e-06
All target genes (n=999)	0	GO:0010941	regulation of cell death	108	1638	1.51e-06
All target genes (n=999)	0	GO:0002443	leukocyte mediated immunity	55	632	1.94e-06
All target genes (n=999)	0	GO:0002705	positive regulation of leukocyte mediated immunity	20	109	1.99e-06
All target genes (n=999)	1	GO:0050730	regulation of peptidyl-tyrosine phosphorylation	30	237	2.18e-06
All target genes (n=999)	0	GO:0050776	regulation of immune response	68	873	2.66e-06
All target genes (n=999)	0	GO:0002696	positive regulation of leukocyte activation	34	298	2.8e-06
All target genes (n=999)	0	GO:0032675	regulation of interleukin-6 production	20	112	2.88e-06
All target genes (n=999)	0	GO:0080134	regulation of response to stress	90	1299	2.98e-06
All target genes (n=999)	0	GO:0051239	regulation of multicellular organismal process	160	2788	3.69e-06
All target genes (n=999)	0	GO:0051704	multi-organism process	134	2222	3.92e-06
All target genes (n=999)	0	GO:0002821	positive regulation of adaptive immune response	18	93	4.35e-06
All target genes (n=999)	0	GO:0045597	positive regulation of cell differentiation	69	908	4.83e-06
All target genes (n=999)	0	GO:0002252	immune effector process	70	927	4.84e-06
All target genes (n=999)	0	GO:0090087	regulation of peptide transport	55	654	5.06e-06
All target genes (n=999)	0	GO:1903530	regulation of secretion by cell	56	672	5.09e-06
All target genes (n=999)	1	GO:0043069	negative regulation of programmed cell death	67	873	5.17e-06
All target genes (n=999)	0	GO:1903037	regulation of leukocyte cell-cell adhesion	32	278	5.25e-06
All target genes (n=999)	0	GO:0002711	positive regulation of T cell mediated immunity	12	37	5.31e-06
All target genes (n=999)	0	GO:0032642	regulation of chemokine production	16	74	5.66e-06
All target genes (n=999)	0	GO:0043066	negative regulation of apoptotic process	66	859	6.06e-06
All target genes (n=999)	0	GO:0019730	antimicrobial humoral response	22	143	6.07e-06
All target genes (n=999)	0	GO:0002694	regulation of leukocyte activation	44	470	6.16e-06
All target genes (n=999)	0	GO:0090023	positive regulation of neutrophil chemotaxis	11	30	6.23e-06
All target genes (n=999)	0	GO:0009617	response to bacterium	49	555	6.24e-06
All target genes (n=999)	1	GO:0050865	regulation of cell activation	46	506	6.92e-06
All target genes (n=999)	0	GO:0002683	negative regulation of immune system process	41	425	7.71e-06
All target genes (n=999)	0	GO:0070663	regulation of leukocyte proliferation	27	213	8.45e-06
All target genes (n=999)	0	GO:1903532	positive regulation of secretion by cell	37	364	9.31e-06
All target genes (n=999)	0	GO:0044419	interspecies interaction between organisms	58	724	9.47e-06
All target genes (n=999)	0	GO:0002824	positive regulation of adaptive immune response based on somatic recombination of immune receptors built from immunoglobulin superfamily domains	17	89	1.02e-05
All target genes (n=999)	0	GO:0051046	regulation of secretion	58	728	1.1e-05
All target genes (n=999)	0	GO:0060548	negative regulation of cell death	70	953	1.13e-05
All target genes (n=999)	0	GO:0051223	regulation of protein transport	52	622	1.18e-05
All target genes (n=999)	0	GO:0002793	positive regulation of peptide secretion	30	262	1.28e-05
All target genes (n=999)	0	GO:0042129	regulation of T cell proliferation	22	151	1.29e-05
All target genes (n=999)	0	GO:0002791	regulation of peptide secretion	42	452	1.3e-05
All target genes (n=999)	1	GO:0031399	regulation of protein modification process	109	1747	1.42e-05
All target genes (n=999)	0	GO:0032944	regulation of mononuclear cell proliferation	26	206	1.42e-05
All target genes (n=999)	0	GO:0042102	positive regulation of T cell proliferation	17	92	1.47e-05
All target genes (n=999)	0	GO:0051246	regulation of protein metabolic process	151	2668	1.76e-05
All target genes (n=999)	0	GO:0065007	biological regulation	511	11740	1.82e-05
All target genes (n=999)	0	GO:0035821	modification of morphology or physiology of other organism	24	182	1.9e-05
All target genes (n=999)	0	GO:0050714	positive regulation of protein secretion	28	240	2.11e-05
All target genes (n=999)	0	GO:0032946	positive regulation of mononuclear cell proliferation	20	131	2.13e-05
All target genes (n=999)	0	GO:0048585	negative regulation of response to stimulus	95	1483	2.86e-05
All target genes (n=999)	1	GO:0050789	regulation of biological process	487	11116	2.89e-05
All target genes (n=999)	1	GO:0070201	regulation of establishment of protein localization	53	662	2.89e-05
All target genes (n=999)	0	GO:1903039	positive regulation of leukocyte cell-cell adhesion	25	202	3.07e-05
All target genes (n=999)	0	GO:0032729	positive regulation of interferon-gamma production	14	66	3.43e-05
All target genes (n=999)	0	GO:0050708	regulation of protein secretion	39	422	3.53e-05
All target genes (n=999)	0	GO:0051050	positive regulation of transport	65	892	3.53e-05
All target genes (n=999)	0	GO:0002708	positive regulation of lymphocyte mediated immunity	16	88	3.56e-05
All target genes (n=999)	0	GO:0050670	regulation of lymphocyte proliferation	25	205	3.82e-05
All target genes (n=999)	0	GO:0032268	regulation of cellular protein metabolic process	141	2486	3.83e-05
All target genes (n=999)	0	GO:0050870	positive regulation of T cell activation	24	193	4.49e-05
All target genes (n=999)	0	GO:2000403	positive regulation of lymphocyte migration	10	31	4.89e-05
All target genes (n=999)	0	GO:0050794	regulation of cellular process	462	10484	5.1e-05
All target genes (n=999)	0	GO:0010862	positive regulation of pathway-restricted SMAD protein phosphorylation	12	49	5.27e-05
All target genes (n=999)	1	GO:0051222	positive regulation of protein transport	35	365	5.57e-05
All target genes (n=999)	0	GO:0050863	regulation of T cell activation	31	302	5.96e-05
All target genes (n=999)	0	GO:2000401	regulation of lymphocyte migration	12	50	6.23e-05
All target genes (n=999)	0	GO:0050715	positive regulation of cytokine secretion	18	117	6.29e-05
All target genes (n=999)	0	GO:0051249	regulation of lymphocyte activation	37	401	6.42e-05
All target genes (n=999)	0	GO:0050671	positive regulation of lymphocyte proliferation	19	130	6.47e-05
All target genes (n=999)	0	GO:0031325	positive regulation of cellular metabolic process	165	3060	6.93e-05
All target genes (n=999)	0	GO:0002699	positive regulation of immune effector process	23	186	7.65e-05
All target genes (n=999)	0	GO:0071675	regulation of mononuclear cell migration	11	42	7.83e-05
All target genes (n=999)	0	GO:0050793	regulation of developmental process	136	2416	8.47e-05
All target genes (n=999)	0	GO:0032880	regulation of protein localization	64	901	8.64e-05
All target genes (n=999)	0	GO:0050918	positive chemotaxis	11	43	9.38e-05
All target genes (n=999)	0	GO:0072678	T cell migration	9	26	9.46e-05
All target genes (n=999)	0	GO:0060393	regulation of pathway-restricted SMAD protein phosphorylation	13	63	9.63e-05
All target genes (n=999)	0	GO:0002407	dendritic cell chemotaxis	8	19	0.0001
All target genes (n=999)	0	GO:0002827	positive regulation of T-helper 1 type immune response	8	19	0.0001
All target genes (n=999)	0	GO:0006875	cellular metal ion homeostasis	42	499	0.00011
All target genes (n=999)	0	GO:0050778	positive regulation of immune response	47	589	0.00011
All target genes (n=999)	0	GO:0001960	negative regulation of cytokine-mediated signaling pathway	12	54	0.00012
All target genes (n=999)	0	GO:0002274	myeloid leukocyte activation	46	574	0.00013
All target genes (n=999)	0	GO:0031349	positive regulation of defense response	34	365	0.00013
All target genes (n=999)	0	GO:1904892	regulation of receptor signaling pathway via STAT	20	153	0.00015
All target genes (n=999)	0	GO:0002686	negative regulation of leukocyte migration	10	37	0.00017
All target genes (n=999)	0	GO:0006874	cellular calcium ion homeostasis	35	388	0.00017
All target genes (n=999)	0	GO:0033993	response to lipid	59	825	0.00017
All target genes (n=999)	1	GO:0009893	positive regulation of metabolic process	172	3280	0.00018
All target genes (n=999)	0	GO:0065008	regulation of biological quality	184	3559	0.00018
All target genes (n=999)	0	GO:1901623	regulation of lymphocyte chemotaxis	8	21	0.00018
All target genes (n=999)	1	GO:0072503	cellular divalent inorganic cation homeostasis	36	407	0.00019
All target genes (n=999)	0	GO:0051251	positive regulation of lymphocyte activation	27	260	0.0002
All target genes (n=999)	0	GO:0060395	SMAD protein signal transduction	12	58	0.00021
All target genes (n=999)	1	GO:0030003	cellular cation homeostasis	45	570	0.00022
All target genes (n=999)	0	GO:0140131	positive regulation of lymphocyte chemotaxis	7	15	0.00023
All target genes (n=999)	0	GO:0002444	myeloid leukocyte mediated immunity	42	519	0.00025
All target genes (n=999)	0	GO:0042592	homeostatic process	91	1491	0.00025
All target genes (n=999)	0	GO:0036230	granulocyte activation	41	502	0.00026
All target genes (n=999)	0	GO:0046888	negative regulation of hormone secretion	12	60	0.00027
All target genes (n=999)	0	GO:0022603	regulation of anatomical structure morphogenesis	65	961	0.00028
All target genes (n=999)	0	GO:0051049	regulation of transport	102	1732	0.00028
All target genes (n=999)	0	GO:0043032	positive regulation of macrophage activation	8	23	0.00029
All target genes (n=999)	0	GO:0002702	positive regulation of production of molecular mediator of immune response	14	84	0.00031
All target genes (n=999)	0	GO:0051179	localization	252	5233	0.00031
All target genes (n=999)	0	GO:1903708	positive regulation of hemopoiesis	21	177	0.00031
All target genes (n=999)	0	GO:0045595	regulation of cell differentiation	100	1695	0.00032
All target genes (n=999)	0	GO:0071639	positive regulation of monocyte chemotactic protein-1 production	6	10	0.00033
All target genes (n=999)	0	GO:2000556	positive regulation of T-helper 1 cell cytokine production	5	5	0.00034
All target genes (n=999)	0	GO:0007267	cell-cell signaling	70	1073	0.00037
All target genes (n=999)	0	GO:0046425	regulation of receptor signaling pathway via JAK-STAT	19	151	0.00037
All target genes (n=999)	0	GO:0002700	regulation of production of molecular mediator of immune response	17	124	0.00038
All target genes (n=999)	0	GO:0042119	neutrophil activation	40	497	0.00042
All target genes (n=999)	0	GO:0002446	neutrophil mediated immunity	40	498	0.00043
All target genes (n=999)	0	GO:1902107	positive regulation of leukocyte differentiation	18	139	0.00043
All target genes (n=999)	0	GO:2000406	positive regulation of T cell migration	8	25	0.00044
All target genes (n=999)	0	GO:2000404	regulation of T cell migration	9	34	0.00048
All target genes (n=999)	0	GO:0019725	cellular homeostasis	56	806	0.00053
All target genes (n=999)	0	GO:0090025	regulation of monocyte chemotaxis	8	26	0.00055
All target genes (n=999)	0	GO:2000026	regulation of multicellular organismal development	107	1876	0.00056
All target genes (n=999)	0	GO:0010648	negative regulation of cell communication	78	1255	0.00057
All target genes (n=999)	0	GO:0023057	negative regulation of signaling	78	1258	0.00061
All target genes (n=999)	0	GO:2001236	regulation of extrinsic apoptotic signaling pathway	19	158	0.00062
All target genes (n=999)	0	GO:0051173	positive regulation of nitrogen compound metabolic process	154	2946	0.00065
All target genes (n=999)	0	GO:2001237	negative regulation of extrinsic apoptotic signaling pathway	15	104	0.00066
All target genes (n=999)	0	GO:0002726	positive regulation of T cell cytokine production	7	19	0.00068
All target genes (n=999)	0	GO:0050707	regulation of cytokine secretion	20	174	0.00068
All target genes (n=999)	0	GO:0030509	BMP signaling pathway	14	92	0.00071
All target genes (n=999)	0	GO:0051155	positive regulation of striated muscle cell differentiation	11	57	0.00073
All target genes (n=999)	0	GO:0071222	cellular response to lipopolysaccharide	18	146	0.00073
All target genes (n=999)	1	GO:0071216	cellular response to biotic stimulus	20	176	0.00078
All target genes (n=999)	0	GO:0071363	cellular response to growth factor stimulus	38	477	0.00078
All target genes (n=999)	0	GO:2001233	regulation of apoptotic signaling pathway	33	388	0.00078
All target genes (n=999)	1	GO:0055082	cellular chemical homeostasis	48	665	0.00081
All target genes (n=999)	1	GO:0071773	cellular response to BMP stimulus	15	107	0.00086
All target genes (n=999)	0	GO:0002826	negative regulation of T-helper 1 type immune response	5	7	0.00089
All target genes (n=999)	0	GO:0050777	negative regulation of immune response	17	136	0.00099
All target genes (n=999)	0	GO:0002366	leukocyte activation involved in immune response	45	616	0.0011
All target genes (n=999)	0	GO:0007566	embryo implantation	9	39	0.0011
All target genes (n=999)	0	GO:0030278	regulation of ossification	20	181	0.0011
All target genes (n=999)	0	GO:0034114	regulation of heterotypic cell-cell adhesion	7	21	0.0011
All target genes (n=999)	0	GO:0002828	regulation of type 2 immune response	8	30	0.0012
All target genes (n=999)	1	GO:0043030	regulation of macrophage activation	9	40	0.0013
All target genes (n=999)	0	GO:0002637	regulation of immunoglobulin production	11	62	0.0014
All target genes (n=999)	0	GO:0097400	interleukin-17-mediated signaling pathway	5	8	0.0014
All target genes (n=999)	0	GO:0007259	receptor signaling pathway via JAK-STAT	9	41	0.0015
All target genes (n=999)	0	GO:0002830	positive regulation of type 2 immune response	6	15	0.0016
All target genes (n=999)	0	GO:0007204	positive regulation of cytosolic calcium ion concentration	24	251	0.0016
All target genes (n=999)	0	GO:0010818	T cell chemotaxis	6	15	0.0016
All target genes (n=999)	0	GO:0051048	negative regulation of secretion	21	203	0.0016
All target genes (n=999)	0	GO:0001938	positive regulation of endothelial cell proliferation	13	89	0.0017
All target genes (n=999)	0	GO:0032689	negative regulation of interferon-gamma production	8	32	0.0017
All target genes (n=999)	0	GO:0090092	regulation of transmembrane receptor protein serine/threonine kinase signaling pathway	22	220	0.0017
All target genes (n=999)	1	GO:0090100	positive regulation of transmembrane receptor protein serine/threonine kinase signaling pathway	14	102	0.0017
All target genes (n=999)	1	GO:0002275	myeloid cell activation involved in immune response	39	519	0.0018
All target genes (n=999)	0	GO:0048245	eosinophil chemotaxis	5	9	0.0019
All target genes (n=999)	1	GO:2000425	regulation of apoptotic cell clearance	5	9	0.0019
All target genes (n=999)	0	GO:2000501	regulation of natural killer cell chemotaxis	5	9	0.0019
All target genes (n=999)	0	GO:1903706	regulation of hemopoiesis	33	412	0.002
All target genes (n=999)	0	GO:0002460	adaptive immune response based on somatic recombination of immune receptors built from immunoglobulin superfamily domains	16	132	0.0021
All target genes (n=999)	0	GO:0002639	positive regulation of immunoglobulin production	9	44	0.0022
All target genes (n=999)	0	GO:0007167	enzyme linked receptor protein signaling pathway	48	698	0.0022
All target genes (n=999)	0	GO:0010604	positive regulation of macromolecule metabolic process	156	3081	0.0022
All target genes (n=999)	0	GO:0043085	positive regulation of catalytic activity	81	1381	0.0022
All target genes (n=999)	0	GO:0045766	positive regulation of angiogenesis	18	162	0.0022
All target genes (n=999)	0	GO:0048872	homeostasis of number of cells	20	193	0.0022
All target genes (n=999)	0	GO:1903531	negative regulation of secretion by cell	19	178	0.0022
All target genes (n=999)	0	GO:0001914	regulation of T cell mediated cytotoxicity	7	25	0.0024
All target genes (n=999)	1	GO:0098771	inorganic ion homeostasis	45	643	0.0024
All target genes (n=999)	0	GO:2000778	positive regulation of interleukin-6 secretion	7	25	0.0024
All target genes (n=999)	0	GO:0001961	positive regulation of cytokine-mediated signaling pathway	9	45	0.0025
All target genes (n=999)	0	GO:1902105	regulation of leukocyte differentiation	24	261	0.0026
All target genes (n=999)	1	GO:1904950	negative regulation of establishment of protein localization	18	165	0.0026
All target genes (n=999)	0	GO:0010820	positive regulation of T cell chemotaxis	5	10	0.0027
All target genes (n=999)	0	GO:0001936	regulation of endothelial cell proliferation	15	122	0.0028
All target genes (n=999)	0	GO:1905209	positive regulation of cardiocyte differentiation	7	26	0.0029
All target genes (n=999)	1	GO:0045055	regulated exocytosis	47	691	0.003
All target genes (n=999)	0	GO:0043547	positive regulation of GTPase activity	32	406	0.0031
All target genes (n=999)	0	GO:0045669	positive regulation of osteoblast differentiation	10	58	0.0031
All target genes (n=999)	0	GO:0045778	positive regulation of ossification	12	83	0.0032
All target genes (n=999)	1	GO:0051153	regulation of striated muscle cell differentiation	13	96	0.0032
All target genes (n=999)	0	GO:1901222	regulation of NIK/NF-kappaB signaling	13	97	0.0034
All target genes (n=999)	0	GO:0044093	positive regulation of molecular function	95	1713	0.0035
All target genes (n=999)	0	GO:0070120	ciliary neurotrophic factor-mediated signaling pathway	4	5	0.0035
All target genes (n=999)	0	GO:2001234	negative regulation of apoptotic signaling pathway	21	218	0.0035
All target genes (n=999)	0	GO:2001240	negative regulation of extrinsic apoptotic signaling pathway in absence of ligand	8	37	0.0036
All target genes (n=999)	0	GO:0045667	regulation of osteoblast differentiation	14	112	0.0037
All target genes (n=999)	0	GO:0002698	negative regulation of immune effector process	14	113	0.004
All target genes (n=999)	0	GO:1901342	regulation of vasculature development	26	305	0.004
All target genes (n=999)	0	GO:0030097	hemopoiesis	38	526	0.0041
All target genes (n=999)	1	GO:0043299	leukocyte degranulation	37	507	0.0041
All target genes (n=999)	0	GO:0046634	regulation of alpha-beta T cell activation	12	86	0.0041
All target genes (n=999)	1	GO:0051480	regulation of cytosolic calcium ion concentration	25	289	0.0042
All target genes (n=999)	0	GO:0051928	positive regulation of calcium ion transport	14	115	0.0047
All target genes (n=999)	0	GO:0051224	negative regulation of protein transport	17	161	0.0051
All target genes (n=999)	0	GO:0002831	regulation of response to biotic stimulus	15	131	0.0052
All target genes (n=999)	0	GO:1901700	response to oxygen-containing compound	81	1427	0.0052
All target genes (n=999)	0	GO:0045765	regulation of angiogenesis	24	277	0.0053
All target genes (n=999)	0	GO:2000503	positive regulation of natural killer cell chemotaxis	4	6	0.0053
All target genes (n=999)	0	GO:0002720	positive regulation of cytokine production involved in immune response	8	40	0.0054
All target genes (n=999)	1	GO:0006887	exocytosis	50	774	0.0055
All target genes (n=999)	0	GO:0046883	regulation of hormone secretion	23	261	0.0055
All target genes (n=999)	0	GO:0051216	cartilage development	16	147	0.0055
All target genes (n=999)	0	GO:0061448	connective tissue development	19	194	0.0055
All target genes (n=999)	0	GO:0032674	regulation of interleukin-5 production	6	21	0.006
All target genes (n=999)	0	GO:0090026	positive regulation of monocyte chemotaxis	6	21	0.006
All target genes (n=999)	0	GO:0032754	positive regulation of interleukin-5 production	5	13	0.0062
All target genes (n=999)	0	GO:0034116	positive regulation of heterotypic cell-cell adhesion	5	13	0.0062
All target genes (n=999)	0	GO:0048754	branching morphogenesis of an epithelial tube	15	134	0.0062
All target genes (n=999)	0	GO:0090197	positive regulation of chemokine secretion	5	13	0.0062
All target genes (n=999)	1	GO:0002520	immune system development	41	601	0.0066
All target genes (n=999)	1	GO:0043312	neutrophil degranulation	35	485	0.0068
All target genes (n=999)	0	GO:0001503	ossification	20	215	0.0069
All target genes (n=999)	0	GO:2000514	regulation of CD4-positive, alpha-beta T cell activation	9	54	0.0073
All target genes (n=999)	0	GO:0009611	response to wounding	38	547	0.0077
All target genes (n=999)	0	GO:0046649	lymphocyte activation	28	358	0.0077
All target genes (n=999)	1	GO:2000427	positive regulation of apoptotic cell clearance	4	7	0.0077
All target genes (n=999)	0	GO:2000659	regulation of interleukin-1-mediated signaling pathway	4	7	0.0077
All target genes (n=999)	1	GO:0001763	morphogenesis of a branching structure	17	169	0.0079
All target genes (n=999)	0	GO:0048246	macrophage chemotaxis	5	14	0.0079
All target genes (n=999)	0	GO:0032940	secretion by cell	58	959	0.0086
All target genes (n=999)	0	GO:0048534	hematopoietic or lymphoid organ development	39	573	0.0092
All target genes (n=999)	0	GO:0002718	regulation of cytokine production involved in immune response	10	69	0.0094
All target genes (n=999)	0	GO:1901224	positive regulation of NIK/NF-kappaB signaling	10	69	0.0094
All target genes (n=999)	0	GO:0046903	secretion	63	1070	0.0095
All target genes (n=999)	0	GO:0009719	response to endogenous stimulus	76	1353	0.0097
All target genes (n=999)	0	GO:0001649	osteoblast differentiation	11	83	0.0099
All target genes (n=999)	0	GO:0032736	positive regulation of interleukin-13 production	5	15	0.0099
All target genes (n=999)	0	GO:1900017	positive regulation of cytokine production involved in inflammatory response	5	15	0.0099
All target genes (n=999)	0	GO:0048519	negative regulation of biological process	228	4953	0.01
All target genes (n=999)	0	GO:0002437	inflammatory response to antigenic stimulus	6	24	0.0102
All target genes (n=999)	0	GO:0002691	regulation of cellular extravasation	6	24	0.0102
All target genes (n=999)	0	GO:0009968	negative regulation of signal transduction	67	1160	0.0102
All target genes (n=999)	0	GO:0042104	positive regulation of activated T cell proliferation	6	24	0.0102
All target genes (n=999)	0	GO:0002449	lymphocyte mediated immunity	14	127	0.0103
All target genes (n=999)	0	GO:0050709	negative regulation of protein secretion	13	112	0.0103
All target genes (n=999)	0	GO:0035860	glial cell-derived neurotrophic factor receptor signaling pathway	4	8	0.0106
All target genes (n=999)	0	GO:0051241	negative regulation of multicellular organismal process	64	1098	0.0106
All target genes (n=999)	0	GO:1903236	regulation of leukocyte tethering or rolling	4	8	0.0106
All target genes (n=999)	0	GO:0046676	negative regulation of insulin secretion	7	35	0.0114
All target genes (n=999)	0	GO:0110111	negative regulation of animal organ morphogenesis	7	35	0.0114
All target genes (n=999)	0	GO:0061138	morphogenesis of a branching epithelium	16	160	0.0115
All target genes (n=999)	0	GO:0002689	negative regulation of leukocyte chemotaxis	5	16	0.0121
All target genes (n=999)	0	GO:0042107	cytokine metabolic process	5	16	0.0121
All target genes (n=999)	0	GO:0001818	negative regulation of cytokine production	21	245	0.0122
All target genes (n=999)	0	GO:0071495	cellular response to endogenous stimulus	64	1106	0.0123
All target genes (n=999)	0	GO:0050679	positive regulation of epithelial cell proliferation	17	178	0.0125
All target genes (n=999)	1	GO:0001910	regulation of leukocyte mediated cytotoxicity	9	60	0.013
All target genes (n=999)	0	GO:0002526	acute inflammatory response	10	73	0.013
All target genes (n=999)	0	GO:0031341	regulation of cell killing	10	73	0.013
All target genes (n=999)	0	GO:0034103	regulation of tissue remodeling	10	73	0.013
All target genes (n=999)	0	GO:0038172	interleukin-33-mediated signaling pathway	3	3	0.0132
All target genes (n=999)	0	GO:0051051	negative regulation of transport	32	450	0.0132
All target genes (n=999)	0	GO:0070487	monocyte aggregation	3	3	0.0132
All target genes (n=999)	0	GO:0044403	symbiont process	42	650	0.0139
All target genes (n=999)	0	GO:0010817	regulation of hormone levels	35	511	0.0142
All target genes (n=999)	0	GO:0001916	positive regulation of T cell mediated cytotoxicity	5	17	0.0146
All target genes (n=999)	0	GO:0090185	negative regulation of kidney development	5	17	0.0146
All target genes (n=999)	0	GO:0002823	negative regulation of adaptive immune response based on somatic recombination of immune receptors built from immunoglobulin superfamily domains	7	38	0.0164
All target genes (n=999)	0	GO:0009615	response to virus	22	270	0.0164
All target genes (n=999)	0	GO:2000727	positive regulation of cardiac muscle cell differentiation	5	18	0.0179
All target genes (n=999)	0	GO:0032635	interleukin-6 production	4	10	0.0187
All target genes (n=999)	0	GO:0033032	regulation of myeloid cell apoptotic process	6	28	0.0187
All target genes (n=999)	0	GO:0050691	regulation of defense response to virus by host	7	39	0.0187
All target genes (n=999)	0	GO:0070498	interleukin-1-mediated signaling pathway	8	51	0.0187
All target genes (n=999)	1	GO:0070673	response to interleukin-18	4	10	0.0187
All target genes (n=999)	0	GO:0046661	male sex differentiation	15	155	0.0208
All target genes (n=999)	0	GO:0007178	transmembrane receptor protein serine/threonine kinase signaling pathway	17	189	0.0214
All target genes (n=999)	0	GO:0010758	regulation of macrophage chemotaxis	5	19	0.0214
All target genes (n=999)	1	GO:0035744	T-helper 1 cell cytokine production	3	4	0.0214
All target genes (n=999)	0	GO:0038165	oncostatin-M-mediated signaling pathway	3	4	0.0214
All target genes (n=999)	0	GO:0042088	T-helper 1 type immune response	5	19	0.0214
All target genes (n=999)	0	GO:0048861	leukemia inhibitory factor signaling pathway	3	4	0.0214
All target genes (n=999)	0	GO:0060686	negative regulation of prostatic bud formation	3	4	0.0214
All target genes (n=999)	1	GO:0061484	hematopoietic stem cell homeostasis	3	4	0.0214
All target genes (n=999)	0	GO:1903237	negative regulation of leukocyte tethering or rolling	3	4	0.0214
All target genes (n=999)	0	GO:0048661	positive regulation of smooth muscle cell proliferation	10	80	0.0226
All target genes (n=999)	1	GO:0016192	vesicle-mediated transport	89	1699	0.0228
All target genes (n=999)	0	GO:0051897	positive regulation of protein kinase B signaling	15	157	0.0228
All target genes (n=999)	0	GO:0007584	response to nutrient	18	208	0.0231
All target genes (n=999)	0	GO:0051024	positive regulation of immunoglobulin secretion	4	11	0.0239
All target genes (n=999)	0	GO:0070106	interleukin-27-mediated signaling pathway	4	11	0.0239
All target genes (n=999)	0	GO:0070757	interleukin-35-mediated signaling pathway	4	11	0.0239
All target genes (n=999)	0	GO:0048660	regulation of smooth muscle cell proliferation	13	126	0.024
All target genes (n=999)	0	GO:0061036	positive regulation of cartilage development	6	30	0.0241
All target genes (n=999)	0	GO:0032102	negative regulation of response to external stimulus	22	281	0.0246
All target genes (n=999)	0	GO:1903038	negative regulation of leukocyte cell-cell adhesion	12	111	0.0247
All target genes (n=999)	0	GO:0022408	negative regulation of cell-cell adhesion	15	159	0.0249
All target genes (n=999)	0	GO:0055025	positive regulation of cardiac muscle tissue development	7	42	0.0256
All target genes (n=999)	1	GO:0010830	regulation of myotube differentiation	8	55	0.0268
All target genes (n=999)	0	GO:0018108	peptidyl-tyrosine phosphorylation	17	195	0.0278
All target genes (n=999)	0	GO:0045649	regulation of macrophage differentiation	5	21	0.0297
All target genes (n=999)	0	GO:0060444	branching involved in mammary gland duct morphogenesis	5	21	0.0297
All target genes (n=999)	0	GO:0045580	regulation of T cell differentiation	13	130	0.0301
All target genes (n=999)	0	GO:0003006	developmental process involved in reproduction	39	622	0.0309
All target genes (n=999)	0	GO:0010574	regulation of vascular endothelial growth factor production	6	32	0.0311
All target genes (n=999)	1	GO:0010831	positive regulation of myotube differentiation	6	32	0.0311
All target genes (n=999)	0	GO:1900015	regulation of cytokine production involved in inflammatory response	6	32	0.0311
All target genes (n=999)	0	GO:2000660	negative regulation of interleukin-1-mediated signaling pathway	3	5	0.0311
All target genes (n=999)	0	GO:1901214	regulation of neuron death	22	288	0.0314
All target genes (n=999)	0	GO:0014015	positive regulation of gliogenesis	8	57	0.0317
All target genes (n=999)	0	GO:0046635	positive regulation of alpha-beta T cell activation	8	57	0.0317
All target genes (n=999)	0	GO:0050688	regulation of defense response to virus	9	71	0.0325
All target genes (n=999)	1	GO:0008584	male gonad development	13	132	0.0331
All target genes (n=999)	0	GO:0060390	regulation of SMAD protein signal transduction	5	22	0.034
All target genes (n=999)	0	GO:0006953	acute-phase response	7	45	0.0345
All target genes (n=999)	0	GO:0002262	myeloid cell homeostasis	11	102	0.0362
All target genes (n=999)	0	GO:0003323	type B pancreatic cell development	4	13	0.0365
All target genes (n=999)	1	GO:0032352	positive regulation of hormone metabolic process	4	13	0.0365
All target genes (n=999)	0	GO:0006968	cellular defense response	8	59	0.0376
All target genes (n=999)	0	GO:0048878	chemical homeostasis	56	995	0.0384
All target genes (n=999)	0	GO:0030099	myeloid cell differentiation	17	203	0.0386
All target genes (n=999)	1	GO:0032350	regulation of hormone metabolic process	6	34	0.039
All target genes (n=999)	0	GO:0032660	regulation of interleukin-17 production	5	23	0.0394
All target genes (n=999)	0	GO:0010720	positive regulation of cell development	32	491	0.0405
All target genes (n=999)	0	GO:0043900	regulation of multi-organism process	26	372	0.0405
All target genes (n=999)	0	GO:0045639	positive regulation of myeloid cell differentiation	10	89	0.0414
All target genes (n=999)	1	GO:0033674	positive regulation of kinase activity	35	553	0.0415
All target genes (n=999)	0	GO:0001660	fever generation	3	6	0.0429
All target genes (n=999)	1	GO:0071676	negative regulation of mononuclear cell migration	3	6	0.0429
All target genes (n=999)	0	GO:0009987	cellular process	588	14652	0.0434
All target genes (n=999)	0	GO:0007171	activation of transmembrane receptor protein tyrosine kinase activity	4	14	0.044
All target genes (n=999)	0	GO:0043542	endothelial cell migration	8	61	0.044
All target genes (n=999)	0	GO:0045621	positive regulation of lymphocyte differentiation	10	90	0.044
All target genes (n=999)	0	GO:0045651	positive regulation of macrophage differentiation	4	14	0.044
All target genes (n=999)	1	GO:0045898	regulation of RNA polymerase II transcriptional preinitiation complex assembly	4	14	0.044
All target genes (n=999)	0	GO:0002250	adaptive immune response	21	280	0.0446
All target genes (n=999)	0	GO:0042110	T cell activation	18	225	0.0449
All target genes (n=999)	0	GO:0045860	positive regulation of protein kinase activity	33	517	0.0463
All target genes (n=999)	0	GO:0098542	defense response to other organism	29	438	0.0487
All target genes (n=999)	0	GO:0002673	regulation of acute inflammatory response	10	92	0.0499
Target cytokines (n=178)	0	GO:0019221	cytokine-mediated signaling pathway	136	655	1.81e-152
Target cytokines (n=178)	0	GO:0071345	cellular response to cytokine stimulus	138	953	3.66e-136
Target cytokines (n=178)	0	GO:0034097	response to cytokine	139	1035	1.56e-133
Target cytokines (n=178)	0	GO:0010469	regulation of signaling receptor activity	114	577	7.65e-120
Target cytokines (n=178)	0	GO:0007166	cell surface receptor signaling pathway	157	2198	8.4e-120
Target cytokines (n=178)	0	GO:0071310	cellular response to organic substance	153	2219	1.9e-112
Target cytokines (n=178)	0	GO:0070887	cellular response to chemical stimulus	156	2672	1.23e-105
Target cytokines (n=178)	0	GO:0010033	response to organic substance	156	2815	2.45e-102
Target cytokines (n=178)	0	GO:0042221	response to chemical	162	4153	2.45e-86
Target cytokines (n=178)	0	GO:0007165	signal transduction	162	4738	1.58e-77
Target cytokines (n=178)	0	GO:0006954	inflammatory response	82	482	1.38e-76
Target cytokines (n=178)	0	GO:0023052	signaling	164	5108	1.5e-75
Target cytokines (n=178)	0	GO:0007154	cell communication	164	5219	4.03e-74
Target cytokines (n=178)	0	GO:0006952	defense response	104	1234	1.08e-72
Target cytokines (n=178)	0	GO:0048583	regulation of response to stimulus	148	3882	5.61e-71
Target cytokines (n=178)	0	GO:0009966	regulation of signal transduction	135	3033	9.23e-69
Target cytokines (n=178)	0	GO:0006955	immune response	108	1560	5.74e-68
Target cytokines (n=178)	0	GO:0002376	immune system process	123	2370	5.26e-67
Target cytokines (n=178)	0	GO:0070098	chemokine-mediated signaling pathway	47	75	1.34e-63
Target cytokines (n=178)	0	GO:0051716	cellular response to stimulus	164	6212	1.6e-62
Target cytokines (n=178)	0	GO:0065009	regulation of molecular function	132	3322	1.42e-60
Target cytokines (n=178)	0	GO:0006935	chemotaxis	68	491	8.19e-57
Target cytokines (n=178)	0	GO:0048584	positive regulation of response to stimulus	108	2054	1.75e-56
Target cytokines (n=178)	0	GO:0050896	response to stimulus	170	7824	2.18e-55
Target cytokines (n=178)	0	GO:0009605	response to external stimulus	103	1857	3.73e-55
Target cytokines (n=178)	0	GO:0060326	cell chemotaxis	51	183	6.28e-55
Target cytokines (n=178)	0	GO:0030595	leukocyte chemotaxis	46	130	3.16e-53
Target cytokines (n=178)	0	GO:0032103	positive regulation of response to external stimulus	49	291	2.73e-43
Target cytokines (n=178)	0	GO:0050794	regulation of cellular process	175	10484	2.78e-42
Target cytokines (n=178)	0	GO:0001934	positive regulation of protein phosphorylation	70	941	6.42e-42
Target cytokines (n=178)	0	GO:0032101	regulation of response to external stimulus	64	732	8.83e-42
Target cytokines (n=178)	0	GO:0050900	leukocyte migration	48	296	1.09e-41
Target cytokines (n=178)	0	GO:0006950	response to stress	112	3267	5.06e-41
Target cytokines (n=178)	0	GO:0009967	positive regulation of signal transduction	81	1493	4.96e-40
Target cytokines (n=178)	0	GO:0040011	locomotion	73	1144	8.62e-40
Target cytokines (n=178)	0	GO:0002685	regulation of leukocyte migration	40	175	1.53e-39
Target cytokines (n=178)	0	GO:1902533	positive regulation of intracellular signal transduction	68	959	2.31e-39
Target cytokines (n=178)	0	GO:0010647	positive regulation of cell communication	83	1631	2.83e-39
Target cytokines (n=178)	0	GO:0023056	positive regulation of signaling	83	1638	3.78e-39
Target cytokines (n=178)	0	GO:0002682	regulation of immune system process	77	1391	2.72e-38
Target cytokines (n=178)	0	GO:0097529	myeloid leukocyte migration	34	103	5.3e-38
Target cytokines (n=178)	0	GO:0051240	positive regulation of multicellular organismal process	79	1551	4.91e-37
Target cytokines (n=178)	0	GO:0071621	granulocyte chemotaxis	30	66	8.84e-37
Target cytokines (n=178)	0	GO:0051707	response to other organism	62	835	1.43e-36
Target cytokines (n=178)	0	GO:0002684	positive regulation of immune system process	63	882	2.51e-36
Target cytokines (n=178)	0	GO:0065007	biological regulation	176	11740	7.23e-36
Target cytokines (n=178)	0	GO:0042127	regulation of cell population proliferation	78	1594	2.4e-35
Target cytokines (n=178)	0	GO:0016477	cell migration	60	812	3.57e-35
Target cytokines (n=178)	0	GO:1902531	regulation of intracellular signal transduction	81	1764	4.08e-35
Target cytokines (n=178)	0	GO:0048518	positive regulation of biological process	131	5459	8.42e-35
Target cytokines (n=178)	0	GO:0030593	neutrophil chemotaxis	28	59	9.62e-35
Target cytokines (n=178)	0	GO:0002687	positive regulation of leukocyte migration	33	127	4.92e-34
Target cytokines (n=178)	0	GO:0051247	positive regulation of protein metabolic process	76	1587	1.12e-33
Target cytokines (n=178)	0	GO:0048522	positive regulation of cellular process	123	4898	3.45e-33
Target cytokines (n=178)	0	GO:0002688	regulation of leukocyte chemotaxis	31	112	1.23e-32
Target cytokines (n=178)	0	GO:0032270	positive regulation of cellular protein metabolic process	72	1496	1.02e-31
Target cytokines (n=178)	0	GO:0001819	positive regulation of cytokine production	43	390	6.07e-31
Target cytokines (n=178)	0	GO:0043408	regulation of MAPK cascade	53	712	7.87e-31
Target cytokines (n=178)	0	GO:0050920	regulation of chemotaxis	34	188	1.56e-30
Target cytokines (n=178)	0	GO:0002690	positive regulation of leukocyte chemotaxis	28	91	1.69e-30
Target cytokines (n=178)	0	GO:0050921	positive regulation of chemotaxis	31	138	2.82e-30
Target cytokines (n=178)	0	GO:0071347	cellular response to interleukin-1	30	124	4.24e-30
Target cytokines (n=178)	0	GO:0002548	monocyte chemotaxis	23	41	9.31e-30
Target cytokines (n=178)	0	GO:0001817	regulation of cytokine production	49	615	1.43e-29
Target cytokines (n=178)	0	GO:0070555	response to interleukin-1	31	147	1.47e-29
Target cytokines (n=178)	0	GO:0008284	positive regulation of cell population proliferation	56	878	1.51e-29
Target cytokines (n=178)	0	GO:0030334	regulation of cell migration	52	753	9.22e-29
Target cytokines (n=178)	0	GO:0051239	regulation of multicellular organismal process	90	2788	1.5e-28
Target cytokines (n=178)	0	GO:0072676	lymphocyte migration	24	61	3.52e-28
Target cytokines (n=178)	0	GO:0048247	lymphocyte chemotaxis	22	45	1.93e-27
Target cytokines (n=178)	0	GO:0006928	movement of cell or subcellular component	64	1355	3.09e-27
Target cytokines (n=178)	0	GO:0040012	regulation of locomotion	53	881	1.17e-26
Target cytokines (n=178)	0	GO:0043410	positive regulation of MAPK cascade	43	512	1.45e-26
Target cytokines (n=178)	0	GO:0030335	positive regulation of cell migration	41	452	1.92e-26
Target cytokines (n=178)	0	GO:0034612	response to tumor necrosis factor	32	217	2.92e-26
Target cytokines (n=178)	0	GO:0071356	cellular response to tumor necrosis factor	31	197	3.54e-26
Target cytokines (n=178)	0	GO:0040017	positive regulation of locomotion	42	503	7.83e-26
Target cytokines (n=178)	0	GO:0051704	multi-organism process	77	2222	2.68e-25
Target cytokines (n=178)	0	GO:0051094	positive regulation of developmental process	60	1286	4.78e-25
Target cytokines (n=178)	0	GO:0071346	cellular response to interferon-gamma	27	155	9.53e-24
Target cytokines (n=178)	0	GO:0051173	positive regulation of nitrogen compound metabolic process	85	2946	3.34e-23
Target cytokines (n=178)	0	GO:0010604	positive regulation of macromolecule metabolic process	86	3081	1.38e-22
Target cytokines (n=178)	0	GO:0070374	positive regulation of ERK1 and ERK2 cascade	28	196	1.49e-22
Target cytokines (n=178)	0	GO:0032496	response to lipopolysaccharide	32	298	1.97e-22
Target cytokines (n=178)	0	GO:0070372	regulation of ERK1 and ERK2 cascade	31	274	2.56e-22
Target cytokines (n=178)	0	GO:0032879	regulation of localization	77	2524	6.88e-22
Target cytokines (n=178)	0	GO:0051246	regulation of protein metabolic process	79	2668	8.3e-22
Target cytokines (n=178)	0	GO:0031325	positive regulation of cellular metabolic process	84	3060	1.94e-21
Target cytokines (n=178)	0	GO:0009617	response to bacterium	39	555	2.25e-21
Target cytokines (n=178)	0	GO:0045087	innate immune response	42	676	3.23e-21
Target cytokines (n=178)	0	GO:0050793	regulation of developmental process	74	2416	6.14e-21
Target cytokines (n=178)	0	GO:0050727	regulation of inflammatory response	32	338	6.32e-21
Target cytokines (n=178)	0	GO:0045597	positive regulation of cell differentiation	47	908	8.03e-21
Target cytokines (n=178)	0	GO:0033993	response to lipid	45	825	1.02e-20
Target cytokines (n=178)	0	GO:0032268	regulation of cellular protein metabolic process	74	2486	3.13e-20
Target cytokines (n=178)	0	GO:0006959	humoral immune response	28	252	6.41e-20
Target cytokines (n=178)	0	GO:2000026	regulation of multicellular organismal development	64	1876	6.74e-20
Target cytokines (n=178)	0	GO:0031347	regulation of defense response	40	676	1.97e-19
Target cytokines (n=178)	0	GO:0022407	regulation of cell-cell adhesion	31	366	5.9e-19
Target cytokines (n=178)	0	GO:0032649	regulation of interferon-gamma production	20	97	8.87e-19
Target cytokines (n=178)	0	GO:0045785	positive regulation of cell adhesion	31	375	1.12e-18
Target cytokines (n=178)	0	GO:0050729	positive regulation of inflammatory response	21	120	1.92e-18
Target cytokines (n=178)	0	GO:0061844	antimicrobial humoral immune response mediated by antimicrobial peptide	20	107	4.78e-18
Target cytokines (n=178)	0	GO:0002819	regulation of adaptive immune response	22	147	4.84e-18
Target cytokines (n=178)	0	GO:0030155	regulation of cell adhesion	37	623	6.1e-18
Target cytokines (n=178)	0	GO:1904894	positive regulation of receptor signaling pathway via STAT	18	75	6.64e-18
Target cytokines (n=178)	2	GO:0007186	G protein-coupled receptor signaling pathway	50	1247	9.46e-18
Target cytokines (n=178)	0	GO:0002822	regulation of adaptive immune response based on somatic recombination of immune receptors built from immunoglobulin superfamily domains	21	135	1.6e-17
Target cytokines (n=178)	0	GO:0050731	positive regulation of peptidyl-tyrosine phosphorylation	23	180	1.63e-17
Target cytokines (n=178)	0	GO:0019730	antimicrobial humoral response	21	143	4.56e-17
Target cytokines (n=178)	0	GO:1903037	regulation of leukocyte cell-cell adhesion	26	278	8.72e-17
Target cytokines (n=178)	0	GO:0031640	killing of cells of other organism	18	89	9.1e-17
Target cytokines (n=178)	0	GO:0046427	positive regulation of receptor signaling pathway via JAK-STAT	17	73	1.01e-16
Target cytokines (n=178)	0	GO:0042981	regulation of apoptotic process	53	1501	1.24e-16
Target cytokines (n=178)	0	GO:0042531	positive regulation of tyrosine phosphorylation of STAT protein	16	60	1.55e-16
Target cytokines (n=178)	0	GO:0007267	cell-cell signaling	45	1073	1.61e-16
Target cytokines (n=178)	0	GO:0010941	regulation of cell death	55	1638	2.04e-16
Target cytokines (n=178)	0	GO:0080134	regulation of response to stress	49	1299	2.41e-16
Target cytokines (n=178)	0	GO:0002825	regulation of T-helper 1 type immune response	13	26	2.59e-16
Target cytokines (n=178)	0	GO:0022409	positive regulation of cell-cell adhesion	24	238	3.6e-16
Target cytokines (n=178)	0	GO:0002696	positive regulation of leukocyte activation	26	298	3.89e-16
Target cytokines (n=178)	0	GO:0002694	regulation of leukocyte activation	31	470	4.03e-16
Target cytokines (n=178)	0	GO:0070663	regulation of leukocyte proliferation	23	213	4.4e-16
Target cytokines (n=178)	0	GO:0001906	cell killing	19	122	7.07e-16
Target cytokines (n=178)	0	GO:0032755	positive regulation of interleukin-6 production	16	74	2.54e-15
Target cytokines (n=178)	0	GO:1903530	regulation of secretion by cell	35	672	2.67e-15
Target cytokines (n=178)	0	GO:0032944	regulation of mononuclear cell proliferation	22	206	2.72e-15
Target cytokines (n=178)	0	GO:0032675	regulation of interleukin-6 production	18	112	2.92e-15
Target cytokines (n=178)	0	GO:0002697	regulation of immune effector process	27	362	3.24e-15
Target cytokines (n=178)	0	GO:0022603	regulation of anatomical structure morphogenesis	41	961	3.29e-15
Target cytokines (n=178)	0	GO:0035821	modification of morphology or physiology of other organism	21	182	3.29e-15
Target cytokines (n=178)	0	GO:0045595	regulation of cell differentiation	54	1695	3.65e-15
Target cytokines (n=178)	0	GO:1902624	positive regulation of neutrophil migration	13	34	3.77e-15
Target cytokines (n=178)	0	GO:0051046	regulation of secretion	36	728	4.06e-15
Target cytokines (n=178)	0	GO:0071622	regulation of granulocyte chemotaxis	14	47	4.48e-15
Target cytokines (n=178)	0	GO:0042129	regulation of T cell proliferation	19	151	2.23e-14
Target cytokines (n=178)	0	GO:1904892	regulation of receptor signaling pathway via STAT	19	153	2.76e-14
Target cytokines (n=178)	0	GO:0050670	regulation of lymphocyte proliferation	21	205	2.79e-14
Target cytokines (n=178)	0	GO:1903532	positive regulation of secretion by cell	26	364	3.05e-14
Target cytokines (n=178)	0	GO:0051249	regulation of lymphocyte activation	27	401	3.22e-14
Target cytokines (n=178)	0	GO:0050863	regulation of T cell activation	24	302	4.48e-14
Target cytokines (n=178)	0	GO:0002791	regulation of peptide secretion	28	452	6.61e-14
Target cytokines (n=178)	0	GO:0050708	regulation of protein secretion	27	422	1.03e-13
Target cytokines (n=178)	0	GO:0051241	negative regulation of multicellular organismal process	41	1098	2.39e-13
Target cytokines (n=178)	0	GO:1903039	positive regulation of leukocyte cell-cell adhesion	20	202	2.39e-13
Target cytokines (n=178)	0	GO:0002793	positive regulation of peptide secretion	22	262	2.42e-13
Target cytokines (n=178)	0	GO:0002703	regulation of leukocyte mediated immunity	19	176	2.68e-13
Target cytokines (n=178)	0	GO:0001959	regulation of cytokine-mediated signaling pathway	18	151	2.87e-13
Target cytokines (n=178)	0	GO:0046425	regulation of receptor signaling pathway via JAK-STAT	18	151	2.87e-13
Target cytokines (n=178)	0	GO:1903708	positive regulation of hemopoiesis	19	177	2.9e-13
Target cytokines (n=178)	0	GO:0060548	negative regulation of cell death	38	953	3.63e-13
Target cytokines (n=178)	0	GO:0044093	positive regulation of molecular function	51	1713	4.12e-13
Target cytokines (n=178)	0	GO:0032946	positive regulation of mononuclear cell proliferation	17	131	4.39e-13
Target cytokines (n=178)	0	GO:0050714	positive regulation of protein secretion	21	240	4.56e-13
Target cytokines (n=178)	0	GO:0043066	negative regulation of apoptotic process	36	859	4.68e-13
Target cytokines (n=178)	0	GO:1901342	regulation of vasculature development	23	305	4.68e-13
Target cytokines (n=178)	0	GO:0001775	cell activation	39	1024	6.15e-13
Target cytokines (n=178)	0	GO:0009987	cellular process	170	14652	7.13e-13
Target cytokines (n=178)	0	GO:0032722	positive regulation of chemokine production	13	56	7.41e-13
Target cytokines (n=178)	0	GO:0002683	negative regulation of immune system process	26	425	8.31e-13
Target cytokines (n=178)	0	GO:0032642	regulation of chemokine production	14	74	8.79e-13
Target cytokines (n=178)	0	GO:0006874	cellular calcium ion homeostasis	25	388	8.82e-13
Target cytokines (n=178)	0	GO:1902107	positive regulation of leukocyte differentiation	17	139	9.95e-13
Target cytokines (n=178)	0	GO:0090023	positive regulation of neutrophil chemotaxis	11	30	1.02e-12
Target cytokines (n=178)	0	GO:0050870	positive regulation of T cell activation	19	193	1.11e-12
Target cytokines (n=178)	0	GO:0050715	positive regulation of cytokine secretion	16	117	1.16e-12
Target cytokines (n=178)	0	GO:0051251	positive regulation of lymphocyte activation	21	260	1.81e-12
Target cytokines (n=178)	0	GO:0031349	positive regulation of defense response	24	365	1.88e-12
Target cytokines (n=178)	0	GO:1902105	regulation of leukocyte differentiation	21	261	1.9e-12
Target cytokines (n=178)	0	GO:0050707	regulation of cytokine secretion	18	174	2.33e-12
Target cytokines (n=178)	0	GO:0048585	negative regulation of response to stimulus	46	1483	2.44e-12
Target cytokines (n=178)	0	GO:0060393	regulation of pathway-restricted SMAD protein phosphorylation	13	63	2.56e-12
Target cytokines (n=178)	0	GO:1901700	response to oxygen-containing compound	45	1427	2.73e-12
Target cytokines (n=178)	0	GO:1903706	regulation of hemopoiesis	25	412	2.93e-12
Target cytokines (n=178)	0	GO:0010862	positive regulation of pathway-restricted SMAD protein phosphorylation	12	49	3.83e-12
Target cytokines (n=178)	0	GO:0043085	positive regulation of catalytic activity	44	1381	3.83e-12
Target cytokines (n=178)	0	GO:0032729	positive regulation of interferon-gamma production	13	66	4.2e-12
Target cytokines (n=178)	0	GO:0050671	positive regulation of lymphocyte proliferation	16	130	4.74e-12
Target cytokines (n=178)	0	GO:0045765	regulation of angiogenesis	21	277	5.3e-12
Target cytokines (n=178)	0	GO:0051050	positive regulation of transport	35	892	6.17e-12
Target cytokines (n=178)	0	GO:0002706	regulation of lymphocyte mediated immunity	16	133	6.44e-12
Target cytokines (n=178)	0	GO:0045321	leukocyte activation	35	894	6.51e-12
Target cytokines (n=178)	0	GO:0090087	regulation of peptide transport	30	654	8.67e-12
Target cytokines (n=178)	0	GO:0042102	positive regulation of T cell proliferation	14	92	1.1e-11
Target cytokines (n=178)	0	GO:0002821	positive regulation of adaptive immune response	14	93	1.25e-11
Target cytokines (n=178)	0	GO:0051223	regulation of protein transport	29	622	1.49e-11
Target cytokines (n=178)	0	GO:0044419	interspecies interaction between organisms	31	724	1.87e-11
Target cytokines (n=178)	0	GO:0002709	regulation of T cell mediated immunity	12	58	2.04e-11
Target cytokines (n=178)	0	GO:0060395	SMAD protein signal transduction	12	58	2.04e-11
Target cytokines (n=178)	0	GO:0071222	cellular response to lipopolysaccharide	16	146	2.28e-11
Target cytokines (n=178)	0	GO:0006875	cellular metal ion homeostasis	26	499	2.33e-11
Target cytokines (n=178)	0	GO:0002700	regulation of production of molecular mediator of immune response	15	124	3.18e-11
Target cytokines (n=178)	0	GO:0050776	regulation of immune response	33	873	8.01e-11
Target cytokines (n=178)	0	GO:0045766	positive regulation of angiogenesis	16	162	9.51e-11
Target cytokines (n=178)	0	GO:0002824	positive regulation of adaptive immune response based on somatic recombination of immune receptors built from immunoglobulin superfamily domains	13	89	1.14e-10
Target cytokines (n=178)	0	GO:0051049	regulation of transport	47	1732	1.15e-10
Target cytokines (n=178)	0	GO:0048519	negative regulation of biological process	87	4953	1.63e-10
Target cytokines (n=178)	0	GO:0042592	homeostatic process	43	1491	1.7e-10
Target cytokines (n=178)	0	GO:0072678	T cell migration	9	26	2.71e-10
Target cytokines (n=178)	0	GO:0001936	regulation of endothelial cell proliferation	14	122	3.23e-10
Target cytokines (n=178)	0	GO:0071363	cellular response to growth factor stimulus	24	477	3.45e-10
Target cytokines (n=178)	0	GO:0098542	defense response to other organism	23	438	4.09e-10
Target cytokines (n=178)	0	GO:0071675	regulation of mononuclear cell migration	10	42	4.43e-10
Target cytokines (n=178)	2	GO:0008283	cell population proliferation	28	676	5.08e-10
Target cytokines (n=178)	0	GO:0007204	positive regulation of cytosolic calcium ion concentration	18	251	5.89e-10
Target cytokines (n=178)	0	GO:0002699	positive regulation of immune effector process	16	186	6.08e-10
Target cytokines (n=178)	0	GO:0043547	positive regulation of GTPase activity	22	406	6.29e-10
Target cytokines (n=178)	0	GO:0032880	regulation of protein localization	32	901	7.7e-10
Target cytokines (n=178)	0	GO:0002702	positive regulation of production of molecular mediator of immune response	12	84	8.72e-10
Target cytokines (n=178)	0	GO:0002407	dendritic cell chemotaxis	8	19	9.86e-10
Target cytokines (n=178)	0	GO:0002827	positive regulation of T-helper 1 type immune response	8	19	9.86e-10
Target cytokines (n=178)	0	GO:0002705	positive regulation of leukocyte mediated immunity	13	109	1.04e-09
Target cytokines (n=178)	0	GO:0001938	positive regulation of endothelial cell proliferation	12	89	1.57e-09
Target cytokines (n=178)	0	GO:0009615	response to virus	18	270	1.73e-09
Target cytokines (n=178)	0	GO:2000401	regulation of lymphocyte migration	10	50	1.88e-09
Target cytokines (n=178)	2	GO:0048523	negative regulation of cellular process	79	4454	1.92e-09
Target cytokines (n=178)	2	GO:0050678	regulation of epithelial cell proliferation	19	311	2.06e-09
Target cytokines (n=178)	0	GO:0050679	positive regulation of epithelial cell proliferation	15	178	3.1e-09
Target cytokines (n=178)	0	GO:0001818	negative regulation of cytokine production	17	245	3.15e-09
Target cytokines (n=178)	0	GO:0010648	negative regulation of cell communication	37	1255	3.15e-09
Target cytokines (n=178)	0	GO:0023057	negative regulation of signaling	37	1258	3.34e-09
Target cytokines (n=178)	0	GO:0002711	positive regulation of T cell mediated immunity	9	37	3.44e-09
Target cytokines (n=178)	2	GO:0051171	regulation of nitrogen compound metabolic process	93	5827	3.66e-09
Target cytokines (n=178)	0	GO:0007167	enzyme linked receptor protein signaling pathway	27	698	4.62e-09
Target cytokines (n=178)	0	GO:0090092	regulation of transmembrane receptor protein serine/threonine kinase signaling pathway	16	220	5.6e-09
Target cytokines (n=178)	2	GO:0080090	regulation of primary metabolic process	94	5982	6.25e-09
Target cytokines (n=178)	0	GO:0009719	response to endogenous stimulus	38	1353	6.32e-09
Target cytokines (n=178)	0	GO:0045580	regulation of T cell differentiation	13	130	7.11e-09
Target cytokines (n=178)	0	GO:2001237	negative regulation of extrinsic apoptotic signaling pathway	12	104	7.45e-09
Target cytokines (n=178)	0	GO:0065008	regulation of biological quality	67	3559	9.91e-09
Target cytokines (n=178)	0	GO:0050918	positive chemotaxis	9	43	1.04e-08
Target cytokines (n=178)	2	GO:0071396	cellular response to lipid	22	486	1.42e-08
Target cytokines (n=178)	2	GO:0060255	regulation of macromolecule metabolic process	94	6072	1.43e-08
Target cytokines (n=178)	0	GO:0050778	positive regulation of immune response	24	589	1.74e-08
Target cytokines (n=178)	0	GO:0002828	regulation of type 2 immune response	8	30	1.76e-08
Target cytokines (n=178)	0	GO:0046649	lymphocyte activation	19	358	1.76e-08
Target cytokines (n=178)	2	GO:0050790	regulation of catalytic activity	50	2249	1.76e-08
Target cytokines (n=178)	0	GO:0002708	positive regulation of lymphocyte mediated immunity	11	88	1.77e-08
Target cytokines (n=178)	0	GO:2000403	positive regulation of lymphocyte migration	8	31	2.18e-08
Target cytokines (n=178)	2	GO:0000165	MAPK cascade	18	323	2.32e-08
Target cytokines (n=178)	0	GO:0030509	BMP signaling pathway	11	92	2.68e-08
Target cytokines (n=178)	0	GO:0032689	negative regulation of interferon-gamma production	8	32	2.68e-08
Target cytokines (n=178)	0	GO:0051216	cartilage development	13	147	2.7e-08
Target cytokines (n=178)	0	GO:0002718	regulation of cytokine production involved in immune response	10	69	2.71e-08
Target cytokines (n=178)	0	GO:0002726	positive regulation of T cell cytokine production	7	19	2.9e-08
Target cytokines (n=178)	2	GO:0031323	regulation of cellular metabolic process	93	6082	3.73e-08
Target cytokines (n=178)	0	GO:2001234	negative regulation of apoptotic signaling pathway	15	218	3.75e-08
Target cytokines (n=178)	2	GO:0008285	negative regulation of cell population proliferation	25	669	3.98e-08
Target cytokines (n=178)	0	GO:0045860	positive regulation of protein kinase activity	22	517	4e-08
Target cytokines (n=178)	0	GO:0048534	hematopoietic or lymphoid organ development	23	573	4.93e-08
Target cytokines (n=178)	0	GO:1901623	regulation of lymphocyte chemotaxis	7	21	5.04e-08
Target cytokines (n=178)	0	GO:0048660	regulation of smooth muscle cell proliferation	12	126	5.1e-08
Target cytokines (n=178)	0	GO:0030097	hemopoiesis	22	526	5.34e-08
Target cytokines (n=178)	0	GO:2001236	regulation of extrinsic apoptotic signaling pathway	13	158	5.84e-08
Target cytokines (n=178)	0	GO:0022408	negative regulation of cell-cell adhesion	13	159	6.23e-08
Target cytokines (n=178)	2	GO:0051345	positive regulation of hydrolase activity	26	742	6.58e-08
Target cytokines (n=178)	0	GO:0002686	negative regulation of leukocyte migration	8	37	6.84e-08
Target cytokines (n=178)	0	GO:2001240	negative regulation of extrinsic apoptotic signaling pathway in absence of ligand	8	37	6.84e-08
Target cytokines (n=178)	0	GO:0061448	connective tissue development	14	194	6.94e-08
Target cytokines (n=178)	2	GO:0007275	multicellular organism development	78	4726	7.37e-08
Target cytokines (n=178)	0	GO:0019725	cellular homeostasis	27	806	7.97e-08
Target cytokines (n=178)	2	GO:0002521	leukocyte differentiation	17	313	8.87e-08
Target cytokines (n=178)	0	GO:0050777	negative regulation of immune response	12	136	1.08e-07
Target cytokines (n=178)	0	GO:0002720	positive regulation of cytokine production involved in immune response	8	40	1.13e-07
Target cytokines (n=178)	0	GO:0051048	negative regulation of secretion	14	203	1.16e-07
Target cytokines (n=178)	0	GO:0007259	receptor signaling pathway via JAK-STAT	8	41	1.33e-07
Target cytokines (n=178)	0	GO:1903038	negative regulation of leukocyte cell-cell adhesion	11	111	1.47e-07
Target cytokines (n=178)	0	GO:2000556	positive regulation of T-helper 1 cell cytokine production	5	5	1.49e-07
Target cytokines (n=178)	2	GO:0048856	anatomical structure development	81	5085	1.51e-07
Target cytokines (n=178)	0	GO:0002637	regulation of immunoglobulin production	9	62	1.56e-07
Target cytokines (n=178)	0	GO:0090025	regulation of monocyte chemotaxis	7	26	1.6e-07
Target cytokines (n=178)	0	GO:1903531	negative regulation of secretion by cell	13	178	2.04e-07
Target cytokines (n=178)	2	GO:0051093	negative regulation of developmental process	28	910	2.27e-07
Target cytokines (n=178)	2	GO:0048513	animal organ development	56	2926	2.39e-07
Target cytokines (n=178)	0	GO:0030278	regulation of ossification	13	181	2.44e-07
Target cytokines (n=178)	0	GO:0045621	positive regulation of lymphocyte differentiation	10	90	2.45e-07
Target cytokines (n=178)	0	GO:0002830	positive regulation of type 2 immune response	6	15	2.51e-07
Target cytokines (n=178)	0	GO:0010818	T cell chemotaxis	6	15	2.51e-07
Target cytokines (n=178)	2	GO:0019222	regulation of metabolic process	95	6516	2.51e-07
Target cytokines (n=178)	0	GO:0140131	positive regulation of lymphocyte chemotaxis	6	15	2.51e-07
Target cytokines (n=178)	0	GO:0071495	cellular response to endogenous stimulus	31	1106	2.83e-07
Target cytokines (n=178)	2	GO:0048731	system development	70	4144	2.85e-07
Target cytokines (n=178)	2	GO:0006468	protein phosphorylation	28	923	2.95e-07
Target cytokines (n=178)	2	GO:0032147	activation of protein kinase activity	17	347	3.45e-07
Target cytokines (n=178)	0	GO:0048878	chemical homeostasis	29	995	3.73e-07
Target cytokines (n=178)	0	GO:0007178	transmembrane receptor protein serine/threonine kinase signaling pathway	13	189	3.8e-07
Target cytokines (n=178)	0	GO:0010720	positive regulation of cell development	20	491	3.8e-07
Target cytokines (n=178)	2	GO:0042035	regulation of cytokine biosynthetic process	10	96	4.14e-07
Target cytokines (n=178)	0	GO:0002826	negative regulation of T-helper 1 type immune response	5	7	4.31e-07
Target cytokines (n=178)	2	GO:0051271	negative regulation of cellular component movement	15	270	4.78e-07
Target cytokines (n=178)	2	GO:0030336	negative regulation of cell migration	14	237	6.64e-07
Target cytokines (n=178)	0	GO:0097400	interleukin-17-mediated signaling pathway	5	8	6.89e-07
Target cytokines (n=178)	0	GO:2000404	regulation of T cell migration	7	34	7.39e-07
Target cytokines (n=178)	0	GO:0009968	negative regulation of signal transduction	31	1160	7.75e-07
Target cytokines (n=178)	2	GO:0045582	positive regulation of T cell differentiation	9	78	8.78e-07
Target cytokines (n=178)	2	GO:0040013	negative regulation of locomotion	15	286	9.56e-07
Target cytokines (n=178)	0	GO:0048245	eosinophil chemotaxis	5	9	1.04e-06
Target cytokines (n=178)	0	GO:2000501	regulation of natural killer cell chemotaxis	5	9	1.04e-06
Target cytokines (n=178)	0	GO:0048661	positive regulation of smooth muscle cell proliferation	9	80	1.05e-06
Target cytokines (n=178)	2	GO:0050769	positive regulation of neurogenesis	18	425	1.05e-06
Target cytokines (n=178)	0	GO:0032674	regulation of interleukin-5 production	6	21	1.21e-06
Target cytokines (n=178)	0	GO:0034114	regulation of heterotypic cell-cell adhesion	6	21	1.21e-06
Target cytokines (n=178)	0	GO:0090026	positive regulation of monocyte chemotaxis	6	21	1.21e-06
Target cytokines (n=178)	0	GO:0002823	negative regulation of adaptive immune response based on somatic recombination of immune receptors built from immunoglobulin superfamily domains	7	38	1.4e-06
Target cytokines (n=178)	0	GO:0006968	cellular defense response	8	59	1.47e-06
Target cytokines (n=178)	0	GO:2001233	regulation of apoptotic signaling pathway	17	388	1.49e-06
Target cytokines (n=178)	2	GO:0051962	positive regulation of nervous system development	19	488	1.56e-06
Target cytokines (n=178)	0	GO:0002698	negative regulation of immune effector process	10	113	1.6e-06
Target cytokines (n=178)	0	GO:0046888	negative regulation of hormone secretion	8	60	1.63e-06
Target cytokines (n=178)	0	GO:0046634	regulation of alpha-beta T cell activation	9	86	1.8e-06
Target cytokines (n=178)	0	GO:0051928	positive regulation of calcium ion transport	10	115	1.84e-06
Target cytokines (n=178)	0	GO:0043032	positive regulation of macrophage activation	6	23	1.85e-06
Target cytokines (n=178)	0	GO:0002437	inflammatory response to antigenic stimulus	6	24	2.28e-06
Target cytokines (n=178)	0	GO:0002691	regulation of cellular extravasation	6	24	2.28e-06
Target cytokines (n=178)	0	GO:0045639	positive regulation of myeloid cell differentiation	9	89	2.32e-06
Target cytokines (n=178)	0	GO:0042110	T cell activation	13	225	2.33e-06
Target cytokines (n=178)	2	GO:0032501	multicellular organismal process	92	6507	2.4e-06
Target cytokines (n=178)	2	GO:0030098	lymphocyte differentiation	13	226	2.44e-06
Target cytokines (n=178)	2	GO:0035239	tube morphogenesis	21	615	2.66e-06
Target cytokines (n=178)	0	GO:2000406	positive regulation of T cell migration	6	25	2.76e-06
Target cytokines (n=178)	0	GO:2000778	positive regulation of interleukin-6 secretion	6	25	2.76e-06
Target cytokines (n=178)	2	GO:0035295	tube development	24	793	2.97e-06
Target cytokines (n=178)	0	GO:0003006	developmental process involved in reproduction	21	622	3.15e-06
Target cytokines (n=178)	0	GO:0002639	positive regulation of immunoglobulin production	7	44	3.21e-06
Target cytokines (n=178)	0	GO:1905209	positive regulation of cardiocyte differentiation	6	26	3.32e-06
Target cytokines (n=178)	0	GO:0001961	positive regulation of cytokine-mediated signaling pathway	7	45	3.66e-06
Target cytokines (n=178)	0	GO:0002252	immune effector process	26	927	3.73e-06
Target cytokines (n=178)	2	GO:0051924	regulation of calcium ion transport	13	236	3.79e-06
Target cytokines (n=178)	0	GO:0061138	morphogenesis of a branching epithelium	11	160	3.88e-06
Target cytokines (n=178)	0	GO:0032754	positive regulation of interleukin-5 production	5	13	3.93e-06
Target cytokines (n=178)	0	GO:1901224	positive regulation of NIK/NF-kappaB signaling	8	69	4.07e-06
Target cytokines (n=178)	0	GO:1901222	regulation of NIK/NF-kappaB signaling	9	97	4.36e-06
Target cytokines (n=178)	0	GO:0048246	macrophage chemotaxis	5	14	5.25e-06
Target cytokines (n=178)	0	GO:0002526	acute inflammatory response	8	73	5.97e-06
Target cytokines (n=178)	0	GO:0048754	branching morphogenesis of an epithelial tube	10	134	6.42e-06
Target cytokines (n=178)	0	GO:0032736	positive regulation of interleukin-13 production	5	15	6.86e-06
Target cytokines (n=178)	0	GO:0070120	ciliary neurotrophic factor-mediated signaling pathway	4	5	6.86e-06
Target cytokines (n=178)	0	GO:1900017	positive regulation of cytokine production involved in inflammatory response	5	15	6.86e-06
Target cytokines (n=178)	0	GO:0070498	interleukin-1-mediated signaling pathway	7	51	7.58e-06
Target cytokines (n=178)	2	GO:0001816	cytokine production	10	137	7.67e-06
Target cytokines (n=178)	2	GO:0051384	response to glucocorticoid	10	138	8.14e-06
Target cytokines (n=178)	2	GO:0051336	regulation of hydrolase activity	30	1238	8.52e-06
Target cytokines (n=178)	0	GO:0042107	cytokine metabolic process	5	16	8.79e-06
Target cytokines (n=178)	2	GO:0071560	cellular response to transforming growth factor beta stimulus	10	140	9.1e-06
Target cytokines (n=178)	0	GO:0010574	regulation of vascular endothelial growth factor production	6	32	9.14e-06
Target cytokines (n=178)	0	GO:1900015	regulation of cytokine production involved in inflammatory response	6	32	9.14e-06
Target cytokines (n=178)	2	GO:0045859	regulation of protein kinase activity	23	788	9.16e-06
Target cytokines (n=178)	0	GO:0051051	negative regulation of transport	17	450	9.62e-06
Target cytokines (n=178)	0	GO:0001960	negative regulation of cytokine-mediated signaling pathway	7	54	1.05e-05
Target cytokines (n=178)	0	GO:2000514	regulation of CD4-positive, alpha-beta T cell activation	7	54	1.05e-05
Target cytokines (n=178)	2	GO:0051090	regulation of DNA-binding transcription factor activity	16	403	1.08e-05
Target cytokines (n=178)	0	GO:2000503	positive regulation of natural killer cell chemotaxis	4	6	1.09e-05
Target cytokines (n=178)	2	GO:0033209	tumor necrosis factor-mediated signaling pathway	8	81	1.17e-05
Target cytokines (n=178)	2	GO:0045596	negative regulation of cell differentiation	21	683	1.25e-05
Target cytokines (n=178)	0	GO:0045778	positive regulation of ossification	8	83	1.38e-05
Target cytokines (n=178)	0	GO:0110111	negative regulation of animal organ morphogenesis	6	35	1.42e-05
Target cytokines (n=178)	0	GO:0046635	positive regulation of alpha-beta T cell activation	7	57	1.43e-05
Target cytokines (n=178)	0	GO:0051155	positive regulation of striated muscle cell differentiation	7	57	1.43e-05
Target cytokines (n=178)	2	GO:0002009	morphogenesis of an epithelium	16	414	1.48e-05
Target cytokines (n=178)	2	GO:2000106	regulation of leukocyte apoptotic process	8	85	1.61e-05
Target cytokines (n=178)	0	GO:2000659	regulation of interleukin-1-mediated signaling pathway	4	7	1.66e-05
Target cytokines (n=178)	0	GO:0043900	regulation of multi-organism process	15	372	1.9e-05
Target cytokines (n=178)	2	GO:0046631	alpha-beta T cell activation	7	60	1.92e-05
Target cytokines (n=178)	2	GO:0048545	response to steroid hormone	14	324	1.94e-05
Target cytokines (n=178)	0	GO:0048872	homeostasis of number of cells	11	193	2e-05
Target cytokines (n=178)	2	GO:0031018	endocrine pancreas development	6	38	2.12e-05
Target cytokines (n=178)	0	GO:0007566	embryo implantation	6	39	2.42e-05
Target cytokines (n=178)	0	GO:0035860	glial cell-derived neurotrophic factor receptor signaling pathway	4	8	2.43e-05
Target cytokines (n=178)	0	GO:1903236	regulation of leukocyte tethering or rolling	4	8	2.43e-05
Target cytokines (n=178)	0	GO:0045649	regulation of macrophage differentiation	5	21	2.55e-05
Target cytokines (n=178)	2	GO:0060284	regulation of cell development	23	846	2.75e-05
Target cytokines (n=178)	0	GO:1901214	regulation of neuron death	13	288	2.79e-05
Target cytokines (n=178)	2	GO:0043065	positive regulation of apoptotic process	19	604	2.82e-05
Target cytokines (n=178)	0	GO:0009611	response to wounding	18	547	2.83e-05
Target cytokines (n=178)	2	GO:0022612	gland morphogenesis	8	94	3.1e-05
Target cytokines (n=178)	2	GO:0045637	regulation of myeloid cell differentiation	12	249	3.51e-05
Target cytokines (n=178)	2	GO:0032677	regulation of interleukin-8 production	7	67	3.62e-05
Target cytokines (n=178)	2	GO:0051091	positive regulation of DNA-binding transcription factor activity	12	250	3.63e-05
Target cytokines (n=178)	0	GO:0032660	regulation of interleukin-17 production	5	23	3.66e-05
Target cytokines (n=178)	2	GO:0001525	angiogenesis	13	297	3.77e-05
Target cytokines (n=178)	0	GO:0002831	regulation of response to biotic stimulus	9	131	3.89e-05
Target cytokines (n=178)	2	GO:0030217	T cell differentiation	9	131	3.89e-05
Target cytokines (n=178)	2	GO:0043270	positive regulation of ion transport	12	252	3.89e-05
Target cytokines (n=178)	2	GO:0060562	epithelial tube morphogenesis	13	298	3.89e-05
Target cytokines (n=178)	0	GO:0042104	positive regulation of activated T cell proliferation	5	24	4.33e-05
Target cytokines (n=178)	2	GO:0014070	response to organic cyclic compound	23	873	4.38e-05
Target cytokines (n=178)	0	GO:0051179	localization	75	5233	4.47e-05
Target cytokines (n=178)	0	GO:0010817	regulation of hormone levels	17	511	4.5e-05
Target cytokines (n=178)	0	GO:0010820	positive regulation of T cell chemotaxis	4	10	4.58e-05
Target cytokines (n=178)	0	GO:0071639	positive regulation of monocyte chemotactic protein-1 production	4	10	4.58e-05
Target cytokines (n=178)	2	GO:0001501	skeletal system development	16	457	4.6e-05
Target cytokines (n=178)	2	GO:0048608	reproductive structure development	15	405	4.76e-05
Target cytokines (n=178)	0	GO:0006953	acute-phase response	6	45	4.79e-05
Target cytokines (n=178)	0	GO:0046883	regulation of hormone secretion	12	261	5.32e-05
Target cytokines (n=178)	2	GO:0043370	regulation of CD4-positive, alpha-beta T cell differentiation	6	46	5.34e-05
Target cytokines (n=178)	2	GO:0048729	tissue morphogenesis	17	522	5.79e-05
Target cytokines (n=178)	0	GO:0034103	regulation of tissue remodeling	7	73	5.84e-05
Target cytokines (n=178)	2	GO:0050868	negative regulation of T cell activation	8	104	5.9e-05
Target cytokines (n=178)	0	GO:0070106	interleukin-27-mediated signaling pathway	4	11	6.06e-05
Target cytokines (n=178)	0	GO:0070757	interleukin-35-mediated signaling pathway	4	11	6.06e-05
Target cytokines (n=178)	2	GO:0035556	intracellular signal transduction	32	1528	6.24e-05
Target cytokines (n=178)	2	GO:1901701	cellular response to oxygen-containing compound	23	896	6.36e-05
Target cytokines (n=178)	2	GO:0010557	positive regulation of macromolecule biosynthetic process	35	1758	6.43e-05
Target cytokines (n=178)	2	GO:2000107	negative regulation of leukocyte apoptotic process	6	48	6.53e-05
Target cytokines (n=178)	0	GO:0033032	regulation of myeloid cell apoptotic process	5	28	7.99e-05
Target cytokines (n=178)	2	GO:0030154	cell differentiation	55	3457	8.5e-05
Target cytokines (n=178)	2	GO:0009725	response to hormone	22	854	9.5e-05
Target cytokines (n=178)	0	GO:0045667	regulation of osteoblast differentiation	8	112	9.54e-05
Target cytokines (n=178)	0	GO:0050709	negative regulation of protein secretion	8	112	9.54e-05
Target cytokines (n=178)	2	GO:0002763	positive regulation of myeloid leukocyte differentiation	6	52	9.78e-05
Target cytokines (n=178)	2	GO:0002889	regulation of immunoglobulin mediated immune response	6	52	9.78e-05
Target cytokines (n=178)	0	GO:0003323	type B pancreatic cell development	4	13	0.0001
Target cytokines (n=178)	0	GO:0032102	negative regulation of response to external stimulus	12	281	0.0001
Target cytokines (n=178)	0	GO:0034116	positive regulation of heterotypic cell-cell adhesion	4	13	0.0001
Target cytokines (n=178)	0	GO:0038172	interleukin-33-mediated signaling pathway	3	3	0.0001
Target cytokines (n=178)	2	GO:0050767	regulation of neurogenesis	20	730	0.0001
Target cytokines (n=178)	0	GO:0061036	positive regulation of cartilage development	5	30	0.0001
Target cytokines (n=178)	0	GO:0070487	monocyte aggregation	3	3	0.0001
Target cytokines (n=178)	0	GO:0090197	positive regulation of chemokine secretion	4	13	0.0001
Target cytokines (n=178)	2	GO:0032663	regulation of interleukin-2 production	6	53	0.00011
Target cytokines (n=178)	2	GO:0032680	regulation of tumor necrosis factor production	8	115	0.00011
Target cytokines (n=178)	2	GO:0002761	regulation of myeloid leukocyte differentiation	8	116	0.00012
Target cytokines (n=178)	0	GO:0018108	peptidyl-tyrosine phosphorylation	10	195	0.00012
Target cytokines (n=178)	2	GO:0031663	lipopolysaccharide-mediated signaling pathway	5	31	0.00012
Target cytokines (n=178)	2	GO:0032733	positive regulation of interleukin-10 production	5	31	0.00012
Target cytokines (n=178)	2	GO:0043405	regulation of MAP kinase activity	13	337	0.00012
Target cytokines (n=178)	0	GO:0045651	positive regulation of macrophage differentiation	4	14	0.00012
Target cytokines (n=178)	2	GO:0070661	leukocyte proliferation	7	83	0.00012
Target cytokines (n=178)	2	GO:0110110	positive regulation of animal organ morphogenesis	7	83	0.00012
Target cytokines (n=178)	2	GO:0002695	negative regulation of leukocyte activation	9	157	0.00014
Target cytokines (n=178)	2	GO:0009653	anatomical structure morphogenesis	37	1992	0.00014
Target cytokines (n=178)	0	GO:0051897	positive regulation of protein kinase B signaling	9	157	0.00014
Target cytokines (n=178)	2	GO:0033033	negative regulation of myeloid cell apoptotic process	4	15	0.00015
Target cytokines (n=178)	2	GO:0042089	cytokine biosynthetic process	4	15	0.00015
Target cytokines (n=178)	2	GO:2000516	positive regulation of CD4-positive, alpha-beta T cell activation	5	33	0.00015
Target cytokines (n=178)	2	GO:0042108	positive regulation of cytokine biosynthetic process	6	58	0.00016
Target cytokines (n=178)	0	GO:0045669	positive regulation of osteoblast differentiation	6	58	0.00016
Target cytokines (n=178)	0	GO:0051224	negative regulation of protein transport	9	161	0.00016
Target cytokines (n=178)	0	GO:0038165	oncostatin-M-mediated signaling pathway	3	4	0.00017
Target cytokines (n=178)	2	GO:0042742	defense response to bacterium	11	250	0.00017
Target cytokines (n=178)	2	GO:0045622	regulation of T-helper cell differentiation	5	34	0.00017
Target cytokines (n=178)	0	GO:0048861	leukemia inhibitory factor signaling pathway	3	4	0.00017
Target cytokines (n=178)	0	GO:0060686	negative regulation of prostatic bud formation	3	4	0.00017
Target cytokines (n=178)	0	GO:1903237	negative regulation of leukocyte tethering or rolling	3	4	0.00017
Target cytokines (n=178)	2	GO:0030858	positive regulation of epithelial cell differentiation	6	59	0.00018
Target cytokines (n=178)	2	GO:0045944	positive regulation of transcription by RNA polymerase II	25	1104	0.00018
Target cytokines (n=178)	2	GO:0032645	regulation of granulocyte macrophage colony-stimulating factor production	4	16	0.00019
Target cytokines (n=178)	2	GO:0048638	regulation of developmental growth	12	302	0.00019
Target cytokines (n=178)	0	GO:0090185	negative regulation of kidney development	4	17	0.00022
Target cytokines (n=178)	2	GO:0097191	extrinsic apoptotic signaling pathway	7	93	0.00022
Target cytokines (n=178)	2	GO:0022610	biological adhesion	21	849	0.00024
Target cytokines (n=178)	2	GO:0035710	CD4-positive, alpha-beta T cell activation	5	37	0.00024
Target cytokines (n=178)	2	GO:0048468	cell development	30	1493	0.00024
Target cytokines (n=178)	2	GO:0061035	regulation of cartilage development	6	63	0.00024
Target cytokines (n=178)	0	GO:0002460	adaptive immune response based on somatic recombination of immune receptors built from immunoglobulin superfamily domains	8	132	0.00026
Target cytokines (n=178)	2	GO:0043406	positive regulation of MAP kinase activity	11	264	0.00026
Target cytokines (n=178)	0	GO:2000660	negative regulation of interleukin-1-mediated signaling pathway	3	5	0.00026
Target cytokines (n=178)	2	GO:0046641	positive regulation of alpha-beta T cell proliferation	4	18	0.00027
Target cytokines (n=178)	2	GO:1905331	negative regulation of morphogenesis of an epithelium	4	18	0.00027
Target cytokines (n=178)	0	GO:2000727	positive regulation of cardiac muscle cell differentiation	4	18	0.00027
Target cytokines (n=178)	2	GO:0014068	positive regulation of phosphatidylinositol 3-kinase signaling	6	65	0.00028
Target cytokines (n=178)	2	GO:0045893	positive regulation of transcription, DNA-templated	29	1435	0.00029
Target cytokines (n=178)	0	GO:0050691	regulation of defense response to virus by host	5	39	0.00029
Target cytokines (n=178)	2	GO:0030500	regulation of bone mineralization	6	66	0.0003
Target cytokines (n=178)	2	GO:0001944	vasculature development	15	487	0.00031
Target cytokines (n=178)	2	GO:0009887	animal organ morphogenesis	21	865	0.00031
Target cytokines (n=178)	2	GO:0010634	positive regulation of epithelial cell migration	8	136	0.00031
Target cytokines (n=178)	0	GO:0010758	regulation of macrophage chemotaxis	4	19	0.00031
Target cytokines (n=178)	0	GO:0042088	T-helper 1 type immune response	4	19	0.00031
Target cytokines (n=178)	2	GO:0032760	positive regulation of tumor necrosis factor production	6	67	0.00032
Target cytokines (n=178)	2	GO:0072359	circulatory system development	20	807	0.00035
Target cytokines (n=178)	2	GO:0031328	positive regulation of cellular biosynthetic process	34	1846	0.00036
Target cytokines (n=178)	2	GO:0060443	mammary gland morphogenesis	5	41	0.00036
Target cytokines (n=178)	0	GO:0001660	fever generation	3	6	0.00037
Target cytokines (n=178)	2	GO:0032652	regulation of interleukin-1 production	6	70	0.00039
Target cytokines (n=178)	0	GO:0055025	positive regulation of cardiac muscle tissue development	5	42	0.00039
Target cytokines (n=178)	0	GO:0050688	regulation of defense response to virus	6	71	0.00042
Target cytokines (n=178)	2	GO:0033138	positive regulation of peptidyl-serine phosphorylation	7	105	0.00043
Target cytokines (n=178)	2	GO:0045624	positive regulation of T-helper cell differentiation	4	21	0.00043
Target cytokines (n=178)	0	GO:0060444	branching involved in mammary gland duct morphogenesis	4	21	0.00043
Target cytokines (n=178)	2	GO:0045666	positive regulation of neuron differentiation	12	337	0.00048
Target cytokines (n=178)	0	GO:0002443	leukocyte mediated immunity	17	632	0.00049
Target cytokines (n=178)	2	GO:0042832	defense response to protozoan	4	22	0.0005
Target cytokines (n=178)	2	GO:0045630	positive regulation of T-helper 2 cell differentiation	3	7	0.0005
Target cytokines (n=178)	2	GO:1900116	extracellular negative regulation of signal transduction	4	22	0.0005
Target cytokines (n=178)	2	GO:0071902	positive regulation of protein serine/threonine kinase activity	12	340	0.00051
Target cytokines (n=178)	2	GO:1901215	negative regulation of neuron death	9	191	0.00051
Target cytokines (n=178)	2	GO:1903707	negative regulation of hemopoiesis	8	148	0.00052
Target cytokines (n=178)	0	GO:0002274	myeloid leukocyte activation	16	574	0.00053
Target cytokines (n=178)	2	GO:0000187	activation of MAPK activity	8	149	0.00054
Target cytokines (n=178)	2	GO:0046850	regulation of bone remodeling	5	46	0.00057
Target cytokines (n=178)	2	GO:0070664	negative regulation of leukocyte proliferation	6	76	0.00058
Target cytokines (n=178)	2	GO:0007155	cell adhesion	20	843	0.0006
Target cytokines (n=178)	2	GO:0022414	reproductive process	27	1350	0.0006
Target cytokines (n=178)	2	GO:1901343	negative regulation of vasculature development	7	112	0.0006
Target cytokines (n=178)	2	GO:0002011	morphogenesis of an epithelial sheet	5	47	0.00061
Target cytokines (n=178)	2	GO:0051130	positive regulation of cellular component organization	24	1128	0.00061
Target cytokines (n=178)	2	GO:0006915	apoptotic process	21	915	0.00062
Target cytokines (n=178)	2	GO:0051282	regulation of sequestering of calcium ion	7	113	0.00063
Target cytokines (n=178)	2	GO:0010628	positive regulation of gene expression	33	1826	0.00064
Target cytokines (n=178)	2	GO:0022008	neurogenesis	29	1519	0.00071
Target cytokines (n=178)	2	GO:0007159	leukocyte cell-cell adhesion	5	49	0.00072
Target cytokines (n=178)	0	GO:0001914	regulation of T cell mediated cytotoxicity	4	25	0.00074
Target cytokines (n=178)	2	GO:2000515	negative regulation of CD4-positive, alpha-beta T cell activation	4	25	0.00074
Target cytokines (n=178)	2	GO:0010717	regulation of epithelial to mesenchymal transition	6	81	0.00078
Target cytokines (n=178)	2	GO:0050864	regulation of B cell activation	7	118	0.0008
Target cytokines (n=178)	2	GO:0040008	regulation of growth	17	663	0.00081
Target cytokines (n=178)	2	GO:0002675	positive regulation of acute inflammatory response	4	26	0.00084
Target cytokines (n=178)	2	GO:0042481	regulation of odontogenesis	4	26	0.00084
Target cytokines (n=178)	2	GO:0060037	pharyngeal system development	4	26	0.00084
Target cytokines (n=178)	2	GO:0002676	regulation of chronic inflammatory response	3	9	0.00086
Target cytokines (n=178)	2	GO:0003344	pericardium morphogenesis	3	9	0.00086
Target cytokines (n=178)	2	GO:0034115	negative regulation of heterotypic cell-cell adhesion	3	9	0.00086
Target cytokines (n=178)	2	GO:2000027	regulation of animal organ morphogenesis	9	207	0.00086
Target cytokines (n=178)	2	GO:0001838	embryonic epithelial tube formation	7	120	0.00087
Target cytokines (n=178)	0	GO:0007584	response to nutrient	9	208	0.00089
Target cytokines (n=178)	2	GO:0010575	positive regulation of vascular endothelial growth factor production	4	27	0.00094
Target cytokines (n=178)	2	GO:0030879	mammary gland development	7	123	0.001
Target cytokines (n=178)	0	GO:0001503	ossification	9	215	0.0011
Target cytokines (n=178)	2	GO:0030326	embryonic limb morphogenesis	7	126	0.0011
Target cytokines (n=178)	0	GO:0032635	interleukin-6 production	3	10	0.0011
Target cytokines (n=178)	2	GO:0045625	regulation of T-helper 1 cell differentiation	3	10	0.0011
Target cytokines (n=178)	2	GO:0071634	regulation of transforming growth factor beta production	4	28	0.0011
Target cytokines (n=178)	2	GO:0090183	regulation of kidney development	5	54	0.0011
Target cytokines (n=178)	2	GO:0010743	regulation of macrophage derived foam cell differentiation	4	29	0.0012
Target cytokines (n=178)	2	GO:0032370	positive regulation of lipid transport	5	56	0.0012
Target cytokines (n=178)	2	GO:0070228	regulation of lymphocyte apoptotic process	5	56	0.0012
Target cytokines (n=178)	2	GO:0072001	renal system development	10	267	0.0012
Target cytokines (n=178)	2	GO:0001780	neutrophil homeostasis	3	11	0.0013
Target cytokines (n=178)	2	GO:0002281	macrophage activation involved in immune response	3	11	0.0013
Target cytokines (n=178)	0	GO:0014015	positive regulation of gliogenesis	5	57	0.0013
Target cytokines (n=178)	2	GO:0042092	type 2 immune response	3	11	0.0013
Target cytokines (n=178)	2	GO:0042130	negative regulation of T cell proliferation	5	57	0.0013
Target cytokines (n=178)	2	GO:0045073	regulation of chemokine biosynthetic process	3	11	0.0013
Target cytokines (n=178)	0	GO:0051024	positive regulation of immunoglobulin secretion	3	11	0.0013
Target cytokines (n=178)	0	GO:0002673	regulation of acute inflammatory response	6	92	0.0014
Target cytokines (n=178)	2	GO:0030212	hyaluronan metabolic process	4	31	0.0015
Target cytokines (n=178)	2	GO:0051254	positive regulation of RNA metabolic process	29	1596	0.0015
Target cytokines (n=178)	2	GO:0010002	cardioblast differentiation	3	12	0.0016
Target cytokines (n=178)	2	GO:0010660	regulation of muscle cell apoptotic process	5	60	0.0016
Target cytokines (n=178)	2	GO:0010759	positive regulation of macrophage chemotaxis	3	12	0.0016
Target cytokines (n=178)	2	GO:0032535	regulation of cellular component size	11	333	0.0016
Target cytokines (n=178)	2	GO:0032700	negative regulation of interleukin-17 production	3	12	0.0016
Target cytokines (n=178)	2	GO:0043112	receptor metabolic process	6	95	0.0016
Target cytokines (n=178)	2	GO:0043922	negative regulation by host of viral transcription	3	12	0.0016
Target cytokines (n=178)	2	GO:0048771	tissue remodeling	6	94	0.0016
Target cytokines (n=178)	2	GO:0009620	response to fungus	5	61	0.0017
Target cytokines (n=178)	2	GO:0010595	positive regulation of endothelial cell migration	6	96	0.0017
Target cytokines (n=178)	2	GO:0031667	response to nutrient levels	13	455	0.0017
Target cytokines (n=178)	2	GO:0045935	positive regulation of nucleobase-containing compound metabolic process	31	1770	0.0017
Target cytokines (n=178)	2	GO:0002701	negative regulation of production of molecular mediator of immune response	4	33	0.0018
Target cytokines (n=178)	2	GO:0030856	regulation of epithelial cell differentiation	7	137	0.0018
Target cytokines (n=178)	2	GO:0048871	multicellular organismal homeostasis	10	283	0.0018
Target cytokines (n=178)	2	GO:0048873	homeostasis of number of cells within a tissue	4	33	0.0018
Target cytokines (n=178)	2	GO:1902106	negative regulation of leukocyte differentiation	6	97	0.0018
Target cytokines (n=178)	2	GO:0035723	interleukin-15-mediated signaling pathway	3	13	0.002
Target cytokines (n=178)	2	GO:0045191	regulation of isotype switching	4	34	0.002
Target cytokines (n=178)	2	GO:0045926	negative regulation of growth	9	235	0.002
Target cytokines (n=178)	2	GO:0090192	regulation of glomerulus development	3	13	0.002
Target cytokines (n=178)	2	GO:0043491	protein kinase B signaling	4	35	0.0021
Target cytokines (n=178)	2	GO:0051092	positive regulation of NF-kappaB transcription factor activity	7	142	0.0021
Target cytokines (n=178)	2	GO:0061384	heart trabecula morphogenesis	4	35	0.0021
Target cytokines (n=178)	2	GO:0001841	neural tube formation	6	101	0.0022
Target cytokines (n=178)	2	GO:0001776	leukocyte homeostasis	5	66	0.0023
Target cytokines (n=178)	2	GO:0002693	positive regulation of cellular extravasation	3	14	0.0023
Target cytokines (n=178)	0	GO:0007171	activation of transmembrane receptor protein tyrosine kinase activity	3	14	0.0023
Target cytokines (n=178)	2	GO:0032725	positive regulation of granulocyte macrophage colony-stimulating factor production	3	14	0.0023
Target cytokines (n=178)	2	GO:0042487	regulation of odontogenesis of dentin-containing tooth	3	14	0.0023
Target cytokines (n=178)	2	GO:0046851	negative regulation of bone remodeling	3	14	0.0023
Target cytokines (n=178)	2	GO:0070102	interleukin-6-mediated signaling pathway	3	14	0.0023
Target cytokines (n=178)	2	GO:0070232	regulation of T cell apoptotic process	4	36	0.0023
Target cytokines (n=178)	2	GO:0002891	positive regulation of immunoglobulin mediated immune response	4	37	0.0025
Target cytokines (n=178)	2	GO:0050922	negative regulation of chemotaxis	4	37	0.0025
Target cytokines (n=178)	2	GO:0044146	negative regulation of growth of symbiont involved in interaction with host	3	15	0.0027
Target cytokines (n=178)	2	GO:0048699	generation of neurons	26	1422	0.0027
Target cytokines (n=178)	2	GO:0050930	induction of positive chemotaxis	3	15	0.0027
Target cytokines (n=178)	2	GO:0001822	kidney development	9	251	0.0029
Target cytokines (n=178)	2	GO:0007548	sex differentiation	9	252	0.003
Target cytokines (n=178)	2	GO:0043269	regulation of ion transport	15	618	0.003
Target cytokines (n=178)	2	GO:0045684	positive regulation of epidermis development	4	39	0.003
Target cytokines (n=178)	0	GO:0002689	negative regulation of leukocyte chemotaxis	3	16	0.0031
Target cytokines (n=178)	2	GO:0010744	positive regulation of macrophage derived foam cell differentiation	3	16	0.0031
Target cytokines (n=178)	2	GO:0030502	negative regulation of bone mineralization	3	16	0.0031
Target cytokines (n=178)	2	GO:0032609	interferon-gamma production	3	16	0.0031
Target cytokines (n=178)	2	GO:0032816	positive regulation of natural killer cell activation	3	16	0.0031
Target cytokines (n=178)	2	GO:0032732	positive regulation of interleukin-1 production	4	40	0.0032
Target cytokines (n=178)	2	GO:0048646	anatomical structure formation involved in morphogenesis	18	831	0.0032
Target cytokines (n=178)	2	GO:0050830	defense response to Gram-positive bacterium	6	111	0.0032
Target cytokines (n=178)	2	GO:0051281	positive regulation of release of sequestered calcium ion into cytosol	4	40	0.0032
Target cytokines (n=178)	2	GO:0090184	positive regulation of kidney development	4	40	0.0032
Target cytokines (n=178)	0	GO:0031341	regulation of cell killing	5	73	0.0034
Target cytokines (n=178)	2	GO:0031644	regulation of neurological system process	6	112	0.0034
Target cytokines (n=178)	2	GO:0042116	macrophage activation	4	41	0.0034
Target cytokines (n=178)	2	GO:0045581	negative regulation of T cell differentiation	4	41	0.0034
Target cytokines (n=178)	2	GO:0050704	regulation of interleukin-1 secretion	4	41	0.0034
Target cytokines (n=178)	0	GO:0001916	positive regulation of T cell mediated cytotoxicity	3	17	0.0035
Target cytokines (n=178)	2	GO:0002710	negative regulation of T cell mediated immunity	3	17	0.0035
Target cytokines (n=178)	2	GO:0046651	lymphocyte proliferation	5	74	0.0035
Target cytokines (n=178)	2	GO:0060411	cardiac septum morphogenesis	5	74	0.0035
Target cytokines (n=178)	2	GO:0060602	branch elongation of an epithelium	3	17	0.0035
Target cytokines (n=178)	2	GO:0090280	positive regulation of calcium ion import	3	17	0.0035
Target cytokines (n=178)	2	GO:0007399	nervous system development	35	2206	0.0036
Target cytokines (n=178)	2	GO:0003197	endocardial cushion development	4	42	0.0037
Target cytokines (n=178)	2	GO:0000018	regulation of DNA recombination	5	76	0.0038
Target cytokines (n=178)	2	GO:0071407	cellular response to organic cyclic compound	13	505	0.0039
Target cytokines (n=178)	2	GO:0033005	positive regulation of mast cell activation	3	18	0.004
Target cytokines (n=178)	2	GO:0045076	regulation of interleukin-2 biosynthetic process	3	18	0.004
Target cytokines (n=178)	2	GO:0048535	lymph node development	3	18	0.004
Target cytokines (n=178)	2	GO:1901741	positive regulation of myoblast fusion	3	18	0.004
Target cytokines (n=178)	2	GO:1905562	regulation of vascular endothelial cell proliferation	3	18	0.004
Target cytokines (n=178)	2	GO:0043393	regulation of protein binding	8	213	0.0041
Target cytokines (n=178)	2	GO:0048662	negative regulation of smooth muscle cell proliferation	4	44	0.0042
Target cytokines (n=178)	2	GO:0048639	positive regulation of developmental growth	7	165	0.0044
Target cytokines (n=178)	2	GO:0010718	positive regulation of epithelial to mesenchymal transition	4	45	0.0045
Target cytokines (n=178)	2	GO:0032331	negative regulation of chondrocyte differentiation	3	19	0.0045
Target cytokines (n=178)	2	GO:0060571	morphogenesis of an epithelial fold	3	19	0.0045
Target cytokines (n=178)	2	GO:0070230	positive regulation of lymphocyte apoptotic process	3	19	0.0045
Target cytokines (n=178)	2	GO:2000738	positive regulation of stem cell differentiation	3	19	0.0045
Target cytokines (n=178)	0	GO:0044403	symbiont process	15	650	0.0046
Target cytokines (n=178)	2	GO:0050871	positive regulation of B cell activation	5	80	0.0047
Target cytokines (n=178)	2	GO:0032330	regulation of chondrocyte differentiation	4	46	0.0048
Target cytokines (n=178)	2	GO:0050680	negative regulation of epithelial cell proliferation	6	122	0.0048
Target cytokines (n=178)	2	GO:0051209	release of sequestered calcium ion into cytosol	4	46	0.0048
Target cytokines (n=178)	2	GO:0001774	microglial cell activation	3	20	0.0051
Target cytokines (n=178)	2	GO:0035722	interleukin-12-mediated signaling pathway	4	47	0.0051
Target cytokines (n=178)	2	GO:0043371	negative regulation of CD4-positive, alpha-beta T cell differentiation	3	20	0.0051
Target cytokines (n=178)	2	GO:0048732	gland development	11	395	0.0051
Target cytokines (n=178)	2	GO:0051769	regulation of nitric-oxide synthase biosynthetic process	3	20	0.0051
Target cytokines (n=178)	2	GO:0060065	uterus development	3	20	0.0051
Target cytokines (n=178)	2	GO:0060713	labyrinthine layer morphogenesis	3	20	0.0051
Target cytokines (n=178)	2	GO:0070233	negative regulation of T cell apoptotic process	3	20	0.0051
Target cytokines (n=178)	2	GO:0072132	mesenchyme morphogenesis	4	47	0.0051
Target cytokines (n=178)	2	GO:0001656	metanephros development	5	83	0.0053
Target cytokines (n=178)	2	GO:0042060	wound healing	12	461	0.0053
Target cytokines (n=178)	2	GO:0045995	regulation of embryonic development	6	125	0.0053
Target cytokines (n=178)	0	GO:0002250	adaptive immune response	9	280	0.0054
Target cytokines (n=178)	2	GO:0002704	negative regulation of leukocyte mediated immunity	4	48	0.0054
Target cytokines (n=178)	2	GO:0032757	positive regulation of interleukin-8 production	4	48	0.0054
Target cytokines (n=178)	2	GO:0043901	negative regulation of multi-organism process	7	173	0.0054
Target cytokines (n=178)	2	GO:0045664	regulation of neuron differentiation	14	595	0.0054
Target cytokines (n=178)	2	GO:0046622	positive regulation of organ growth	4	48	0.0054
Target cytokines (n=178)	2	GO:0030225	macrophage differentiation	3	21	0.0055
Target cytokines (n=178)	2	GO:0044321	response to leptin	3	21	0.0055
Target cytokines (n=178)	0	GO:0032940	secretion by cell	19	959	0.0056
Target cytokines (n=178)	2	GO:0046579	positive regulation of Ras protein signal transduction	4	49	0.0057
Target cytokines (n=178)	2	GO:0050832	defense response to fungus	4	49	0.0057
Target cytokines (n=178)	2	GO:1904705	regulation of vascular smooth muscle cell proliferation	4	49	0.0057
Target cytokines (n=178)	2	GO:0003206	cardiac chamber morphogenesis	6	128	0.0058
Target cytokines (n=178)	2	GO:0072073	kidney epithelium development	6	128	0.0058
Target cytokines (n=178)	2	GO:0001657	ureteric bud development	5	86	0.006
Target cytokines (n=178)	2	GO:0009790	embryo development	18	890	0.006
Target cytokines (n=178)	2	GO:0030510	regulation of BMP signaling pathway	5	86	0.006
Target cytokines (n=178)	2	GO:0044092	negative regulation of molecular function	21	1119	0.006
Target cytokines (n=178)	2	GO:1905952	regulation of lipid localization	6	129	0.006
Target cytokines (n=178)	2	GO:0002861	regulation of inflammatory response to antigenic stimulus	3	22	0.0061
Target cytokines (n=178)	2	GO:0046632	alpha-beta T cell differentiation	4	50	0.0061
Target cytokines (n=178)	0	GO:0060390	regulation of SMAD protein signal transduction	3	22	0.0061
Target cytokines (n=178)	2	GO:0009953	dorsal/ventral pattern formation	5	87	0.0062
Target cytokines (n=178)	2	GO:0048762	mesenchymal cell differentiation	6	130	0.0062
Target cytokines (n=178)	2	GO:0048863	stem cell differentiation	6	131	0.0064
Target cytokines (n=178)	2	GO:0007179	transforming growth factor beta receptor signaling pathway	5	88	0.0065
Target cytokines (n=178)	2	GO:0019722	calcium-mediated signaling	6	132	0.0067
Target cytokines (n=178)	2	GO:0051607	defense response to virus	7	181	0.0067
Target cytokines (n=178)	2	GO:0062009	secondary palate development	3	23	0.0068
Target cytokines (n=178)	2	GO:0072215	regulation of metanephros development	3	23	0.0068
Target cytokines (n=178)	2	GO:1900120	regulation of receptor binding	3	23	0.0068
Target cytokines (n=178)	2	GO:0048598	embryonic morphogenesis	13	545	0.0069
Target cytokines (n=178)	0	GO:0002366	leukocyte activation involved in immune response	14	616	0.007
Target cytokines (n=178)	2	GO:0030101	natural killer cell activation	4	53	0.0072
Target cytokines (n=178)	2	GO:0032655	regulation of interleukin-12 production	4	53	0.0072
Target cytokines (n=178)	2	GO:0051783	regulation of nuclear division	7	184	0.0072
Target cytokines (n=178)	2	GO:0060688	regulation of morphogenesis of a branching structure	4	53	0.0072
Target cytokines (n=178)	2	GO:0002719	negative regulation of cytokine production involved in immune response	3	24	0.0074
Target cytokines (n=178)	2	GO:0032753	positive regulation of interleukin-4 production	3	24	0.0074
Target cytokines (n=178)	2	GO:0045672	positive regulation of osteoclast differentiation	3	24	0.0074
Target cytokines (n=178)	2	GO:0051098	regulation of binding	10	356	0.0074
Target cytokines (n=178)	2	GO:0045661	regulation of myoblast differentiation	4	54	0.0075
Target cytokines (n=178)	2	GO:0060485	mesenchyme development	7	187	0.0077
Target cytokines (n=178)	2	GO:0014020	primary neural tube formation	5	93	0.0078
Target cytokines (n=178)	0	GO:0046903	secretion	20	1070	0.0078
Target cytokines (n=178)	2	GO:0002021	response to dietary excess	3	25	0.0081
Target cytokines (n=178)	2	GO:0046885	regulation of hormone biosynthetic process	3	25	0.0081
Target cytokines (n=178)	2	GO:0050718	positive regulation of interleukin-1 beta secretion	3	25	0.0081
Target cytokines (n=178)	2	GO:0043434	response to peptide hormone	10	362	0.0082
Target cytokines (n=178)	2	GO:0031623	receptor internalization	4	56	0.0084
Target cytokines (n=178)	2	GO:0042093	T-helper cell differentiation	3	26	0.0088
Target cytokines (n=178)	2	GO:2000242	negative regulation of reproductive process	4	57	0.0088
Target cytokines (n=178)	2	GO:0007169	transmembrane receptor protein tyrosine kinase signaling pathway	12	499	0.0091
Target cytokines (n=178)	2	GO:0010522	regulation of calcium ion transport into cytosol	5	97	0.0091
Target cytokines (n=178)	2	GO:0043523	regulation of neuron apoptotic process	7	195	0.0094
Target cytokines (n=178)	2	GO:0010976	positive regulation of neuron projection development	8	251	0.0095
Target cytokines (n=178)	0	GO:0036230	granulocyte activation	12	502	0.0095
Target cytokines (n=178)	2	GO:0001890	placenta development	6	145	0.0096
Target cytokines (n=178)	2	GO:0016525	negative regulation of angiogenesis	5	99	0.0096
Target cytokines (n=178)	2	GO:0042113	B cell activation	6	145	0.0096
Target cytokines (n=178)	2	GO:0043950	positive regulation of cAMP-mediated signaling	3	27	0.0096
Target cytokines (n=178)	2	GO:0044764	multi-organism cellular process	3	27	0.0096
Target cytokines (n=178)	2	GO:0045662	negative regulation of myoblast differentiation	3	27	0.0096
Target cytokines (n=178)	2	GO:0045927	positive regulation of growth	8	252	0.0096
Target cytokines (n=178)	2	GO:0090287	regulation of cellular response to growth factor stimulus	8	254	0.01
Target cytokines (n=178)	2	GO:0030072	peptide hormone secretion	4	60	0.0102
Target cytokines (n=178)	2	GO:0022604	regulation of cell morphogenesis	11	442	0.0103
Target cytokines (n=178)	2	GO:0032874	positive regulation of stress-activated MAPK cascade	6	148	0.0104
Target cytokines (n=178)	0	GO:0002262	myeloid cell homeostasis	5	102	0.0107
Target cytokines (n=178)	2	GO:0002286	T cell activation involved in immune response	4	61	0.0107
Target cytokines (n=178)	0	GO:0043542	endothelial cell migration	4	61	0.0107
Target cytokines (n=178)	2	GO:0010453	regulation of cell fate commitment	3	29	0.0111
Target cytokines (n=178)	2	GO:0042036	negative regulation of cytokine biosynthetic process	3	29	0.0111
Target cytokines (n=178)	2	GO:0043903	regulation of symbiosis, encompassing mutualism through parasitism	7	203	0.0111
Target cytokines (n=178)	2	GO:0044057	regulation of system process	12	516	0.0112
Target cytokines (n=178)	2	GO:0002285	lymphocyte activation involved in immune response	5	104	0.0115
Target cytokines (n=178)	0	GO:0002444	myeloid leukocyte mediated immunity	12	519	0.0117
Target cytokines (n=178)	2	GO:0014823	response to activity	4	63	0.0117
Target cytokines (n=178)	2	GO:0002790	peptide secretion	6	153	0.0119
Target cytokines (n=178)	2	GO:0032743	positive regulation of interleukin-2 production	3	30	0.012
Target cytokines (n=178)	2	GO:0033280	response to vitamin D	3	30	0.012
Target cytokines (n=178)	2	GO:0038111	interleukin-7-mediated signaling pathway	3	30	0.012
Target cytokines (n=178)	2	GO:0048738	cardiac muscle tissue development	6	154	0.0122
Target cytokines (n=178)	0	GO:0046661	male sex differentiation	6	155	0.0125
Target cytokines (n=178)	2	GO:2000241	regulation of reproductive process	6	155	0.0125
Target cytokines (n=178)	2	GO:0051781	positive regulation of cell division	5	107	0.0127
Target cytokines (n=178)	2	GO:0009888	tissue development	26	1626	0.0128
Target cytokines (n=178)	2	GO:0044344	cellular response to fibroblast growth factor stimulus	5	108	0.0128
Target cytokines (n=178)	2	GO:0045601	regulation of endothelial cell differentiation	3	31	0.0128
Target cytokines (n=178)	2	GO:0070670	response to interleukin-4	3	31	0.0128
Target cytokines (n=178)	2	GO:1900006	positive regulation of dendrite development	4	65	0.0128
Target cytokines (n=178)	2	GO:0044706	multi-multicellular organism process	7	211	0.013
Target cytokines (n=178)	2	GO:0051785	positive regulation of nuclear division	4	66	0.0131
Target cytokines (n=178)	2	GO:0060429	epithelium development	19	1055	0.0132
Target cytokines (n=178)	2	GO:0003203	endocardial cushion morphogenesis	3	32	0.0136
Target cytokines (n=178)	2	GO:0008361	regulation of cell size	6	159	0.0136
Target cytokines (n=178)	2	GO:0032148	activation of protein kinase B activity	3	32	0.0136
Target cytokines (n=178)	2	GO:1904707	positive regulation of vascular smooth muscle cell proliferation	3	32	0.0136
Target cytokines (n=178)	2	GO:1905332	positive regulation of morphogenesis of an epithelium	3	32	0.0136
Target cytokines (n=178)	2	GO:0045670	regulation of osteoclast differentiation	4	67	0.0137
Target cytokines (n=178)	2	GO:0002251	organ or tissue specific immune response	3	33	0.0146
Target cytokines (n=178)	2	GO:0009636	response to toxic substance	11	468	0.0146
Target cytokines (n=178)	2	GO:0010662	regulation of striated muscle cell apoptotic process	3	33	0.0146
Target cytokines (n=178)	2	GO:0034105	positive regulation of tissue remodeling	3	33	0.0146
Target cytokines (n=178)	2	GO:0055023	positive regulation of cardiac muscle tissue growth	3	33	0.0146
Target cytokines (n=178)	2	GO:0060560	developmental growth involved in morphogenesis	5	112	0.0146
Target cytokines (n=178)	2	GO:0002440	production of molecular mediator of immune response	4	69	0.0149
Target cytokines (n=178)	2	GO:0040014	regulation of multicellular organism growth	4	69	0.0149
Target cytokines (n=178)	2	GO:0050764	regulation of phagocytosis	4	69	0.0149
Target cytokines (n=178)	2	GO:0030279	negative regulation of ossification	4	71	0.0162
Target cytokines (n=178)	2	GO:0051851	modification by host of symbiont morphology or physiology	4	71	0.0162
Target cytokines (n=178)	2	GO:0010656	negative regulation of muscle cell apoptotic process	3	35	0.0166
Target cytokines (n=178)	2	GO:0030501	positive regulation of bone mineralization	3	35	0.0166
Target cytokines (n=178)	2	GO:0032965	regulation of collagen biosynthetic process	3	35	0.0166
Target cytokines (n=178)	0	GO:0046676	negative regulation of insulin secretion	3	35	0.0166
Target cytokines (n=178)	2	GO:0043407	negative regulation of MAP kinase activity	4	72	0.0169
Target cytokines (n=178)	2	GO:0050728	negative regulation of inflammatory response	5	117	0.0169
Target cytokines (n=178)	2	GO:0035137	hindlimb morphogenesis	3	36	0.0175
Target cytokines (n=178)	2	GO:0048568	embryonic organ development	10	417	0.0181
Target cytokines (n=178)	2	GO:0043627	response to estrogen	4	74	0.0182
Target cytokines (n=178)	2	GO:0045165	cell fate commitment	7	230	0.0191
Target cytokines (n=178)	2	GO:0009799	specification of symmetry	5	122	0.0196
Target cytokines (n=178)	2	GO:0008347	glial cell migration	3	38	0.0198
Target cytokines (n=178)	2	GO:0045124	regulation of bone resorption	3	38	0.0198
Target cytokines (n=178)	2	GO:0051930	regulation of sensory perception of pain	3	38	0.0198
Target cytokines (n=178)	2	GO:1903672	positive regulation of sprouting angiogenesis	3	38	0.0198
Target cytokines (n=178)	2	GO:0097305	response to alcohol	7	233	0.0201
Target cytokines (n=178)	2	GO:0097190	apoptotic signaling pathway	8	295	0.0204
Target cytokines (n=178)	0	GO:0042119	neutrophil activation	11	497	0.0208
Target cytokines (n=178)	2	GO:0003007	heart morphogenesis	7	235	0.0209
Target cytokines (n=178)	2	GO:0010712	regulation of collagen metabolic process	3	39	0.0209
Target cytokines (n=178)	0	GO:0002446	neutrophil mediated immunity	11	498	0.021
Target cytokines (n=178)	2	GO:0009889	regulation of biosynthetic process	54	4337	0.0212
Target cytokines (n=178)	2	GO:0010556	regulation of macromolecule biosynthetic process	52	4143	0.0216
Target cytokines (n=178)	2	GO:0032355	response to estradiol	5	126	0.0217
Target cytokines (n=178)	2	GO:0046330	positive regulation of JNK cascade	5	126	0.0217
Target cytokines (n=178)	2	GO:2000826	regulation of heart morphogenesis	3	40	0.0222
Target cytokines (n=178)	0	GO:0002449	lymphocyte mediated immunity	5	127	0.0223
Target cytokines (n=178)	2	GO:0048644	muscle organ morphogenesis	4	80	0.0224
Target cytokines (n=178)	2	GO:0033574	response to testosterone	3	41	0.0232
Target cytokines (n=178)	2	GO:0030838	positive regulation of actin filament polymerization	4	81	0.0233
Target cytokines (n=178)	2	GO:1901654	response to ketone	6	183	0.0234
Target cytokines (n=178)	2	GO:0046887	positive regulation of hormone secretion	5	130	0.024
Target cytokines (n=178)	2	GO:1905330	regulation of morphogenesis of an epithelium	5	130	0.024
Target cytokines (n=178)	2	GO:0043300	regulation of leukocyte degranulation	3	42	0.0246
Target cytokines (n=178)	2	GO:0032870	cellular response to hormone stimulus	12	585	0.0248
Target cytokines (n=178)	0	GO:0001649	osteoblast differentiation	4	83	0.0249
Target cytokines (n=178)	2	GO:0010975	regulation of neuron projection development	10	443	0.0249
Target cytokines (n=178)	2	GO:0050673	epithelial cell proliferation	4	83	0.0249
Target cytokines (n=178)	2	GO:0031952	regulation of protein autophosphorylation	3	43	0.0256
Target cytokines (n=178)	2	GO:0048640	negative regulation of developmental growth	4	84	0.0256
Target cytokines (n=178)	2	GO:0060412	ventricular septum morphogenesis	3	43	0.0256
Target cytokines (n=178)	2	GO:0045834	positive regulation of lipid metabolic process	5	135	0.0271
Target cytokines (n=178)	2	GO:0001892	embryonic placenta development	4	86	0.0275
Target cytokines (n=178)	2	GO:0051052	regulation of DNA metabolic process	9	381	0.0275
Target cytokines (n=178)	2	GO:0001658	branching involved in ureteric bud morphogenesis	3	45	0.0283
Target cytokines (n=178)	2	GO:0002886	regulation of myeloid leukocyte mediated immunity	3	45	0.0283
Target cytokines (n=178)	2	GO:0033273	response to vitamin	4	87	0.0283
Target cytokines (n=178)	2	GO:0044060	regulation of endocrine process	3	45	0.0283
Target cytokines (n=178)	2	GO:0050850	positive regulation of calcium-mediated signaling	3	45	0.0283
Target cytokines (n=178)	2	GO:0043524	negative regulation of neuron apoptotic process	5	138	0.0291
Target cytokines (n=178)	2	GO:0051128	regulation of cellular component organization	32	2306	0.0295
Target cytokines (n=178)	2	GO:0002040	sprouting angiogenesis	3	46	0.0298
Target cytokines (n=178)	2	GO:0030901	midbrain development	3	46	0.0298
Target cytokines (n=178)	2	GO:0045599	negative regulation of fat cell differentiation	3	46	0.0298
Target cytokines (n=178)	2	GO:2000272	negative regulation of signaling receptor activity	3	46	0.0298
Target cytokines (n=178)	2	GO:0042063	gliogenesis	6	196	0.0304
Target cytokines (n=178)	2	GO:0001954	positive regulation of cell-matrix adhesion	3	47	0.0312
Target cytokines (n=178)	2	GO:0051784	negative regulation of nuclear division	3	47	0.0312
Target cytokines (n=178)	2	GO:0048806	genitalia development	3	48	0.0328
Target cytokines (n=178)	2	GO:0008360	regulation of cell shape	5	143	0.0329
Target cytokines (n=178)	2	GO:0030514	negative regulation of BMP signaling pathway	3	49	0.0341
Target cytokines (n=178)	2	GO:0080135	regulation of cellular response to stress	12	618	0.0345
Target cytokines (n=178)	0	GO:0030099	myeloid cell differentiation	6	203	0.0346
Target cytokines (n=178)	2	GO:0031326	regulation of cellular biosynthetic process	52	4266	0.0346
Target cytokines (n=178)	2	GO:0001667	ameboidal-type cell migration	5	146	0.0351
Target cytokines (n=178)	2	GO:0006796	phosphate-containing compound metabolic process	29	2065	0.0351
Target cytokines (n=178)	2	GO:1903169	regulation of calcium ion transmembrane transport	5	146	0.0351
Target cytokines (n=178)	2	GO:0090276	regulation of peptide hormone secretion	6	204	0.0352
Target cytokines (n=178)	2	GO:0050829	defense response to Gram-negative bacterium	4	95	0.0363
Target cytokines (n=178)	2	GO:0050848	regulation of calcium-mediated signaling	4	95	0.0363
Target cytokines (n=178)	2	GO:1903034	regulation of response to wounding	5	148	0.0368
Target cytokines (n=178)	2	GO:2001141	regulation of RNA biosynthetic process	46	3691	0.0372
Target cytokines (n=178)	2	GO:0061387	regulation of extent of cell growth	4	96	0.0373
Target cytokines (n=178)	2	GO:0001654	eye development	8	339	0.0391
Target cytokines (n=178)	2	GO:0007389	pattern specification process	9	409	0.0394
Target cytokines (n=178)	2	GO:0009612	response to mechanical stimulus	6	210	0.0395
Target cytokines (n=178)	2	GO:0048589	developmental growth	8	340	0.0396
Target cytokines (n=178)	2	GO:0030183	B cell differentiation	4	99	0.0405
Target cytokines (n=178)	2	GO:0045428	regulation of nitric oxide biosynthetic process	3	54	0.0423
Target cytokines (n=178)	2	GO:0045840	positive regulation of mitotic nuclear division	3	54	0.0423
Target cytokines (n=178)	2	GO:0002573	myeloid leukocyte differentiation	4	102	0.0441
Target cytokines (n=178)	2	GO:0043433	negative regulation of DNA-binding transcription factor activity	5	157	0.0446
Target cytokines (n=178)	2	GO:0035051	cardiocyte differentiation	4	103	0.0454
Target cytokines (n=178)	2	GO:0043409	negative regulation of MAPK cascade	5	158	0.0456
Target cytokines (n=178)	2	GO:0007411	axon guidance	6	220	0.0471
Target cytokines (n=178)	2	GO:0007088	regulation of mitotic nuclear division	5	160	0.0476
Target cytokines (n=178)	2	GO:0008064	regulation of actin polymerization or depolymerization	5	160	0.0476
Target cytokines (n=178)	2	GO:0001952	regulation of cell-matrix adhesion	4	105	0.0479
Target cytokines (n=178)	2	GO:0001666	response to hypoxia	7	288	0.0494
Target cytokines (n=178)	2	GO:0022029	telencephalon cell migration	3	58	0.0497
Target cytokines (n=178)	2	GO:0050710	negative regulation of cytokine secretion	3	58	0.0497
Target cytokines (n=178)	2	GO:0050770	regulation of axonogenesis	5	162	0.0497
