# Supplementary material for: Cytokines mapping for tissue-specific expression, eQTLs and GWAS traits
Source: Sci Rep. 2020 Sep 7;10:14740. doi: 10.1038/s41598-020-71018-6 (PMC7477549; doi:10.1038/s41598-020-71018-6)
Supplement: Supplementary file 14 — Supplementary Table 13. [file 41598_2020_71018_MOESM14_ESM.xlsx]

## Sheet: Sheet1
Sample	Term ID	In both samples (0), only in the sample 'All target genes ' (1), only in the sample 'Target cytokines' (2)	Description	Frequency	Log10 P-value	Uniqueness	Dispensability	Representative
All target genes (n=999)	GO:0001906	0	cell killing	0.00629	-6.7825	0.994	0	1906
All target genes (n=999)	GO:0002376	0	immune system process	0.16463	-23.0278	0.995	0	2376
All target genes (n=999)	GO:0019221	0	cytokine-mediated signaling pathway	0.0326	-61.2636	0.754	0	19221
All target genes (n=999)	GO:0023052	0	signaling	0.36613	-12.752	0.996	0	23052
All target genes (n=999)	GO:0040011	0	locomotion	0.09452	-10.8416	0.995	0	40011
All target genes (n=999)	GO:0050896	0	response to stimulus	0.49302	-10.4698	0.997	0	50896
All target genes (n=999)	GO:0051179	1	localization	0.36018	-3.5086	0.996	0	51179
All target genes (n=999)	GO:0051704	0	multi-organism process	0.09873	-5.4067	0.995	0	51704
All target genes (n=999)	GO:0065007	0	biological regulation	0.67069	-4.7399	0.998	0	65007
All target genes (n=999)	GO:0007154	0	cell communication	0.36705	-12.057	0.992	0.004	7154
All target genes (n=999)	GO:0031640	0	killing of cells of other organism	0.00167	-6.2366	0.931	0.027	31640
All target genes (n=999)	GO:2000425	1	regulation of apoptotic cell clearance	0.00058	-2.7212	0.851	0.037	2000425
All target genes (n=999)	GO:0001819	1	positive regulation of cytokine production	0.02256	-9.4841	0.764	0.046	1819
Target cytokines (n=178)	GO:0001906	0	cell killing	0.00629	-15.1506	0.994	0	1906
Target cytokines (n=178)	GO:0002376	0	immune system process	0.16463	-66.279	0.995	0	2376
Target cytokines (n=178)	GO:0009987	2	cellular process	0.90329	-12.1469	0.999	0	9987
Target cytokines (n=178)	GO:0019221	0	cytokine-mediated signaling pathway	0.0326	-151.742	0.752	0	19221
Target cytokines (n=178)	GO:0023052	0	signaling	0.36613	-74.8239	0.996	0	23052
Target cytokines (n=178)	GO:0032501	2	multicellular organismal process	0.41143	-5.6198	0.997	0	32501
Target cytokines (n=178)	GO:0040011	0	locomotion	0.09452	-39.0645	0.995	0	40011
Target cytokines (n=178)	GO:0042107	2	cytokine metabolic process	0.00635	-5.056	0.971	0	42107
Target cytokines (n=178)	GO:0050896	0	response to stimulus	0.49302	-54.6615	0.997	0	50896
Target cytokines (n=178)	GO:0051704	0	multi-organism process	0.09873	-24.5719	0.995	0	51704
Target cytokines (n=178)	GO:0065007	0	biological regulation	0.67069	-35.1409	0.998	0	65007
Target cytokines (n=178)	GO:0007154	0	cell communication	0.36705	-73.3947	0.992	0.004	7154
Target cytokines (n=178)	GO:0008283	2	cell proliferation	0.11321	-9.2941	0.977	0.019	8283
Target cytokines (n=178)	GO:0031640	0	killing of cells of other organism	0.00167	-16.041	0.944	0.027	31640
Target cytokines (n=178)	GO:0001817	2	regulation of cytokine production	0.03387	-28.8447	0.798	0.049	1817
Target cytokines (n=178)	GO:0030155	2	regulation of cell adhesion	0.0378	-17.2147	0.88	0.05	30155
