# Supplementary material for: Cytokines mapping for tissue-specific expression, eQTLs and GWAS traits
Source: Sci Rep. 2020 Sep 7;10:14740. doi: 10.1038/s41598-020-71018-6 (PMC7477549; doi:10.1038/s41598-020-71018-6)
Supplement: Supplementary file 15 — Supplementary Table 14. [file 41598_2020_71018_MOESM15_ESM.xlsx]

## Sheet: Sheet1
		Set 'Target Cytokines'				Set 'All Target Genes'				Set 'Cytokines as target genes at the genome-wide level'
Tissue A	Tissue B	Size of the union A	Size of the union B	Size of the intersection	J (A,B)	Size of the union A.1	Size of the union B.1	Size of the intersection.1	J (A,B)	Size of the union A.2	Size of the union B.2	Size of the intersection.2	J (A,B)
Artery - Aorta	Artery - Coronary	85	22	16	0.149533	547	159	147	0.208215	7011	1549	1324	0.154673
Artery - Aorta	Artery - Tibial	85	129	52	0.242991	547	704	398	0.318145	7011	14625	4832	0.223331
Artery - Aorta	Heart - Atrial Appendage	85	79	22	0.134146	547	333	195	0.221591	7011	6461	2669	0.198115
Artery - Aorta	Heart - Left Ventricle	85	71	19	0.121795	547	315	148	0.171694	7011	5339	2060	0.166802
Artery - Aorta	Colon - Sigmoid	85	67	33	0.217105	547	313	224	0.260465	7011	4140	2307	0.206887
Artery - Aorta	Colon - Transverse	85	106	35	0.183246	547	405	229	0.240546	7011	5474	2616	0.209531
Artery - Aorta	Esophagus - Gastroesophageal Junction	85	78	31	0.190184	547	345	219	0.245516	7011	6299	2800	0.210368
Artery - Aorta	Esophagus - Mucosa	85	328	30	0.0726392	547	806	222	0.16408	7011	16856	3053	0.127917
Artery - Aorta	Esophagus - Muscularis	85	131	43	0.199074	547	670	365	0.299918	7011	10385	3826	0.219936
Artery - Aorta	Liver	85	70	8	0.0516129	547	165	65	0.0912921	7011	2892	1042	0.105221
Artery - Aorta	Pancreas	85	84	25	0.147929	547	329	192	0.219178	7011	7655	2318	0.158053
Artery - Aorta	Small Intestine - Terminal Ileum	85	52	13	0.0948905	547	156	93	0.13229	7011	2450	1067	0.112779
Artery - Aorta	Stomach	85	67	27	0.177632	547	283	199	0.239759	7011	3910	1785	0.163447
Artery - Aorta	Adipose - Subcutaneous	85	180	53	0.2	547	737	309	0.240654	7011	16185	4479	0.193094
Artery - Aorta	Adipose - Visceral (Omentum)	85	122	39	0.188406	547	491	246	0.236994	7011	8301	3133	0.204611
Artery - Aorta	Adrenal Gland	85	29	15	0.131579	547	182	111	0.152263	7011	2881	1714	0.173271
Artery - Aorta	Breast - Mammary Tissue	85	99	33	0.179348	547	412	243	0.253389	7011	5577	2836	0.225294
Artery - Aorta	Minor Salivary Gland	85	23	14	0.12963	547	93	80	0.125	7011	1114	729	0.0897231
Artery - Aorta	Ovary	85	12	5	0.0515464	547	136	87	0.127379	7011	1252	764	0.0924604
Artery - Aorta	Pituitary	85	27	10	0.0892857	547	260	166	0.2057	7011	3183	1392	0.136551
Artery - Aorta	Prostate	85	35	14	0.116667	547	207	161	0.213528	7011	1510	860	0.100927
Artery - Aorta	Testis	85	278	26	0.0716253	547	883	211	0.147552	7011	13715	2090	0.10084
Artery - Aorta	Thyroid	85	185	35	0.12963	547	919	261	0.178035	7011	14795	3652	0.167477
Artery - Aorta	Cells - EBV-transformed lymphocytes	85	10	6	0.0631579	547	88	56	0.088189	7011	1418	746	0.088504
Artery - Aorta	Spleen	85	68	20	0.130719	547	320	178	0.205306	7011	5326	2122	0.172003
Artery - Aorta	Whole Blood	85	263	39	0.112069	547	986	239	0.155903	7011	15297	2090	0.0936884
Artery - Aorta	Cells - Cultured fibroblasts	85	182	17	0.0636704	547	713	233	0.184921	7011	14921	2943	0.134187
Artery - Aorta	Skin - Not Sun Exposed (Suprapubic)	85	322	30	0.0737101	547	971	265	0.174572	7011	14473	3367	0.156721
Artery - Aorta	Skin - Sun Exposed (Lower leg)	85	502	32	0.0545145	547	1245	289	0.161272	7011	18873	3485	0.134639
Artery - Aorta	Muscle - Skeletal	85	95	28	0.155556	547	632	232	0.196777	7011	13096	3785	0.188243
Artery - Aorta	Brain - Amygdala	85	41	4	0.031746	547	132	87	0.12813	7011	837	177	0.0225535
Artery - Aorta	Brain - Anterior cingulate cortex (BA24)	85	67	6	0.0394737	547	223	64	0.0831169	7011	1666	315	0.0363029
Artery - Aorta	Brain - Caudate (basal ganglia)	85	102	9	0.0481283	547	249	122	0.153266	7011	4050	1040	0.094024
Artery - Aorta	Brain - Cerebellar Hemisphere	85	102	10	0.0534759	547	356	120	0.13289	7011	5256	931	0.0758947
Artery - Aorta	Brain - Cerebellum	85	112	9	0.0456853	547	359	120	0.13245	7011	5863	954	0.0741028
Artery - Aorta	Brain - Cortex	85	101	9	0.0483871	547	279	129	0.156174	7011	4140	757	0.0678863
Artery - Aorta	Brain - Frontal Cortex (BA9)	85	78	8	0.0490798	547	197	96	0.129032	7011	3247	588	0.0573211
Artery - Aorta	Brain - Hippocampus	85	66	10	0.0662252	547	173	91	0.126389	7011	2190	424	0.0460819
Artery - Aorta	Brain - Hypothalamus	85	72	3	0.0191083	547	207	105	0.139257	7011	1858	333	0.0375465
Artery - Aorta	Brain - Nucleus accumbens (basal ganglia)	85	85	6	0.0352941	547	271	147	0.179707	7011	3920	739	0.0676059
Artery - Aorta	Brain - Putamen (basal ganglia)	85	87	7	0.0406977	547	222	110	0.143043	7011	2983	700	0.070042
Artery - Aorta	Brain - Spinal cord (cervical c-1)	85	38	11	0.0894309	547	84	45	0.0713154	7011	1439	532	0.0629586
Artery - Aorta	Brain - Substantia nigra	85	27	3	0.0267857	547	63	34	0.0557377	7011	735	216	0.0278854
Artery - Aorta	Nerve - Tibial	85	188	48	0.175824	547	771	302	0.229135	7011	20528	4523	0.16424
Artery - Aorta	Lung	85	227	29	0.0929487	547	793	269	0.200746	7011	14885	3456	0.157837
Artery - Aorta	Kidney - Cortex	85	0	0	0	547	7	7	0.0126354	7011	223	212	0.0293061
Artery - Aorta	Uterus	85	4	2	0.0224719	547	77	66	0.105769	7011	569	522	0.0688654
Artery - Aorta	Vagina	85	6	6	0.0659341	547	67	61	0.0993485	7011	710	615	0.0796529
Artery - Coronary	Artery - Tibial	22	129	16	0.10596	159	704	143	0.165701	1549	14625	1438	0.0889081
Artery - Coronary	Heart - Atrial Appendage	22	79	8	0.0792079	159	333	87	0.176829	1549	6461	831	0.103745
Artery - Coronary	Heart - Left Ventricle	22	71	6	0.0645161	159	315	65	0.137131	1549	5339	769	0.111643
Artery - Coronary	Colon - Sigmoid	22	67	18	0.202247	159	313	109	0.230932	1549	4140	958	0.168395
Artery - Coronary	Colon - Transverse	22	106	10	0.078125	159	405	113	0.200355	1549	5474	877	0.124875
Artery - Coronary	Esophagus - Gastroesophageal Junction	22	78	18	0.18	159	345	103	0.204365	1549	6299	977	0.12449
Artery - Coronary	Esophagus - Mucosa	22	328	17	0.0485714	159	806	96	0.0994819	1549	16856	1028	0.0558544
Artery - Coronary	Esophagus - Muscularis	22	131	20	0.130719	159	670	124	0.149578	1549	10385	1289	0.108011
Artery - Coronary	Liver	22	70	2	0.0217391	159	165	38	0.117284	1549	2892	504	0.113488
Artery - Coronary	Pancreas	22	84	13	0.122642	159	329	91	0.186475	1549	7655	803	0.0872447
Artery - Coronary	Small Intestine - Terminal Ileum	22	52	3	0.0405405	159	156	65	0.206349	1549	2450	536	0.134034
Artery - Coronary	Stomach	22	67	13	0.146067	159	283	113	0.255656	1549	3910	748	0.137021
Artery - Coronary	Adipose - Subcutaneous	22	180	22	0.108911	159	737	134	0.149554	1549	16185	1301	0.0733619
Artery - Coronary	Adipose - Visceral (Omentum)	22	122	14	0.0972222	159	491	112	0.172308	1549	8301	964	0.097868
Artery - Coronary	Adrenal Gland	22	29	7	0.137255	159	182	60	0.175953	1549	2881	955	0.215576
Artery - Coronary	Breast - Mammary Tissue	22	99	14	0.115702	159	412	121	0.211909	1549	5577	942	0.132192
Artery - Coronary	Minor Salivary Gland	22	23	9	0.2	159	93	56	0.222222	1549	1114	551	0.20691
Artery - Coronary	Ovary	22	12	4	0.117647	159	136	58	0.19661	1549	1252	493	0.176009
Artery - Coronary	Pituitary	22	27	5	0.102041	159	260	89	0.212411	1549	3183	662	0.139899
Artery - Coronary	Prostate	22	35	9	0.157895	159	207	99	0.270492	1549	1510	599	0.195816
Artery - Coronary	Testis	22	278	6	0.02	159	883	91	0.0873321	1549	13715	499	0.0326913
Artery - Coronary	Thyroid	22	185	19	0.0917874	159	919	117	0.108534	1549	14795	1189	0.0727484
Artery - Coronary	Cells - EBV-transformed lymphocytes	22	10	2	0.0625	159	88	29	0.117409	1549	1418	320	0.107853
Artery - Coronary	Spleen	22	68	8	0.0888889	159	320	90	0.187891	1549	5326	727	0.105745
Artery - Coronary	Whole Blood	22	263	5	0.0175439	159	986	70	0.0611354	1549	15297	675	0.0400689
Artery - Coronary	Cells - Cultured fibroblasts	22	182	10	0.0490196	159	713	96	0.110092	1549	14921	1097	0.066606
Artery - Coronary	Skin - Not Sun Exposed (Suprapubic)	22	322	19	0.0552326	159	971	115	0.10177	1549	14473	1195	0.0745849
Artery - Coronary	Skin - Sun Exposed (Lower leg)	22	502	19	0.0362595	159	1245	116	0.0826211	1549	18873	1191	0.0583195
Artery - Coronary	Muscle - Skeletal	22	95	12	0.102564	159	632	79	0.0998736	1549	13096	1046	0.0714237
Artery - Coronary	Brain - Amygdala	22	41	2	0.031746	159	132	56	0.19244	1549	837	139	0.0582565
Artery - Coronary	Brain - Anterior cingulate cortex (BA24)	22	67	5	0.0561798	159	223	45	0.117801	1549	1666	188	0.0584759
Artery - Coronary	Brain - Caudate (basal ganglia)	22	102	9	0.0725806	159	249	67	0.164216	1549	4050	513	0.0916235
Artery - Coronary	Brain - Cerebellar Hemisphere	22	102	8	0.0645161	159	356	54	0.104854	1549	5256	355	0.0521675
Artery - Coronary	Brain - Cerebellum	22	112	8	0.0597015	159	359	58	0.111969	1549	5863	425	0.0573394
Artery - Coronary	Brain - Cortex	22	101	7	0.0569106	159	279	73	0.166667	1549	4140	263	0.0462296
Artery - Coronary	Brain - Frontal Cortex (BA9)	22	78	6	0.06	159	197	52	0.146067	1549	3247	256	0.0533778
Artery - Coronary	Brain - Hippocampus	22	66	3	0.0340909	159	173	52	0.156627	1549	2190	211	0.0564322
Artery - Coronary	Brain - Hypothalamus	22	72	5	0.0531915	159	207	52	0.142077	1549	1858	208	0.0610508
Artery - Coronary	Brain - Nucleus accumbens (basal ganglia)	22	85	5	0.046729	159	271	71	0.165116	1549	3920	290	0.0530261
Artery - Coronary	Brain - Putamen (basal ganglia)	22	87	6	0.0550459	159	222	64	0.167979	1549	2983	436	0.0962048
Artery - Coronary	Brain - Spinal cord (cervical c-1)	22	38	5	0.0833333	159	84	34	0.139918	1549	1439	300	0.100402
Artery - Coronary	Brain - Substantia nigra	22	27	5	0.102041	159	63	29	0.130631	1549	735	168	0.0735552
Artery - Coronary	Nerve - Tibial	22	188	22	0.104762	159	771	129	0.13871	1549	20528	1359	0.0615573
Artery - Coronary	Lung	22	227	9	0.0361446	159	793	119	0.125	1549	14885	1063	0.064683
Artery - Coronary	Kidney - Cortex	22	0	0	0	159	7	7	0.0421687	1549	223	195	0.110045
Artery - Coronary	Uterus	22	4	2	0.0769231	159	77	60	0.254237	1549	569	496	0.234183
Artery - Coronary	Vagina	22	6	4	0.142857	159	67	55	0.243363	1549	710	467	0.206729
Artery - Tibial	Heart - Atrial Appendage	129	79	30	0.144231	704	333	219	0.211186	14625	6461	3221	0.152755
Artery - Tibial	Heart - Left Ventricle	129	71	24	0.12	704	315	160	0.157017	14625	5339	2596	0.130034
Artery - Tibial	Colon - Sigmoid	129	67	40	0.204082	704	313	244	0.239921	14625	4140	2770	0.147615
Artery - Tibial	Colon - Transverse	129	106	40	0.170213	704	405	256	0.230839	14625	5474	2971	0.147818
Artery - Tibial	Esophagus - Gastroesophageal Junction	129	78	39	0.188406	704	345	246	0.234509	14625	6299	3328	0.159052
Artery - Tibial	Esophagus - Mucosa	129	328	45	0.0984683	704	806	279	0.184768	14625	16856	4670	0.148343
Artery - Tibial	Esophagus - Muscularis	129	131	60	0.230769	704	670	403	0.293304	14625	10385	5150	0.205918
Artery - Tibial	Liver	129	70	12	0.0603015	704	165	69	0.0794016	14625	2892	1225	0.0699321
Artery - Tibial	Pancreas	129	84	29	0.13615	704	329	202	0.195547	14625	7655	2457	0.110278
Artery - Tibial	Small Intestine - Terminal Ileum	129	52	15	0.0828729	704	156	99	0.115116	14625	2450	1090	0.063836
Artery - Tibial	Stomach	129	67	28	0.142857	704	283	207	0.209726	14625	3910	2072	0.111789
Artery - Tibial	Adipose - Subcutaneous	129	180	68	0.220065	704	737	383	0.265788	14625	16185	6642	0.215579
Artery - Tibial	Adipose - Visceral (Omentum)	129	122	48	0.191235	704	491	289	0.241841	14625	8301	4120	0.179709
Artery - Tibial	Adrenal Gland	129	29	13	0.0822785	704	182	112	0.126411	14625	2881	1724	0.0984805
Artery - Tibial	Breast - Mammary Tissue	129	99	41	0.179825	704	412	269	0.241039	14625	5577	3039	0.150431
Artery - Tibial	Minor Salivary Gland	129	23	16	0.105263	704	93	83	0.104141	14625	1114	782	0.0496855
Artery - Tibial	Ovary	129	12	6	0.0425532	704	136	85	0.10119	14625	1252	792	0.0498835
Artery - Tibial	Pituitary	129	27	6	0.0384615	704	260	179	0.185685	14625	3183	1171	0.065757
Artery - Tibial	Prostate	129	35	18	0.109756	704	207	167	0.183315	14625	1510	869	0.0538581
Artery - Tibial	Testis	129	278	37	0.0909091	704	883	237	0.149338	14625	13715	3449	0.121701
Artery - Tibial	Thyroid	129	185	42	0.133758	704	919	341	0.210105	14625	14795	5117	0.173929
Artery - Tibial	Cells - EBV-transformed lymphocytes	129	10	4	0.028777	704	88	54	0.0681818	14625	1418	698	0.0435081
Artery - Tibial	Spleen	129	68	18	0.0913706	704	320	179	0.174805	14625	5326	2144	0.107463
Artery - Tibial	Whole Blood	129	263	39	0.0994898	704	986	255	0.150888	14625	15297	2839	0.09488
Artery - Tibial	Cells - Cultured fibroblasts	129	182	28	0.0900322	704	713	299	0.211009	14625	14921	4154	0.140594
Artery - Tibial	Skin - Not Sun Exposed (Suprapubic)	129	322	50	0.110865	704	971	347	0.207164	14625	14473	4366	0.150045
Artery - Tibial	Skin - Sun Exposed (Lower leg)	129	502	49	0.0776545	704	1245	372	0.190867	14625	18873	4979	0.148636
Artery - Tibial	Muscle - Skeletal	129	95	35	0.15625	704	632	261	0.195359	14625	13096	5162	0.186213
Artery - Tibial	Brain - Amygdala	129	41	4	0.0235294	704	132	88	0.105263	14625	837	178	0.0115121
Artery - Tibial	Brain - Anterior cingulate cortex (BA24)	129	67	6	0.0306122	704	223	65	0.0701187	14625	1666	357	0.0219139
Artery - Tibial	Brain - Caudate (basal ganglia)	129	102	10	0.04329	704	249	118	0.12382	14625	4050	1056	0.0565462
Artery - Tibial	Brain - Cerebellar Hemisphere	129	102	13	0.0562771	704	356	124	0.116981	14625	5256	1155	0.0580957
Artery - Tibial	Brain - Cerebellum	129	112	9	0.0373444	704	359	129	0.121355	14625	5863	1146	0.0559352
Artery - Tibial	Brain - Cortex	129	101	13	0.0565217	704	279	135	0.137335	14625	4140	832	0.0443379
Artery - Tibial	Brain - Frontal Cortex (BA9)	129	78	9	0.0434783	704	197	94	0.104329	14625	3247	610	0.0341316
Artery - Tibial	Brain - Hippocampus	129	66	10	0.0512821	704	173	92	0.104903	14625	2190	559	0.0332441
Artery - Tibial	Brain - Hypothalamus	129	72	7	0.0348259	704	207	114	0.125137	14625	1858	392	0.0237821
Artery - Tibial	Brain - Nucleus accumbens (basal ganglia)	129	85	6	0.0280374	704	271	145	0.148718	14625	3920	679	0.0366136
Artery - Tibial	Brain - Putamen (basal ganglia)	129	87	7	0.0324074	704	222	108	0.116631	14625	2983	779	0.0442413
Artery - Tibial	Brain - Spinal cord (cervical c-1)	129	38	10	0.0598802	704	84	44	0.0558376	14625	1439	598	0.0372261
Artery - Tibial	Brain - Substantia nigra	129	27	5	0.0320513	704	63	35	0.0456323	14625	735	283	0.0184245
Artery - Tibial	Nerve - Tibial	129	188	74	0.233438	704	771	384	0.260339	14625	20528	7553	0.214861
Artery - Tibial	Lung	129	227	35	0.0983146	704	793	314	0.209753	14625	14885	5375	0.182142
Artery - Tibial	Kidney - Cortex	129	0	0	0	704	7	7	0.00984529	14625	223	212	0.014278
Artery - Tibial	Uterus	129	4	4	0.0300752	704	77	67	0.0857875	14625	569	527	0.0346847
Artery - Tibial	Vagina	129	6	6	0.0444444	704	67	66	0.0856031	14625	710	605	0.0394522
Heart - Atrial Appendage	Heart - Left Ventricle	79	71	41	0.273333	333	315	183	0.282407	6461	5339	2707	0.229407
Heart - Atrial Appendage	Colon - Sigmoid	79	67	22	0.150685	333	313	150	0.232198	6461	4140	1904	0.179606
Heart - Atrial Appendage	Colon - Transverse	79	106	30	0.162162	333	405	178	0.241192	6461	5474	2633	0.220612
Heart - Atrial Appendage	Esophagus - Gastroesophageal Junction	79	78	25	0.159236	333	345	164	0.241888	6461	6299	2499	0.195846
Heart - Atrial Appendage	Esophagus - Mucosa	79	328	22	0.0540541	333	806	182	0.159789	6461	16856	3080	0.132092
Heart - Atrial Appendage	Esophagus - Muscularis	79	131	47	0.22381	333	670	228	0.227318	6461	10385	3437	0.204025
Heart - Atrial Appendage	Liver	79	70	11	0.0738255	333	165	58	0.116466	6461	2892	1015	0.108521
Heart - Atrial Appendage	Pancreas	79	84	17	0.104294	333	329	136	0.205438	6461	7655	1555	0.110159
Heart - Atrial Appendage	Small Intestine - Terminal Ileum	79	52	12	0.0916031	333	156	85	0.173824	6461	2450	1241	0.139266
Heart - Atrial Appendage	Stomach	79	67	19	0.130137	333	283	153	0.248377	6461	3910	1566	0.150998
Heart - Atrial Appendage	Adipose - Subcutaneous	79	180	33	0.127413	333	737	213	0.199065	6461	16185	3769	0.166431
Heart - Atrial Appendage	Adipose - Visceral (Omentum)	79	122	36	0.179104	333	491	189	0.229369	6461	8301	2828	0.191573
Heart - Atrial Appendage	Adrenal Gland	79	29	10	0.0925926	333	182	101	0.196117	6461	2881	1227	0.131342
Heart - Atrial Appendage	Breast - Mammary Tissue	79	99	23	0.129213	333	412	170	0.228188	6461	5577	2195	0.182339
Heart - Atrial Appendage	Minor Salivary Gland	79	23	9	0.0882353	333	93	70	0.164319	6461	1114	812	0.107195
Heart - Atrial Appendage	Ovary	79	12	6	0.0659341	333	136	53	0.113006	6461	1252	700	0.0907559
Heart - Atrial Appendage	Pituitary	79	27	10	0.0943396	333	260	127	0.214165	6461	3183	1061	0.110017
Heart - Atrial Appendage	Prostate	79	35	11	0.0964912	333	207	123	0.227778	6461	1510	828	0.103877
Heart - Atrial Appendage	Testis	79	278	25	0.070028	333	883	144	0.118421	6461	13715	2086	0.10339
Heart - Atrial Appendage	Thyroid	79	185	21	0.0795455	333	919	183	0.146166	6461	14795	2558	0.120342
Heart - Atrial Appendage	Cells - EBV-transformed lymphocytes	79	10	5	0.0561798	333	88	50	0.118765	6461	1418	535	0.067902
Heart - Atrial Appendage	Spleen	79	68	16	0.108844	333	320	141	0.215926	6461	5326	1908	0.161873
Heart - Atrial Appendage	Whole Blood	79	263	33	0.0964912	333	986	155	0.117513	6461	15297	2259	0.103824
Heart - Atrial Appendage	Cells - Cultured fibroblasts	79	182	13	0.0498084	333	713	170	0.162524	6461	14921	2273	0.106304
Heart - Atrial Appendage	Skin - Not Sun Exposed (Suprapubic)	79	322	38	0.0947631	333	971	179	0.13727	6461	14473	3153	0.150616
Heart - Atrial Appendage	Skin - Sun Exposed (Lower leg)	79	502	40	0.0688468	333	1245	199	0.126109	6461	18873	3478	0.137286
Heart - Atrial Appendage	Muscle - Skeletal	79	95	30	0.172414	333	632	186	0.192746	6461	13096	3173	0.162244
Heart - Atrial Appendage	Brain - Amygdala	79	41	21	0.175	333	132	83	0.178495	6461	837	356	0.0487805
Heart - Atrial Appendage	Brain - Anterior cingulate cortex (BA24)	79	67	22	0.150685	333	223	75	0.134892	6461	1666	535	0.0658299
Heart - Atrial Appendage	Brain - Caudate (basal ganglia)	79	102	25	0.138122	333	249	98	0.168385	6461	4050	1032	0.0981829
Heart - Atrial Appendage	Brain - Cerebellar Hemisphere	79	102	22	0.121547	333	356	97	0.140784	6461	5256	1041	0.0888453
Heart - Atrial Appendage	Brain - Cerebellum	79	112	26	0.136126	333	359	107	0.154624	6461	5863	973	0.0789516
Heart - Atrial Appendage	Brain - Cortex	79	101	27	0.15	333	279	105	0.171569	6461	4140	915	0.0863126
Heart - Atrial Appendage	Brain - Frontal Cortex (BA9)	79	78	15	0.0955414	333	197	87	0.164151	6461	3247	722	0.0743717
Heart - Atrial Appendage	Brain - Hippocampus	79	66	23	0.158621	333	173	90	0.177866	6461	2190	596	0.0688938
Heart - Atrial Appendage	Brain - Hypothalamus	79	72	23	0.152318	333	207	113	0.209259	6461	1858	540	0.0649116
Heart - Atrial Appendage	Brain - Nucleus accumbens (basal ganglia)	79	85	24	0.146341	333	271	122	0.201987	6461	3920	740	0.0712841
Heart - Atrial Appendage	Brain - Putamen (basal ganglia)	79	87	23	0.138554	333	222	87	0.156757	6461	2983	695	0.0735917
Heart - Atrial Appendage	Brain - Spinal cord (cervical c-1)	79	38	6	0.0512821	333	84	43	0.103118	6461	1439	482	0.0610127
Heart - Atrial Appendage	Brain - Substantia nigra	79	27	3	0.0283019	333	63	36	0.0909091	6461	735	215	0.0298777
Heart - Atrial Appendage	Nerve - Tibial	79	188	38	0.142322	333	771	225	0.203804	6461	20528	3823	0.14165
Heart - Atrial Appendage	Lung	79	227	37	0.120915	333	793	198	0.175844	6461	14885	3374	0.158062
Heart - Atrial Appendage	Kidney - Cortex	79	0	0	0	333	7	7	0.0205882	6461	223	205	0.0306703
Heart - Atrial Appendage	Uterus	79	4	4	0.0481928	333	77	49	0.119512	6461	569	497	0.070697
Heart - Atrial Appendage	Vagina	79	6	5	0.0588235	333	67	56	0.14	6461	710	601	0.0838098
Heart - Left Ventricle	Colon - Sigmoid	71	67	21	0.152174	315	317	126	0.200637	5339	4140	1749	0.184513
Heart - Left Ventricle	Colon - Transverse	71	106	24	0.135593	315	405	133	0.184722	5339	5474	1852	0.171275
Heart - Left Ventricle	Esophagus - Gastroesophageal Junction	71	78	26	0.174497	315	345	141	0.213636	5339	6299	2067	0.177608
Heart - Left Ventricle	Esophagus - Mucosa	71	328	19	0.047619	315	806	163	0.145406	5339	16856	2532	0.11408
Heart - Left Ventricle	Esophagus - Muscularis	71	131	48	0.237624	315	670	210	0.213198	5339	10385	3060	0.194607
Heart - Left Ventricle	Liver	71	70	7	0.0496454	315	165	35	0.0729167	5339	2892	803	0.097558
Heart - Left Ventricle	Pancreas	71	84	15	0.0967742	315	329	108	0.167702	5339	7655	1247	0.0959674
Heart - Left Ventricle	Small Intestine - Terminal Ileum	71	52	11	0.0894309	315	156	58	0.123142	5339	2450	967	0.124149
Heart - Left Ventricle	Stomach	71	67	16	0.115942	315	283	120	0.200669	5339	3910	1295	0.140015
Heart - Left Ventricle	Adipose - Subcutaneous	71	180	25	0.0996016	315	737	180	0.171103	5339	16185	2912	0.135291
Heart - Left Ventricle	Adipose - Visceral (Omentum)	71	122	31	0.160622	315	491	174	0.215881	5339	8301	1928	0.141349
Heart - Left Ventricle	Adrenal Gland	71	29	8	0.08	315	182	104	0.209256	5339	2881	847	0.103041
Heart - Left Ventricle	Breast - Mammary Tissue	71	99	21	0.123529	315	412	147	0.202201	5339	5577	1615	0.147948
Heart - Left Ventricle	Minor Salivary Gland	71	23	12	0.12766	315	93	51	0.125	5339	1114	606	0.0939098
Heart - Left Ventricle	Ovary	71	12	6	0.0722892	315	136	57	0.126386	5339	1252	639	0.0969504
Heart - Left Ventricle	Pituitary	71	27	7	0.0714286	315	260	100	0.173913	5339	3183	936	0.109833
Heart - Left Ventricle	Prostate	71	35	13	0.122642	315	207	95	0.181992	5339	1510	688	0.100453
Heart - Left Ventricle	Testis	71	278	25	0.0716332	315	883	119	0.0993322	5339	13715	1572	0.0825024
Heart - Left Ventricle	Thyroid	71	185	22	0.0859375	315	919	156	0.126418	5339	14795	2016	0.100129
Heart - Left Ventricle	Cells - EBV-transformed lymphocytes	71	10	3	0.037037	315	88	27	0.0669975	5339	1418	480	0.0710374
Heart - Left Ventricle	Spleen	71	68	12	0.0863309	315	320	111	0.174803	5339	5326	1141	0.106985
Heart - Left Ventricle	Whole Blood	71	263	21	0.0628743	315	986	144	0.110684	5339	15297	1656	0.0802481
Heart - Left Ventricle	Cells - Cultured fibroblasts	71	182	13	0.0513834	315	713	158	0.153696	5339	14921	1933	0.0954097
Heart - Left Ventricle	Skin - Not Sun Exposed (Suprapubic)	71	322	39	0.0992366	315	971	167	0.12986	5339	14473	2327	0.117454
Heart - Left Ventricle	Skin - Sun Exposed (Lower leg)	71	502	42	0.0732984	315	1245	182	0.116667	5339	18873	2670	0.110276
Heart - Left Ventricle	Muscle - Skeletal	71	95	27	0.162651	315	632	176	0.18585	5339	13096	2809	0.152373
Heart - Left Ventricle	Brain - Amygdala	71	41	25	0.223214	315	132	75	0.167785	5339	837	426	0.0689767
Heart - Left Ventricle	Brain - Anterior cingulate cortex (BA24)	71	67	27	0.195652	315	223	77	0.143123	5339	1666	508	0.0725196
Heart - Left Ventricle	Brain - Caudate (basal ganglia)	71	102	30	0.17341	315	249	102	0.180851	5339	4050	1027	0.109383
Heart - Left Ventricle	Brain - Cerebellar Hemisphere	71	102	27	0.156069	315	356	93	0.138599	5339	5256	970	0.0915526
Heart - Left Ventricle	Brain - Cerebellum	71	112	33	0.180328	315	359	101	0.149852	5339	5863	1158	0.103374
Heart - Left Ventricle	Brain - Cortex	71	101	34	0.197674	315	279	107	0.180135	5339	4140	991	0.104547
Heart - Left Ventricle	Brain - Frontal Cortex (BA9)	71	78	20	0.134228	315	197	79	0.154297	5339	3247	836	0.0973678
Heart - Left Ventricle	Brain - Hippocampus	71	66	29	0.211679	315	173	90	0.184426	5339	2190	834	0.110772
Heart - Left Ventricle	Brain - Hypothalamus	71	72	26	0.181818	315	207	100	0.191571	5339	1858	574	0.0797555
Heart - Left Ventricle	Brain - Nucleus accumbens (basal ganglia)	71	85	28	0.179487	315	271	103	0.175768	5339	3920	729	0.0787342
Heart - Left Ventricle	Brain - Putamen (basal ganglia)	71	87	27	0.170886	315	222	89	0.165736	5339	2983	647	0.0777457
Heart - Left Ventricle	Brain - Spinal cord (cervical c-1)	71	38	8	0.0733945	315	84	44	0.110276	5339	1439	474	0.0699321
Heart - Left Ventricle	Brain - Substantia nigra	71	27	5	0.0510204	315	63	38	0.100529	5339	735	238	0.0391834
Heart - Left Ventricle	Nerve - Tibial	71	188	37	0.142857	315	771	185	0.17035	5339	20528	2950	0.114045
Heart - Left Ventricle	Lung	71	227	46	0.154362	315	793	185	0.166968	5339	14885	2910	0.143888
Heart - Left Ventricle	Kidney - Cortex	71	0	0	0	315	7	7	0.0217391	5339	223	205	0.0368572
Heart - Left Ventricle	Uterus	71	4	2	0.0266667	315	77	40	0.102041	5339	569	491	0.0831077
Heart - Left Ventricle	Vagina	71	6	5	0.0649351	315	67	45	0.117801	5339	710	610	0.100843
Colon - Sigmoid	Colon - Transverse	67	106	42	0.242775	313	405	196	0.272981	4140	5474	2189	0.227689
Colon - Sigmoid	Esophagus - Gastroesophageal Junction	67	78	43	0.296552	313	345	207	0.31459	4140	6299	2510	0.240444
Colon - Sigmoid	Esophagus - Mucosa	67	328	30	0.0759494	313	806	188	0.168007	4140	16856	2157	0.102734
Colon - Sigmoid	Esophagus - Muscularis	67	131	49	0.247475	313	670	257	0.261445	4140	10385	3013	0.207435
Colon - Sigmoid	Liver	67	70	8	0.0583942	313	165	45	0.0941423	4140	2892	917	0.130404
Colon - Sigmoid	Pancreas	67	84	22	0.145695	313	329	147	0.228972	4140	7655	1384	0.117338
Colon - Sigmoid	Small Intestine - Terminal Ileum	67	52	14	0.117647	313	156	78	0.166311	4140	2450	979	0.148558
Colon - Sigmoid	Stomach	67	67	27	0.201493	313	283	173	0.290268	4140	3910	1520	0.18882
Colon - Sigmoid	Adipose - Subcutaneous	67	180	47	0.190283	313	737	239	0.227619	4140	16185	2640	0.129889
Colon - Sigmoid	Adipose - Visceral (Omentum)	67	122	31	0.164021	313	491	213	0.264925	4140	8301	2035	0.163572
Colon - Sigmoid	Adrenal Gland	67	29	16	0.166667	313	182	105	0.212121	4140	2881	1223	0.174192
Colon - Sigmoid	Breast - Mammary Tissue	67	99	28	0.168675	313	412	193	0.266207	4140	5577	1882	0.193681
Colon - Sigmoid	Minor Salivary Gland	67	23	18	0.2	313	93	72	0.17734	4140	1114	708	0.134754
Colon - Sigmoid	Ovary	67	12	5	0.0632911	313	136	75	0.167038	4140	1252	590	0.109421
Colon - Sigmoid	Pituitary	67	27	14	0.148936	313	260	135	0.235602	4140	3183	1019	0.139151
Colon - Sigmoid	Prostate	67	35	18	0.176471	313	207	137	0.263462	4140	1510	784	0.138761
Colon - Sigmoid	Testis	67	278	20	0.057971	313	883	128	0.107023	4140	13715	1614	0.0903948
Colon - Sigmoid	Thyroid	67	185	34	0.134921	313	919	202	0.163961	4140	14795	2080	0.109849
Colon - Sigmoid	Cells - EBV-transformed lymphocytes	67	10	6	0.0779221	313	88	27	0.0673317	4140	1418	715	0.128643
Colon - Sigmoid	Spleen	67	68	23	0.17037	313	320	148	0.233807	4140	5326	1405	0.148426
Colon - Sigmoid	Whole Blood	67	263	20	0.0606061	313	986	154	0.118553	4140	15297	1531	0.0787673
Colon - Sigmoid	Cells - Cultured fibroblasts	67	182	13	0.0522088	313	713	165	0.160819	4140	14921	1661	0.0871413
Colon - Sigmoid	Skin - Not Sun Exposed (Suprapubic)	67	322	29	0.0745501	313	971	195	0.151869	4140	14473	2176	0.116908
Colon - Sigmoid	Skin - Sun Exposed (Lower leg)	67	502	33	0.0579965	313	1245	217	0.139281	4140	18873	2218	0.0963803
Colon - Sigmoid	Muscle - Skeletal	67	95	21	0.12963	313	632	166	0.175661	4140	13096	2150	0.124739
Colon - Sigmoid	Brain - Amygdala	67	41	3	0.0277778	313	132	74	0.166292	4140	837	175	0.0351617
Colon - Sigmoid	Brain - Anterior cingulate cortex (BA24)	67	67	3	0.0223881	313	223	54	0.100746	4140	1666	229	0.039442
Colon - Sigmoid	Brain - Caudate (basal ganglia)	67	102	12	0.0710059	313	249	95	0.169039	4140	4050	826	0.100855
Colon - Sigmoid	Brain - Cerebellar Hemisphere	67	102	9	0.0532544	313	356	91	0.136024	4140	5256	798	0.0849298
Colon - Sigmoid	Brain - Cerebellum	67	112	8	0.0446927	313	359	94	0.139881	4140	5863	795	0.0794762
Colon - Sigmoid	Brain - Cortex	67	101	12	0.0714286	313	279	106	0.179054	4140	4140	631	0.0762077
Colon - Sigmoid	Brain - Frontal Cortex (BA9)	67	78	12	0.0827586	313	197	79	0.154902	4140	3247	574	0.0777041
Colon - Sigmoid	Brain - Hippocampus	67	66	11	0.0827068	313	173	78	0.160494	4140	2190	500	0.0789889
Colon - Sigmoid	Brain - Hypothalamus	67	72	7	0.0503597	313	207	82	0.157692	4140	1858	276	0.0460153
Colon - Sigmoid	Brain - Nucleus accumbens (basal ganglia)	67	85	7	0.0460526	313	271	108	0.184932	4140	3920	431	0.0534739
Colon - Sigmoid	Brain - Putamen (basal ganglia)	67	87	11	0.0714286	313	222	93	0.173832	4140	2983	594	0.0833918
Colon - Sigmoid	Brain - Spinal cord (cervical c-1)	67	38	7	0.0666667	313	84	39	0.0982368	4140	1439	451	0.0808389
Colon - Sigmoid	Brain - Substantia nigra	67	27	3	0.0319149	313	63	31	0.0824468	4140	735	211	0.0432821
Colon - Sigmoid	Nerve - Tibial	67	188	35	0.137255	313	771	229	0.211255	4140	20528	2533	0.102684
Colon - Sigmoid	Lung	67	227	21	0.0714286	313	793	201	0.181736	4140	14885	2064	0.108489
Colon - Sigmoid	Kidney - Cortex	67	0	0	0	313	7	7	0.021875	4140	223	195	0.044694
Colon - Sigmoid	Uterus	67	4	4	0.056338	313	77	61	0.15641	4140	569	517	0.10979
Colon - Sigmoid	Vagina	67	6	5	0.0684932	313	67	51	0.134211	4140	710	616	0.12701
Colon - Transverse	Esophagus - Gastroesophageal Junction	106	78	37	0.201087	405	345	204	0.272	5474	6299	2418	0.205385
Colon - Transverse	Esophagus - Mucosa	106	328	40	0.0921659	405	806	216	0.178365	5474	16856	3012	0.134886
Colon - Transverse	Esophagus - Muscularis	106	131	48	0.202532	405	670	261	0.242791	5474	10385	3117	0.196545
Colon - Transverse	Liver	106	70	12	0.0681818	405	165	75	0.131579	5474	2892	1177	0.140689
Colon - Transverse	Pancreas	106	84	26	0.136842	405	329	163	0.222071	5474	7655	1814	0.138167
Colon - Transverse	Small Intestine - Terminal Ileum	106	52	34	0.21519	405	156	125	0.222816	5474	2450	1535	0.193715
Colon - Transverse	Stomach	106	67	28	0.16185	405	283	205	0.297965	5474	3910	1837	0.195759
Colon - Transverse	Adipose - Subcutaneous	106	180	45	0.157343	405	737	268	0.234676	5474	16185	3445	0.159056
Colon - Transverse	Adipose - Visceral (Omentum)	106	122	35	0.153509	405	491	219	0.24442	5474	8301	2646	0.192087
Colon - Transverse	Adrenal Gland	106	29	14	0.103704	405	182	106	0.180579	5474	2881	1305	0.156194
Colon - Transverse	Breast - Mammary Tissue	106	99	30	0.146341	405	412	228	0.27907	5474	5577	2379	0.215275
Colon - Transverse	Minor Salivary Gland	106	23	19	0.147287	405	93	79	0.158635	5474	1114	841	0.127656
Colon - Transverse	Ovary	106	12	4	0.0338983	405	136	66	0.121996	5474	1252	734	0.109129
Colon - Transverse	Pituitary	106	27	14	0.105263	405	260	159	0.239098	5474	3183	1219	0.140811
Colon - Transverse	Prostate	106	35	18	0.12766	405	207	163	0.26634	5474	1510	889	0.127291
Colon - Transverse	Testis	106	278	46	0.119792	405	883	204	0.158385	5474	13715	1886	0.0982855
Colon - Transverse	Thyroid	106	185	38	0.130584	405	919	266	0.200906	5474	14795	2837	0.139967
Colon - Transverse	Cells - EBV-transformed lymphocytes	106	10	6	0.0517241	405	88	37	0.0750507	5474	1418	588	0.0853163
Colon - Transverse	Spleen	106	68	24	0.137931	405	320	169	0.233103	5474	5326	1943	0.179907
Colon - Transverse	Whole Blood	106	263	41	0.111111	405	986	183	0.13156	5474	15297	2148	0.103413
Colon - Transverse	Cells - Cultured fibroblasts	106	182	30	0.104167	405	713	200	0.178891	5474	14921	1960	0.096102
Colon - Transverse	Skin - Not Sun Exposed (Suprapubic)	106	322	34	0.0794393	405	971	235	0.170785	5474	14473	2903	0.145536
Colon - Transverse	Skin - Sun Exposed (Lower leg)	106	502	56	0.0921053	405	1245	262	0.158788	5474	18873	3125	0.128353
Colon - Transverse	Muscle - Skeletal	106	95	29	0.144279	405	632	184	0.177435	5474	13096	2864	0.154227
Colon - Transverse	Brain - Amygdala	106	41	3	0.0204082	405	132	81	0.150838	5474	837	153	0.0242434
Colon - Transverse	Brain - Anterior cingulate cortex (BA24)	106	67	5	0.0289017	405	223	60	0.0955414	5474	1666	336	0.0470588
Colon - Transverse	Brain - Caudate (basal ganglia)	106	102	11	0.0528846	405	249	109	0.166667	5474	4050	909	0.0954431
Colon - Transverse	Brain - Cerebellar Hemisphere	106	102	11	0.0528846	405	356	101	0.13272	5474	5256	963	0.0897484
Colon - Transverse	Brain - Cerebellum	106	112	10	0.0458716	405	359	106	0.138743	5474	5863	912	0.0804446
Colon - Transverse	Brain - Cortex	106	101	13	0.0628019	405	279	116	0.169591	5474	4140	827	0.0860204
Colon - Transverse	Brain - Frontal Cortex (BA9)	106	78	13	0.0706522	405	197	92	0.152824	5474	3247	663	0.0760234
Colon - Transverse	Brain - Hippocampus	106	66	11	0.0639535	405	173	84	0.145329	5474	2190	415	0.0541493
Colon - Transverse	Brain - Hypothalamus	106	72	5	0.0280899	405	207	89	0.145425	5474	1858	354	0.0482815
Colon - Transverse	Brain - Nucleus accumbens (basal ganglia)	106	85	7	0.0366492	405	271	120	0.177515	5474	3920	589	0.0626996
Colon - Transverse	Brain - Putamen (basal ganglia)	106	87	10	0.0518135	405	222	99	0.157895	5474	2983	692	0.0818257
Colon - Transverse	Brain - Spinal cord (cervical c-1)	106	38	6	0.0416667	405	84	42	0.0858896	5474	1439	458	0.066252
Colon - Transverse	Brain - Substantia nigra	106	27	2	0.0150376	405	63	31	0.0662393	5474	735	129	0.0207763
Colon - Transverse	Nerve - Tibial	106	188	36	0.122449	405	771	264	0.22449	5474	20528	3436	0.132144
Colon - Transverse	Lung	106	227	35	0.105105	405	793	246	0.205342	5474	14885	3075	0.151039
Colon - Transverse	Kidney - Cortex	106	0	0	0	405	7	7	0.0169903	5474	223	212	0.0372126
Colon - Transverse	Uterus	106	4	2	0.0181818	405	77	63	0.130705	5474	569	479	0.0792653
Colon - Transverse	Vagina	106	6	6	0.0535714	405	67	64	0.135593	5474	710	617	0.0997736
Esophagus - Gastroesophageal Junction	Esophagus - Mucosa	78	328	43	0.105911	345	806	211	0.183319	6299	16856	2418	0.104427
Esophagus - Gastroesophageal Junction	Esophagus - Muscularis	78	131	68	0.325359	345	670	294	0.289655	6299	10385	3117	0.186826
Esophagus - Gastroesophageal Junction	Liver	78	70	7	0.0472973	345	165	49	0.0960784	6299	2892	1177	0.12806
Esophagus - Gastroesophageal Junction	Pancreas	78	84	20	0.123457	345	329	138	0.204748	6299	7655	1814	0.129999
Esophagus - Gastroesophageal Junction	Small Intestine - Terminal Ileum	78	52	12	0.0923077	345	156	79	0.157685	6299	2450	1535	0.175449
Esophagus - Gastroesophageal Junction	Stomach	78	67	29	0.2	345	283	175	0.278662	6299	3910	1837	0.179939
Esophagus - Gastroesophageal Junction	Adipose - Subcutaneous	78	180	54	0.209302	345	737	244	0.225508	6299	16185	3455	0.153665
Esophagus - Gastroesophageal Junction	Adipose - Visceral (Omentum)	78	122	39	0.195	345	491	224	0.267943	6299	8301	2646	0.181233
Esophagus - Gastroesophageal Junction	Adrenal Gland	78	29	16	0.149533	345	182	105	0.199241	6299	2881	1305	0.142157
Esophagus - Gastroesophageal Junction	Breast - Mammary Tissue	78	99	33	0.186441	345	412	196	0.258917	6299	5577	2379	0.20032
Esophagus - Gastroesophageal Junction	Minor Salivary Gland	78	23	18	0.178218	345	93	65	0.148402	6299	1114	841	0.113449
Esophagus - Gastroesophageal Junction	Ovary	78	12	7	0.0777778	345	136	79	0.164241	6299	1252	734	0.0972057
Esophagus - Gastroesophageal Junction	Pituitary	78	27	14	0.133333	345	260	149	0.246281	6299	3183	1219	0.128559
Esophagus - Gastroesophageal Junction	Prostate	78	35	19	0.168142	345	207	151	0.273551	6299	1510	889	0.113843
Esophagus - Gastroesophageal Junction	Testis	78	278	25	0.0702247	345	883	149	0.121336	6299	13715	1866	0.0932347
Esophagus - Gastroesophageal Junction	Thyroid	78	185	41	0.155894	345	919	227	0.179589	6299	14795	2837	0.134493
Esophagus - Gastroesophageal Junction	Cells - EBV-transformed lymphocytes	78	10	6	0.0681818	345	88	26	0.0600462	6299	1418	588	0.0761954
Esophagus - Gastroesophageal Junction	Spleen	78	68	23	0.157534	345	320	163	0.245113	6299	5326	1943	0.16714
Esophagus - Gastroesophageal Junction	Whole Blood	78	263	22	0.0645161	345	986	146	0.109692	6299	15297	2148	0.0994629
Esophagus - Gastroesophageal Junction	Cells - Cultured fibroblasts	78	182	26	0.1	345	713	193	0.18242	6299	14921	1960	0.0923657
Esophagus - Gastroesophageal Junction	Skin - Not Sun Exposed (Suprapubic)	78	322	33	0.0825	345	971	206	0.156535	6299	14473	2903	0.139755
Esophagus - Gastroesophageal Junction	Skin - Sun Exposed (Lower leg)	78	502	38	0.0655172	345	1245	222	0.139623	6299	18873	3125	0.124146
Esophagus - Gastroesophageal Junction	Muscle - Skeletal	78	95	28	0.16185	345	632	178	0.18219	6299	13096	2864	0.147667
Esophagus - Gastroesophageal Junction	Brain - Amygdala	78	41	3	0.0252101	345	132	79	0.165618	6299	837	153	0.0214406
Esophagus - Gastroesophageal Junction	Brain - Anterior cingulate cortex (BA24)	78	67	4	0.0275862	345	223	63	0.110915	6299	1666	336	0.0421846
Esophagus - Gastroesophageal Junction	Brain - Caudate (basal ganglia)	78	102	10	0.0555556	345	249	105	0.176768	6299	4050	909	0.0878346
Esophagus - Gastroesophageal Junction	Brain - Cerebellar Hemisphere	78	102	13	0.0722222	345	356	111	0.158345	6299	5256	963	0.0833405
Esophagus - Gastroesophageal Junction	Brain - Cerebellum	78	112	10	0.0526316	345	359	109	0.15483	6299	5863	912	0.0749877
Esophagus - Gastroesophageal Junction	Brain - Cortex	78	101	15	0.0837989	345	279	119	0.190705	6299	4140	827	0.0792221
Esophagus - Gastroesophageal Junction	Brain - Frontal Cortex (BA9)	78	78	13	0.0833333	345	197	85	0.156827	6299	3247	663	0.0694532
Esophagus - Gastroesophageal Junction	Brain - Hippocampus	78	66	10	0.0694444	345	173	79	0.15251	6299	2190	415	0.0488868
Esophagus - Gastroesophageal Junction	Brain - Hypothalamus	78	72	7	0.0466667	345	207	86	0.155797	6299	1858	354	0.0433983
Esophagus - Gastroesophageal Junction	Brain - Nucleus accumbens (basal ganglia)	78	85	7	0.0429448	345	271	120	0.194805	6299	3920	589	0.0576377
Esophagus - Gastroesophageal Junction	Brain - Putamen (basal ganglia)	78	87	9	0.0545455	345	222	94	0.165785	6299	2983	692	0.0745529
Esophagus - Gastroesophageal Junction	Brain - Spinal cord (cervical c-1)	78	38	6	0.0517241	345	84	42	0.0979021	6299	1439	458	0.0591884
Esophagus - Gastroesophageal Junction	Brain - Substantia nigra	78	27	3	0.0285714	345	63	33	0.0808824	6299	735	129	0.0183395
Esophagus - Gastroesophageal Junction	Nerve - Tibial	78	188	42	0.157895	345	771	259	0.232079	6299	20528	3436	0.12808
Esophagus - Gastroesophageal Junction	Lung	78	227	31	0.101639	345	793	214	0.188049	6299	14885	3075	0.145157
Esophagus - Gastroesophageal Junction	Kidney - Cortex	78	0	0	0	345	7	7	0.0198864	6299	223	212	0.0325054
Esophagus - Gastroesophageal Junction	Uterus	78	4	3	0.0365854	345	77	58	0.137441	6299	569	479	0.0697437
Esophagus - Gastroesophageal Junction	Vagina	78	6	5	0.0595238	345	67	53	0.128641	6299	710	617	0.0880297
Esophagus - Mucosa	Esophagus - Muscularis	328	131	63	0.137255	806	670	302	0.204607	16856	10385	4931	0.181014
Esophagus - Mucosa	Liver	328	70	12	0.0301508	806	165	52	0.053553	16856	2892	1163	0.058892
Esophagus - Mucosa	Pancreas	328	84	32	0.0776699	806	329	172	0.151542	16856	7655	2053	0.0837583
Esophagus - Mucosa	Small Intestine - Terminal Ileum	328	52	16	0.0421053	806	156	81	0.0841996	16856	2450	1616	0.0837045
Esophagus - Mucosa	Stomach	328	67	38	0.0962025	806	283	185	0.169881	16856	3910	2130	0.102572
Esophagus - Mucosa	Adipose - Subcutaneous	328	180	54	0.106299	806	737	297	0.192482	16856	16185	6276	0.189946
Esophagus - Mucosa	Adipose - Visceral (Omentum)	328	122	41	0.0911111	806	491	251	0.193524	16856	8301	4170	0.165759
Esophagus - Mucosa	Adrenal Gland	328	29	16	0.0448179	806	182	122	0.123482	16856	2881	1640	0.0830927
Esophagus - Mucosa	Breast - Mammary Tissue	328	99	40	0.0936768	806	412	220	0.180624	16856	5577	3113	0.138769
Esophagus - Mucosa	Minor Salivary Gland	328	23	18	0.0512821	806	93	62	0.0689655	16856	1114	816	0.045409
Esophagus - Mucosa	Ovary	328	12	4	0.0117647	806	136	74	0.0785563	16856	1252	776	0.042854
Esophagus - Mucosa	Pituitary	328	27	8	0.0225352	806	260	140	0.131332	16856	3183	1458	0.0727581
Esophagus - Mucosa	Prostate	328	35	22	0.0606061	806	207	145	0.143139	16856	1510	1140	0.0620712
Esophagus - Mucosa	Testis	328	278	31	0.0511551	806	883	192	0.113677	16856	13715	3157	0.103268
Esophagus - Mucosa	Thyroid	328	185	46	0.0896686	806	919	288	0.166957	16856	14795	4139	0.13077
Esophagus - Mucosa	Cells - EBV-transformed lymphocytes	328	10	5	0.0147929	806	88	38	0.0425056	16856	1418	578	0.0316296
Esophagus - Mucosa	Spleen	328	68	25	0.0631313	806	320	173	0.153641	16856	5326	2658	0.119827
Esophagus - Mucosa	Whole Blood	328	263	25	0.0423012	806	986	219	0.12221	16856	15297	3015	0.0937704
Esophagus - Mucosa	Cells - Cultured fibroblasts	328	182	28	0.054902	806	713	237	0.156024	16856	14921	4615	0.145231
Esophagus - Mucosa	Skin - Not Sun Exposed (Suprapubic)	328	322	96	0.147692	806	971	323	0.181767	16856	14473	6191	0.197612
Esophagus - Mucosa	Skin - Sun Exposed (Lower leg)	328	502	120	0.144578	806	1245	369	0.179912	16856	18873	6794	0.190154
Esophagus - Mucosa	Muscle - Skeletal	328	95	31	0.0732861	806	632	221	0.153686	16856	13096	4502	0.150307
Esophagus - Mucosa	Brain - Amygdala	328	41	13	0.0352304	806	132	73	0.0778252	16856	837	339	0.0191601
Esophagus - Mucosa	Brain - Anterior cingulate cortex (BA24)	328	67	19	0.0481013	806	223	72	0.0699708	16856	1666	587	0.031692
Esophagus - Mucosa	Brain - Caudate (basal ganglia)	328	102	25	0.0581395	806	249	117	0.1109	16856	4050	1345	0.0643356
Esophagus - Mucosa	Brain - Cerebellar Hemisphere	328	102	28	0.0651163	806	356	104	0.0895009	16856	5256	1390	0.0628618
Esophagus - Mucosa	Brain - Cerebellum	328	112	31	0.0704545	806	359	110	0.0944206	16856	5863	1499	0.06598
Esophagus - Mucosa	Brain - Cortex	328	101	23	0.0536131	806	279	115	0.105991	16856	4140	1187	0.0565346
Esophagus - Mucosa	Brain - Frontal Cortex (BA9)	328	78	22	0.0541872	806	197	91	0.0907278	16856	3247	962	0.0478536
Esophagus - Mucosa	Brain - Hippocampus	328	66	17	0.0431472	806	173	93	0.0949949	16856	2190	878	0.0460989
Esophagus - Mucosa	Brain - Hypothalamus	328	72	21	0.0525	806	207	104	0.102665	16856	1858	690	0.0368708
Esophagus - Mucosa	Brain - Nucleus accumbens (basal ganglia)	328	85	20	0.0484262	806	271	123	0.114206	16856	3920	1085	0.0522237
Esophagus - Mucosa	Brain - Putamen (basal ganglia)	328	87	20	0.0481928	806	222	97	0.094358	16856	2983	856	0.0431473
Esophagus - Mucosa	Brain - Spinal cord (cervical c-1)	328	38	13	0.0355191	806	84	49	0.0550562	16856	1439	693	0.0378792
Esophagus - Mucosa	Brain - Substantia nigra	328	27	10	0.028169	806	63	41	0.0471807	16856	735	336	0.0191007
Esophagus - Mucosa	Nerve - Tibial	328	188	62	0.120155	806	771	298	0.188966	16856	20528	6505	0.174005
Esophagus - Mucosa	Lung	328	227	56	0.100901	806	793	284	0.177611	16856	14885	4982	0.156958
Esophagus - Mucosa	Kidney - Cortex	328	0	0	0	806	7	6	0.00738007	16856	223	205	0.012003
Esophagus - Mucosa	Uterus	328	4	2	0.0060241	806	77	53	0.0600227	16856	569	494	0.0283501
Esophagus - Mucosa	Vagina	328	6	6	0.0179641	806	67	54	0.0618557	16856	710	621	0.0353524
Esophagus - Muscularis	Liver	131	70	13	0.0646766	670	165	59	0.0706587	10385	2892	1125	0.084733
Esophagus - Muscularis	Pancreas	131	84	29	0.134884	670	329	184	0.184184	10385	7655	2171	0.120344
Esophagus - Muscularis	Small Intestine - Terminal Ileum	131	52	16	0.0874317	670	156	92	0.11138	10385	2450	1112	0.0866381
Esophagus - Muscularis	Stomach	131	67	37	0.186869	670	283	211	0.221406	10385	3910	3911	0.273592
Esophagus - Muscularis	Adipose - Subcutaneous	131	180	68	0.21865	670	737	356	0.253021	10385	16185	5194	0.195484
Esophagus - Muscularis	Adipose - Visceral (Omentum)	131	122	64	0.252964	670	491	324	0.27907	10385	8301	3946	0.211174
Esophagus - Muscularis	Adrenal Gland	131	29	17	0.10625	670	182	137	0.160798	10385	2881	1540	0.116086
Esophagus - Muscularis	Breast - Mammary Tissue	131	99	49	0.213043	670	412	273	0.252311	10385	5577	3048	0.190954
Esophagus - Muscularis	Minor Salivary Gland	131	23	18	0.116883	670	93	73	0.095675	10385	1114	787	0.0684407
Esophagus - Muscularis	Ovary	131	12	8	0.0559441	670	136	101	0.12531	10385	1252	934	0.0802612
Esophagus - Muscularis	Pituitary	131	27	14	0.0886076	670	260	176	0.189247	10385	3183	1543	0.113723
Esophagus - Muscularis	Prostate	131	35	19	0.114458	670	207	162	0.184721	10385	1510	879	0.0738966
Esophagus - Muscularis	Testis	131	278	35	0.0855746	670	883	211	0.135866	10385	13715	2924	0.121328
Esophagus - Muscularis	Thyroid	131	185	45	0.142405	670	919	335	0.210824	10385	14795	4012	0.159333
Esophagus - Muscularis	Cells - EBV-transformed lymphocytes	131	10	5	0.035461	670	88	39	0.0514512	10385	1418	753	0.0637973
Esophagus - Muscularis	Spleen	131	68	28	0.140704	670	320	192	0.193939	10385	5326	1968	0.125263
Esophagus - Muscularis	Whole Blood	131	263	42	0.106599	670	986	254	0.153382	10385	15297	2846	0.110817
Esophagus - Muscularis	Cells - Cultured fibroblasts	131	182	34	0.108626	670	713	271	0.195951	10385	14921	4131	0.163242
Esophagus - Muscularis	Skin - Not Sun Exposed (Suprapubic)	131	322	69	0.152318	670	971	345	0.210238	10385	14473	4238	0.170488
Esophagus - Muscularis	Skin - Sun Exposed (Lower leg)	131	502	74	0.116904	670	1245	355	0.185379	10385	18873	4712	0.16105
Esophagus - Muscularis	Muscle - Skeletal	131	95	43	0.190265	670	632	292	0.22427	10385	13096	4430	0.188663
Esophagus - Muscularis	Brain - Amygdala	131	41	22	0.127907	670	132	100	0.124688	10385	837	365	0.0325254
Esophagus - Muscularis	Brain - Anterior cingulate cortex (BA24)	131	67	24	0.121212	670	223	83	0.0929451	10385	1666	673	0.055846
Esophagus - Muscularis	Brain - Caudate (basal ganglia)	131	102	34	0.145923	670	249	140	0.152339	10385	4050	1401	0.0970558
Esophagus - Muscularis	Brain - Cerebellar Hemisphere	131	102	36	0.154506	670	356	138	0.134503	10385	5256	1519	0.0971166
Esophagus - Muscularis	Brain - Cerebellum	131	112	36	0.148148	670	359	146	0.141885	10385	5863	1602	0.0985968
Esophagus - Muscularis	Brain - Cortex	131	101	38	0.163793	670	279	153	0.161222	10385	4140	1413	0.0972806
Esophagus - Muscularis	Brain - Frontal Cortex (BA9)	131	78	25	0.119617	670	197	104	0.119954	10385	3247	1158	0.0849472
Esophagus - Muscularis	Brain - Hippocampus	131	66	31	0.15736	670	173	113	0.134045	10385	2190	939	0.074672
Esophagus - Muscularis	Brain - Hypothalamus	131	72	31	0.152709	670	207	126	0.143672	10385	1858	698	0.0570122
Esophagus - Muscularis	Brain - Nucleus accumbens (basal ganglia)	131	85	28	0.12963	670	271	160	0.170032	10385	3920	1048	0.0732611
Esophagus - Muscularis	Brain - Putamen (basal ganglia)	131	87	31	0.142202	670	222	130	0.14574	10385	2983	1213	0.0907391
Esophagus - Muscularis	Brain - Spinal cord (cervical c-1)	131	38	13	0.0769231	670	84	53	0.0702918	10385	1439	701	0.0592862
Esophagus - Muscularis	Brain - Substantia nigra	131	27	6	0.0379747	670	63	41	0.0559345	10385	735	293	0.0263489
Esophagus - Muscularis	Nerve - Tibial	131	188	80	0.250784	670	771	383	0.265788	10385	20528	5609	0.181445
Esophagus - Muscularis	Lung	131	227	55	0.153631	670	793	328	0.224197	10385	14885	4243	0.167907
Esophagus - Muscularis	Kidney - Cortex	131	0	0	0	670	7	7	0.0103397	10385	223	204	0.0192308
Esophagus - Muscularis	Uterus	131	4	4	0.0296296	670	77	62	0.0829987	10385	569	516	0.0471061
Esophagus - Muscularis	Vagina	131	6	6	0.0437956	670	67	52	0.0705563	10385	710	621	0.0559712
Liver	Pancreas	70	84	19	0.123377	165	329	75	0.151822	2892	7655	1018	0.0965203
Liver	Small Intestine - Terminal Ileum	70	52	7	0.057377	165	156	48	0.149533	2892	2450	765	0.143205
Liver	Stomach	70	67	13	0.0948905	165	283	66	0.147321	2892	3910	777	0.114231
Liver	Adipose - Subcutaneous	70	180	15	0.06	165	737	69	0.0764967	2892	16185	1289	0.0675683
Liver	Adipose - Visceral (Omentum)	70	122	13	0.0677083	165	491	57	0.0868902	2892	8301	1171	0.104619
Liver	Adrenal Gland	70	29	8	0.0808081	165	182	45	0.129683	2892	2881	889	0.153993
Liver	Breast - Mammary Tissue	70	99	11	0.0650888	165	412	64	0.110919	2892	5577	1094	0.129177
Liver	Minor Salivary Gland	70	23	5	0.0537634	165	93	38	0.147287	2892	1114	464	0.115826
Liver	Ovary	70	12	2	0.0243902	165	136	22	0.0730897	2892	1252	541	0.13055
Liver	Pituitary	70	27	3	0.0309278	165	260	51	0.12	2892	3183	567	0.0933333
Liver	Prostate	70	35	3	0.0285714	165	207	44	0.11828	2892	1510	573	0.130168
Liver	Testis	70	278	23	0.066092	165	883	61	0.0582061	2892	13715	1241	0.0747275
Liver	Thyroid	70	185	21	0.0823529	165	919	84	0.0774908	2892	14795	1214	0.068638
Liver	Cells - EBV-transformed lymphocytes	70	10	3	0.0375	165	88	28	0.110672	2892	1418	510	0.118329
Liver	Spleen	70	68	8	0.057971	165	320	55	0.113402	2892	5326	1034	0.125821
Liver	Whole Blood	70	263	21	0.0630631	165	986	43	0.0373588	2892	15297	1387	0.0762549
Liver	Cells - Cultured fibroblasts	70	182	6	0.0238095	165	713	60	0.0683371	2892	14921	920	0.0516477
Liver	Skin - Not Sun Exposed (Suprapubic)	70	322	13	0.0331633	165	971	57	0.0501761	2892	14473	1234	0.0710625
Liver	Skin - Sun Exposed (Lower leg)	70	502	12	0.020979	165	1245	56	0.0397163	2892	18873	1247	0.0572938
Liver	Muscle - Skeletal	70	95	9	0.0545455	165	632	49	0.0614806	2892	13096	1144	0.0715537
Liver	Brain - Amygdala	70	41	2	0.018018	165	132	27	0.0909091	2892	837	134	0.0359346
Liver	Brain - Anterior cingulate cortex (BA24)	70	67	1	0.00729927	165	223	18	0.0463918	2892	1666	87	0.0190873
Liver	Brain - Caudate (basal ganglia)	70	102	5	0.0290698	165	249	27	0.0652174	2892	4050	596	0.0858542
Liver	Brain - Cerebellar Hemisphere	70	102	5	0.0290698	165	356	33	0.0633397	2892	5256	560	0.0687285
Liver	Brain - Cerebellum	70	112	4	0.021978	165	359	32	0.0610687	2892	5863	446	0.0509423
Liver	Brain - Cortex	70	101	4	0.0233918	165	279	31	0.0698198	2892	4140	309	0.043942
Liver	Brain - Frontal Cortex (BA9)	70	78	3	0.0202703	165	197	32	0.0883978	2892	3247	177	0.0288321
Liver	Brain - Hippocampus	70	66	2	0.0147059	165	173	21	0.0621302	2892	2190	170	0.0334514
Liver	Brain - Hypothalamus	70	72	4	0.028169	165	207	32	0.0860215	2892	1858	139	0.0292632
Liver	Brain - Nucleus accumbens (basal ganglia)	70	85	3	0.0193548	165	271	31	0.0711009	2892	3920	223	0.0327363
Liver	Brain - Putamen (basal ganglia)	70	87	3	0.0191083	165	222	20	0.0516796	2892	2983	257	0.0437447
Liver	Brain - Spinal cord (cervical c-1)	70	38	2	0.0185185	165	84	11	0.0441767	2892	1439	228	0.0526437
Liver	Brain - Substantia nigra	70	27	0	0	165	63	11	0.0482456	2892	735	77	0.0212297
Liver	Nerve - Tibial	70	188	16	0.0620155	165	771	76	0.0811966	2892	20528	1334	0.0569599
Liver	Lung	70	227	21	0.0707071	165	793	78	0.0814196	2892	14885	1480	0.0832536
Liver	Kidney - Cortex	70	0	0	0	165	7	6	0.0348837	2892	223	187	0.0600321
Liver	Uterus	70	4	3	0.0405405	165	77	25	0.103306	2892	569	435	0.125686
Liver	Vagina	70	6	3	0.0394737	165	67	33	0.142241	2892	710	550	0.152693
Pancreas	Small Intestine - Terminal Ileum	84	52	12	0.0882353	329	156	77	0.158763	7655	2450	764	0.0756061
Pancreas	Stomach	84	67	33	0.218543	329	283	171	0.279412	7655	3910	776	0.067099
Pancreas	Adipose - Subcutaneous	84	180	38	0.143939	329	737	187	0.175422	7655	16185	2376	0.0996644
Pancreas	Adipose - Visceral (Omentum)	84	122	29	0.140777	329	491	153	0.186585	7655	8301	2104	0.131863
Pancreas	Adrenal Gland	84	29	13	0.115044	329	182	88	0.172211	7655	2881	1240	0.117692
Pancreas	Breast - Mammary Tissue	84	99	25	0.136612	329	412	169	0.22807	7655	5577	1782	0.134674
Pancreas	Minor Salivary Gland	84	23	14	0.130841	329	93	67	0.158768	7655	1114	621	0.0708177
Pancreas	Ovary	84	12	5	0.0520833	329	136	68	0.146237	7655	1252	772	0.0866734
Pancreas	Pituitary	84	27	8	0.0720721	329	260	126	0.213922	7655	3183	1217	0.11229
Pancreas	Prostate	84	35	16	0.134454	329	207	125	0.233209	7655	1510	791	0.0863066
Pancreas	Testis	84	278	21	0.058011	329	883	142	0.117162	7655	13715	1749	0.0818437
Pancreas	Thyroid	84	185	22	0.0817844	329	919	168	0.134615	7655	14795	2240	0.0997773
Pancreas	Cells - EBV-transformed lymphocytes	84	10	4	0.0425532	329	88	41	0.0983213	7655	1418	790	0.0870715
Pancreas	Spleen	84	68	17	0.111842	329	320	136	0.209553	7655	5326	1438	0.110777
Pancreas	Whole Blood	84	263	17	0.0489914	329	986	133	0.101141	7655	15297	1583	0.06897
Pancreas	Cells - Cultured fibroblasts	84	182	16	0.0601504	329	713	155	0.148752	7655	14921	1806	0.0799965
Pancreas	Skin - Not Sun Exposed (Suprapubic)	84	322	37	0.091133	329	971	174	0.133846	7655	14473	2389	0.107963
Pancreas	Skin - Sun Exposed (Lower leg)	84	502	36	0.0614334	329	1245	189	0.120076	7655	18873	2263	0.0853061
Pancreas	Muscle - Skeletal	84	95	28	0.156425	329	632	154	0.16025	7655	13096	2475	0.119271
Pancreas	Brain - Amygdala	84	41	3	0.024	329	132	62	0.13449	7655	837	227	0.026731
Pancreas	Brain - Anterior cingulate cortex (BA24)	84	67	7	0.0463576	329	223	59	0.106884	7655	1666	330	0.0354039
Pancreas	Brain - Caudate (basal ganglia)	84	102	13	0.0698925	329	249	90	0.155709	7655	4050	1053	0.0899616
Pancreas	Brain - Cerebellar Hemisphere	84	102	15	0.0806452	329	356	77	0.112409	7655	5256	1030	0.0797769
Pancreas	Brain - Cerebellum	84	112	17	0.0867347	329	359	89	0.12936	7655	5863	1208	0.0893623
Pancreas	Brain - Cortex	84	101	13	0.0702703	329	279	88	0.144737	7655	4140	765	0.064858
Pancreas	Brain - Frontal Cortex (BA9)	84	78	12	0.0740741	329	197	78	0.148289	7655	3247	559	0.051275
Pancreas	Brain - Hippocampus	84	66	3	0.02	329	173	67	0.133466	7655	2190	404	0.0410361
Pancreas	Brain - Hypothalamus	84	72	14	0.0897436	329	207	89	0.166045	7655	1858	371	0.0389993
Pancreas	Brain - Nucleus accumbens (basal ganglia)	84	85	8	0.0473373	329	271	99	0.165	7655	3920	728	0.0628942
Pancreas	Brain - Putamen (basal ganglia)	84	87	4	0.0233918	329	222	74	0.134301	7655	2983	596	0.0560256
Pancreas	Brain - Spinal cord (cervical c-1)	84	38	3	0.0245902	329	84	33	0.0799031	7655	1439	397	0.0436552
Pancreas	Brain - Substantia nigra	84	27	8	0.0720721	329	63	37	0.0943878	7655	735	185	0.0220501
Pancreas	Nerve - Tibial	84	188	43	0.158088	329	771	196	0.178182	7655	20528	3103	0.110102
Pancreas	Lung	84	227	21	0.0675241	329	793	160	0.142602	7655	14885	2096	0.0929902
Pancreas	Kidney - Cortex	84	0	0	0	329	7	7	0.0208333	7655	223	212	0.0269104
Pancreas	Uterus	84	4	4	0.0454545	329	77	53	0.130542	7655	569	538	0.0654183
Pancreas	Vagina	84	6	5	0.0555556	329	67	53	0.133838	7655	710	602	0.0719665
Small Intestine - Terminal Ileum	Stomach	52	67	15	0.12605	156	283	94	0.214123	2450	3910	932	0.146541
Small Intestine - Terminal Ileum	Adipose - Subcutaneous	52	180	13	0.0560345	156	737	108	0.120941	2450	16185	1626	0.0872552
Small Intestine - Terminal Ileum	Adipose - Visceral (Omentum)	52	122	13	0.0747126	156	491	87	0.134467	2450	8301	1050	0.0976653
Small Intestine - Terminal Ileum	Adrenal Gland	52	29	8	0.0987654	156	182	56	0.16568	2450	2881	718	0.134684
Small Intestine - Terminal Ileum	Breast - Mammary Tissue	52	99	11	0.0728477	156	412	97	0.170775	2450	5577	923	0.114987
Small Intestine - Terminal Ileum	Minor Salivary Gland	52	23	11	0.146667	156	93	59	0.236948	2450	1114	534	0.149832
Small Intestine - Terminal Ileum	Ovary	52	12	2	0.03125	156	136	37	0.126712	2450	1252	464	0.125338
Small Intestine - Terminal Ileum	Pituitary	52	27	4	0.0506329	156	260	71	0.170673	2450	3183	542	0.0962187
Small Intestine - Terminal Ileum	Prostate	52	35	10	0.114943	156	971	83	0.0736469	2450	1510	635	0.160354
Small Intestine - Terminal Ileum	Testis	52	278	27	0.0818182	156	883	81	0.0779596	2450	13715	884	0.0546861
Small Intestine - Terminal Ileum	Thyroid	52	185	11	0.0464135	156	919	106	0.0986047	2450	14795	1042	0.0604233
Small Intestine - Terminal Ileum	Cells - EBV-transformed lymphocytes	52	10	5	0.0806452	156	88	33	0.135246	2450	1418	557	0.144002
Small Intestine - Terminal Ileum	Spleen	52	68	18	0.15	156	320	94	0.197479	2450	5326	1254	0.161265
Small Intestine - Terminal Ileum	Whole Blood	52	263	20	0.0634921	156	986	73	0.0639229	2450	15297	1082	0.0609681
Small Intestine - Terminal Ileum	Cells - Cultured fibroblasts	52	182	26	0.111111	156	713	93	0.10702	2450	14921	896	0.0515802
Small Intestine - Terminal Ileum	Skin - Not Sun Exposed (Suprapubic)	52	322	15	0.040107	156	971	83	0.0736469	2450	14473	1369	0.0808958
Small Intestine - Terminal Ileum	Skin - Sun Exposed (Lower leg)	52	502	29	0.0523466	156	1245	100	0.0713776	2450	18873	1486	0.06969
Small Intestine - Terminal Ileum	Muscle - Skeletal	52	95	10	0.0680272	156	632	64	0.0812183	2450	13096	1340	0.0861958
Small Intestine - Terminal Ileum	Brain - Amygdala	52	41	1	0.0107527	156	132	40	0.138889	2450	837	120	0.0365075
Small Intestine - Terminal Ileum	Brain - Anterior cingulate cortex (BA24)	52	67	2	0.0168067	156	223	23	0.0727848	2450	1666	208	0.0505345
Small Intestine - Terminal Ileum	Brain - Caudate (basal ganglia)	52	102	5	0.0324675	156	249	38	0.0938272	2450	4050	639	0.0983077
Small Intestine - Terminal Ileum	Brain - Cerebellar Hemisphere	52	102	5	0.0324675	156	356	35	0.0683594	2450	5256	534	0.0692967
Small Intestine - Terminal Ileum	Brain - Cerebellum	52	112	5	0.0304878	156	359	37	0.0718447	2450	5863	548	0.0659208
Small Intestine - Terminal Ileum	Brain - Cortex	52	101	4	0.0261438	156	279	42	0.0965517	2450	4140	398	0.0603945
Small Intestine - Terminal Ileum	Brain - Frontal Cortex (BA9)	52	78	3	0.0230769	156	197	38	0.107649	2450	3247	278	0.0487976
Small Intestine - Terminal Ileum	Brain - Hippocampus	52	66	2	0.0169492	156	173	31	0.0942249	2450	2190	224	0.0482759
Small Intestine - Terminal Ileum	Brain - Hypothalamus	52	72	2	0.016129	156	207	41	0.112948	2450	1858	224	0.0519963
Small Intestine - Terminal Ileum	Brain - Nucleus accumbens (basal ganglia)	52	85	3	0.0218978	156	271	49	0.114754	2450	3920	293	0.0459969
Small Intestine - Terminal Ileum	Brain - Putamen (basal ganglia)	52	87	3	0.0215827	156	222	31	0.0820106	2450	2983	296	0.0544819
Small Intestine - Terminal Ileum	Brain - Spinal cord (cervical c-1)	52	38	2	0.0222222	156	84	21	0.0875	2450	1439	294	0.0755978
Small Intestine - Terminal Ileum	Brain - Substantia nigra	52	27	0	0	156	63	12	0.0547945	2450	735	82	0.0257457
Small Intestine - Terminal Ileum	Nerve - Tibial	52	188	15	0.0625	156	771	108	0.116505	2450	20528	1792	0.0779876
Small Intestine - Terminal Ileum	Lung	52	227	21	0.0752688	156	793	109	0.114858	2450	14885	1648	0.0950678
Small Intestine - Terminal Ileum	Kidney - Cortex	52	0	0	0	156	7	7	0.0429448	2450	223	194	0.0725776
Small Intestine - Terminal Ileum	Uterus	52	4	1	0.0178571	156	77	38	0.16309	2450	569	431	0.142763
Small Intestine - Terminal Ileum	Vagina	52	6	3	0.0517241	156	67	35	0.156951	2450	710	535	0.169304
Stomach	Adipose - Subcutaneous	67	180	40	0.161943	283	737	215	0.210784	3910	16185	2318	0.115352
Stomach	Adipose - Visceral (Omentum)	67	122	37	0.195767	283	491	199	0.257106	3910	8301	2096	0.171649
Stomach	Adrenal Gland	67	29	16	0.166667	283	182	102	0.219355	3910	2881	935	0.137682
Stomach	Breast - Mammary Tissue	67	99	31	0.186747	283	412	193	0.277698	3910	5577	1717	0.180985
Stomach	Minor Salivary Gland	67	23	17	0.188889	283	93	80	0.212766	3910	1114	704	0.140127
Stomach	Ovary	67	12	3	0.0379747	283	136	69	0.164678	3910	1252	732	0.141806
Stomach	Pituitary	67	27	8	0.0851064	283	260	137	0.252302	3910	3183	990	0.139574
Stomach	Prostate	67	35	22	0.215686	283	207	156	0.318367	3910	1510	887	0.163653
Stomach	Testis	67	278	21	0.0608696	283	883	137	0.117496	3910	13715	1438	0.0815887
Stomach	Thyroid	67	185	36	0.142857	283	919	205	0.170549	3910	14795	2128	0.113766
Stomach	Cells - EBV-transformed lymphocytes	67	10	5	0.0649351	283	88	38	0.102426	3910	1418	607	0.113926
Stomach	Spleen	67	68	18	0.133333	283	320	157	0.260365	3910	5326	1184	0.128194
Stomach	Whole Blood	67	263	19	0.0575758	283	986	138	0.108747	3910	15297	1458	0.0759098
Stomach	Cells - Cultured fibroblasts	67	182	9	0.0361446	283	713	158	0.158635	3910	14921	1210	0.0642557
Stomach	Skin - Not Sun Exposed (Suprapubic)	67	322	35	0.0899743	283	971	184	0.14673	3910	14473	1968	0.107055
Stomach	Skin - Sun Exposed (Lower leg)	67	502	34	0.059754	283	1245	193	0.126309	3910	18873	2049	0.0899355
Stomach	Muscle - Skeletal	67	95	22	0.135802	283	632	151	0.165027	3910	13096	1867	0.109785
Stomach	Brain - Amygdala	67	41	2	0.0185185	283	132	72	0.173494	3910	837	173	0.0364441
Stomach	Brain - Anterior cingulate cortex (BA24)	67	67	0	0	283	223	52	0.102767	3910	1666	229	0.0410689
Stomach	Brain - Caudate (basal ganglia)	67	102	6	0.035503	283	249	94	0.176692	3910	4050	649	0.0815327
Stomach	Brain - Cerebellar Hemisphere	67	102	5	0.0295858	283	356	83	0.12989	3910	5256	413	0.0450578
Stomach	Brain - Cerebellum	67	112	6	0.0335196	283	359	89	0.138629	3910	5863	552	0.0564821
Stomach	Brain - Cortex	67	101	3	0.0178571	283	279	94	0.16726	3910	4140	573	0.0711801
Stomach	Brain - Frontal Cortex (BA9)	67	78	2	0.0137931	283	197	72	0.15	3910	3247	414	0.0578455
Stomach	Brain - Hippocampus	67	66	1	0.0075188	283	173	73	0.160088	3910	2190	278	0.0455738
Stomach	Brain - Hypothalamus	67	72	4	0.028777	283	207	79	0.161224	3910	1858	251	0.043516
Stomach	Brain - Nucleus accumbens (basal ganglia)	67	85	3	0.0197368	283	271	98	0.176895	3910	3920	445	0.0568327
Stomach	Brain - Putamen (basal ganglia)	67	87	2	0.012987	283	222	82	0.162376	3910	2983	470	0.0681851
Stomach	Brain - Spinal cord (cervical c-1)	67	38	2	0.0190476	283	84	37	0.100817	3910	1439	382	0.0714152
Stomach	Brain - Substantia nigra	67	27	0	0	283	63	28	0.0809249	3910	735	131	0.0282024
Stomach	Nerve - Tibial	67	188	41	0.160784	283	771	229	0.217268	3910	20528	2404	0.0983714
Stomach	Lung	67	227	30	0.102041	283	793	206	0.19145	3910	14885	2249	0.119659
Stomach	Kidney - Cortex	67	0	0	0	283	7	7	0.0241379	3910	223	205	0.0496008
Stomach	Uterus	67	4	4	0.056338	283	77	64	0.177778	3910	569	479	0.106944
Stomach	Vagina	67	6	5	0.0684932	283	67	61	0.174286	3910	710	546	0.118182
Adipose - Subcutaneous	Adipose - Visceral (Omentum)	180	122	79	0.261589	737	491	348	0.283388	16185	8301	5693	0.2325
Adipose - Subcutaneous	Adrenal Gland	180	29	23	0.110048	737	182	138	0.150163	16185	2881	1791	0.0939369
Adipose - Subcutaneous	Breast - Mammary Tissue	180	99	60	0.215054	737	412	321	0.279373	16185	5577	4529	0.208115
Adipose - Subcutaneous	Minor Salivary Gland	180	23	17	0.0837438	737	93	79	0.0951807	16185	1114	799	0.0461876
Adipose - Subcutaneous	Ovary	180	12	5	0.0260417	737	136	83	0.0950745	16185	1252	823	0.0471985
Adipose - Subcutaneous	Pituitary	180	27	11	0.0531401	737	260	178	0.178536	16185	3183	1319	0.068102
Adipose - Subcutaneous	Prostate	180	35	17	0.0790698	737	207	164	0.173729	16185	1510	883	0.0499011
Adipose - Subcutaneous	Testis	180	278	36	0.0786026	737	883	216	0.133333	16185	13715	3789	0.126722
Adipose - Subcutaneous	Thyroid	180	185	56	0.153425	737	919	369	0.222826	16185	14795	4589	0.148128
Adipose - Subcutaneous	Cells - EBV-transformed lymphocytes	180	10	6	0.0315789	737	88	49	0.0593939	16185	1418	747	0.0424359
Adipose - Subcutaneous	Spleen	180	68	32	0.129032	737	320	213	0.201514	16185	5326	2811	0.130677
Adipose - Subcutaneous	Whole Blood	180	263	42	0.0948081	737	986	300	0.174115	16185	15297	4087	0.12982
Adipose - Subcutaneous	Cells - Cultured fibroblasts	180	182	45	0.124309	737	713	301	0.207586	16185	14921	4765	0.153186
Adipose - Subcutaneous	Skin - Not Sun Exposed (Suprapubic)	180	322	64	0.12749	737	971	344	0.201405	16185	14473	5499	0.179366
Adipose - Subcutaneous	Skin - Sun Exposed (Lower leg)	180	502	74	0.108504	737	1245	393	0.198285	16185	18873	6567	0.187318
Adipose - Subcutaneous	Muscle - Skeletal	180	95	45	0.163636	737	632	265	0.193572	16185	13096	6129	0.209317
Adipose - Subcutaneous	Brain - Amygdala	180	41	3	0.0135747	737	132	83	0.0955121	16185	837	178	0.0104571
Adipose - Subcutaneous	Brain - Anterior cingulate cortex (BA24)	180	67	11	0.0445344	737	223	64	0.0666667	16185	1666	526	0.0294661
Adipose - Subcutaneous	Brain - Caudate (basal ganglia)	180	102	20	0.070922	737	249	127	0.128803	16185	4050	1201	0.0593526
Adipose - Subcutaneous	Brain - Cerebellar Hemisphere	180	102	23	0.0815603	737	356	122	0.111619	16185	5256	1370	0.0638963
Adipose - Subcutaneous	Brain - Cerebellum	180	112	21	0.0719178	737	359	124	0.113139	16185	5863	1458	0.0661284
Adipose - Subcutaneous	Brain - Cortex	180	101	17	0.0604982	737	279	134	0.13189	16185	4140	985	0.0484625
Adipose - Subcutaneous	Brain - Frontal Cortex (BA9)	180	78	16	0.0620155	737	197	102	0.109208	16185	3247	797	0.0410148
Adipose - Subcutaneous	Brain - Hippocampus	180	66	10	0.0406504	737	173	94	0.103297	16185	2190	694	0.0377687
Adipose - Subcutaneous	Brain - Hypothalamus	180	72	14	0.0555556	737	207	116	0.122881	16185	1858	644	0.0356925
Adipose - Subcutaneous	Brain - Nucleus accumbens (basal ganglia)	180	85	9	0.0339623	737	271	138	0.136905	16185	3920	816	0.0405869
Adipose - Subcutaneous	Brain - Putamen (basal ganglia)	180	87	9	0.0337079	737	222	100	0.104275	16185	2983	824	0.0429883
Adipose - Subcutaneous	Brain - Spinal cord (cervical c-1)	180	38	10	0.0458716	737	84	48	0.0584653	16185	1439	1440	0.0817068
Adipose - Subcutaneous	Brain - Substantia nigra	180	27	7	0.0338164	737	63	39	0.04875	16185	735	342	0.0202128
Adipose - Subcutaneous	Nerve - Tibial	180	188	94	0.255435	737	771	414	0.274536	16185	20528	9229	0.251382
Adipose - Subcutaneous	Lung	180	227	54	0.132678	737	793	374	0.244444	16185	14885	5812	0.187061
Adipose - Subcutaneous	Kidney - Cortex	180	0	0	0	737	7	7	0.0094086	16185	223	212	0.0129205
Adipose - Subcutaneous	Uterus	180	4	4	0.0217391	737	77	69	0.0847666	16185	569	522	0.0311567
Adipose - Subcutaneous	Vagina	180	6	6	0.0322581	737	67	66	0.0820896	16185	710	624	0.036934
Adipose - Visceral (Omentum)	Adrenal Gland	122	29	24	0.15894	491	182	144	0.213967	8301	2881	1568	0.140225
Adipose - Visceral (Omentum)	Breast - Mammary Tissue	122	99	56	0.253394	491	412	258	0.285714	8301	5577	3417	0.246217
Adipose - Visceral (Omentum)	Minor Salivary Gland	122	23	15	0.103448	491	93	71	0.121575	8301	1114	735	0.0780669
Adipose - Visceral (Omentum)	Ovary	122	12	4	0.0298507	491	136	75	0.119617	8301	1252	794	0.0831153
Adipose - Visceral (Omentum)	Pituitary	122	27	10	0.0671141	491	260	157	0.209055	8301	3183	1213	0.105625
Adipose - Visceral (Omentum)	Prostate	122	35	17	0.10828	491	207	157	0.224928	8301	1510	839	0.0855163
Adipose - Visceral (Omentum)	Testis	122	278	30	0.075	491	883	162	0.117904	8301	13715	2756	0.125182
Adipose - Visceral (Omentum)	Thyroid	122	185	40	0.130293	491	919	322	0.228369	8301	14795	3802	0.164617
Adipose - Visceral (Omentum)	Cells - EBV-transformed lymphocytes	122	10	6	0.0454545	491	88	26	0.044905	8301	1418	718	0.0738759
Adipose - Visceral (Omentum)	Spleen	122	68	34	0.178947	491	320	202	0.249075	8301	5326	2406	0.176561
Adipose - Visceral (Omentum)	Whole Blood	122	263	48	0.124675	491	986	234	0.158429	8301	15297	3289	0.139376
Adipose - Visceral (Omentum)	Cells - Cultured fibroblasts	122	182	31	0.101974	491	713	227	0.188538	8301	14921	3030	0.13048
Adipose - Visceral (Omentum)	Skin - Not Sun Exposed (Suprapubic)	122	322	51	0.114865	491	971	274	0.187415	8301	14473	3747	0.16453
Adipose - Visceral (Omentum)	Skin - Sun Exposed (Lower leg)	122	502	54	0.0865385	491	1245	289	0.166475	8301	18873	4152	0.152793
Adipose - Visceral (Omentum)	Muscle - Skeletal	122	95	29	0.133641	491	632	201	0.178985	8301	13096	3625	0.169416
Adipose - Visceral (Omentum)	Brain - Amygdala	122	41	12	0.0736196	491	132	83	0.133226	8301	837	253	0.0276866
Adipose - Visceral (Omentum)	Brain - Anterior cingulate cortex (BA24)	122	67	13	0.0687831	491	223	69	0.0966387	8301	1666	513	0.0514699
Adipose - Visceral (Omentum)	Brain - Caudate (basal ganglia)	122	102	20	0.0892857	491	249	122	0.164865	8301	4050	1115	0.0902761
Adipose - Visceral (Omentum)	Brain - Cerebellar Hemisphere	122	102	24	0.107143	491	356	115	0.135773	8301	5256	1061	0.0782622
Adipose - Visceral (Omentum)	Brain - Cerebellum	122	112	23	0.0982906	491	359	116	0.136471	8301	5863	1209	0.0853572
Adipose - Visceral (Omentum)	Brain - Cortex	122	101	18	0.0807175	491	279	124	0.161039	8301	4140	909	0.0730649
Adipose - Visceral (Omentum)	Brain - Frontal Cortex (BA9)	122	78	8	0.04	491	197	86	0.125	8301	3247	673	0.0582785
Adipose - Visceral (Omentum)	Brain - Hippocampus	122	66	15	0.0797872	491	173	86	0.129518	8301	2190	497	0.0473739
Adipose - Visceral (Omentum)	Brain - Hypothalamus	122	72	20	0.103093	491	207	102	0.146132	8301	1858	547	0.0538439
Adipose - Visceral (Omentum)	Brain - Nucleus accumbens (basal ganglia)	122	85	17	0.0821256	491	271	125	0.164042	8301	3920	741	0.0606333
Adipose - Visceral (Omentum)	Brain - Putamen (basal ganglia)	122	87	16	0.076555	491	222	108	0.151473	8301	2983	747	0.0661999
Adipose - Visceral (Omentum)	Brain - Spinal cord (cervical c-1)	122	38	10	0.0625	491	84	45	0.0782609	8301	1439	584	0.0599589
Adipose - Visceral (Omentum)	Brain - Substantia nigra	122	27	3	0.0201342	491	63	32	0.0577617	8301	735	288	0.0318725
Adipose - Visceral (Omentum)	Nerve - Tibial	122	188	76	0.245161	491	771	336	0.266244	8301	20528	4955	0.171876
Adipose - Visceral (Omentum)	Lung	122	227	53	0.151862	491	793	336	0.261682	8301	14885	4120	0.177693
Adipose - Visceral (Omentum)	Kidney - Cortex	122	0	0	0	491	7	7	0.0140562	8301	223	205	0.0240497
Adipose - Visceral (Omentum)	Uterus	122	4	4	0.031746	491	77	62	0.109155	8301	569	500	0.0563698
Adipose - Visceral (Omentum)	Vagina	122	6	5	0.0390625	491	67	50	0.0896057	8301	710	615	0.0682499
Adrenal Gland	Breast - Mammary Tissue	29	99	20	0.15625	182	412	124	0.208754	2881	5577	1598	0.188934
Adrenal Gland	Minor Salivary Gland	29	23	7	0.134615	182	93	47	0.170909	2881	1114	529	0.132416
Adrenal Gland	Ovary	29	12	4	0.097561	182	136	58	0.18239	2881	1252	685	0.165739
Adrenal Gland	Pituitary	29	27	9	0.160714	182	260	92	0.208145	2881	3183	1075	0.177276
Adrenal Gland	Prostate	29	35	10	0.15625	182	207	89	0.228792	2881	1510	703	0.1601
Adrenal Gland	Testis	29	278	13	0.0423453	182	883	78	0.0732394	2881	13715	869	0.052362
Adrenal Gland	Thyroid	29	185	18	0.0841121	182	919	115	0.10445	2881	14795	1855	0.104945
Adrenal Gland	Cells - EBV-transformed lymphocytes	29	10	5	0.128205	182	88	23	0.0851852	2881	1418	551	0.128169
Adrenal Gland	Spleen	29	68	15	0.154639	182	320	105	0.209163	2881	5326	1225	0.149263
Adrenal Gland	Whole Blood	29	263	15	0.0513699	182	986	93	0.0796233	2881	15297	1175	0.0646386
Adrenal Gland	Cells - Cultured fibroblasts	29	182	9	0.042654	182	713	114	0.127374	2881	14921	1581	0.0888102
Adrenal Gland	Skin - Not Sun Exposed (Suprapubic)	29	322	15	0.042735	182	971	113	0.0980052	2881	14473	1754	0.101072
Adrenal Gland	Skin - Sun Exposed (Lower leg)	29	502	15	0.0282486	182	1245	116	0.0812894	2881	18873	1629	0.0748828
Adrenal Gland	Muscle - Skeletal	29	95	12	0.0967742	182	632	108	0.132678	2881	13096	1689	0.105714
Adrenal Gland	Brain - Amygdala	29	41	2	0.0285714	182	132	47	0.149682	2881	837	171	0.0459925
Adrenal Gland	Brain - Anterior cingulate cortex (BA24)	29	67	1	0.0104167	182	223	38	0.0938272	2881	1666	295	0.0648779
Adrenal Gland	Brain - Caudate (basal ganglia)	29	102	8	0.0610687	182	249	61	0.141531	2881	4050	964	0.139085
Adrenal Gland	Brain - Cerebellar Hemisphere	29	102	7	0.0534351	182	356	62	0.115242	2881	5256	769	0.0945066
Adrenal Gland	Brain - Cerebellum	29	112	9	0.0638298	182	359	66	0.121996	2881	5863	722	0.0825709
Adrenal Gland	Brain - Cortex	29	101	5	0.0384615	182	279	59	0.127983	2881	4140	567	0.0807577
Adrenal Gland	Brain - Frontal Cortex (BA9)	29	78	4	0.0373832	182	197	59	0.155673	2881	3247	440	0.0718016
Adrenal Gland	Brain - Hippocampus	29	66	2	0.0210526	182	173	49	0.138028	2881	2190	286	0.0563991
Adrenal Gland	Brain - Hypothalamus	29	72	3	0.029703	182	207	63	0.161954	2881	1858	297	0.0626714
Adrenal Gland	Brain - Nucleus accumbens (basal ganglia)	29	85	6	0.0526316	182	271	71	0.156733	2881	3920	617	0.090722
Adrenal Gland	Brain - Putamen (basal ganglia)	29	87	5	0.0431034	182	222	53	0.131188	2881	2983	611	0.104195
Adrenal Gland	Brain - Spinal cord (cervical c-1)	29	38	4	0.0597015	182	84	34	0.12782	2881	1439	445	0.103009
Adrenal Gland	Brain - Substantia nigra	29	27	2	0.0357143	182	63	31	0.126531	2881	735	207	0.0572456
Adrenal Gland	Nerve - Tibial	29	188	23	0.105991	182	771	143	0.150052	2881	20528	2021	0.0863343
Adrenal Gland	Lung	29	227	21	0.0820312	182	793	135	0.138462	2881	14885	1534	0.0863447
Adrenal Gland	Kidney - Cortex	29	0	0	0	182	7	7	0.037037	2881	223	195	0.0628222
Adrenal Gland	Uterus	29	4	3	0.0909091	182	77	36	0.138996	2881	569	479	0.138841
Adrenal Gland	Vagina	29	6	3	0.0857143	182	67	38	0.15261	2881	710	591	0.164578
Breast - Mammary Tissue	Minor Salivary Gland	99	23	16	0.131148	412	93	79	0.156436	5577	1114	768	0.114781
Breast - Mammary Tissue	Ovary	99	12	4	0.036036	412	136	82	0.149635	5577	1252	773	0.113194
Breast - Mammary Tissue	Pituitary	99	27	8	0.0634921	412	260	152	0.22619	5577	3183	1189	0.135731
Breast - Mammary Tissue	Prostate	99	35	17	0.126866	412	207	157	0.253635	5577	1510	792	0.111754
Breast - Mammary Tissue	Testis	99	278	27	0.071618	412	883	173	0.133591	5577	13715	1986	0.102944
Breast - Mammary Tissue	Thyroid	99	185	33	0.116197	412	919	240	0.180316	5577	14795	3119	0.153102
Breast - Mammary Tissue	Cells - EBV-transformed lymphocytes	99	10	6	0.0550459	412	88	37	0.074	5577	1418	722	0.103217
Breast - Mammary Tissue	Spleen	99	68	25	0.149701	412	320	175	0.239071	5577	5326	1691	0.155095
Breast - Mammary Tissue	Whole Blood	99	263	24	0.0662983	412	986	205	0.146638	5577	15297	2010	0.096292
Breast - Mammary Tissue	Cells - Cultured fibroblasts	99	182	19	0.0676157	412	713	206	0.183111	5577	14921	2314	0.112889
Breast - Mammary Tissue	Skin - Not Sun Exposed (Suprapubic)	99	322	42	0.0997625	412	971	259	0.187274	5577	14473	2931	0.146185
Breast - Mammary Tissue	Skin - Sun Exposed (Lower leg)	99	502	44	0.0732113	412	1245	265	0.159928	5577	18873	3148	0.128753
Breast - Mammary Tissue	Muscle - Skeletal	99	95	36	0.185567	412	632	206	0.197318	5577	13096	3436	0.184009
Breast - Mammary Tissue	Brain - Amygdala	99	41	3	0.0214286	412	132	83	0.152574	5577	837	177	0.0275959
Breast - Mammary Tissue	Brain - Anterior cingulate cortex (BA24)	99	67	3	0.0180723	412	223	60	0.0944882	5577	1666	397	0.0548115
Breast - Mammary Tissue	Brain - Caudate (basal ganglia)	99	102	10	0.0497512	412	249	104	0.157337	5577	4050	1101	0.114366
Breast - Mammary Tissue	Brain - Cerebellar Hemisphere	99	102	12	0.0597015	412	356	103	0.134115	5577	5256	903	0.0833564
Breast - Mammary Tissue	Brain - Cerebellum	99	112	12	0.056872	412	359	101	0.130999	5577	5863	934	0.0816434
Breast - Mammary Tissue	Brain - Cortex	99	101	6	0.03	412	279	107	0.154848	5577	4140	673	0.0692601
Breast - Mammary Tissue	Brain - Frontal Cortex (BA9)	99	78	5	0.0282486	412	197	86	0.141215	5577	3247	547	0.06199
Breast - Mammary Tissue	Brain - Hippocampus	99	66	3	0.0181818	412	173	75	0.128205	5577	2190	368	0.0473799
Breast - Mammary Tissue	Brain - Hypothalamus	99	72	6	0.0350877	412	207	96	0.155089	5577	1858	339	0.0455952
Breast - Mammary Tissue	Brain - Nucleus accumbens (basal ganglia)	99	85	6	0.0326087	412	271	111	0.162518	5577	3920	693	0.0729704
Breast - Mammary Tissue	Brain - Putamen (basal ganglia)	99	87	6	0.0322581	412	222	92	0.14511	5577	2983	616	0.0719626
Breast - Mammary Tissue	Brain - Spinal cord (cervical c-1)	99	38	3	0.0218978	412	84	36	0.0725806	5577	1439	516	0.0735462
Breast - Mammary Tissue	Brain - Substantia nigra	99	27	2	0.015873	412	63	28	0.0589474	5577	735	291	0.0461027
Breast - Mammary Tissue	Nerve - Tibial	99	188	55	0.191638	412	771	280	0.236686	5577	20528	4171	0.159778
Breast - Mammary Tissue	Lung	99	227	36	0.110429	412	793	261	0.216598	5577	14885	2832	0.138403
Breast - Mammary Tissue	Kidney - Cortex	99	0	0	0	412	7	7	0.0167064	5577	223	188	0.0324138
Breast - Mammary Tissue	Uterus	99	4	4	0.038835	412	77	69	0.141104	5577	569	486	0.0790758
Breast - Mammary Tissue	Vagina	99	6	6	0.0571429	412	67	64	0.133612	5577	710	618	0.0982981
Minor Salivary Gland	Ovary	23	12	3	0.0857143	93	136	26	0.113537	1114	1252	441	0.186391
Minor Salivary Gland	Pituitary	23	27	4	0.08	93	260	59	0.167139	1114	3183	571	0.132883
Minor Salivary Gland	Prostate	23	35	15	0.258621	93	207	66	0.22	1114	1510	572	0.217988
Minor Salivary Gland	Testis	23	278	9	0.0299003	93	883	51	0.0522541	1114	13715	274	0.0184773
Minor Salivary Gland	Thyroid	23	185	18	0.0865385	93	919	83	0.0820158	1114	14795	814	0.051166
Minor Salivary Gland	Cells - EBV-transformed lymphocytes	23	10	1	0.030303	93	88	24	0.132597	1114	1418	275	0.10861
Minor Salivary Gland	Spleen	23	68	9	0.0989011	93	320	63	0.152542	1114	5326	491	0.0762422
Minor Salivary Gland	Whole Blood	23	263	4	0.013986	93	986	35	0.0324374	1114	15297	494	0.0301018
Minor Salivary Gland	Cells - Cultured fibroblasts	23	182	6	0.0292683	93	713	68	0.0843672	1114	14921	602	0.0375429
Minor Salivary Gland	Skin - Not Sun Exposed (Suprapubic)	23	322	21	0.0608696	93	971	76	0.0714286	1114	14473	897	0.057548
Minor Salivary Gland	Skin - Sun Exposed (Lower leg)	23	502	20	0.0380952	93	1245	74	0.0553064	1114	18873	897	0.0448792
Minor Salivary Gland	Muscle - Skeletal	23	95	15	0.127119	93	632	60	0.0827586	1114	13096	715	0.0503167
Minor Salivary Gland	Brain - Amygdala	23	41	1	0.015625	93	132	37	0.164444	1114	837	133	0.0681702
Minor Salivary Gland	Brain - Anterior cingulate cortex (BA24)	23	67	1	0.0111111	93	223	23	0.0727848	1114	1666	195	0.0701439
Minor Salivary Gland	Brain - Caudate (basal ganglia)	23	102	2	0.016	93	249	33	0.0964912	1114	4050	390	0.0755229
Minor Salivary Gland	Brain - Cerebellar Hemisphere	23	102	2	0.016	93	356	30	0.0668151	1114	5256	195	0.0306122
Minor Salivary Gland	Brain - Cerebellum	23	112	2	0.0148148	93	359	33	0.0730088	1114	5863	266	0.0381253
Minor Salivary Gland	Brain - Cortex	23	101	2	0.016129	93	279	35	0.094086	1114	4140	252	0.0479635
Minor Salivary Gland	Brain - Frontal Cortex (BA9)	23	78	2	0.019802	93	197	37	0.127586	1114	3247	192	0.0440266
Minor Salivary Gland	Brain - Hippocampus	23	66	2	0.0224719	93	173	30	0.112782	1114	2190	201	0.0608354
Minor Salivary Gland	Brain - Hypothalamus	23	72	2	0.0210526	93	207	43	0.143333	1114	1858	160	0.0538358
Minor Salivary Gland	Brain - Nucleus accumbens (basal ganglia)	23	85	2	0.0185185	93	271	40	0.10989	1114	3920	200	0.0397298
Minor Salivary Gland	Brain - Putamen (basal ganglia)	23	87	2	0.0181818	93	222	28	0.0888889	1114	2983	208	0.0507689
Minor Salivary Gland	Brain - Spinal cord (cervical c-1)	23	38	2	0.0327869	93	84	21	0.118644	1114	1439	274	0.107325
Minor Salivary Gland	Brain - Substantia nigra	23	27	1	0.02	93	63	18	0.115385	1114	735	141	0.0762574
Minor Salivary Gland	Nerve - Tibial	23	188	18	0.0853081	93	771	85	0.0983796	1114	20528	834	0.0385362
Minor Salivary Gland	Lung	23	227	15	0.06	93	793	81	0.0914221	1114	14885	717	0.0448153
Minor Salivary Gland	Kidney - Cortex	23	0	0	0	93	7	7	0.07	1114	223	187	0.139865
Minor Salivary Gland	Uterus	23	4	2	0.0740741	93	77	31	0.182353	1114	569	427	0.253714
Minor Salivary Gland	Vagina	23	6	3	0.103448	93	67	35	0.21875	1114	710	413	0.226425
Ovary	Pituitary	12	27	6	0.153846	136	260	65	0.164141	1252	3183	854	0.192559
Ovary	Prostate	12	35	4	0.0851064	136	207	60	0.174927	1252	1510	581	0.210355
Ovary	Testis	12	278	4	0.0137931	136	883	93	0.0912659	1252	13715	403	0.0269259
Ovary	Thyroid	12	185	7	0.035533	136	919	87	0.0824645	1252	14795	958	0.0596996
Ovary	Cells - EBV-transformed lymphocytes	12	10	2	0.0909091	136	88	14	0.0625	1252	1418	343	0.128464
Ovary	Spleen	12	68	4	0.05	136	320	64	0.140351	1252	5326	601	0.0913652
Ovary	Whole Blood	12	263	3	0.0109091	136	986	68	0.0606061	1252	15297	558	0.033718
Ovary	Cells - Cultured fibroblasts	12	182	5	0.0257732	136	713	68	0.0800942	1252	14921	728	0.0450133
Ovary	Skin - Not Sun Exposed (Suprapubic)	12	322	4	0.011976	136	971	82	0.0740741	1252	14473	769	0.048903
Ovary	Skin - Sun Exposed (Lower leg)	12	502	5	0.00972763	136	1245	87	0.0629978	1252	18873	849	0.0421863
Ovary	Muscle - Skeletal	12	95	7	0.0654206	136	632	65	0.0846354	1252	13096	820	0.0571508
Ovary	Brain - Amygdala	12	41	2	0.0377358	136	132	43	0.160448	1252	837	149	0.071326
Ovary	Brain - Anterior cingulate cortex (BA24)	12	67	2	0.0253165	136	223	37	0.103064	1252	1666	247	0.084647
Ovary	Brain - Caudate (basal ganglia)	12	102	4	0.0350877	136	249	52	0.135065	1252	4050	519	0.0978876
Ovary	Brain - Cerebellar Hemisphere	12	102	5	0.0438596	136	356	46	0.0934959	1252	5256	426	0.0654579
Ovary	Brain - Cerebellum	12	112	6	0.0483871	136	359	56	0.113131	1252	5863	460	0.0646521
Ovary	Brain - Cortex	12	101	7	0.0619469	136	279	59	0.142169	1252	4140	509	0.0943991
Ovary	Brain - Frontal Cortex (BA9)	12	78	6	0.0666667	136	197	49	0.147147	1252	3247	456	0.101356
Ovary	Brain - Hippocampus	12	66	2	0.025641	136	173	48	0.15534	1252	2190	223	0.0647879
Ovary	Brain - Hypothalamus	12	72	2	0.0238095	136	207	39	0.113703	1252	1858	243	0.078135
Ovary	Brain - Nucleus accumbens (basal ganglia)	12	85	3	0.0309278	136	271	64	0.157248	1252	3920	352	0.0680588
Ovary	Brain - Putamen (basal ganglia)	12	87	4	0.040404	136	222	53	0.148045	1252	2983	392	0.092562
Ovary	Brain - Spinal cord (cervical c-1)	12	38	3	0.06	136	84	32	0.145455	1252	1439	399	0.148272
Ovary	Brain - Substantia nigra	12	27	1	0.025641	136	63	25	0.125628	1252	735	143	0.0719678
Ovary	Nerve - Tibial	12	188	8	0.04	136	771	118	0.130099	1252	20528	1021	0.0468779
Ovary	Lung	12	227	4	0.0167364	136	793	77	0.0828848	1252	14885	784	0.048584
Ovary	Kidney - Cortex	12	0	0	0	136	7	5	0.034965	1252	223	188	0.127458
Ovary	Uterus	12	4	2	0.125	136	77	44	0.206573	1252	569	441	0.242175
Ovary	Vagina	12	6	2	0.111111	136	67	31	0.152709	1252	710	444	0.2263
Pituitary	Prostate	27	35	7	0.112903	260	207	126	0.269807	3183	1510	987	0.210313
Pituitary	Testis	27	278	8	0.0262295	260	883	142	0.124234	3183	13715	1071	0.0633803
Pituitary	Thyroid	27	185	15	0.0707547	260	919	174	0.147583	3183	14795	2050	0.114028
Pituitary	Cells - EBV-transformed lymphocytes	27	10	4	0.108108	260	88	38	0.109195	3183	1418	378	0.0821561
Pituitary	Spleen	27	68	10	0.105263	260	320	120	0.206897	3183	5326	1053	0.123751
Pituitary	Whole Blood	27	263	9	0.0310345	260	986	106	0.0850722	3183	15297	914	0.0494589
Pituitary	Cells - Cultured fibroblasts	27	182	6	0.0287081	260	713	149	0.153135	3183	14921	1133	0.0625829
Pituitary	Skin - Not Sun Exposed (Suprapubic)	27	322	7	0.0200573	260	971	149	0.12104	3183	14473	1469	0.0832012
Pituitary	Skin - Sun Exposed (Lower leg)	27	502	6	0.0113422	260	1245	168	0.111628	3183	18873	1524	0.0690968
Pituitary	Muscle - Skeletal	27	95	6	0.0491803	260	632	132	0.147982	3183	13096	1464	0.0899318
Pituitary	Brain - Amygdala	27	41	3	0.0441176	260	132	73	0.186224	3183	837	176	0.0437811
Pituitary	Brain - Anterior cingulate cortex (BA24)	27	67	2	0.0212766	260	223	60	0.124224	3183	1666	371	0.0765106
Pituitary	Brain - Caudate (basal ganglia)	27	102	7	0.0542636	260	249	88	0.172888	3183	4050	1005	0.138946
Pituitary	Brain - Cerebellar Hemisphere	27	102	8	0.0620155	260	356	87	0.141234	3183	5256	838	0.0993009
Pituitary	Brain - Cerebellum	27	112	8	0.057554	260	359	94	0.151858	3183	5863	1020	0.112757
Pituitary	Brain - Cortex	27	101	10	0.078125	260	279	105	0.194805	3183	4140	1144	0.15622
Pituitary	Brain - Frontal Cortex (BA9)	27	78	11	0.104762	260	197	82	0.179431	3183	3247	1006	0.156454
Pituitary	Brain - Hippocampus	27	66	7	0.0752688	260	173	71	0.163972	3183	2190	669	0.124511
Pituitary	Brain - Hypothalamus	27	72	3	0.030303	260	207	95	0.203426	3183	1858	388	0.0769689
Pituitary	Brain - Nucleus accumbens (basal ganglia)	27	85	6	0.0535714	260	271	113	0.212806	3183	3920	951	0.133887
Pituitary	Brain - Putamen (basal ganglia)	27	87	8	0.0701754	260	222	84	0.174274	3183	2983	679	0.11012
Pituitary	Brain - Spinal cord (cervical c-1)	27	38	5	0.0769231	260	84	43	0.125	3183	1439	512	0.110775
Pituitary	Brain - Substantia nigra	27	27	3	0.0555556	260	63	31	0.0959752	3183	735	207	0.0528331
Pituitary	Nerve - Tibial	27	188	13	0.0604651	260	771	185	0.179437	3183	20528	2030	0.0856143
Pituitary	Lung	27	227	12	0.0472441	260	793	168	0.159544	3183	14885	1296	0.071729
Pituitary	Kidney - Cortex	27	0	0	0	260	7	5	0.0187266	3183	223	204	0.0598943
Pituitary	Uterus	27	4	2	0.0645161	260	77	54	0.160237	3183	569	442	0.117804
Pituitary	Vagina	27	6	2	0.0606061	260	67	53	0.16208	3183	710	445	0.114308
Prostate	Testis	35	278	10	0.0319489	207	883	125	0.114679	1510	13715	695	0.0456486
Prostate	Thyroid	35	185	25	0.113636	207	919	165	0.146536	1510	14795	1139	0.0698559
Prostate	Cells - EBV-transformed lymphocytes	35	10	2	0.0444444	207	88	27	0.0915254	1510	1418	349	0.119194
Prostate	Spleen	35	68	11	0.106796	207	320	128	0.242884	1510	5326	669	0.0978642
Prostate	Whole Blood	35	263	5	0.0167785	207	986	103	0.086337	1510	15297	616	0.0366514
Prostate	Cells - Cultured fibroblasts	35	182	5	0.0230415	207	713	136	0.147826	1510	14921	634	0.0385856
Prostate	Skin - Not Sun Exposed (Suprapubic)	35	322	23	0.0644258	207	971	150	0.127334	1510	14473	1004	0.0628167
Prostate	Skin - Sun Exposed (Lower leg)	35	502	22	0.0409683	207	1245	158	0.108815	1510	18873	1043	0.0511701
Prostate	Muscle - Skeletal	35	95	15	0.115385	207	632	116	0.13826	1510	13096	993	0.0679858
Prostate	Brain - Amygdala	35	41	3	0.0394737	207	132	68	0.20059	1510	837	172	0.073285
Prostate	Brain - Anterior cingulate cortex (BA24)	35	67	2	0.0196078	207	223	50	0.116279	1510	1666	174	0.0547859
Prostate	Brain - Caudate (basal ganglia)	35	102	4	0.0291971	207	249	82	0.179825	1510	4050	586	0.105396
Prostate	Brain - Cerebellar Hemisphere	35	102	5	0.0364964	207	356	76	0.134991	1510	5256	456	0.0673958
Prostate	Brain - Cerebellum	35	112	5	0.0340136	207	359	75	0.132509	1510	5863	511	0.0693069
Prostate	Brain - Cortex	35	101	4	0.0294118	207	279	84	0.17284	1510	4140	486	0.0860177
Prostate	Brain - Frontal Cortex (BA9)	35	78	4	0.0353982	207	197	64	0.158416	1510	3247	481	0.101114
Prostate	Brain - Hippocampus	35	66	3	0.029703	207	173	61	0.160526	1510	2190	404	0.109189
Prostate	Brain - Hypothalamus	35	72	3	0.0280374	207	207	72	0.173913	1510	1858	188	0.0558195
Prostate	Brain - Nucleus accumbens (basal ganglia)	35	85	5	0.0416667	207	271	99	0.207113	1510	3920	502	0.0924494
Prostate	Brain - Putamen (basal ganglia)	35	87	4	0.0327869	207	222	80	0.18648	1510	2983	303	0.0674382
Prostate	Brain - Spinal cord (cervical c-1)	35	38	3	0.0410959	207	84	36	0.123711	1510	1439	287	0.0973211
Prostate	Brain - Substantia nigra	35	27	2	0.0322581	207	63	25	0.0925926	1510	735	120	0.0534521
Prostate	Nerve - Tibial	35	188	17	0.0762332	207	771	177	0.180982	1510	20528	1060	0.0480987
Prostate	Lung	35	227	14	0.0534351	207	793	168	0.168	1510	14885	940	0.0573346
Prostate	Kidney - Cortex	35	0	0	0	207	7	3	0.0140187	1510	223	188	0.108482
Prostate	Uterus	35	4	2	0.0512821	207	77	58	0.204225	1510	569	458	0.220298
Prostate	Vagina	35	6	3	0.0731707	207	67	54	0.19708	1510	710	449	0.202252
Testis	Thyroid	278	185	22	0.0475162	883	919	230	0.127636	13715	14795	2606	0.0914065
Testis	Cells - EBV-transformed lymphocytes	278	10	5	0.0173611	883	88	45	0.046344	13715	1418	572	0.0377982
Testis	Spleen	278	68	17	0.0491329	883	320	122	0.101413	13715	5326	1819	0.0955307
Testis	Whole Blood	278	263	34	0.0628466	883	986	163	0.0872124	13715	15297	2369	0.0816559
Testis	Cells - Cultured fibroblasts	278	182	45	0.0978261	883	713	202	0.126566	13715	14921	1932	0.0674675
Testis	Skin - Not Sun Exposed (Suprapubic)	278	322	56	0.0933333	883	971	249	0.134304	13715	14473	2975	0.105541
Testis	Skin - Sun Exposed (Lower leg)	278	502	78	0.1	883	1245	277	0.130169	13715	18873	3204	0.0983184
Testis	Muscle - Skeletal	278	95	27	0.0723861	883	632	174	0.114851	13715	13096	3308	0.123382
Testis	Brain - Amygdala	278	41	2	0.00626959	883	132	73	0.0719212	13715	837	178	0.012232
Testis	Brain - Anterior cingulate cortex (BA24)	278	67	0	0	883	223	54	0.0488246	13715	1666	171	0.0111176
Testis	Brain - Caudate (basal ganglia)	278	102	7	0.0184211	883	249	105	0.0927562	13715	4050	762	0.0428933
Testis	Brain - Cerebellar Hemisphere	278	102	15	0.0394737	883	356	109	0.0879742	13715	5256	1536	0.0809657
Testis	Brain - Cerebellum	278	112	12	0.0307692	883	359	106	0.0853462	13715	5863	1334	0.0681377
Testis	Brain - Cortex	278	101	7	0.0184697	883	279	113	0.0972461	13715	4140	870	0.0487258
Testis	Brain - Frontal Cortex (BA9)	278	78	4	0.011236	883	197	84	0.0777778	13715	3247	659	0.0388516
Testis	Brain - Hippocampus	278	66	5	0.0145349	883	173	83	0.0785985	13715	2190	710	0.0446401
Testis	Brain - Hypothalamus	278	72	1	0.00285714	883	207	94	0.0862385	13715	1858	283	0.0181725
Testis	Brain - Nucleus accumbens (basal ganglia)	278	85	6	0.0165289	883	271	131	0.113518	13715	3920	741	0.0420187
Testis	Brain - Putamen (basal ganglia)	278	87	2	0.00547945	883	222	96	0.0868778	13715	2983	460	0.0275482
Testis	Brain - Spinal cord (cervical c-1)	278	38	4	0.0126582	883	84	39	0.0403309	13715	1439	315	0.0207866
Testis	Brain - Substantia nigra	278	27	1	0.00327869	883	63	33	0.0348837	13715	735	153	0.0105882
Testis	Nerve - Tibial	278	188	34	0.0729614	883	771	234	0.141475	13715	20528	3942	0.115118
Testis	Lung	278	227	28	0.0554455	883	793	194	0.115752	13715	14885	3204	0.112028
Testis	Kidney - Cortex	278	0	0	0	883	7	4	0.00449438	13715	223	43	0.00308509
Testis	Uterus	278	4	2	0.0070922	883	77	61	0.0635417	13715	569	219	0.0153318
Testis	Vagina	278	6	5	0.0176056	883	67	52	0.0547368	13715	710	349	0.0241941
Thyroid	Cells - EBV-transformed lymphocytes	185	10	4	0.0205128	919	88	38	0.0377358	14795	1418	717	0.0442238
Thyroid	Spleen	185	68	23	0.0909091	919	320	203	0.163842	14795	5326	2001	0.0994483
Thyroid	Whole Blood	185	263	26	0.0580357	919	986	223	0.11706	14795	15297	2497	0.0829789
Thyroid	Cells - Cultured fibroblasts	185	182	18	0.0490463	919	713	241	0.147672	14795	14921	2857	0.0961435
Thyroid	Skin - Not Sun Exposed (Suprapubic)	185	322	47	0.0927022	919	971	344	0.182011	14795	14473	4225	0.144356
Thyroid	Skin - Sun Exposed (Lower leg)	185	502	55	0.0800582	919	1245	358	0.165434	14795	18873	4650	0.138113
Thyroid	Muscle - Skeletal	185	95	31	0.110714	919	632	232	0.149581	14795	13096	4154	0.148937
Thyroid	Brain - Amygdala	185	41	8	0.0353982	919	132	73	0.0694577	14795	837	286	0.0182958
Thyroid	Brain - Anterior cingulate cortex (BA24)	185	67	11	0.0436508	919	223	56	0.0490368	14795	1666	532	0.0323188
Thyroid	Brain - Caudate (basal ganglia)	185	102	18	0.0627178	919	249	114	0.0976027	14795	4050	1487	0.0789069
Thyroid	Brain - Cerebellar Hemisphere	185	102	18	0.0627178	919	356	122	0.0956863	14795	5256	1599	0.0797466
Thyroid	Brain - Cerebellum	185	112	18	0.0606061	919	359	141	0.110329	14795	5863	1622	0.0785168
Thyroid	Brain - Cortex	185	101	19	0.0664336	919	279	125	0.104341	14795	4140	1405	0.0742012
Thyroid	Brain - Frontal Cortex (BA9)	185	78	18	0.0684411	919	197	87	0.077957	14795	3247	1248	0.0691719
Thyroid	Brain - Hippocampus	185	66	16	0.063745	919	173	83	0.0760073	14795	2190	821	0.0483368
Thyroid	Brain - Hypothalamus	185	72	7	0.0272374	919	207	81	0.0719361	14795	1858	522	0.0313457
Thyroid	Brain - Nucleus accumbens (basal ganglia)	185	85	11	0.0407407	919	271	120	0.10084	14795	3920	1173	0.062677
Thyroid	Brain - Putamen (basal ganglia)	185	87	15	0.0551471	919	222	96	0.0841367	14795	2983	1117	0.0628305
Thyroid	Brain - Spinal cord (cervical c-1)	185	38	13	0.058296	919	84	42	0.0418744	14795	1439	704	0.0433658
Thyroid	Brain - Substantia nigra	185	27	6	0.0283019	919	63	26	0.0264766	14795	735	357	0.0229878
Thyroid	Nerve - Tibial	185	188	53	0.142091	919	771	382	0.226036	14795	20528	5583	0.158056
Thyroid	Lung	185	227	61	0.148058	919	793	374	0.218458	14795	14885	5169	0.174158
Thyroid	Kidney - Cortex	185	0	0	0	919	7	7	0.0075594	14795	223	205	0.0136503
Thyroid	Uterus	185	4	2	0.010582	919	77	61	0.061245	14795	569	495	0.0322182
Thyroid	Vagina	185	6	6	0.0314136	919	67	51	0.0517241	14795	710	607	0.0391487
Cells - EBV-transformed lymphocytes	Spleen	10	68	6	0.0769231	88	320	43	0.105392	1418	5326	606	0.0898577
Cells - EBV-transformed lymphocytes	Whole Blood	10	263	7	0.025641	88	986	47	0.0437616	1418	15297	651	0.0389471
Cells - EBV-transformed lymphocytes	Cells - Cultured fibroblasts	10	182	3	0.015625	88	713	54	0.0674157	1418	14921	602	0.0368444
Cells - EBV-transformed lymphocytes	Skin - Not Sun Exposed (Suprapubic)	10	322	4	0.0120482	88	971	28	0.02644	1418	14473	702	0.0441759
Cells - EBV-transformed lymphocytes	Skin - Sun Exposed (Lower leg)	10	502	4	0.0078125	88	1245	35	0.0262566	1418	18873	708	0.0348923
Cells - EBV-transformed lymphocytes	Muscle - Skeletal	10	95	4	0.0380952	88	632	35	0.0486111	1418	13096	829	0.0571173
Cells - EBV-transformed lymphocytes	Brain - Amygdala	10	41	1	0.0196078	88	132	12	0.0545455	1418	837	63	0.0279379
Cells - EBV-transformed lymphocytes	Brain - Anterior cingulate cortex (BA24)	10	67	0	0	88	223	13	0.0418006	1418	1666	35	0.0113489
Cells - EBV-transformed lymphocytes	Brain - Caudate (basal ganglia)	10	102	3	0.0267857	88	249	20	0.0593472	1418	4050	456	0.0833943
Cells - EBV-transformed lymphocytes	Brain - Cerebellar Hemisphere	10	102	3	0.0267857	88	356	14	0.0315315	1418	5256	381	0.0570872
Cells - EBV-transformed lymphocytes	Brain - Cerebellum	10	112	2	0.0163934	88	359	15	0.033557	1418	5863	290	0.0398297
Cells - EBV-transformed lymphocytes	Brain - Cortex	10	101	3	0.027027	88	279	18	0.0490463	1418	4140	193	0.0347247
Cells - EBV-transformed lymphocytes	Brain - Frontal Cortex (BA9)	10	78	2	0.0227273	88	197	16	0.0561404	1418	3247	61	0.0130761
Cells - EBV-transformed lymphocytes	Brain - Hippocampus	10	66	0	0	88	173	16	0.0613027	1418	2190	38	0.0105322
Cells - EBV-transformed lymphocytes	Brain - Hypothalamus	10	72	0	0	88	207	23	0.0779661	1418	1858	40	0.01221
Cells - EBV-transformed lymphocytes	Brain - Nucleus accumbens (basal ganglia)	10	85	1	0.0105263	88	271	25	0.0696379	1418	3920	116	0.021731
Cells - EBV-transformed lymphocytes	Brain - Putamen (basal ganglia)	10	87	1	0.0103093	88	222	14	0.0451613	1418	2983	98	0.0222677
Cells - EBV-transformed lymphocytes	Brain - Spinal cord (cervical c-1)	10	38	0	0	88	84	8	0.0465116	1418	1439	123	0.0430522
Cells - EBV-transformed lymphocytes	Brain - Substantia nigra	10	27	0	0	88	63	14	0.0927152	1418	735	30	0.013934
Cells - EBV-transformed lymphocytes	Nerve - Tibial	10	188	6	0.030303	88	771	43	0.0500582	1418	20528	736	0.0335369
Cells - EBV-transformed lymphocytes	Lung	10	227	6	0.0253165	88	793	46	0.0522134	1418	14885	598	0.0366804
Cells - EBV-transformed lymphocytes	Kidney - Cortex	10	0	0	0	88	7	5	0.0526316	1418	223	175	0.106642
Cells - EBV-transformed lymphocytes	Uterus	10	4	1	0.0714286	88	77	16	0.0969697	1418	569	281	0.141419
Cells - EBV-transformed lymphocytes	Vagina	10	6	3	0.1875	88	67	25	0.16129	1418	710	425	0.199718
Spleen	Whole Blood	68	263	39	0.117825	320	986	200	0.153139	5326	15297	2496	0.12103
Spleen	Cells - Cultured fibroblasts	68	182	21	0.084	320	713	167	0.161665	5326	14921	2016	0.0995703
Spleen	Skin - Not Sun Exposed (Suprapubic)	68	322	22	0.0564103	320	971	157	0.121611	5326	14473	2562	0.1294
Spleen	Skin - Sun Exposed (Lower leg)	68	502	23	0.0403509	320	1245	166	0.10607	5326	18873	2556	0.105624
Spleen	Muscle - Skeletal	68	95	17	0.104294	320	632	133	0.139706	5326	13096	2368	0.128542
Spleen	Brain - Amygdala	68	41	3	0.0275229	320	132	69	0.152655	5326	837	137	0.0222294
Spleen	Brain - Anterior cingulate cortex (BA24)	68	67	4	0.0296296	320	223	59	0.108656	5326	1666	198	0.0283181
Spleen	Brain - Caudate (basal ganglia)	68	102	8	0.0470588	320	249	94	0.165202	5326	4050	815	0.0869241
Spleen	Brain - Cerebellar Hemisphere	68	102	13	0.0764706	320	356	90	0.133136	5326	5256	809	0.0764506
Spleen	Brain - Cerebellum	68	112	9	0.05	320	359	89	0.131075	5326	5863	724	0.0647064
Spleen	Brain - Cortex	68	101	8	0.0473373	320	279	88	0.146912	5326	4140	549	0.057997
Spleen	Brain - Frontal Cortex (BA9)	68	78	7	0.0479452	320	197	73	0.141199	5326	3247	358	0.041759
Spleen	Brain - Hippocampus	68	66	5	0.0373134	320	173	69	0.139959	5326	2190	274	0.0364556
Spleen	Brain - Hypothalamus	68	72	13	0.0928571	320	207	84	0.159393	5326	1858	324	0.0451002
Spleen	Brain - Nucleus accumbens (basal ganglia)	68	85	8	0.0522876	320	271	97	0.164129	5326	3920	498	0.0538611
Spleen	Brain - Putamen (basal ganglia)	68	87	6	0.0387097	320	222	80	0.147601	5326	2983	437	0.0525936
Spleen	Brain - Spinal cord (cervical c-1)	68	38	11	0.103774	320	84	42	0.10396	5326	1439	394	0.0582409
Spleen	Brain - Substantia nigra	68	27	3	0.0315789	320	63	29	0.075718	5326	735	140	0.0230985
Spleen	Nerve - Tibial	68	188	31	0.121094	320	771	209	0.191567	5326	20528	2843	0.109964
Spleen	Lung	68	227	36	0.122034	320	793	245	0.220126	5326	14885	2871	0.142051
Spleen	Kidney - Cortex	68	0	0	0	320	7	6	0.0183486	5326	223	205	0.0369436
Spleen	Uterus	68	4	4	0.0555556	320	77	55	0.138539	5326	569	439	0.0744699
Spleen	Vagina	68	6	4	0.0540541	320	67	54	0.139535	5326	710	587	0.0972498
Whole Blood	Cells - Cultured fibroblasts	263	182	44	0.0988764	986	713	211	0.124191	15297	14921	3249	0.107519
Whole Blood	Skin - Not Sun Exposed (Suprapubic)	263	322	31	0.0529915	986	971	239	0.122126	15297	14473	2780	0.0933826
Whole Blood	Skin - Sun Exposed (Lower leg)	263	502	35	0.0457516	986	1245	276	0.123711	15297	18873	3299	0.0965467
Whole Blood	Muscle - Skeletal	263	95	31	0.0865922	986	632	212	0.131026	15297	13096	2812	0.0990385
Whole Blood	Brain - Amygdala	263	41	10	0.0328947	986	132	71	0.0635063	15297	837	246	0.0152473
Whole Blood	Brain - Anterior cingulate cortex (BA24)	263	67	11	0.0333333	986	223	63	0.0521092	15297	1666	250	0.014738
Whole Blood	Brain - Caudate (basal ganglia)	263	102	13	0.0356164	986	249	101	0.0817814	15297	4050	818	0.0422805
Whole Blood	Brain - Cerebellar Hemisphere	263	102	20	0.0547945	986	356	94	0.0700447	15297	5256	940	0.0457354
Whole Blood	Brain - Cerebellum	263	112	16	0.0426667	986	359	102	0.0758364	15297	5863	980	0.0463138
Whole Blood	Brain - Cortex	263	101	12	0.032967	986	279	98	0.0774704	15297	4140	699	0.0359623
Whole Blood	Brain - Frontal Cortex (BA9)	263	78	12	0.0351906	986	197	74	0.0625528	15297	3247	483	0.0260462
Whole Blood	Brain - Hippocampus	263	66	13	0.0395137	986	173	81	0.0698878	15297	2190	498	0.0284783
Whole Blood	Brain - Hypothalamus	263	72	12	0.0358209	986	207	88	0.0737636	15297	1858	350	0.0204022
Whole Blood	Brain - Nucleus accumbens (basal ganglia)	263	85	11	0.0316092	986	271	103	0.0819411	15297	3920	498	0.0259146
Whole Blood	Brain - Putamen (basal ganglia)	263	87	9	0.0257143	986	222	91	0.0753311	15297	2983	442	0.0241794
Whole Blood	Brain - Spinal cord (cervical c-1)	263	38	11	0.0365449	986	84	43	0.0401869	15297	1439	438	0.0261711
Whole Blood	Brain - Substantia nigra	263	27	1	0.00344828	986	63	27	0.0257388	15297	735	75	0.00467814
Whole Blood	Nerve - Tibial	263	188	36	0.0798226	986	771	238	0.135458	15297	20528	3589	0.100181
Whole Blood	Lung	263	227	61	0.12449	986	793	335	0.188308	15297	14885	3799	0.12587
Whole Blood	Kidney - Cortex	263	0	0	0	986	7	5	0.00503525	15297	223	193	0.0124356
Whole Blood	Uterus	263	4	2	0.00749064	986	77	44	0.0413923	15297	569	403	0.0254002
Whole Blood	Vagina	263	6	5	0.0185874	986	67	41	0.0389364	15297	710	561	0.0350472
Cells - Cultured fibroblasts	Skin - Not Sun Exposed (Suprapubic)	182	322	25	0.0496032	713	971	240	0.142518	14921	14473	3614	0.12295
Cells - Cultured fibroblasts	Skin - Sun Exposed (Lower leg)	182	502	48	0.0701754	713	1245	301	0.153728	14921	18873	3988	0.118009
Cells - Cultured fibroblasts	Muscle - Skeletal	182	95	21	0.0758123	713	632	210	0.156134	14921	13096	3653	0.130385
Cells - Cultured fibroblasts	Brain - Amygdala	182	41	1	0.0044843	713	132	70	0.0828402	14921	837	142	0.0090113
Cells - Cultured fibroblasts	Brain - Anterior cingulate cortex (BA24)	182	67	3	0.0120482	713	223	57	0.0608974	14921	1666	312	0.0188099
Cells - Cultured fibroblasts	Brain - Caudate (basal ganglia)	182	102	7	0.0246479	713	249	95	0.0987526	14921	4050	962	0.050709
Cells - Cultured fibroblasts	Brain - Cerebellar Hemisphere	182	102	17	0.0598592	713	356	121	0.11319	14921	5256	957	0.0474302
Cells - Cultured fibroblasts	Brain - Cerebellum	182	112	10	0.0340136	713	359	116	0.108209	14921	5863	862	0.0414742
Cells - Cultured fibroblasts	Brain - Cortex	182	101	4	0.0141343	713	279	106	0.106855	14921	4140	549	0.0288023
Cells - Cultured fibroblasts	Brain - Frontal Cortex (BA9)	182	78	4	0.0153846	713	197	78	0.0857143	14921	3247	469	0.0258146
Cells - Cultured fibroblasts	Brain - Hippocampus	182	66	4	0.016129	713	173	66	0.0744921	14921	2190	469	0.0274093
Cells - Cultured fibroblasts	Brain - Hypothalamus	182	72	6	0.023622	713	207	102	0.11087	14921	1858	398	0.0237201
Cells - Cultured fibroblasts	Brain - Nucleus accumbens (basal ganglia)	182	85	4	0.0149813	713	271	112	0.113821	14921	3920	599	0.0317924
Cells - Cultured fibroblasts	Brain - Putamen (basal ganglia)	182	87	5	0.0185874	713	222	83	0.0887701	14921	2983	626	0.0349643
Cells - Cultured fibroblasts	Brain - Spinal cord (cervical c-1)	182	38	9	0.0409091	713	84	45	0.0564617	14921	1439	511	0.0312347
Cells - Cultured fibroblasts	Brain - Substantia nigra	182	27	1	0.00478469	713	63	32	0.0412371	14921	735	198	0.0126469
Cells - Cultured fibroblasts	Nerve - Tibial	182	188	35	0.0945946	713	771	281	0.189353	14921	20528	4862	0.137155
Cells - Cultured fibroblasts	Lung	182	227	30	0.0733496	713	793	249	0.165339	14921	14885	3333	0.111823
Cells - Cultured fibroblasts	Kidney - Cortex	182	0	0	0	713	7	5	0.00694444	14921	223	205	0.0135367
Cells - Cultured fibroblasts	Uterus	182	4	2	0.0107527	713	77	52	0.0658228	14921	569	458	0.0295675
Cells - Cultured fibroblasts	Vagina	182	6	5	0.0265957	713	67	61	0.0782051	14921	710	595	0.0380654
Skin - Not Sun Exposed (Suprapubic)	Skin - Sun Exposed (Lower leg)	322	502	262	0.317961	971	1245	747	0.337094	14473	18873	10554	0.3165
Skin - Not Sun Exposed (Suprapubic)	Muscle - Skeletal	322	95	45	0.107914	971	632	266	0.165939	14473	13096	4664	0.169176
Skin - Not Sun Exposed (Suprapubic)	Brain - Amygdala	322	41	20	0.0550964	971	132	106	0.0961015	14473	837	357	0.0233181
Skin - Not Sun Exposed (Suprapubic)	Brain - Anterior cingulate cortex (BA24)	322	67	26	0.066838	971	223	84	0.0703518	14473	1666	659	0.0408328
Skin - Not Sun Exposed (Suprapubic)	Brain - Caudate (basal ganglia)	322	102	34	0.0801887	971	249	142	0.116393	14473	4050	1561	0.0842736
Skin - Not Sun Exposed (Suprapubic)	Brain - Cerebellar Hemisphere	322	102	31	0.0731132	971	356	136	0.102487	14473	5256	1417	0.0718232
Skin - Not Sun Exposed (Suprapubic)	Brain - Cerebellum	322	112	36	0.0829493	971	359	152	0.114286	14473	5863	1608	0.0790716
Skin - Not Sun Exposed (Suprapubic)	Brain - Cortex	322	101	32	0.0756501	971	279	148	0.1184	14473	4140	1246	0.0669425
Skin - Not Sun Exposed (Suprapubic)	Brain - Frontal Cortex (BA9)	322	78	22	0.055	971	197	110	0.0941781	14473	3247	1030	0.0581264
Skin - Not Sun Exposed (Suprapubic)	Brain - Hippocampus	322	66	22	0.056701	971	173	104	0.0909091	14473	2190	870	0.0522115
Skin - Not Sun Exposed (Suprapubic)	Brain - Hypothalamus	322	72	29	0.0736041	971	207	128	0.108659	14473	1858	776	0.047517
Skin - Not Sun Exposed (Suprapubic)	Brain - Nucleus accumbens (basal ganglia)	322	85	26	0.0638821	971	271	157	0.126409	14473	3920	1178	0.0640461
Skin - Not Sun Exposed (Suprapubic)	Brain - Putamen (basal ganglia)	322	87	25	0.0611247	971	222	118	0.0989103	14473	2983	1005	0.0575733
Skin - Not Sun Exposed (Suprapubic)	Brain - Spinal cord (cervical c-1)	322	38	7	0.0194444	971	84	42	0.0398104	14473	1439	664	0.0417295
Skin - Not Sun Exposed (Suprapubic)	Brain - Substantia nigra	322	27	8	0.0229226	971	63	36	0.0348162	14473	735	294	0.0193319
Skin - Not Sun Exposed (Suprapubic)	Nerve - Tibial	322	188	80	0.156863	971	771	347	0.199196	14473	20528	5765	0.16471
Skin - Not Sun Exposed (Suprapubic)	Lung	322	227	57	0.103825	971	793	302	0.171202	14473	14885	4369	0.148818
Skin - Not Sun Exposed (Suprapubic)	Kidney - Cortex	322	0	0	0	971	7	5	0.00511247	14473	223	206	0.0140174
Skin - Not Sun Exposed (Suprapubic)	Uterus	322	4	2	0.00613497	971	77	68	0.0648855	14473	569	484	0.0321766
Skin - Not Sun Exposed (Suprapubic)	Vagina	322	6	6	0.0182927	971	67	55	0.0529865	14473	710	609	0.0401107
Skin - Sun Exposed (Lower leg)	Muscle - Skeletal	502	95	47	0.078727	1245	632	270	0.143847	18873	13096	5371	0.168007
Skin - Sun Exposed (Lower leg)	Brain - Amygdala	502	41	20	0.0368324	1245	132	106	0.0769789	18873	837	363	0.018417
Skin - Sun Exposed (Lower leg)	Brain - Anterior cingulate cortex (BA24)	502	67	28	0.0492091	1245	223	89	0.0606267	18873	1666	708	0.034471
Skin - Sun Exposed (Lower leg)	Brain - Caudate (basal ganglia)	502	102	34	0.0562914	1245	249	143	0.0957162	18873	4050	1546	0.0674432
Skin - Sun Exposed (Lower leg)	Brain - Cerebellar Hemisphere	502	102	37	0.0612583	1245	356	147	0.0918176	18873	5256	1630	0.0675536
Skin - Sun Exposed (Lower leg)	Brain - Cerebellum	502	112	38	0.0618893	1245	359	155	0.0966334	18873	5863	1822	0.0736578
Skin - Sun Exposed (Lower leg)	Brain - Cortex	502	101	35	0.0580431	1245	279	159	0.104331	18873	4140	1415	0.061487
Skin - Sun Exposed (Lower leg)	Brain - Frontal Cortex (BA9)	502	78	27	0.0465517	1245	197	119	0.0825243	18873	3247	1225	0.0553797
Skin - Sun Exposed (Lower leg)	Brain - Hippocampus	502	66	25	0.0440141	1245	173	110	0.077574	18873	2190	968	0.0459574
Skin - Sun Exposed (Lower leg)	Brain - Hypothalamus	502	72	30	0.0522648	1245	207	143	0.0984848	18873	1858	842	0.0406155
Skin - Sun Exposed (Lower leg)	Brain - Nucleus accumbens (basal ganglia)	502	85	26	0.044293	1245	271	174	0.114776	18873	3920	1211	0.0531303
Skin - Sun Exposed (Lower leg)	Brain - Putamen (basal ganglia)	502	87	26	0.0441426	1245	222	129	0.0879346	18873	2983	1084	0.0495974
Skin - Sun Exposed (Lower leg)	Brain - Spinal cord (cervical c-1)	502	38	7	0.012963	1245	84	42	0.0316027	18873	1439	689	0.0339208
Skin - Sun Exposed (Lower leg)	Brain - Substantia nigra	502	27	8	0.0151229	1245	63	38	0.029052	18873	735	315	0.0160649
Skin - Sun Exposed (Lower leg)	Nerve - Tibial	502	188	81	0.117391	1245	771	370	0.183532	18873	20528	6806	0.172737
Skin - Sun Exposed (Lower leg)	Lung	502	227	59	0.0809328	1245	793	330	0.161923	18873	14885	4878	0.144499
Skin - Sun Exposed (Lower leg)	Kidney - Cortex	502	0	0	0	1245	7	7	0.00559105	18873	223	206	0.0107876
Skin - Sun Exposed (Lower leg)	Uterus	502	4	2	0.00395257	1245	77	64	0.0484115	18873	569	488	0.0251003
Skin - Sun Exposed (Lower leg)	Vagina	502	6	6	0.011811	1245	67	52	0.0396341	18873	710	620	0.0316601
Muscle - Skeletal	Brain - Amygdala	95	41	10	0.0735294	632	132	78	0.102094	13096	837	278	0.0199526
Muscle - Skeletal	Brain - Anterior cingulate cortex (BA24)	95	67	10	0.0617284	632	223	69	0.0807018	13096	1666	506	0.0342772
Muscle - Skeletal	Brain - Caudate (basal ganglia)	95	102	17	0.0862944	632	249	117	0.132804	13096	4050	1355	0.0790272
Muscle - Skeletal	Brain - Cerebellar Hemisphere	95	102	20	0.101523	632	356	100	0.101215	13096	5256	1601	0.0872384
Muscle - Skeletal	Brain - Cerebellum	95	112	18	0.0869565	632	359	116	0.117053	13096	5863	1352	0.0713118
Muscle - Skeletal	Brain - Cortex	95	101	15	0.0765306	632	279	123	0.135016	13096	4140	1171	0.0679392
Muscle - Skeletal	Brain - Frontal Cortex (BA9)	95	78	14	0.0809249	632	197	98	0.118215	13096	3247	936	0.0572722
Muscle - Skeletal	Brain - Hippocampus	95	66	10	0.0621118	632	173	88	0.109317	13096	2190	744	0.048672
Muscle - Skeletal	Brain - Hypothalamus	95	72	10	0.0598802	632	207	99	0.117998	13096	1858	509	0.0340377
Muscle - Skeletal	Brain - Nucleus accumbens (basal ganglia)	95	85	15	0.0833333	632	271	124	0.13732	13096	3920	1078	0.0633521
Muscle - Skeletal	Brain - Putamen (basal ganglia)	95	87	13	0.0714286	632	222	95	0.111241	13096	2983	907	0.056409
Muscle - Skeletal	Brain - Spinal cord (cervical c-1)	95	38	3	0.0225564	632	84	38	0.0530726	13096	1439	480	0.0330237
Muscle - Skeletal	Brain - Substantia nigra	95	27	2	0.0163934	632	63	37	0.0532374	13096	735	253	0.0182922
Muscle - Skeletal	Nerve - Tibial	95	188	45	0.159011	632	771	273	0.194583	13096	20528	7165	0.213092
Muscle - Skeletal	Lung	95	227	34	0.10559	632	793	217	0.152281	13096	14885	4798	0.171473
Muscle - Skeletal	Kidney - Cortex	95	0	0	0	632	7	7	0.0109546	13096	223	205	0.0153915
Muscle - Skeletal	Uterus	95	4	2	0.020202	632	77	40	0.0564175	13096	569	513	0.0375412
Muscle - Skeletal	Vagina	95	6	6	0.0594059	632	67	43	0.0615165	13096	710	617	0.0446907
Brain - Amygdala	Brain - Anterior cingulate cortex (BA24)	41	67	36	0.333333	132	223	91	0.256338	837	1666	591	0.236117
Brain - Amygdala	Brain - Caudate (basal ganglia)	41	102	38	0.265734	132	249	108	0.283465	837	4050	739	0.151218
Brain - Amygdala	Brain - Cerebellar Hemisphere	41	102	32	0.223776	132	356	96	0.196721	837	5256	597	0.0979813
Brain - Amygdala	Brain - Cerebellum	41	112	38	0.248366	132	359	102	0.207739	837	5863	645	0.0962687
Brain - Amygdala	Brain - Cortex	41	101	38	0.267606	132	279	115	0.279805	837	4140	680	0.136628
Brain - Amygdala	Brain - Frontal Cortex (BA9)	41	78	26	0.218487	132	197	92	0.279635	837	3247	601	0.14716
Brain - Amygdala	Brain - Hippocampus	41	66	37	0.345794	132	173	98	0.321311	837	2190	592	0.195573
Brain - Amygdala	Brain - Hypothalamus	41	72	36	0.318584	132	207	111	0.327434	837	1858	566	0.210019
Brain - Amygdala	Brain - Nucleus accumbens (basal ganglia)	41	85	38	0.301587	132	271	120	0.297767	837	3920	736	0.154719
Brain - Amygdala	Brain - Putamen (basal ganglia)	41	87	37	0.289062	132	222	102	0.288136	837	2983	656	0.171728
Brain - Amygdala	Brain - Spinal cord (cervical c-1)	41	38	15	0.189873	132	84	45	0.208333	837	1439	348	0.1529
Brain - Amygdala	Brain - Substantia nigra	41	27	10	0.147059	132	63	34	0.174359	837	735	257	0.163486
Brain - Amygdala	Nerve - Tibial	41	188	16	0.069869	132	771	94	0.104097	837	20528	330	0.0154458
Brain - Amygdala	Lung	41	227	38	0.141791	132	793	110	0.118919	837	14885	626	0.0398168
Brain - Amygdala	Kidney - Cortex	41	0	0	0	132	7	5	0.0359712	837	223	14	0.0132075
Brain - Amygdala	Uterus	41	4	1	0.0222222	132	77	37	0.177033	837	569	125	0.0889047
Brain - Amygdala	Vagina	41	6	1	0.0212766	132	67	31	0.155779	837	710	113	0.0730446
Brain - Anterior cingulate cortex (BA24)	Brain - Caudate (basal ganglia)	67	102	60	0.35503	223	249	124	0.262712	1666	4050	1364	0.238628
Brain - Anterior cingulate cortex (BA24)	Brain - Cerebellar Hemisphere	67	102	52	0.307692	223	356	108	0.186528	1666	5256	1090	0.157469
Brain - Anterior cingulate cortex (BA24)	Brain - Cerebellum	67	112	58	0.324022	223	359	117	0.201031	1666	5863	1209	0.160579
Brain - Anterior cingulate cortex (BA24)	Brain - Cortex	67	101	58	0.345238	223	279	123	0.24502	1666	4140	1419	0.244402
Brain - Anterior cingulate cortex (BA24)	Brain - Frontal Cortex (BA9)	67	78	47	0.324138	223	197	102	0.242857	1666	3247	1302	0.265011
Brain - Anterior cingulate cortex (BA24)	Brain - Hippocampus	67	66	55	0.413534	223	173	109	0.275253	1666	2190	1097	0.284492
Brain - Anterior cingulate cortex (BA24)	Brain - Hypothalamus	67	72	55	0.395683	223	207	114	0.265116	1666	1858	1094	0.310443
Brain - Anterior cingulate cortex (BA24)	Brain - Nucleus accumbens (basal ganglia)	67	85	52	0.342105	223	271	114	0.230769	1666	3920	1313	0.235052
Brain - Anterior cingulate cortex (BA24)	Brain - Putamen (basal ganglia)	67	87	57	0.37013	223	222	117	0.262921	1666	2983	1259	0.270811
Brain - Anterior cingulate cortex (BA24)	Brain - Spinal cord (cervical c-1)	67	38	27	0.257143	223	84	55	0.179153	1666	1439	669	0.215459
Brain - Anterior cingulate cortex (BA24)	Brain - Substantia nigra	67	27	24	0.255319	223	63	49	0.171329	1666	735	514	0.214077
Brain - Anterior cingulate cortex (BA24)	Nerve - Tibial	67	188	27	0.105882	223	771	90	0.0905433	1666	20528	688	0.0309994
Brain - Anterior cingulate cortex (BA24)	Lung	67	227	54	0.183673	223	793	107	0.105315	1666	14885	1037	0.0626548
Brain - Anterior cingulate cortex (BA24)	Kidney - Cortex	67	0	0	0	223	7	5	0.0217391	1666	223	15	0.00794071
Brain - Anterior cingulate cortex (BA24)	Uterus	67	4	0	0	223	77	26	0.0866667	1666	569	89	0.039821
Brain - Anterior cingulate cortex (BA24)	Vagina	67	6	0	0	223	67	28	0.0965517	1666	710	81	0.0340909
Brain - Caudate (basal ganglia)	Brain - Cerebellar Hemisphere	102	102	64	0.313725	249	356	140	0.231405	4050	5256	1835	0.197185
Brain - Caudate (basal ganglia)	Brain - Cerebellum	102	112	75	0.350467	249	359	153	0.251645	4050	5863	2222	0.22415
Brain - Caudate (basal ganglia)	Brain - Cortex	102	101	82	0.403941	249	279	188	0.356061	4050	4140	2264	0.276435
Brain - Caudate (basal ganglia)	Brain - Frontal Cortex (BA9)	102	78	61	0.338889	249	197	141	0.316143	4050	3247	2074	0.284226
Brain - Caudate (basal ganglia)	Brain - Hippocampus	102	66	58	0.345238	249	173	142	0.336493	4050	2190	1543	0.247276
Brain - Caudate (basal ganglia)	Brain - Hypothalamus	102	72	60	0.344828	249	207	134	0.29386	4050	1858	1399	0.236798
Brain - Caudate (basal ganglia)	Brain - Nucleus accumbens (basal ganglia)	102	85	68	0.363636	249	271	174	0.334615	4050	3920	2732	0.342785
Brain - Caudate (basal ganglia)	Brain - Putamen (basal ganglia)	102	87	80	0.42328	249	222	181	0.384289	4050	2983	2127	0.302431
Brain - Caudate (basal ganglia)	Brain - Spinal cord (cervical c-1)	102	38	25	0.178571	249	84	60	0.18018	4050	1439	860	0.156677
Brain - Caudate (basal ganglia)	Brain - Substantia nigra	102	27	25	0.193798	249	63	56	0.179487	4050	735	584	0.122048
Brain - Caudate (basal ganglia)	Nerve - Tibial	102	188	32	0.110345	249	771	140	0.137255	4050	20528	1811	0.0736838
Brain - Caudate (basal ganglia)	Lung	102	227	77	0.234043	249	793	178	0.170825	4050	14885	2084	0.110061
Brain - Caudate (basal ganglia)	Kidney - Cortex	102	0	0	0	249	7	5	0.0195312	4050	223	163	0.0381465
Brain - Caudate (basal ganglia)	Uterus	102	4	1	0.00943396	249	77	38	0.116564	4050	569	301	0.0651656
Brain - Caudate (basal ganglia)	Vagina	102	6	3	0.0277778	249	67	35	0.110759	4050	710	455	0.0955882
Brain - Cerebellar Hemisphere	Brain - Cerebellum	102	112	86	0.401869	356	359	243	0.33986	5256	5863	3605	0.32422
Brain - Cerebellar Hemisphere	Brain - Cortex	102	101	64	0.315271	356	279	157	0.247244	5256	4140	1985	0.21126
Brain - Cerebellar Hemisphere	Brain - Frontal Cortex (BA9)	102	78	60	0.333333	356	197	132	0.238698	5256	3247	1734	0.203928
Brain - Cerebellar Hemisphere	Brain - Hippocampus	102	66	46	0.27381	356	173	104	0.196597	5256	2190	1347	0.180902
Brain - Cerebellar Hemisphere	Brain - Hypothalamus	102	72	55	0.316092	356	207	131	0.232682	5256	1858	1269	0.178381
Brain - Cerebellar Hemisphere	Brain - Nucleus accumbens (basal ganglia)	102	85	50	0.26738	356	271	139	0.221691	5256	3920	1623	0.176874
Brain - Cerebellar Hemisphere	Brain - Putamen (basal ganglia)	102	87	55	0.291005	356	222	128	0.221453	5256	2983	1356	0.164583
Brain - Cerebellar Hemisphere	Brain - Spinal cord (cervical c-1)	102	38	28	0.2	356	84	54	0.122727	5256	1439	690	0.103062
Brain - Cerebellar Hemisphere	Brain - Substantia nigra	102	27	26	0.20155	356	63	45	0.107399	5256	735	571	0.0953096
Brain - Cerebellar Hemisphere	Nerve - Tibial	102	188	33	0.113793	356	771	144	0.127773	5256	20528	2210	0.0857121
Brain - Cerebellar Hemisphere	Lung	102	227	56	0.170213	356	793	153	0.133159	5256	14885	1587	0.0787945
Brain - Cerebellar Hemisphere	Kidney - Cortex	102	0	0	0	356	7	5	0.0137741	5256	223	21	0.00383282
Brain - Cerebellar Hemisphere	Uterus	102	4	1	0.00943396	356	77	30	0.0692841	5256	569	126	0.0216309
Brain - Cerebellar Hemisphere	Vagina	102	6	3	0.0277778	356	67	29	0.0685579	5256	710	277	0.0464298
Brain - Cerebellum	Brain - Cortex	112	101	74	0.347418	359	279	176	0.275862	5863	4140	2422	0.242127
Brain - Cerebellum	Brain - Frontal Cortex (BA9)	112	78	60	0.315789	359	197	133	0.239209	5863	3247	1919	0.210648
Brain - Cerebellum	Brain - Hippocampus	112	66	53	0.297753	359	173	114	0.214286	5863	2190	1638	0.203402
Brain - Cerebellum	Brain - Hypothalamus	112	72	59	0.320652	359	207	135	0.238516	5863	1858	1451	0.187929
Brain - Cerebellum	Brain - Nucleus accumbens (basal ganglia)	112	85	58	0.294416	359	271	152	0.24127	5863	3920	1979	0.20229
Brain - Cerebellum	Brain - Putamen (basal ganglia)	112	87	64	0.321608	359	222	143	0.246127	5863	2983	1566	0.177029
Brain - Cerebellum	Brain - Spinal cord (cervical c-1)	112	38	25	0.166667	359	84	57	0.128668	5863	1439	698	0.0955902
Brain - Cerebellum	Brain - Substantia nigra	112	27	26	0.18705	359	63	50	0.118483	5863	735	582	0.0882085
Brain - Cerebellum	Nerve - Tibial	112	188	38	0.126667	359	771	164	0.145133	5863	20528	2404	0.0910917
Brain - Cerebellum	Lung	112	227	66	0.19469	359	793	163	0.141493	5863	14885	1884	0.0908039
Brain - Cerebellum	Kidney - Cortex	112	0	0	0	359	7	5	0.0136612	5863	223	31	0.00509366
Brain - Cerebellum	Uterus	112	4	1	0.00862069	359	77	33	0.0756881	5863	569	176	0.0273632
Brain - Cerebellum	Vagina	112	6	2	0.0169492	359	67	29	0.0680751	5863	710	303	0.0460977
Brain - Cortex	Brain - Frontal Cortex (BA9)	101	78	69	0.385475	279	197	157	0.329832	4140	3247	2332	0.31569
Brain - Cortex	Brain - Hippocampus	101	66	58	0.347305	279	173	137	0.303097	4140	2190	1720	0.271722
Brain - Cortex	Brain - Hypothalamus	101	72	60	0.346821	279	207	142	0.292181	4140	1858	1501	0.25025
Brain - Cortex	Brain - Nucleus accumbens (basal ganglia)	101	85	60	0.322581	279	271	169	0.307273	4140	3920	2132	0.264516
Brain - Cortex	Brain - Putamen (basal ganglia)	101	87	75	0.398936	279	222	174	0.347305	4140	2983	1946	0.273199
Brain - Cortex	Brain - Spinal cord (cervical c-1)	101	38	25	0.179856	279	84	59	0.162534	4140	1439	776	0.139093
Brain - Cortex	Brain - Substantia nigra	101	27	24	0.1875	279	63	53	0.154971	4140	735	496	0.101744
Brain - Cortex	Nerve - Tibial	101	188	35	0.121107	279	771	151	0.14381	4140	20528	1704	0.0690773
Brain - Cortex	Lung	101	227	74	0.22561	279	793	174	0.162313	4140	14885	2021	0.106229
Brain - Cortex	Kidney - Cortex	101	0	0	0	279	7	5	0.0174825	4140	223	31	0.0071052
Brain - Cortex	Uterus	101	4	1	0.00952381	279	77	38	0.106742	4140	569	125	0.0265449
Brain - Cortex	Vagina	101	6	2	0.0186916	279	67	34	0.0982659	4140	710	202	0.0416495
Brain - Frontal Cortex (BA9)	Brain - Hippocampus	78	66	47	0.326389	197	173	116	0.313514	3247	2190	1563	0.287475
Brain - Frontal Cortex (BA9)	Brain - Hypothalamus	78	72	44	0.293333	197	207	130	0.321782	3247	1858	1297	0.254065
Brain - Frontal Cortex (BA9)	Brain - Nucleus accumbens (basal ganglia)	78	85	42	0.257669	197	271	135	0.288462	3247	3920	2104	0.293568
Brain - Frontal Cortex (BA9)	Brain - Putamen (basal ganglia)	78	87	55	0.333333	197	222	129	0.307876	3247	2983	1634	0.262279
Brain - Frontal Cortex (BA9)	Brain - Spinal cord (cervical c-1)	78	38	25	0.215517	197	84	57	0.202847	3247	1439	751	0.160265
Brain - Frontal Cortex (BA9)	Brain - Substantia nigra	78	27	26	0.247619	197	63	56	0.215385	3247	735	537	0.134857
Brain - Frontal Cortex (BA9)	Nerve - Tibial	78	188	19	0.0714286	197	771	104	0.107438	3247	20528	1444	0.0607361
Brain - Frontal Cortex (BA9)	Lung	78	227	49	0.160656	197	793	119	0.120202	3247	14885	1430	0.0788661
Brain - Frontal Cortex (BA9)	Kidney - Cortex	78	0	0	0	197	7	5	0.0245098	3247	223	24	0.00691643
Brain - Frontal Cortex (BA9)	Uterus	78	4	1	0.0121951	197	77	31	0.113139	3247	569	124	0.0324948
Brain - Frontal Cortex (BA9)	Vagina	78	6	1	0.0119048	197	67	32	0.121212	3247	710	133	0.0336113
Brain - Hippocampus	Brain - Hypothalamus	66	72	50	0.362319	173	207	120	0.315789	2190	1858	1291	0.318923
Brain - Hippocampus	Brain - Nucleus accumbens (basal ganglia)	66	85	52	0.344371	173	271	139	0.313063	2190	3920	1620	0.265139
Brain - Hippocampus	Brain - Putamen (basal ganglia)	66	87	58	0.379085	173	222	135	0.341772	2190	2983	1273	0.246085
Brain - Hippocampus	Brain - Spinal cord (cervical c-1)	66	38	29	0.278846	173	84	65	0.252918	2190	1439	744	0.205015
Brain - Hippocampus	Brain - Substantia nigra	66	27	20	0.215054	173	63	52	0.220339	2190	735	448	0.153162
Brain - Hippocampus	Nerve - Tibial	66	188	24	0.0944882	173	771	109	0.115466	2190	20528	1025	0.0451184
Brain - Hippocampus	Lung	66	227	53	0.180887	173	793	125	0.1294	2190	14885	1248	0.0730893
Brain - Hippocampus	Kidney - Cortex	66	0	0	0	173	7	5	0.0277778	2190	223	29	0.0120182
Brain - Hippocampus	Uterus	66	4	1	0.0142857	173	77	36	0.144	2190	569	130	0.0471185
Brain - Hippocampus	Vagina	66	6	1	0.0138889	173	67	30	0.125	2190	710	138	0.0475862
Brain - Hypothalamus	Brain - Nucleus accumbens (basal ganglia)	72	85	52	0.33121	207	271	157	0.328452	1858	3920	1410	0.244029
Brain - Hypothalamus	Brain - Putamen (basal ganglia)	72	87	54	0.339623	207	222	122	0.284382	1858	2983	1265	0.26131
Brain - Hypothalamus	Brain - Spinal cord (cervical c-1)	72	38	28	0.254545	207	84	63	0.216495	1858	1439	688	0.208675
Brain - Hypothalamus	Brain - Substantia nigra	72	27	23	0.232323	207	63	54	0.2	1858	735	443	0.170845
Brain - Hypothalamus	Nerve - Tibial	72	188	31	0.119231	207	771	120	0.122699	1858	20528	887	0.039623
Brain - Hypothalamus	Lung	72	227	53	0.177258	207	793	135	0.135	1858	14885	1134	0.0677298
Brain - Hypothalamus	Kidney - Cortex	72	0	0	0	207	7	5	0.0233645	1858	223	29	0.0139356
Brain - Hypothalamus	Uterus	72	4	3	0.0394737	207	77	34	0.119718	1858	569	104	0.0428513
Brain - Hypothalamus	Vagina	72	6	1	0.0128205	207	67	36	0.131387	1858	710	131	0.0510125
Brain - Nucleus accumbens (basal ganglia)	Brain - Putamen (basal ganglia)	85	87	66	0.383721	271	222	165	0.334686	3920	2983	1988	0.287991
Brain - Nucleus accumbens (basal ganglia)	Brain - Spinal cord (cervical c-1)	85	38	25	0.203252	271	84	57	0.160563	3920	1439	793	0.147975
Brain - Nucleus accumbens (basal ganglia)	Brain - Substantia nigra	85	27	21	0.1875	271	63	54	0.161677	3920	735	523	0.112352
Brain - Nucleus accumbens (basal ganglia)	Nerve - Tibial	85	188	23	0.0842491	271	771	156	0.149712	3920	20528	1519	0.0621319
Brain - Nucleus accumbens (basal ganglia)	Lung	85	227	66	0.211538	271	793	173	0.162594	3920	14885	1834	0.0975273
Brain - Nucleus accumbens (basal ganglia)	Kidney - Cortex	85	0	0	0	271	7	5	0.0179856	3920	223	28	0.00675839
Brain - Nucleus accumbens (basal ganglia)	Uterus	85	4	1	0.011236	271	77	43	0.123563	3920	569	125	0.0278458
Brain - Nucleus accumbens (basal ganglia)	Vagina	85	6	1	0.010989	271	67	30	0.0887574	3920	710	136	0.0293737
Brain - Putamen (basal ganglia)	Brain - Spinal cord (cervical c-1)	87	38	25	0.2	222	84	58	0.189542	2983	1439	801	0.18114
Brain - Putamen (basal ganglia)	Brain - Substantia nigra	87	27	20	0.175439	222	63	50	0.175439	2983	735	525	0.141205
Brain - Putamen (basal ganglia)	Nerve - Tibial	87	188	22	0.08	222	771	119	0.119839	2983	20528	1121	0.0476798
Brain - Putamen (basal ganglia)	Lung	87	227	73	0.232484	222	793	163	0.160591	2983	14885	1679	0.0939669
Brain - Putamen (basal ganglia)	Kidney - Cortex	87	0	0	0	222	7	5	0.0218341	2983	223	24	0.00748596
Brain - Putamen (basal ganglia)	Uterus	87	4	1	0.010989	222	77	39	0.130435	2983	569	144	0.0405405
Brain - Putamen (basal ganglia)	Vagina	87	6	1	0.0107527	222	67	31	0.107266	2983	710	150	0.0406174
Brain - Spinal cord (cervical c-1)	Brain - Substantia nigra	38	27	18	0.276923	84	63	42	0.285714	1439	735	500	0.229991
Brain - Spinal cord (cervical c-1)	Nerve - Tibial	38	188	17	0.0752212	84	771	56	0.0654971	1439	20528	756	0.0344153
Brain - Spinal cord (cervical c-1)	Lung	38	227	28	0.10566	84	793	64	0.0729761	1439	14885	951	0.0582578
Brain - Spinal cord (cervical c-1)	Kidney - Cortex	38	0	0	0	84	7	2	0.021978	1439	223	93	0.0559567
Brain - Spinal cord (cervical c-1)	Uterus	38	4	1	0.0238095	84	77	26	0.161491	1439	569	186	0.0926295
Brain - Spinal cord (cervical c-1)	Vagina	38	6	1	0.0227273	84	67	26	0.172185	1439	710	210	0.0977199
Brain - Substantia nigra	Nerve - Tibial	27	188	9	0.0418605	63	771	43	0.0515588	735	20528	363	0.0170719
Brain - Substantia nigra	Lung	27	227	18	0.0708661	63	793	45	0.0525701	735	14885	383	0.0245198
Brain - Substantia nigra	Kidney - Cortex	27	0	0	0	63	7	6	0.0857143	735	223	14	0.0146138
Brain - Substantia nigra	Uterus	27	4	0	0	63	77	19	0.135714	735	569	77	0.0590491
Brain - Substantia nigra	Vagina	27	6	0	0	63	67	20	0.153846	735	710	67	0.0463668
Nerve - Tibial	Lung	188	227	65	0.156627	771	793	357	0.228261	20528	14885	6084	0.171801
Nerve - Tibial	Kidney - Cortex	188	0	0	0	771	7	7	0.00899743	20528	223	212	0.0102164
Nerve - Tibial	Uterus	188	4	4	0.0208333	771	77	74	0.0872642	20528	569	529	0.0250747
Nerve - Tibial	Vagina	188	6	6	0.0309278	771	67	65	0.0775656	20528	710	609	0.028675
Lung	Kidney - Cortex	227	0	0	0	793	7	7	0.00875	14885	223	205	0.013569
Lung	Uterus	227	4	2	0.00865801	793	77	67	0.0770115	14885	569	495	0.0320305
Lung	Vagina	227	6	5	0.0214592	793	67	64	0.0744186	14885	710	613	0.0393075
Kidney - Cortex	Uterus	0	4	0	0	7	77	5	0.0595238	223	569	193	0.243687
Kidney - Cortex	Vagina	0	6	0	0	7	67	5	0.0675676	223	710	188	0.201501
Uterus	Vagina	4	6	2	0.2	77	67	46	0.319444	569	710	410	0.320563
